# Supplementary material for: The PAX-FOXO1s trigger fast trans-differentiation of chick embryonic neural cells into alveolar rhabdomyosarcoma with tissue invasive properties limited by S phase entry inhibition
Source: PLoS Genet. 2020 Nov 11;16(11):e1009164. doi: 10.1371/journal.pgen.1009164 (PMC7682867; doi:10.1371/journal.pgen.1009164)
Supplement: S1 Table — Normalised expression levels of genes assayed using DNA-microarrays in FP-RMS biopsies (See Methods) (XLSX) [file pgen.1009164.s009.xlsx]

## Sheet: FPRMS-GENES-DEA
gene_ID	status	score_delta	RMSC005	RMSC010	RMSC015	RMSC017	RMSC026	RMSC029	RMSC032	RMSC033	RMSC034	RMSC035	RMSC042	RMSC049	RMSC051	RMSC052	RMSC057	RMSC058	RMSC090	RMSC104	RMSC105	RMSC106	RMSC109	RMSC111	RMSC113	RMSC114	RMSC123	RMSC130	RMSC132	RMSC133	RMSC134	RMSC138	RMSC139	RMSC141	RMSC143	RMSC151	RMSC153	RMSC154	RMSC157	RMSC160	RMSC307	RMSC317	RMSC321	RMSC324	RMSC326	RMSC346	RMSC353	RMSC357	RMSC362
A1CF	ND	-0.564577763045886	-0.0845142316	0.0249603792	-0.0808176007	0.0021189809	-0.1524510177	-0.3336971512	-0.2045096385	-0.0715578299	-0.1047822593	-0.1328712907	-0.0752006715	-0.0067863844	-0.1491879179	-0.1046611623	-0.0213355564	0.0924027682	0.0282847988	0.2728712784	0.0422234274	0.2883994599	0.3492581288	0.0199499632	-0.0152146347	0.3491808991	-0.1116192584	0.2326375252	0.0725792036	0.0319267261	0.0559359237	0.4727289036	-0.1392203865	0.2087984358	0.1146522483	-0.2782382673	-0.0497924023	-0.0535184067	0.2564118124	-0.2200478512	-0.3442920652	-0.1370182995	-0.1425189172	0.0526210379	-0.2159327687	-0.2124881162	-0.1100349199	-0.050224389	0.1189816583
A2M	ND	2.41003728086791	-0.0222960672	1.0435208465	0.1359505307	0.2496782465	-0.4602510296	-0.3953803073	-0.1577497838	0.2598092318	-0.3999841955	0.4298914109	-0.7703399292	-0.0872319675	0.3723138217	-0.0566198837	0.3586858815	0.1030636901	0.1213703716	0.1594574765	-0.3419463686	-1.3886242314	-0.5033760269	0.6975564421	0.2425546894	0.4738028214	0.7701094864	0.5050260422	-0.6957822441	0.5973546459	0.5505683637	0.3485162835	0.0579681357	-0.0626310218	0.1286657848	0.013207405	0.4329221478	-1.1479554481	-1.3517921816	0.4238138493	0.5866860286	-0.0333953823	0.3954381615	-0.1783059795	0.3856675709	-0.6444805026	0.4617117341	0.5000913426	0.1582350617
A4GALT	ND	-1.56453763507065	-0.1425974404	-0.1471818092	0.2722658196	-0.0095317987	-0.3935843904	-0.2765972142	-0.3696413065	-0.2745347383	-0.2725915989	0.1442662572	-0.0706867508	-0.0323207813	0.5178965428	0.091711011	0.0829814541	-0.1086033762	0.3009576566	-0.0126505085	-0.2911116723	-0.1282073252	-0.1275021407	0.075605404	0.2921992032	0.1564485329	0.2257087409	0.061539288	-0.106704286	-0.0817506162	-0.0095699801	-0.0642469225	-0.1824284093	-0.1492360556	-0.2665343725	-0.1421523285	-0.1764011393	-0.4599777608	-0.464397372	0.506298281	0.1042198545	-0.020059161	-0.0008010443	-0.1332073235	0.1835174173	-0.2557717003	-0.3987363156	-0.3318058005	0.0015830624
A4GNT	ND	0.279818225435471	-0.1115885045	0.0450946772	0.378428373	0.0719104208	-0.0385019498	-0.2665831878	-0.251335175	-0.1447292793	-0.2206959808	-0.2202598196	-0.032527431	-0.0375631786	0.1383355358	0.010644802	-0.0022515906	-0.3645137278	-0.0687358757	0.3686665337	0.0402673868	0.4562724251	0.0574781228	-0.0629427659	-0.0625866458	0.0373962424	-0.2094230385	-0.1831195366	-0.1030243669	-0.3249987204	0.0527387209	0.2239550398	-0.0222180254	0.1218012397	0.1904546909	0.0033563481	0.176027326	-0.046143011	0.253596257	0.0610172843	0.1047641618	-0.0970336422	-0.0749464256	0.064172906	-0.1601406946	0.0530470419	-0.4648027581	0.0484785703	0.0465087059
AAAS	ND	-1.44683498852868	-0.5868754933	0.0591999751	-0.1066958814	-0.24620012	-0.1107163206	-0.6177490111	-0.1388477223	-0.5548362684	-0.50005423	-0.644540613	-0.4323986219	0.5160131738	-0.1276719455	-0.0969653684	-0.051670563	-0.1508412158	0.0386414244	-0.252366888	-0.0293337228	0.1664792678	0.3124665249	-0.2493565125	-0.0210354878	-0.1579907904	-0.0686065927	0.1446247379	0.1304536759	0.4415465464	-0.0382199347	0.0130893789	0.1013507446	0.2115209219	-0.0559502315	-0.0286166332	0.1449234457	0.0486630416	0.3105927887	-0.0648650339	-0.008231687	0.2980638732	-0.1167741766	-0.2434062963	0.0615635679	0.5682403425	-0.411379903	-0.4195326411	-0.3693191262
AACS	ND	1.8158017669318	0.8140873199	-0.564845743	-0.8080635182	0.6735098221	0.2769784024	-0.5966895112	1.083109572	-0.5664489662	-0.2813548866	-0.5771855906	-0.946046264	1.1354088372	-1.3782297889	0.9450182861	-0.268129539	0.4072600066	0.6121715281	0.7329983395	-0.3817873177	-0.0063110372	-0.2474186264	-0.4395859883	-0.038439953	0.7733114843	1.8426995364	-0.5581604126	-0.3134276036	-0.1208400507	2.1522193804	0.5215746372	1.2916328245	0.977370357	-0.3115952409	-1.0656894311	0.5273283063	-0.2003255727	-0.470107469	-0.0962460657	0.6214674733	-0.3527011593	-0.5148609273	1.5857297633	-0.8918907015	-0.3329388632	0.0440302195	-0.3966186301	0.1682304101
AADAC	ND	-0.246284115258047	0.0340327599	0.2635106316	0.0132703166	-0.2733509425	-0.1240152893	1.2581406698	-0.1195991489	-0.1076324509	-0.3044788076	-0.0166755388	0.1241689817	-0.1641568804	0.238056316	-0.0872761849	-0.0563792474	-0.2662040313	0.2727907867	-0.0365173599	-0.1409111558	0.42581484	-0.3290394519	-0.0118691106	-0.1264484766	0.369141642	-0.1177072848	0.1052140553	0.0740888384	0.051899949	-0.1390437701	0.2534272493	0.0610488857	0.1052825988	-0.2525459581	-0.0543409819	-0.0428684333	-0.0823531681	0.1522828528	-0.0040722626	-0.1547773605	-0.1630465964	-0.1108015693	-0.2539082365	-0.0830355526	0.2385306907	0.0181331439	-0.2132857295	-0.3241882569
AAK1	ND	1.44880434690842	-0.2669105908	-0.203015189	0.030461172	-0.1283792329	-0.2694041906	0.0219989326	-0.3669847996	-0.070332941	0.3529918974	-0.1531884481	0.0245461311	-0.2008693291	0.218801971	0.1935477956	0.1334303234	-0.2632459433	-0.0363642176	0.3504491863	0.0830629191	0.1005846609	-0.4323030992	-0.0914818239	-0.1578504944	-0.1603900126	-0.0357613998	0.2340660681	0.9506062464	0.5148310852	0.0520088809	0.4756053169	0.0204020954	-0.0684829599	-0.3274434827	0.1354367244	0.0325201502	0.1985436398	0.5728413784	0.1335883895	-0.1726096719	0.5382717192	0.0048594475	-0.1101679931	-0.0317830789	0.0644087597	-0.0477746012	0.2960377143	-0.1745210511
AAMP	DOWN	-3.84331030745688	-0.4848992708	-0.1108493545	-0.1554051191	-0.0627634824	-0.0004836038	0.4074797443	-0.1582935318	-0.3319927104	-0.1924092029	0.1973390919	-0.1210035231	-0.2507417527	-0.1751878473	-0.0826563536	-0.1702791971	-0.1317560874	0.211648283	-0.2273623054	-0.1035064992	-0.0517996542	-0.0390535501	-0.2038495687	0.1908890672	-0.3474977938	-0.0904265752	-0.5257241058	0.0757593215	-0.2071292242	-0.2993497223	-0.6561229242	-0.339462429	-0.1107920578	-0.2143324671	-0.2075928598	0.1088035399	0.0882835278	0.1753938239	-0.1315413203	-0.1886166379	-0.0949156255	-0.1788767038	0.0538244779	0.3720822065	0.7707945964	-0.5809771913	-0.3522215935	-0.2503993363
AANAT	ND	-1.998697338547	0.1625075931	-0.081457324	0.2196150925	-0.0107974097	-0.0469773452	-0.1428489006	-0.024905551	-0.2773542859	-0.2171860147	-0.0370768601	-0.2351869797	-0.1348725009	0.4575584442	-0.1943847738	-0.1575525332	0.0183025297	0.200581411	-0.13979941	-0.3344970927	-0.2193861487	0.1716818007	-0.0506581109	0.0967759691	-0.120922492	-0.041213189	0.0722997938	-0.1775644202	0.1383070874	-0.0006358319	-0.055470655	-0.3594821271	0.2477582819	-0.210314213	-0.2411310554	-0.152159992	0.0255683472	0.2120913879	-0.0242981555	0.0692272545	-0.0282077371	-0.1512569108	0.0349095458	-0.248363359	-0.3061324814	-0.5006305295	-0.3133440606	-0.0923847091
AARS	ND	-1.96601379052347	-0.0595345438	-0.0307512141	0.2832564336	-0.0406680045	-0.3207999479	-0.5718243785	-0.0520210973	0.0824691711	-0.1936934858	-0.0678046114	-0.055116525	-0.1306914194	0.0018459703	0.0970387933	0.1175954232	0.2346317663	0.3217717781	0.2406071074	-0.1544772194	-0.5170856288	0.3352245264	0.1040027761	0.0722814812	0.3681142968	0.1232498992	0.3581720976	-0.0543383618	0.0746238736	0.223949649	-0.1405402291	-0.3463694103	-0.0048187176	0.1315412464	-0.7835821229	0.0069578614	0.075208043	-0.7161237154	-0.0309073153	0.1741442362	-0.1642021741	0.0354663831	0.0094834056	-0.4099735476	-0.2251347776	-0.1773855971	-0.0928011927	0.1646054865
AASDHPPT	ND	0.0558880220490812	0.228084792	0.1702116234	0.4029290655	0.3828456588	0.2408631985	0.617116089	0.689748476	-0.1435161285	-0.1059549937	0.1658580087	0.1937614815	-0.0833300448	-0.4046411911	0.2064454347	-0.1258046288	0.0172174381	-0.2924798279	0.1428035257	-0.1069521357	0.4218270207	0.0784198506	-0.4925840679	-0.0279780595	-0.0773868436	-0.4178542974	-0.2794688269	0.3916007047	-0.4569469467	-0.2712755114	-0.5149909651	0.0101477723	-0.045163733	-0.0410125084	-0.0780637807	-0.1322681635	0.2641620259	0.5038263932	-0.7379655938	0.0607499888	-0.181127989	-0.24664152	0.3376466549	-0.0755505566	0.1296121193	-0.206082903	-0.3266398455	-0.0200607948
AASS	ND	0.105719015778231	0.3597754859	1.0909882697	-1.3300423701	0.1202089139	0.5516238656	0.9440583288	0.629382786	0.4794907134	-0.2572058884	0.9311227449	0.2966252277	1.6111965769	-0.4865161288	0.1084853681	1.627408103	0.7021593801	-0.2802405261	-0.6350806179	0.1294875979	-0.5615272498	-0.1301743644	-0.7094402472	0.2914972216	0.030843782	-0.1585093761	-0.6687249184	-1.5404020072	-1.3955722046	0.0091429517	-1.1019656981	0.1767221705	-0.4803402777	0.4329983737	-1.5151055742	1.0886609463	0.3255918589	-1.7617149716	0.0532149903	0.4525519245	-1.243631119	0.524101749	0.5514258442	-0.1153091161	-0.3567789686	1.0253014556	0.3335197865	0.9025556344
AATF	ND	1.39425380125574	-0.0564254905	0.0591903012	1.3158707183	0.7606524183	0.4396794321	-0.595732128	0.8028536199	-0.2199971573	0.3045793177	-0.0628058971	-0.4075300826	0.2173084901	-0.0282692861	0.5592086765	-0.3495934089	0.3670951068	0.2035340511	0.5244799399	0.0636743166	0.3386621756	0.1328595971	-0.5258280239	-0.3644058804	0.1664855595	-0.0494519438	-0.204095532	0.2088953649	0.4120356808	-0.0868281162	0.1987613644	-0.072684144	0.0251910128	-0.3028215695	0.0751024156	-0.3758717662	0.3948763004	0.5956238652	0.0989184742	-0.515842244	0.8268105462	-0.1646111691	-0.0129237831	-0.2936985191	0.4131160607	-0.4300724708	-0.1682049374	-0.0459681643
AATK	UP	3.54509072062069	-0.4475347059	0.3365074612	0.0115528652	-0.173137132	0.2690926298	-0.0113904452	-0.0995719881	0.0863831841	-0.5092338154	-0.0404737204	0.0462433042	0.406143803	0.2373925364	0.1432294782	0.2014724222	0.5287627222	0.2583804451	0.0411210174	0.2671349247	0.4199059071	-0.1286097387	0.0291112009	-0.0212868275	0.2612934201	0.0917045967	0.1747654107	0.2965988336	0.2686131349	0.32442942	0.026920805	-0.2336341261	0.4923635823	-0.0051282319	0.2070317328	-0.1096168929	0.1342958713	0.0915554881	-0.1583184682	0.0183485603	0.2187361373	0.0777796102	-0.2380367208	0.3743515986	0.0400491731	-0.2103977266	-0.225324846	0.0337895712
ABAT	UP	13.2152923642104	1.5616466055	1.6000197734	1.6284198033	1.784361237	1.6829762465	-1.0534666091	1.1710385507	1.6283160381	1.2345137911	2.0469432103	1.9217602967	1.7745999775	0.7608380109	-0.2284240835	1.1560329301	1.3109415456	1.1971157728	1.3219455551	1.7943814758	0.9248089169	2.0608666576	0.5629079403	-0.6196529066	0.9613467096	1.9725842317	1.0434278163	1.8566720936	1.3409939916	1.8864204362	1.1153031294	1.5711048064	1.3060177037	1.5320077833	1.8119237038	0.9375973281	2.0712257586	2.100021222	-0.274055377	-0.1287101203	1.6435834031	1.6460695659	1.4448367236	1.6606622925	1.2708005519	0.4305324396	0.9442111213	1.3827295695
ABCA1	ND	-0.25073878710381	0.9236616191	-0.0037642726	-0.1964900762	0.0384673938	-0.5096057899	0.5043961379	0.0852406622	0.6488702527	0.2281525186	0.3089557146	-0.1487625637	-0.6422266602	0.7604641593	-0.9740709202	-0.0067551359	0.1100021939	0.3327984989	0.329020666	0.0644472988	-0.7416959992	-0.0669920023	0.9405319234	0.0452083561	0.1227650588	1.0010148314	-0.2248594549	-0.5502279562	-0.1200278227	0.1540517207	-0.2987358286	-0.4857180958	-0.4913984751	-0.5303060838	-0.3878676456	0.2472792068	-0.0105361172	-0.3381184141	0.5107040834	-0.3855537877	-0.341632681	0.2903871699	-1.1015101911	-0.1568048833	-1.3867411633	0.7796476984	0.7274005155	0.1703605598
ABCA11P	ND	2.9468031537407	0.7246701351	0.2755497709	0.4037245091	0.4695304977	-0.3303310644	0.6776224111	0.5320543558	-0.046269724	0.4159718179	0.8099202368	-0.1996686292	-0.6426617038	-0.1836353238	0.0335178819	0.7833486293	0.0245291682	0.2194295607	1.046894923	0.3090904434	0.0441452168	-0.4092595063	-0.8207721438	0.2771842852	-0.4328745266	-0.2734390895	-0.0530328245	1.1860463626	0.4709435688	0.0014773385	0.5121572762	0.6571173329	-0.7158360898	0.5877241564	0.2166790404	0.2688743996	0.1733132305	0.7441764664	-0.6222210683	0.2739408582	0.2147062503	-0.3782640632	0.8908482942	-0.028095383	-0.6536608462	0.3252864034	0.8402043171	0.036631283
ABCA12	ND	-2.39763657452575	-0.1833799334	-0.13389459	0.1703384264	0.0868851129	-0.045426582	-0.168655049	-0.1140123715	-0.0568343605	-0.0989277354	-0.1677675562	-0.0077698513	0.0921232175	-0.1039297943	-0.1395620639	-0.0220294487	-0.0786888446	0.0384383796	-0.1300402873	-0.3413646543	-0.1189992608	-0.0286599285	0.3327371952	-0.217418253	0.0626271791	0.0054072089	-0.2276377264	0.1617419139	0.0526003313	-0.1793565386	0.0339734441	-0.1050853513	0.015305743	-0.242378421	-0.0055612661	-0.1050319221	-0.0434379136	0.1191693302	0.1217863825	-0.2635992159	-0.0701376091	-0.178324021	-0.2287564344	-0.0547981282	0.1707756236	-0.1504688479	-0.1911768592	-0.1236304693
ABCA2	ND	-1.68846749600003	-0.2877260685	0.0552522674	-0.0657714058	-0.2721159337	-0.1359257893	-0.1796620756	-0.1876277522	-0.256993048	-0.0569518996	-0.2158136539	-0.2819556629	0.0163376976	0.0531847572	-0.2070713825	-0.0679565277	0.0622650578	0.0925827749	0.0449187276	0.2012419336	0.1206382935	-0.1245508444	0.0647721622	-0.109248066	0.1407840852	0.1670845072	0.0932485301	0.2377314022	0.4920420708	0.1326568128	-0.2853747227	-0.2479099402	-0.1300101273	-0.0388613498	0.1593412137	-0.1410397662	-0.3033054298	0.3719020356	0.056013738	-0.1090921614	0.1404355648	-0.1672118544	-0.0173678336	-0.1451592054	0.2353906009	-0.3158469979	-0.1239171429	-0.2308530293
ABCA3	UP	4.05514963313941	-0.5553494977	0.8510995337	1.181564324	0.152247304	-0.3859154375	0.0422747924	-1.0966163774	0.3127365185	-0.0362590465	0.5347047008	-0.3112940633	-0.4702133958	0.310106502	-0.1896472726	-0.9147857717	-0.5471568472	-0.4620847214	1.4922914632	-0.0629052837	-0.2928264411	0.7888621199	-0.297636592	0.3191792562	-0.1215338628	0.4101761657	1.3610441945	1.6617575377	1.6303176264	0.3675351122	-0.2497281736	0.1486592626	0.2439122606	0.2220411173	1.1629357439	0.58192446	0.2612273833	1.1751470504	-0.3471305788	0.1744312714	1.1087963189	0.557290547	0.1294100196	1.3327716034	1.5761368062	0.0864170125	0.1672691644	-1.0479184311
ABCA4	ND	-0.554508976823352	-0.1802489207	0.0342698292	0.3447069849	0.0100880028	0.0460847091	-0.3528356259	-0.1127537473	-0.3364058951	-0.2442431059	0.1104959981	0.0260482946	-0.0328511552	-0.0523750061	-0.1531534237	-0.0625631934	0.0221382342	-0.038361634	0.0265660698	0.0513191033	0.2371073449	0.1807686701	0.1244771839	-0.13645335	0.3252917478	-0.2088980565	0.3725756689	0.0215095453	0.1435659432	0.1523274028	0.037397794	0.0979786531	0.0919833112	0.0271703923	-0.1004821723	-0.0653277844	-0.2016910482	0.1299974106	0.0229677275	-0.0142148102	-0.0271681003	-0.2459913841	-0.2330049868	-0.1026954343	0.2754005912	-0.2055760031	-0.218014899	-0.1234076111
ABCA5	ND	2.59730543250805	-0.6018602571	-0.394256239	-0.3878864058	-0.6598592571	0.9885855382	-1.261406608	0.103203242	0.3500805202	1.281761493	1.5044042522	-0.1372589446	-0.2265172639	3.4519843336	1.9039779365	-0.6360809667	-0.2577013977	-0.4860153711	1.5181589171	-0.4289179869	-0.5768721977	0.57048459	0.4931044029	2.6164299407	-1.21300259	-0.7917518292	-0.7546631434	-0.70587162	0.5839724484	-1.0718234645	0.0107861995	1.333357465	-0.6083060129	0.731985897	1.1306516055	-0.3392051919	0.0845971041	0.6277173794	0.4775418928	2.3602163276	1.2847848153	0.0013189616	1.2407077609	-1.1603879239	-0.0271394645	0.1971437323	0.8858928099	-0.7741702629
ABCA6	ND	-0.508040276120289	-0.3846017941	0.8931451993	-0.2002878691	-0.1898958306	-0.4569030401	-0.4483324798	-0.5542988176	0.4777876874	0.9083399999	-0.2837884755	-0.5309896007	-0.5280393369	2.7089714078	0.0402295963	-0.1422210023	0.032697175	-0.3528894442	0.1282431827	-0.3411131586	-0.3862975408	-0.5751496412	0.9063085743	1.6388053989	-0.5351241318	-0.1352676138	-0.166675493	-0.5497327175	-0.2039516852	-0.5275970652	-0.2686938999	0.3091920171	-0.6353727169	-0.5209217451	-0.4112435392	-0.2968428829	-0.744701134	-0.598340525	1.0625907504	1.2219413249	-0.1025393072	-0.5596438354	-0.7248119325	-0.4742317697	-0.5406322065	0.2979907275	1.2026820793	-0.5829498633
ABCA7	ND	2.79894295360038	-0.0692074572	-0.1001348634	0.2828206703	-0.0201871809	-0.0350997575	-0.0927966717	-0.484400403	0.4178858549	0.2314183998	0.0807451003	1.0113097256	0.4077521988	-0.0032372483	-0.2421386659	-0.0890684106	-0.4245972503	-0.1329618021	0.0055297161	-0.1396661113	0.3097263066	0.4728953687	0.5388181639	-0.106987501	-0.8171617111	0.2967481412	2.137912583	0.2781662106	0.3694086692	0.6633764824	0.4891160625	-0.2566422748	0.2625996735	-0.1031677886	-0.2055150029	-0.4634790173	-0.0138310873	0.2003145501	0.8352702134	0.1249050929	-0.184163197	1.0904315363	-0.5267843399	1.4608650169	1.5662885896	-0.6580746961	-0.3682751566	-0.4012962422
ABCA8	DOWN	-5.13535483048242	-0.8092273927	0.4337752491	-0.645883197	0.0409411823	-0.7344513961	-0.7650837359	-0.3104223673	-0.1367378748	-0.0810953793	-0.5813535973	-0.9155297739	-0.5990820065	1.3681416222	-0.3295517479	-0.210462024	-0.0163437758	-0.9714999806	0.3971270712	-0.5703956857	-0.4764061514	-0.6214595979	0.3778051476	1.1277386532	-0.6932564645	-0.8279600309	0.7376875289	-0.4788488164	-0.1672092701	-0.9043096523	0.3358383877	0.4266242109	-0.7813692184	-0.7876012237	-0.7859596862	-0.5373871919	-1.047783925	-0.659511831	0.2355087675	1.2642746204	-0.3331340618	-0.5398754484	-0.855038992	-0.7108087308	-0.66315508	0.2251914794	0.4555072705	-0.9710439258
ABCB1	ND	0.387375118977459	0.1321587884	-0.0028680521	-0.2716363681	0.5450080922	-0.2269008953	-0.3890516622	-0.3368716917	-0.1191954371	1.3078058368	-0.1122094093	0.1185166971	-0.0929040106	-0.1671511952	0.0424771723	-0.2580020586	-0.1718514957	-0.19393612	0.0167077765	0.3227145902	0.1781386758	0.2838403762	0.2479293754	-0.0283032994	0.0251929364	-0.0484243513	-0.16398923	-0.1185861179	-0.1931601042	-0.2029367482	0.4707259611	0.0451912292	-0.008848937	-0.15788597	0.0356601343	0.4936636711	-0.3051442023	0.0280596098	0.8488594466	0.8051412545	-0.1478831358	-0.2827056367	-0.4034735272	-0.2142537063	-0.1598454558	0.1388507941	0.3069661783	0.300069214
ABCB11	ND	-1.12079043339365	-0.0476037133	-0.2220529217	0.0724967958	-0.1662493332	0.0356379551	-0.1503516474	-0.1419972835	-0.1175014929	-0.2864267498	-0.0505243527	-0.0192021595	-0.039823267	0.0720870336	-0.1408699686	-0.2069086512	-0.0395717425	-0.102537876	-0.0730641412	0.0920739568	0.1334077108	0.1304463716	0.0836395435	-0.1288095536	0.290154929	-0.0499611851	0.2310927198	-0.0506373443	0.2229395892	0.0566177706	-0.0011343818	-0.2592612729	-0.0450075925	-0.1444823182	0.0573806107	-0.1449022678	0.2231992489	-0.1173150838	0.1963022418	-0.3031700364	-0.2053678224	0.1825980307	0.1448181748	0.0489353094	-0.165839657	-0.1160466157	-0.3120286333	-0.0176977143
ABCB1 /// ABCB4	ND	-0.46596042656807	0.0905987587	0.0722254829	-0.5261036979	0.7869335653	-0.4597150429	0.057798449	-0.0874630515	0.0518910826	2.5200382135	-0.000529988	-0.0054721229	-0.2850891579	0.3456248444	-0.2006627059	-0.2932129272	0.3483180443	-0.4644745874	-0.4359601079	-0.1048533259	-0.1154900093	-1.203050081	-0.0127533323	0.2873965022	-0.8287268073	0.1155017672	0.2669802039	-0.285867972	-0.1883626071	0.2664628919	0.0840470423	0.2571960352	-0.4926374451	0.011408223	-0.3383094881	0.7251218687	-0.6300029866	-0.2146307673	1.077755361	1.5345479822	-0.4118124779	-0.4088116315	-0.4626208406	-0.5979322222	-0.2368721579	0.4351880454	0.098910914	0.253893491
ABCB4	ND	-1.33941789799849	-0.3805017211	-0.2029184589	0.1243435243	-0.0032542473	-0.3682483501	-0.1621453955	-0.1229731278	-0.0467133518	2.1298853657	-0.2321756842	-0.0909298289	-0.1067645156	0.4114009944	-0.3327677174	-0.2308490745	0.0146762689	-0.4303542348	-0.1116356091	0.1772457506	0.1615117635	-0.2671091496	0.0798722038	-0.0326975022	-0.1713067619	0.0421742934	-0.1740326958	-0.2951918374	0.0399392933	0.0126982594	0.0134868678	-0.0109391131	-0.3185854865	-0.2758167802	-0.1297407556	-0.0187246163	-0.3243781641	-0.1361314348	-0.0583256536	0.6725715067	-0.1694986525	-0.2157419296	-0.4549410998	-0.3798782781	-0.2377760885	-0.2154460018	-0.2928037746	-0.1099133729
ABCB6	ND	-1.29406284280825	-0.1774171047	-0.1448095891	-0.0131181773	-0.188700583	-0.2837479625	-0.2330500849	-0.5670610505	-0.2105654906	-0.8509244566	-0.171964912	0.0414928093	0.0923999716	-0.0019047899	-0.4672460514	-0.1101830309	-0.2626266935	-0.1140426643	0.4442795416	-0.1995576175	-0.1522408042	0.0780590457	-0.5163220363	-0.1074002656	-0.2567429888	0.2281371911	0.6248636789	-0.0117762266	0.1969890768	0.0945145457	-0.5872081216	-0.2501660109	-0.0772182876	-0.0317411725	0.1384406759	0.217060024	-0.1792107333	0.3283325767	0.096218225	0.0993583254	0.1503582787	0.2599854682	-0.1917613441	0.3466947268	0.3125496728	-0.8133260952	-0.1749302854	0.2661830221
ABCB7	ND	0.523860036718522	0.0425983632	0.2353731787	-0.6218236403	0.363721314	0.4779469339	-0.9105457672	0.6709102974	0.0126719624	0.359022275	0.3259976698	0.361658726	-0.1658728207	0.5294472433	-0.0487971604	-0.209110445	0.1365394864	-0.1806591422	0.0665973625	0.160700495	-0.8335448334	0.6340135198	-0.1065614797	0.3477143565	0.4950071187	-0.1034394906	0.1934740474	-1.2830598757	-0.3627321164	0.2601296537	-0.716941928	0.1953848381	0.2815956249	-0.0244424043	-0.3838104916	0.0028527199	0.4239279766	0.4101378067	-0.4933712611	0.4960052461	-0.5395322854	0.4328728653	0.3334294531	-0.004745906	0.6556216118	-0.0451775096	-0.1845190934	-0.5268343085
ABCB8	ND	-2.10127770605236	-0.113369613	0.087009078	0.1037724205	-0.0963062703	-0.2019459268	-0.1109009507	-0.2458697489	-0.4131388793	-0.2455056935	-0.0230734293	-0.1392169801	0.4274571935	-0.2294406506	-0.0217360656	-0.0582842723	-0.1216699938	-0.0783268738	-0.2006624186	-0.2362616054	0.1344500872	-0.1139279652	-0.331426642	-0.0869303937	0.0406277719	-0.08088187	0.198368624	0.2820282657	0.5027581083	0.2393585125	-0.2741208942	-0.037195108	0.0076201191	-0.2778362368	0.5683910644	-0.4092151404	-0.1251559645	0.3919241089	-0.0778432419	-0.0031887943	0.0492277353	0.0113696901	-0.3827912092	0.2046184173	0.4364511625	-0.5953059795	-0.2433460483	-0.374998627
ABCB9	ND	-1.9964917404911	-0.2058229648	-0.1016973371	0.0169976252	-0.2522965707	-0.1784000102	0.1473576849	-0.4628190332	-0.2977265709	-0.4297113006	-0.2313862813	-0.0604955558	0.0490442954	-0.0539710485	-0.0082186753	-0.0241210897	-0.1362923328	-0.069309613	0.1540673749	-0.0435776234	0.1266055093	0.1431496805	-0.1603355321	-0.3948960045	0.1242792819	-0.2978227509	0.2555415831	0.3550415406	0.2535089875	-0.0827998615	0.190920259	-0.3038284733	-0.1488480114	0.0388315175	0.2641779125	-0.2933617567	-0.1783911309	0.130359915	-0.071024637	-0.272680846	0.0957340869	-0.17026914	-0.1104816936	0.3154665692	0.0214344265	-0.1193097495	-0.2188122999	-0.3258490052
ABCC1	ND	2.14132564197659	0.1503250397	-0.0035753605	-0.2610820476	-0.5836419344	-0.3650741625	-0.1478287684	0.3610879712	-0.2156128758	0.0745060744	0.1741305092	-0.52371865	1.0368438852	0.1635932927	0.4153041006	0.7835513318	-0.4900160114	0.8395054588	0.4437375411	-0.668301198	0.1785110815	0.3810418235	0.4198254029	2.1933884448	0.1533058788	-0.2191740237	1.6895316891	0.7395162671	-0.5860895958	-0.0940831488	-0.8040732232	-0.6673412036	-0.4213946648	0.1255487802	-2.0142069779	0.8380441547	-0.1808565868	-0.197113419	0.4227380459	1.1279735282	-0.2444436336	0.6807652439	-0.1744989655	0.7579976087	0.7192081896	-0.0741777422	1.3695175557	0.8924092997
ABCC10	ND	2.21473277729902	0.4151453871	0.1819673758	0.3736874052	-0.320227722	0.1487759359	-0.0759371468	0.0760427349	-0.1039703587	-0.1733537512	0.0510799247	0.0156995755	0.4529821791	-0.3936082659	-0.5267232168	0.0613784159	-0.3647830624	-0.8205517835	0.42290701	0.1836549495	-0.0111903523	-0.5294893731	-0.0667446249	-0.1861241417	-0.1652158567	0.3471480825	0.7497487939	0.3199475795	0.5903706787	0.529280102	0.2872700258	0.1937673763	-0.1319176199	0.121518329	0.1604971534	0.3445524478	-0.2619381418	0.6041705891	0.0864784028	-0.5241679208	0.0266032863	0.1934194903	0.0694074212	0.246810085	-0.1817255278	0.3061837418	0.4458529233	-0.0073304679
ABCC2	ND	-0.948352667923201	0.1301864622	-0.0272577409	-0.1217186116	-0.236672478	0.0295389354	-0.0140689276	0.0587780871	-0.0123889655	-0.0492387379	-0.1541917407	-0.0676265566	0.3329720142	0.0073789339	-0.0962670455	-0.0478571699	0.1445980347	-0.2233998881	-0.1262671971	0.2291945917	-0.2161362413	-0.1884395526	-0.1401811883	-0.1478939804	-0.1935372256	0.5645781297	0.3301683006	0.0622946149	0.5871690806	0.3723905704	0.0081909788	-0.1555383044	-0.2882264712	-0.4057244364	-0.0902059218	0.1169490859	-0.2784363501	0.2903663846	0.0115325495	-0.0528669701	0.1263354467	-0.2999439814	-0.1438111376	-0.3248755769	-0.489996628	-0.2771753511	0.064250617	0.0428465699
ABCC3	UP	4.3227195897017	0.0551878585	0.0682523419	-0.6064370147	-0.3365491403	2.2251009828	-0.4712239376	0.3395583312	0.8271955975	0.1816900062	-0.4371030333	-0.3262647658	1.8302845108	-0.0408478766	-0.4360630663	1.0068900446	0.4471077238	0.1246845693	-0.3325542229	0.6706792005	0.0423022743	0.0081849222	0.0298943213	-0.2280107365	0.7045489397	0.4253852241	0.0733967747	-0.1891041563	0.4216684398	1.1254255678	0.3614890876	0.1874559189	0.935996226	0.4494511425	-0.3658678797	-0.007348229	0.9283303652	-0.2917915615	0.4717252236	-0.5798326256	-0.4122740454	-0.3143584492	0.0662916964	0.1527105773	0.8401174876	1.3071341089	-0.009328744	-0.5109530864
ABCC4	ND	-2.51995575698892	0.0203995154	0.2448188934	-0.0226620836	0.1752217851	0.2057961596	0.3145271933	0.2301003066	-0.2608258123	0.203182157	-0.2524409805	-0.3079680215	-0.0715791267	0.2820245382	0.930343259	-0.6344375739	-0.2285621535	-0.1038352717	0.425165995	-0.3755193912	0.122916938	0.2041715655	-0.2897241244	0.3040897644	-0.5858592137	-0.2456259815	-0.4169021154	-0.0702911598	-0.1144239372	-0.5135451804	-0.1508568719	-0.575379368	0.0721108737	0.1375678449	-0.1896688886	-0.0339251658	-0.0912735775	-0.4571168964	0.067466435	0.1104772693	0.0942480276	-0.4339470184	-1.0814296124	-0.6263837487	-0.4797523682	-0.4924160704	-0.5146581668	-0.0683733323
ABCC5	UP	7.90850792330755	0.1169206883	0.2482364328	1.0653975822	0.5492586093	0.251428671	0.0865773572	1.1960778916	0.428276245	0.5246392983	1.0483491454	0.655468604	0.7785212411	0.7672145265	0.6780652975	0.1761798732	-0.3983793342	0.2331687226	0.0924923275	1.3245353551	0.4948622546	0.396989858	-0.1687569726	0.1203452697	0.3616720163	0.455592532	0.8726324562	-0.4373854269	0.3533771618	0.4026258684	0.0671696682	0.7106034877	-0.1583867977	-0.0436700839	0.474068264	0.9313205511	0.2048520834	0.8530039911	-0.2526807882	-0.4584462383	0.2051447841	0.6652854846	0.4598118575	0.4900621459	1.1037541086	0.3004779523	0.487745115	-0.5777648892
ABCC6	ND	-2.64004728865837	-0.4135961809	0.2461673165	-0.1855495434	-0.0553343045	-0.3387884255	-0.3366620851	-0.0622874351	-0.190675811	0.6325701361	-0.3838697882	-0.2367401558	-0.1428536564	-0.0875767325	-0.2286820619	-0.0516213567	0.0462636149	-0.3108837917	-0.248533159	-0.0406990313	-0.0462800457	0.0182080078	0.4076827525	-0.3436605287	0.2765994888	-0.0778264072	0.2196236554	-0.0690171667	0.0738884689	0.0157600694	0.4168456465	-0.238843727	-0.028073979	0.2956182493	-0.2911864337	-0.241234118	-0.0953278892	-0.121863324	-0.2549362113	-0.1400104972	-0.2342505766	-0.0944129618	-0.3097849091	-0.147966542	0.1208130572	-0.2577624758	-0.2933053108	-0.199259109
ABCC8	ND	1.39234077403534	-0.43388551	-0.1216495965	0.2632919022	0.2067296927	-0.359555256	0.0960419124	-0.2772655557	-0.3819776801	0.0098221298	0.2362197766	-0.3626597589	0.3256109788	0.0876361216	0.4438905362	0.0907897837	0.0630218369	-0.2429145345	1.0411677812	-0.2166791487	-0.0985672447	-0.1425911885	-0.5004237666	-0.4916125642	0.1919034061	0.1215894435	0.0032275801	0.5164130357	1.1455028234	0.0401512652	1.3664540454	0.3661413575	-0.0809585787	-0.4665123543	0.0748998446	-0.240088524	-0.2271230638	0.2098131973	-0.1901645074	0.102892574	0.6653279455	-0.230952499	0.6239732382	-0.3165137021	-0.1797921142	0.5445683653	-0.1894592802	-0.3854097071
ABCC9	ND	-2.52182706699266	0.1344056438	0.157474168	-0.3712981647	-0.293250382	-0.4281333871	0.4954857497	-0.527610634	0.2100514998	-0.2289588051	0.0467687886	0.324082758	-0.0446649286	0.7939105955	-0.2738105969	-0.1343499346	-0.2073102958	-0.0003042711	0.0857921793	-0.3298580689	-0.1939676385	-0.2591063464	-0.4442436117	-0.1719475005	-0.3478785773	-0.2979020397	-0.3007864246	-0.4146920263	-0.2560706119	-0.2666587947	-0.159431711	-0.4066406333	-0.3295515138	-0.146425942	-0.1363841467	0.0381623376	0.1758746154	-0.5743903489	-0.5995699788	0.0023593055	-0.2156914363	-0.2293216277	0.3918564537	-0.1910636963	-0.1058331651	-0.0180873334	-0.1669369851	0.2720060081
ABCD1	ND	0.170727072171589	-0.739090405	-0.1575332996	0.094976182	-0.0736837723	-0.3047910643	-0.416596211	-0.5638541238	-0.3923891058	-0.5733677087	-0.0453270925	0.0804659175	0.1560701221	0.3903869431	-0.0542753086	0.3901724185	-0.1392309109	-0.0955633194	0.1334140154	-0.095331524	-0.177879337	-0.0320557257	-0.0902000361	0.3450631775	-0.1444295613	0.4374662094	1.1931593596	0.004269782	0.5938283616	0.5498009026	-0.313082849	-0.4503705518	-0.466143638	-0.1947632535	0.0490481	-0.2337491266	0.0856520867	0.5956509813	0.0724932135	-0.161936603	-0.0659215752	0.6627421319	-0.6234406696	1.2404675153	0.8912065915	-0.3617552057	-0.4220034856	-0.6743199169
ABCD2	ND	0.888825184030062	0.0651305797	-0.1007780728	0.013592968	-0.0123311146	0.015403083	-0.0036844252	0.2618775262	-0.0885239722	0.321886911	-0.1197630054	0.0917304852	-0.1401829147	0.0178211229	-0.001984009	-0.1851824637	-0.1399983918	-0.1943692405	0.0170851716	0.1268382277	0.0955539547	0.1428204033	0.1545454587	-0.0973487142	0.1904372006	-0.1059007216	-0.0366931975	-0.0440712303	0.0643433692	-0.0437724472	0.2418143213	0.0527582696	-0.0874229154	0.0782103917	-0.0992633825	0.0427021091	-0.0431442892	0.1802803988	0.3266675976	0.0456456768	-0.0234934532	0.0286002675	-0.119816607	-0.0409772541	0.0706031915	0.0404591001	0.1156620323	0.0259524033
ABCD3	ND	0.244563596367769	0.5360249795	0.1514189543	0.6153020865	0.3115343677	0.0784109453	-0.133519542	-0.0735894785	-0.5891249225	0.2361818555	0.4643059324	0.6058194671	-0.0680229158	-0.0499691135	-0.4048954579	0.5669585969	-0.3807852508	-0.0016095667	-0.418887409	-0.0033976168	-0.2082012713	0.3037463173	0.0710106757	-0.057719751	-0.9749322563	-0.3515447111	-0.4648099361	0.7353274377	-0.196821961	0.1228113626	-0.5426017536	0.0012808893	0.2869481848	0.6511897165	-0.1140880243	-0.2689081449	0.1374791328	1.1087725494	-0.5714511096	0.0709192386	-0.321211836	-0.91176733	0.0804672472	-0.0949507414	-0.2182888531	0.1242480412	-0.6143070075	-0.9095393262
ABCD4	ND	2.10743919408838	-0.248036557	0.1602114942	-0.1396569188	0.1136289309	0.2775025985	0.1034704367	-0.0336667042	-0.022111142	-0.1182888927	-0.0131994996	-0.2851404133	0.353373432	-0.3722848019	0.1869338513	0.4020714218	-0.0272998195	-0.3757365854	0.544318674	0.0633419299	0.0675976428	0.3834982525	0.1470119908	-0.1783489157	0.3989552011	-0.0791190674	0.5523833148	-0.1940938937	0.3763996053	0.3782257813	0.0276470829	0.5109875572	0.2099295546	0.1886675594	-0.1517641709	0.2031480408	-0.2621200752	0.1523910171	-0.1315832797	-0.1024097337	-0.5234516807	0.1519537556	-0.0577723407	-0.1357618493	-0.0354136609	0.0163357093	0.1853575253	0.2643864441
ABCE1	ND	-1.28226581704595	0.4407220651	-0.0496381566	0.4253016151	0.187340181	0.0186183337	0.2670619312	0.4264542991	-0.1322238633	0.212992945	0.3565388818	0.0878589427	-0.1348985822	0.0434454218	0.0228971122	0.0105746786	0.0351390974	-0.277263492	-0.1628910169	0.0069740787	0.2924930254	0.1096028729	-0.5794460755	-0.4119239859	-0.1725457687	-0.2436967522	-0.1836678904	0.3967868113	-0.4221114069	-0.0979157138	-0.5783627116	-0.1445539942	0.4843689411	0.2993074056	-0.2481993309	-0.1435598499	0.00532268	0.3742777591	-0.2628407916	-0.0061208181	-0.2688132439	-0.2623246258	0.217373718	-0.2608378648	-0.2039199792	-0.6069481232	-0.5342439404	-0.0521436389
ABCF1	ND	-2.43483429216108	-0.106601348	-0.3122761344	0.4265008334	-0.0118057943	-0.2771119617	-0.0458637871	0.3842250744	-0.2462435425	0.0392395424	-0.2819658786	-0.1965648999	0.1487476711	0.5589904914	-0.4957964225	-0.1743252208	-0.0717668387	0.240618943	-0.0368814587	-0.2904777467	0.3135906824	0.0854756548	-0.1421454266	-0.076694484	-0.3352484952	-0.3704186544	0.1164906742	-0.2418795401	-0.1474178572	-0.0971489703	-0.3407643158	-0.4339586275	-0.0698845061	-0.0823572286	-0.2616078779	-0.1671325457	0.3253952578	0.5765191891	-0.0141812444	-0.3244247501	-0.2417817432	-0.0495481688	-0.0816379095	0.0426776223	0.3091071324	-0.550722527	-0.2321427244	-0.2975077959
ABCF2	DOWN	-7.22116551937076	0.0971058099	-0.0356373258	0.0214323579	-0.1083450189	-0.5191728926	-0.1738684502	-0.2628482392	-0.3875820461	0.0013337306	-0.2327336459	-0.5341370236	0.1981644593	0.6996186869	-0.1637664393	-0.0733898318	-0.0889339275	0.1401918297	-0.429825495	-0.4233821667	-0.1870870566	-0.442780678	-0.1396014819	-0.0290321582	-0.2402508749	-0.3916069161	-0.1318088657	0.1062640113	-0.1423580179	-0.0204860481	-0.2262930721	-0.4413733158	-0.0232768187	-0.22379073	-0.2383584591	-0.1960666131	-0.4075705995	0.1607558653	-0.2337812152	-0.1916175869	-0.1970754501	-0.5176208178	-0.238603636	-0.4147603996	-0.1742896114	-0.5199596812	-0.4524303559	-0.586603115
ABCF3	ND	-1.55489695102722	-0.4777894448	-0.3678268045	0.2324197882	-0.2452568575	-0.347485706	0.0870700353	-0.8392947297	-0.3300869829	-0.1686277052	0.0333582356	0.113278996	-0.0947565121	0.3051236579	-0.2619068062	0.0451193513	-0.0972187701	-0.2667945954	-0.3153533773	0.167781992	-0.4203063198	0.1436559177	-0.2337670297	0.434307511	-0.4422137434	-0.0799530492	0.3776017666	-0.0906003468	-0.2137676756	0.0821051649	-0.7327615736	-0.3934820363	-0.1230221985	-0.1670229765	0.1783312885	0.3393207899	-0.2282894584	0.5160304963	0.2491680709	0.1168158539	0.4048072409	0.3632790025	-0.4972684669	0.1473011031	0.7402981918	-0.3957228768	-0.1540024249	-0.1704629272
ABCG1	UP	10.8009354266552	0.954464273	0.2838294964	1.1307133197	1.5161921148	0.8543190614	-0.2978300431	0.4962482815	1.6320721881	0.6544662347	1.704537655	1.1990897575	0.9603690291	0.5286730865	-0.9468219566	1.8838600176	0.4284246397	0.207412317	1.816279126	1.3623655861	0.0189615169	1.6277090932	0.7546075814	0.1580468784	0.6897287282	1.7745005266	0.6011407117	1.2974010876	0.8773158621	1.1850875983	0.3853931561	0.3399239849	0.3783027468	0.7316897195	1.1132830376	1.1164714287	1.477852242	2.0693515186	0.7881844258	-0.3050660541	0.0746575082	1.7623765067	-0.188889171	1.5190725707	1.4784572449	0.6648488899	1.0648957528	1.2246071399
ABCG2	DOWN	-3.87898776217067	-0.4693083915	0.2382784766	-0.5818006579	-0.2638654931	-0.5392259918	-0.514822006	-0.17941734	0.3768793481	0.2123356159	-0.3376326614	-0.9091853092	-0.7853341043	-0.9728159979	-0.4028756718	-0.6919315086	-0.4116506702	-0.7821014999	-0.1523988445	-0.4097335348	-0.6360888918	-0.9868949496	0.6868043345	0.5353535882	-0.2700870657	-0.4657838953	0.0084802344	-0.5550369232	-0.5988537984	0.1790906458	0.4058416716	0.0083126016	-0.6891821999	0.574503497	-0.4604007932	-0.202395897	-1.1229112393	-0.9827884666	0.1335956783	-0.0677263198	-0.9173523196	-0.281190025	-0.5393494937	0.6824196006	-0.5591691674	-0.3628771301	-0.200000639	-0.6350139695
ABCG4	ND	-0.630330922329605	0.1201150034	0.0878467614	0.1619169318	-0.2750479241	-0.2080704598	0.0581180272	0.1712660096	-0.2589877799	-0.3111885134	-0.3531679599	-0.012919937	-0.0813866058	0.3687521129	-0.1433037123	0.0744331177	-0.2357433234	0.3136936206	0.1890135337	0.3493176437	0.3042334572	0.2870242117	0.0623632958	-0.6912061853	0.1922388518	-0.1649279793	0.0896953853	0.0421958949	0.327476338	0.2054728095	0.0782507907	-0.2148933682	-0.1805529732	-0.1823782835	0.0817491328	-0.0887530807	0.0267648933	0.1263286692	0.3337363642	0.0110173193	0.1525999747	0.135869625	-0.6312352132	-0.3813742167	-0.0035006138	-0.1346382406	0.3159798997	-0.3442478077
ABCG5	ND	-1.70552894126706	0.1048235317	0.1073413609	0.0938732414	-0.0126630187	-0.2283968766	-0.1244101616	-0.1385093218	0.0590062249	-0.1717186502	-0.2659503448	-0.171711319	-0.0280326805	-0.1328775842	0.0484555061	-0.1788869932	-0.0036879783	0.0963939837	-0.1724518604	-0.1538121518	0.0670085504	0.0608285543	0.2343815488	-0.0586730259	-0.0785997131	-0.2308210023	-0.1177023595	0.2146915563	0.3854648899	-0.0052004999	-0.0198341748	-0.0269752588	-0.0481995533	-0.2107888202	-0.0704446879	-0.0538026759	-0.0514484647	0.1775142135	-0.0226663173	-0.1024068889	0.0966770975	-0.3752510408	-0.3852457465	-0.1595053564	-0.1053519987	-0.1543387362	-0.3808726319	-0.0965781459
ABHD10	ND	-0.785382582764671	-0.1710933287	0.0923096545	0.6836140967	0.119784639	0.4127892765	0.2463909126	-0.2577673017	0.1939152909	0.7125400621	0.3672736744	0.4329492942	-0.2512066012	-0.5749872997	-0.2906030177	0.2104424444	0.2547007149	-0.3816020243	-0.356895475	0.1937831532	-0.643698177	0.1569271433	-0.7077332856	-0.0363388122	-0.3439115637	-0.157329446	-0.1851975739	-0.3964234824	-0.4734161939	-0.1562140131	-0.3109794566	-0.0217226256	0.456394111	0.2116529771	-0.0108266295	0.1106282922	0.4713348324	0.208343289	-0.1127894585	0.1540690448	0.1076359463	-0.3458401265	-0.3039471377	-0.348754372	0.0791440619	-0.3522197467	-0.8114557611	-0.7978917938
ABHD11	ND	-0.625400839369352	-0.2566048818	-0.1969089282	0.4204828377	-0.0147916855	-0.4625433039	0.0502557079	-0.4356291016	-0.4144477535	-0.2479722716	-0.0317991009	0.2431517065	0.0076223394	-0.0502998021	0.2291810163	-0.1136327228	-0.1059805257	-0.0634205472	-0.0695509334	-0.2763828458	-0.1529498285	0.0559760132	-0.057492614	0.3953076325	-0.114890376	0.1305483872	0.164928217	0.1672131139	0.3573153903	0.0260119458	-0.0342094667	-0.1957247531	0.2578587875	0.0003476698	0.2863998746	-0.0554876238	-0.1472372422	0.4929377572	0.0688302272	0.5688312968	-0.1221887066	-0.1249729237	-0.173656546	0.1524555379	0.6894126171	-0.249973908	-0.2379979779	-0.4546700759
ABHD14A	ND	-1.11401303768398	-0.4609467485	-0.3456251039	0.3606502027	0.302909626	-0.5877541462	-0.2055895065	-0.6917623331	-0.1255600009	-0.0639165306	-0.1023961818	-0.5949192818	-0.0748333994	0.0468209638	-0.4916039521	-0.4693694859	-0.0663624489	-0.2908306777	0.0478227553	-0.1030803705	-0.8345244059	0.1812046153	0.1519031389	0.0326219843	-0.322865408	0.2472614293	0.6476164647	0.328350274	0.5329609403	-0.0945721403	0.3754096037	0.063729277	-0.5552715189	0.0909164701	-0.0476566659	-0.23026665	-0.4991727968	0.8538833485	0.7202551203	-0.0209532229	0.8186574604	-0.1429909217	-0.4695153681	0.1927424704	-0.2862450778	0.2046118209	0.0219576489	-0.1572785896
ABHD2	ND	-2.61152741832229	0.0634802124	0.1424696364	-0.5105392965	-0.0831443523	-0.451462007	0.0690211541	-0.1657831866	-0.1021486577	-0.0291820967	0.2939460897	-0.1264833783	-0.0931078148	0.7676761947	0.1020754872	0.0819650505	-0.3893197825	0.087833146	-0.4480271125	-0.3850498288	-0.6428735925	-0.4923411059	0.070142525	0.3223049678	-0.593533102	0.2992032853	-0.4170464828	-0.2829147369	-0.423685162	-0.3413664739	-0.3731935776	-0.6016390055	-0.3077954743	-0.2173004246	-0.2037535029	0.4617965499	-0.1541523108	-0.3536537239	0.328018299	0.0466560892	0.1353729225	-0.105416798	-0.5238660039	-0.0182091261	-0.4484389752	0.4163189016	0.3067372726	0.063895834
ABHD3	ND	1.28154383111267	1.1806433123	0.3751528036	0.5200858927	0.2505435526	1.0099567821	-0.5955387819	-0.395990085	0.1531971418	1.2852105678	0.5305460858	-0.0147375854	-0.1555740573	0.8887168891	-0.6936782195	-0.1433811126	0.3170609033	-0.7982590289	0.6691846408	0.21216763	0.0883802148	2.185136379	1.3334039567	-1.1727518419	-1.0797541289	0.6608639996	-0.654005258	-1.2428726856	0.6478817191	0.4239241931	0.2581818012	0.0362253315	0.6341945545	0.0552476459	1.187408848	0.9388355465	-0.0009344705	-0.9865980187	1.0637774418	-0.8939396198	0.3510849572	-0.0102591461	-1.0453670292	0.3406150672	-0.363154316	0.1242426603	-0.6785955247	-1.1296609947
ABHD4	ND	0.773807465952621	-0.2035196817	0.5032662753	-0.0300785951	-0.0903125431	-0.0122084762	-0.4227370318	-0.3722419265	-0.5130988392	-0.6246917945	0.2352036308	-0.4036885251	0.1790570209	0.0769343791	0.1456018312	0.3613259145	0.0677787573	0.2866432053	-0.3219330704	-0.1329301209	0.1251540255	0.3739423295	0.6786298711	0.7466653791	0.3441888822	0.5279066018	0.3733426092	-0.1254282033	-0.1553775031	0.3234766773	-0.0616220059	-0.0841478915	-0.1274820832	-0.2572647775	-0.2800084571	0.1662246777	-0.5112211828	-0.3194751919	0.4689076418	0.1081602517	-0.4592910058	0.0758911304	-0.0776775734	0.0638818492	-0.0926282586	0.4224731579	0.3838456304	0.0943070692
ABHD5	ND	0.939600494159987	1.2291999682	0.0490441213	0.3770942014	0.4445056313	-0.2878193073	0.5196911617	-0.3751830799	-0.093736796	0.1368057972	0.2551563884	0.1950526518	-0.3910884453	0.6019222695	0.2531902317	-0.1197770261	-0.6041785799	0.0262773174	-0.3011598541	-0.1374751457	-0.3289395639	-0.3997100458	0.6513041365	0.2944704766	-0.330148812	-0.2144050047	-0.1766681375	-0.0982607928	-0.3525892202	0.057010134	-0.2118200355	0.7162578342	-0.2371963099	-0.0190052032	-0.2815851278	-0.007845447	-0.0198459085	0.6819412813	0.5145475708	0.6103895768	-0.0386937479	-0.0108995004	0.2895349974	-0.0831031831	-0.2760521069	-0.122642398	-0.1226486254	-0.2949563085
ABHD6	ND	2.38443513743591	0.1260062836	0.0332584454	1.2502211852	-0.0910134211	-0.4852833019	-0.1564869888	-0.4400315506	0.1722903978	0.4473142771	0.2434996648	0.0248852161	-0.342819975	0.029070265	-0.4720348208	0.0674554494	-0.1778617906	-0.3273356806	0.4096163366	0.0515509977	-0.610610134	0.1005807538	0.0344119604	-0.0383612234	-0.2154679601	0.5869396325	-0.1806000279	0.5601545998	0.9556345981	-0.118863859	0.4012304198	0.1857739878	-0.4428380441	-0.0812501512	0.3037367053	0.2947164357	0.1578306735	1.697154573	0.6225002489	-0.1519556808	0.4918450738	-0.1641747912	-0.5420342126	0.4921861501	0.1805437001	0.0580219909	0.0454725446	-0.3047232513
ABHD8	ND	-1.58823592410998	-0.6095990591	0.076760347	-0.2867979299	0.2287709364	-0.2284997464	-0.2413800224	-0.509473427	-0.1786481779	-0.4502138862	-0.4484244723	-0.2823813774	0.1508353388	-0.1197349868	-0.0554991149	0.2978406687	0.0934548127	0.043498525	-0.0825482853	0.0574079791	0.1430640706	-0.0155100481	-0.3059219719	0.2121739919	-0.357618279	0.2288493911	-0.1483585448	0.4822393443	0.0875915812	0.0489263942	-0.1249301029	-0.0900986877	0.3282096796	-0.048322854	-0.2416847858	-0.435910765	0.0644749067	0.405476002	-0.1772027133	0.1514838381	0.0290733527	-0.0165420019	-0.2212522766	-0.0297524921	-0.3197979525	-0.4196082546	-0.0696969898	0.1980206772
ABI1	ND	-0.974333099449181	0.4855813966	-0.1526300067	-0.2190659505	-0.0641824576	0.00736462	-0.1500654527	-0.2859353222	0.1682557351	0.6873939007	0.2284082283	-0.0645097014	-0.2408760995	-0.0342061464	0.0190135942	-0.2435976265	0.1040045994	-0.1932064574	-0.1240159449	-0.1046040542	-0.161627427	0.0042587087	0.23730223	0.1864245705	-0.2239233414	0.180945583	0.0318902325	-0.3973190038	-0.3164372076	0.0881034498	-0.0356610521	0.368457517	0.1160763822	0.170106588	-0.5281911662	0.168159647	-0.261764507	-0.1464376929	0.4574355295	0.1448685754	-0.29045195	-0.2521542718	-0.4517471053	-0.4216794257	-0.6082734525	0.2754624163	0.1909212589	-0.1781777832
ABI2	ND	0.0757505383059879	-0.2241831054	-0.0721033207	0.1687082114	0.1024367298	0.2128200437	0.1727657605	0.0338012293	0.1639326762	-0.1462055168	0.0948946247	-0.258800841	0.0211613461	-0.578227198	0.6675903339	0.0352046183	0.0366419902	0.1736677936	-0.1207614034	0.1576667756	0.070299937	-0.1617657897	-0.4572466899	-0.2476145251	0.2237255827	0.0109389068	-0.2409476442	0.5339350856	0.0020714798	-0.054690419	-0.1399301684	0.012012313	0.064265805	0.127180625	0.3260762489	-0.1357371089	0.4427658481	0.1996911655	-0.5577768204	-0.0191113324	0.2515409183	0.007818218	0.4745241242	-0.1805652099	0.1432633883	-0.1381871958	-0.2859338265	0.1442507106
ABI3BP	ND	-0.638455183022088	0.2301317168	-0.0234361726	-1.0166387297	-0.234237828	0.067530434	1.0322562377	0.448798232	0.5585861215	0.0711393747	0.3052760812	-0.6735407081	-0.6294837136	0.6107077872	-0.3180118088	0.8754054727	-0.4607276918	-0.1870877767	0.2192059816	0.1550621924	-1.1905840369	-0.6959801561	0.0389964021	0.5976609089	-0.248798514	-0.4100322485	0.3525504946	0.0808959231	-0.152486289	-0.0582620854	-0.3906116336	-0.3062949308	-0.4483314894	-0.4841964145	-0.1714954899	0.215401358	-0.7678679622	-1.65715096	0.6372821801	1.572831219	0.0352487199	1.1749006629	-0.412051857	-0.25781097	-1.6091937003	0.8302481961	0.946107426	0.3566456184
ABL1	ND	-0.998712079440249	-0.4919445674	0.1138537606	-0.3857089562	0.1859861719	-0.3959042051	-0.0132162762	0.0458748379	-0.2455063042	-0.8431541219	-0.2447717868	-0.6800916219	-0.2454561814	-0.6548876849	-0.1632158283	-0.0987762295	0.0072230944	0.4624199072	0.181426804	-0.1792852905	0.0614613491	-0.0284773255	0.4398643445	0.4031107969	0.1478204043	-0.1633679641	-0.2281917515	0.2097744775	-0.3443598571	-0.0094274991	-0.0896913944	0.0570611798	0.3859548818	0.027872803	-0.0970338725	-0.0641926971	0.3364797573	0.0968170957	-0.0979275453	-0.0389089623	-0.4605462567	-0.070467946	-0.3985910678	0.1674424896	0.2322857835	-0.3954768883	0.2930640044	0.3071819542
ABL2	ND	-2.06692966334948	0.2893407311	-0.4345908648	-0.0257276684	0.2779301112	-0.139618105	0.0683884023	0.2057690745	0.0311191401	0.1821735149	0.0797735833	-0.3435259627	0.3799017562	-0.1357510596	-0.307896548	-0.0694665547	-0.1887898225	0.5542118177	-0.192940772	-0.6421678943	-0.2591504739	-0.2539189587	0.1136020554	-0.3437469178	-0.0566644276	-0.1235593369	-0.2440094564	-0.2011230414	-0.0701885657	0.0849892522	-0.4596899353	-0.4423470947	0.0518003937	0.0601892653	-0.0711869758	-0.1323394011	-0.1945947467	-0.1967653981	0.0850726922	-0.3267041041	-0.4323783384	0.0274224729	-0.3164917196	-0.546967084	-0.1119183302	-0.1256934743	-0.0655360363	-0.1901808671
ABLIM1	UP	4.60210619788811	-0.5468210246	-0.1821606044	0.2592171729	-0.0555366851	0.1966035123	-0.0370437996	-0.3750183441	0.378582145	0.8552980325	0.2806332546	1.0959855751	0.0022410333	0.9662796561	0.1286879132	-0.085537531	0.0857031396	-0.162690721	0.7111338675	0.5298781753	-0.0163236551	0.6510187909	0.3889339241	0.7529186104	-0.1319016461	-0.0669265168	1.1946215548	-0.1938872103	0.2799021025	-0.1241162722	0.6423037844	-0.1675120202	0.1047031665	0.3858079628	0.9452785776	-0.2452199717	0.4016909667	0.6693568453	-0.3311214234	1.3251235498	0.2937621495	0.934965093	0.022051004	0.1319971141	0.5557577333	-0.4149255768	0.7576133498	-0.3714894843
ABLIM3	ND	1.52876671376365	-0.6855389261	0.7308647972	0.6739912424	0.4954368308	0.3734713439	0.3569765358	0.1474391967	1.0400519121	-0.2705005995	0.4339486533	-0.5800949376	0.9893843772	1.2968781111	-1.1152509881	0.4207892983	0.1692106022	-0.1648983304	0.0623664433	0.0222722673	-0.273789395	-1.0304775483	-0.0232629708	1.2899762247	-0.701127932	-0.5087111244	0.5488032325	0.0185525071	-0.8446861526	0.4295539847	-1.2215202523	-0.1453289103	-0.3118259598	0.6237814624	-1.2123051094	0.3658212739	0.1559099758	0.0139016767	0.0473687677	1.1169437565	-0.5778741167	1.8825051011	-1.6524044592	1.529484459	-0.0356447855	-1.256772257	1.5145014513	1.4663234296
ABO	ND	-1.50575254077558	0.0138047313	-0.0737549341	-0.0890521479	-0.0394910259	-0.0093703786	-0.3280360256	-0.4321184864	-0.134277072	-0.229062558	-0.3719171472	-0.043996755	0.0256162316	-0.1713721927	-0.0443534772	-0.0420675669	0.0086281206	-0.1388534734	0.0525653289	0.1384102779	0.1743585252	0.1362532798	-0.0083799574	-0.1594702506	-0.1500566839	0.1235781676	0.3392251864	-0.1692683056	0.0654028655	0.124095595	0.0183829966	-0.1204851613	0.1694246558	-0.0562547368	0.1418399737	-0.0590993056	-0.1700864989	-0.0550117058	0.115158903	-0.0705281186	-0.2540002253	-0.15066794	-0.1161488726	0.0721725419	0.1852390015	-0.1079888006	-0.1401073875	-0.5062981297
ABP1	ND	1.75588213125739	0.0237098478	-0.2832038755	0.2166320528	-0.1097317663	-0.0728983505	-0.2550018067	-0.1777999583	-0.0847084731	0.0818716807	0.8241213811	0.96663792	-0.0706296916	-0.2489138648	-0.283112492	-0.2017333654	-0.035621306	0.2066091187	-0.2536384382	0.2622552707	-0.0165480273	0.670978749	0.8993469997	-0.0515184041	0.1834122683	0.3062647809	0.6829612344	-0.2957010633	-0.1498227314	2.4376900838	-0.2457375189	-0.0229495407	0.2340504838	-0.0660711285	-0.2614027635	-0.1823883581	0.1435003448	-0.1524018912	-0.0998595877	-0.4380361651	-0.4299236549	1.3781676111	-0.1316545075	-0.1343615144	-0.1279048686	-0.4197908817	-0.1660484881	-0.0578091101
ABR	ND	1.50723724297647	-0.3441263454	-0.3187864687	1.3754238568	-0.3681302812	-0.3206671512	-0.2541501848	-0.8232837991	-0.393923298	-0.0348645031	0.1588867291	-0.2517555189	0.1373668493	-0.4726090134	-0.0003166116	-0.6877744205	-0.2569842505	-0.5287664716	1.1188236732	-1.0602153983	-0.6715406062	0.3746348286	0.2407752516	-0.0347818082	-0.1975617004	1.0648405945	-0.5975528449	1.5025841963	0.6760136819	-0.1509366581	0.8232170713	0.0415262231	0.4190482181	0.0559958529	0.9461824049	-0.2869897906	0.6441476651	1.7853874837	0.1660659999	-0.5325741872	1.5244594981	-0.1002423089	-0.3759079114	0.2296136345	0.8881465966	-0.3231586701	-0.0187415777	-0.8594358165
ABT1	ND	-0.809454490167267	0.2148366328	-0.0270203712	0.4918324606	-0.0415693924	0.1652907412	-0.3459316552	0.4796171497	-0.1263526261	0.4237223406	0.1229649958	-0.1595777802	-0.1618516585	-0.2206819525	-0.4219608952	0.0032935634	0.2080278454	0.0522551675	-0.3764172944	0.0615246387	0.3473228533	-0.0205301782	-0.116838024	-0.0107584658	0.1650290638	-0.236900478	-0.4197664719	-0.2820640099	-0.1419578982	-0.1152466182	-0.1364518647	0.2511639255	0.2131274353	-0.1089668327	-0.4413953032	-0.0650908702	0.113515366	0.0909722449	-0.0890300365	-0.0588633341	-0.0393544903	-0.4758491755	0.5448130143	-0.2300885489	0.1301883585	-0.2153835569	-0.3434309104	-0.3453878228
ABTB2	DOWN	-4.40558782699995	-0.4321181293	-0.3239025256	-0.1262441162	-0.1176793459	-0.3702712318	0.0872186779	-0.2178718873	-0.3196411109	-0.5829121681	-0.4249162738	-0.0754030655	-0.0655314246	0.4420583578	-0.1916369781	-0.1346924152	-0.2340344321	-0.0389072134	0.4142415444	-0.2745220235	-0.096996907	-0.0623641174	0.0645806342	-0.3241590966	0.1165029299	0.0470651435	0.377709453	0.0132980491	0.0179416519	0.0397207921	-0.186918965	-0.3389305663	-0.0214968247	-0.366386479	-0.1087471496	-0.24761064	-0.2119883144	-0.131273958	-0.0802797194	-0.3734681776	-0.3097067158	-0.114592812	-0.2293382078	0.1652954012	0.2295902152	-0.161418561	-0.3995706357	-0.4636049982
ACAA1	ND	-2.10342289308642	0.1126038681	-0.0488623594	-0.1103188161	-0.0145716178	-0.4934528087	0.1486992129	-0.27408521	-0.2882635828	0.0714250067	-0.1978128699	0.2304888373	-0.2133800449	0.0956313133	-0.4755954268	-0.0353332235	-0.3522851201	-0.1506176107	-0.1569305067	0.1654687629	-0.2493435275	0.0365537614	-0.0919864287	-0.0922719621	-0.3411544966	0.2910642877	0.4439410122	-0.3140283456	-0.1444540865	0.2322927807	-0.2264038972	-0.0687446272	-0.4123904628	-0.583131399	0.0090659409	0.1005925656	-0.2445974524	0.078517896	-0.1949660176	-0.1206625866	0.1089038692	0.1485227317	-0.4526476788	0.5579070418	0.1296848923	0.2480298061	-0.186359267	-0.49550647
ACAA2	ND	3.21677168607883	0.3836252235	-0.0604935578	0.9668642814	0.2205430111	0.5197795734	-0.3101104749	0.2313046964	-0.5031202538	-0.1070763369	0.0754191974	0.2400732667	-0.2951290403	0.2172818233	-0.047081583	-0.0877553571	0.1554000897	0.1348720902	-0.1390774747	0.2702114815	0.7136253552	0.8152611037	-0.118281145	-0.3606734289	0.4013381213	-0.1341353382	0.0346310604	0.2836910508	0.2748485422	0.1397502624	-0.0516218086	0.1978899905	0.3794849018	-0.1316995199	-0.1114859752	-0.3035274384	0.4081132801	0.4602502963	-0.2794093649	-0.2004340221	0.3711040181	-0.2825628941	0.2437222116	0.4678919756	0.9912592052	-0.1311629645	-0.4199338552	-0.3037289832
ACACA	ND	-0.0728422290942191	-0.1954699529	0.271315686	0.8929910313	0.4393615971	-0.045302787	-0.2401661336	0.0553478004	-0.4396770841	-0.2247295548	-0.1864200097	-0.3055451601	0.4643816866	-0.0293050072	0.2139275808	0.0008212642	-0.2537445602	-0.1016346268	0.7032234722	-0.0635891888	0.3951361663	0.3711523144	-0.0752766585	-0.7803670446	0.1914535475	-0.5342278821	-0.1716308609	0.5109749914	0.6524308247	-0.2066548943	0.0587600868	0.14051817	-0.1644193466	0.025387971	0.1868395636	-0.2171191638	0.2226852196	0.4086893979	-0.0547685497	-0.6876699091	0.3497535802	-0.3731007762	-0.3684076064	-0.0856182489	0.6071809069	-0.3164965301	-0.2610019484	0.0115458354
ACACB	ND	-0.59822469552874	-0.3641123472	0.4012297239	-0.687790026	0.0077035089	-0.3458382184	-0.2963311978	0.7523683729	-0.1754105251	0.0315179313	-0.1769184065	-0.0181378429	0.862317303	2.0130157671	-0.4052198726	-0.1580276137	0.2869485714	-0.3060127877	-0.2255757836	-0.113751594	-0.0770286084	-0.3222792809	0.2061524163	0.2834236503	0.4615269255	-0.302582251	-0.4511264081	-0.2936773342	-0.0153069957	-0.4742375165	0.1104718017	0.2529554101	-0.2280310917	-0.2544172161	-0.5903798107	-0.117122957	0.0832399114	-0.2939338805	0.1018091662	0.3577435455	-0.3354231633	-0.0890420486	0.2389608321	-0.5166074522	-0.5736877914	0.1585976951	0.2434871491	-0.1495804188
ACAD10	ND	0.794698960277532	-0.3906756985	0.0925645668	-0.0227354928	-0.2030900418	0.2940776894	-0.0533272655	0.0099986419	-0.008164541	-0.3239414432	-0.0812687696	0.4854943937	0.4052790613	0.1117439223	0.1251428178	0.1068915659	-0.1160571584	0.1397349555	-0.2835179015	0.1059386175	-0.069259696	0.2132280757	-0.2630305199	0.0108122235	-0.0447783316	0.1399561797	-0.1718592064	0.2538389671	0.0492945993	-0.0344135517	-0.4065665508	-0.1813993264	0.0102025071	-0.1200128386	0.2388594126	-0.3057943297	0.5318606317	-0.0446410085	-0.195127904	-0.1557663542	0.4232762724	0.1236644135	0.221111892	0.4222788933	0.3398608781	-0.2630639594	-0.1550511648	0.0259939934
ACAD8	UP	3.4178202317587	-0.017426215	0.0611356814	0.6323435871	0.3634065841	-0.0439799109	0.3928414137	0.1799790994	-0.140136596	-0.0101447497	0.4358457046	0.5341807258	0.4741591783	-0.1772873245	0.3480096983	0.5902711194	-0.2447932129	-0.4725753398	0.2938864315	-0.3818835263	-0.7045007544	-0.0216529387	0.086080826	0.645841434	-0.4637819569	-0.2312995027	0.5227039126	0.6171859383	-0.3037033584	-0.0589096392	-0.1929687731	0.3639363902	0.0856138284	0.2621729997	0.0899142603	0.7146104728	0.1270031442	1.2685785633	-0.3408541688	0.6715717925	0.4934918405	0.5478311982	0.1741638492	0.5197116056	0.277106469	-0.442006446	0.9019339376	0.0072005901
ACADL	UP	4.98943397377358	2.8308682706	0.2290757895	-0.9085835186	-0.0303486276	0.0454728299	0.4519536902	1.2236811878	-0.7002782868	-0.8925151705	-0.0866250581	1.3398308359	0.4218759727	0.1712500172	2.2582062859	-0.1898206068	0.0605806855	-0.4187895933	0.7980588699	-0.578806898	0.398152162	1.7874526948	0.4020295792	3.7423193209	0.0206522712	-0.7086778695	-0.8078719304	-0.9545034068	-0.7950239816	0.0703373381	-0.9455202203	3.7062456244	1.0800764675	0.4450680709	-1.1262819363	0.0574708406	0.6748578981	-0.7734390793	0.5525096314	3.6832212506	-0.7943758221	-0.7783913135	3.4137569544	0.1485860581	0.5800907922	0.4647328097	2.6207439129	1.9895414888
ACADM	UP	3.49081592753931	0.3085471761	0.0982583447	0.1593619754	0.1263272342	0.4280072722	-0.416439277	-0.0789703668	-0.2238327552	0.1591047666	0.1557563774	1.0142780958	-0.305209397	0.8425448238	-0.3034462402	0.1544710473	-0.0067951779	-0.0698311694	0.8185625724	0.0711898145	0.0193473767	0.76015805	0.0864029776	0.4318086975	-0.2997221635	0.1379681068	0.6554481881	0.0765013695	0.1719008676	0.1609869139	-0.1990346343	0.2728300205	0.1303114164	0.2243077209	0.3090475436	-0.2684571238	-0.0694348182	0.792661486	-0.2487571203	0.6206344495	0.3808928915	0.3365562014	0.0020731074	0.603406264	0.4576455894	-0.076866468	-0.1549128967	-0.1520493003
ACADS	ND	0.372174741957374	-0.5969397031	-0.0091589775	-0.0934191132	-0.2487919273	-0.1720100574	-0.2106135541	-0.3979316811	-0.2859776778	-0.5094185796	-0.1195420967	0.5620421448	0.3586534703	1.2245988699	-0.2829424819	-0.2100840365	0.0043103575	0.3735333766	0.4406819967	-0.2042887259	0.1021508572	0.452397427	0.0940276805	0.2244314463	0.1534880553	0.1452625134	0.0491277747	-0.0630246745	0.1716977304	0.1675979155	-0.1021139381	-0.4512984439	-0.3081233232	-0.211100819	-0.0022651333	-0.0482095354	0.2800550071	-0.2552931339	-0.2091043637	0.3823938034	-0.3125891989	-0.1428403251	-0.0134310329	0.2817494968	0.7689068624	-0.3725915007	-0.1813819148	-0.3638025798
ACADSB	ND	2.26212551928912	0.361273248	-0.3267781082	-0.0148741619	0.1589842032	0.1281410878	-0.5312212943	0.0308138858	0.0957610157	0.4115891849	0.6152839235	0.9283874606	-0.251440999	0.591065019	-0.1351320948	-0.4081298897	0.1027045847	0.0549531357	0.7251657187	0.1320112289	-0.1903890867	0.2720195436	0.0473128077	0.7080708543	-0.2815343894	-0.0278979111	0.5619024975	0.0157038574	-0.261402265	0.0807696572	-0.1111213156	0.1694951626	0.006087174	0.3527985881	-0.3240629757	-0.0312240572	-0.1287838819	1.018409931	-0.2732171864	0.9722533845	-0.1786778772	0.170526482	0.0695644409	-0.2146008473	0.3284063294	0.0524151165	0.2690065699	0.0520768962
ACADVL	ND	-0.0680164525773754	0.3450870464	0.1412228643	0.2438113447	-0.6768862091	-0.5192890647	-0.5820027941	-0.8368320199	-0.5294782684	-0.2302127543	-0.5246393415	-0.3725659692	-0.1128458364	2.0766924744	0.0664310431	0.0687860159	0.2625498047	-0.1553718972	0.0579598925	-0.734390602	-1.1168026252	-0.3062740297	0.8617463162	1.1672210133	-0.4859195205	0.3849416124	1.317796498	-1.0536520269	0.0462634066	0.8252872264	-0.2541221244	-0.0968588767	0.10215475	-0.1733616176	-0.0225437242	0.2244512093	-0.5937178481	0.1469575224	0.6611930147	0.5817385707	0.222978646	0.6072271529	-0.4628318691	0.0806882285	0.1199182868	-0.2166744819	0.2591019176	0.3089030472
ACAN	ND	-0.0413904428653317	-0.594796878	-0.2678232526	-0.0283517849	0.5220731227	-0.1644795818	-0.3176724511	0.4882410226	-0.2720321031	0.0670284759	0.5160003497	-0.293494569	-0.2375135991	-0.1283393959	-0.2580338828	-0.4856754153	0.8289188505	0.0654834292	0.6988502264	-0.2946845319	-0.3307935766	0.7286341243	0.2471095547	-0.5663070991	0.0332947706	0.2647694811	0.074763791	-0.215191503	0.1613781213	0.4093141088	-0.0376201177	-0.5103258238	0.4503682856	-0.1719411288	0.2931910361	0.2091762254	-0.3900999231	-0.0019954132	-0.0845863668	-0.2792188635	-0.2231064632	0.9711740225	-0.6232978484	1.1589270966	0.5328077417	-0.6802368222	-0.4785776304	0.0172057114
ACAP1	ND	-0.4286055909981	-0.0952817611	-0.2496844203	-0.0100349009	-0.4363116343	-0.2332497325	-0.1910618142	-0.3649906455	-0.0929801692	1.0374716029	-0.2061491611	0.1553482678	-0.2320865331	0.1943081267	-0.1847385762	-0.0100625067	-0.1655544911	0.1474570396	0.0470932976	0.012853604	0.5558282967	-0.3076532492	0.4249906859	0.310578973	0.1098604462	0.0012515916	0.1888357956	-0.4740212056	-0.0518093222	0.0319977682	0.0066006999	0.016387763	-0.0688154251	-0.0858295144	-0.1240061702	0.2792478587	-0.2213866149	0.0749748182	0.6513311765	-0.098705546	-0.198295553	-0.0649331351	-0.296211607	-0.0422460335	0.06595509	0.1949715643	-0.0684560647	-0.4900451754
ACAP2	ND	-1.28292916513277	0.5952178022	-0.1890044615	-0.1870112329	-0.1566096088	-0.2295787766	0.1078640839	-0.3920565044	0.1927892537	0.6195366044	0.1457315517	0.8861231952	-0.3318788957	-0.4193254303	-0.0636006258	-0.3616677414	-0.1915818623	-0.394424643	-0.1093945868	-0.0583375373	-0.1721674384	0.5910328518	0.2374757128	-0.1132964995	-0.4690770111	-0.2956282879	-0.1312559232	-0.4003499364	-0.0973345132	-0.1825888679	-0.2235196284	0.2347115528	-0.3936662038	0.0089775764	-0.0224926805	0.2532356143	0.0497194644	0.1339441643	-0.0519414631	0.0257009326	-0.2546893712	-0.2845596056	0.1172442197	-0.1835854282	0.2157714967	0.0729917667	-0.0334292976	-0.4728910576
ACAT1	UP	3.93990117382358	-0.0474365277	0.0917996228	0.3467766703	0.0973326303	0.480348522	0.3151635626	0.3146306565	0.133128084	0.1303725225	0.5551449283	0.8873995183	-0.0610087952	0.5305011899	0.1394845379	0.0135446551	-0.011661001	-0.2762732869	0.2623045032	0.1428597625	-0.0343111335	0.3565812203	-0.2456155277	0.3310978848	-0.2563773263	0.1665054917	0.0929400422	0.1179688246	0.0706352059	-0.2419997179	-0.4793058506	-0.030163167	-0.3664805324	0.0167782698	0.2076863836	0.0565354682	0.3933481191	0.536729291	-0.1643420714	0.7825577974	0.0606418393	0.260803023	0.5012254591	0.2379453107	0.3497177583	0.1590917445	0.1160581959	-0.1575589052
ACAT2	ND	0.890156438633077	0.2035119834	0.355679595	1.1578092839	0.9066484339	0.6551926198	-0.2526208525	0.9162455757	-0.3649609563	0.7474782483	0.0383170016	-0.647444601	0.5927659949	-1.0358218974	-0.8312068498	-0.0624993377	0.1630993377	0.1024839348	0.2535181774	0.4137857536	1.3301815444	0.5945346613	-0.1663581998	-1.3260318582	0.5997296864	-1.1437103709	-0.6551262228	0.5586144366	0.7921618879	-0.3031216246	0.4170401746	0.9465204692	0.6059697673	1.0324869632	0.5064308585	-0.4170386914	0.6258741212	1.1434839334	-0.0409062922	-1.1420995342	0.4469167961	-0.9899145952	0.6713668475	-0.8824629401	0.5406968703	-0.0714553052	-0.9701740359	-0.2796348021
ACBD3	ND	-2.66464274150715	0.0593820026	-0.1375443515	-0.3261995979	0.1562873281	-0.1724879024	0.3033503832	-0.0044032317	0.3701463106	-0.0360391279	0.0882978809	0.4354664302	-0.2575299468	0.3002095707	-0.1325819356	-0.2148090522	-0.2591776242	0.4107901654	-0.8721214994	-0.2017139842	-1.1798098955	-0.6731169823	-0.5658316823	0.4749976935	-0.6950445482	-0.0412319463	-0.4890779953	-0.3677623842	-0.8310928924	-0.3915124335	-0.8856575002	-0.6145589402	0.064962064	-0.0504288134	0.0489306093	-0.2920257343	0.0481311011	-0.1312251745	0.1386333074	0.3718689719	-0.0563653508	0.149826815	0.2568570309	0.2947814412	0.1894936913	0.4263597478	-0.003526364	-0.2452525002
ACBD4	ND	-0.165273986953427	-0.4938721393	0.0566917756	0.3291930649	-0.1951752604	-0.1178112621	-0.4037305583	-0.2428496594	-0.2187152996	0.0499153352	0.1155954245	-0.2028022768	-0.0326931909	0.054864005	-0.1472768171	0.101917745	-0.0687533281	-0.3412615824	0.5836289396	-0.1377080515	0.228421649	-0.4356402815	0.1352014129	0.5770806315	-0.1267928437	0.4982996041	0.502912946	0.2173575891	0.5152433002	-0.0372266217	0.0455244161	0.041743028	-0.41201018	-0.0136660518	-0.1097650884	0.0772093654	0.0613074521	-0.3970395349	0.3718285469	0.3236929735	-0.3469033701	-0.12470406	-0.4041379808	-0.0329318513	0.0791703384	0.0281371017	-0.0536017323	0.0010843047
ACD	ND	-0.804147626974177	-0.0654095557	-0.4276360559	0.3018601655	0.0237683013	-0.2266818035	-0.6023885366	0.2889374316	-0.3905998622	-0.0512029847	-0.1249253239	-0.7991729333	-0.1484403058	-0.4045673825	-0.2143462057	-0.2017179505	0.309897968	0.1785352451	0.1130906662	0.1106597075	-0.4989737063	0.1852792882	-0.0760753626	-0.2895887646	0.1812115468	0.7778623007	-0.1299716792	0.7565601688	0.7920573319	0.2714737181	0.2769103078	0.2698234613	-0.0893148677	0.1223368442	-0.3666533794	-0.3332246487	-0.1336238136	0.2864465098	-0.5689866858	-0.0994003038	0.866623343	-0.0459488089	0.1588158352	-0.4973842884	-0.4626911407	-0.2883529515	-0.2530625752	0.1316243412
ACE	UP	3.32139371969283	-0.0860372092	0.1988859471	0.0246047842	-0.0778726881	-0.1313074455	-0.6531163285	-0.1830876902	0.3370568673	-0.4977899116	0.4240477218	0.1505581784	0.5087358414	0.0770126384	-0.2120403091	-0.073939445	0.0522396169	0.1102881593	0.4031796088	-0.0652872612	-0.149326707	0.2959398176	0.2708325157	0.051020896	0.4067168581	0.2549883031	0.8299710384	-0.1777651253	0.4128665507	0.6761474316	0.2560607594	0.0514225794	0.2953394118	0.2934059229	-0.1224962488	0.2881859552	0.9477521866	-0.3707560663	0.5544080286	-0.3581398967	-0.2112630196	-0.0291395767	-0.0024757257	0.3348373045	1.1086583094	-0.0970329477	0.044633233	0.0473578373
ACE2	ND	-0.114062765571925	-0.1753982054	-0.0609142244	0.6214957829	0.0038680428	0.0813858888	-0.032472865	0.1950358789	0.0348494548	-0.1497568807	-0.033001831	0.1736410954	-0.0281664074	-0.1728732981	-0.106988847	-0.2687264503	-0.1473841936	-0.1472156263	-0.0184115908	0.0150124681	-0.0500964362	0.0126473284	0.1354449868	-0.2159957744	0.107068667	-0.2199452465	0.0820688654	0.2289975089	0.0773733425	-0.0879472156	0.1136453971	-0.0927747699	-0.1122500368	-0.0215637373	-0.0488293031	-0.1236968324	0.0250708581	0.1055545901	0.0036575475	-0.117152515	-0.1783775489	0.0232900987	-0.0542013672	0.1755488787	0.1981571243	-0.0087142453	-0.2676935404	0.0145986608
ACHE	ND	-2.73183410709034	-0.5150363143	-0.1648268632	-0.2128847913	-0.4041334939	-0.2886575035	0.0916414731	-0.2921071663	-0.4167965901	-0.3887148461	-0.4955516285	-0.2298260392	0.0919929052	1.1273639662	-0.1682187981	0.2867953857	-0.1643273048	-0.3043375138	-0.00967783	-0.1783489635	-0.4586851821	-0.1783513113	-0.0166977139	0.839804724	0.4096982191	0.0114542159	0.0176671673	-0.1533155926	0.1622118411	0.0495420823	-0.3302076493	-0.3659583893	0.0464641172	-0.5123069055	-0.210609751	-0.3558910542	-0.3101412708	-0.3056601705	-0.3838235342	0.1069540602	-0.1301097004	-0.1674571392	-0.1836455891	-0.1431853068	-0.2022638871	-0.4266270079	-0.5096516115	-0.5783561394
ACIN1	ND	-0.983253244152437	-0.1989073141	-0.0607322496	-0.0401558136	-0.2133531594	0.5233052357	0.0357833256	-0.4464698475	-0.3282335508	0.0900927182	-0.0841479193	-0.2381976012	0.9772560901	-0.0901561308	0.0472746746	0.2296725315	0.5754020343	0.0459068729	-0.9704891266	-0.483475249	-1.0949966494	-0.1325987447	-0.5919642477	0.2385434497	-0.2619113184	0.0286283039	-0.1010450931	0.0323565762	-0.1295856175	-0.4619994158	-0.7878196037	-0.0321753285	0.2179032384	0.1046584265	0.5327494482	0.2127395404	0.1477706937	0.6142724826	-0.004167839	-0.0919889239	0.2707677464	0.450277535	0.0407891643	-0.1141577831	0.288955619	-1.0164937829	-0.3237794041	0.3629685139
ACLY	ND	0.435086100087518	0.3490035026	0.0300346455	1.2795243416	0.4397258847	-0.040090882	-0.3897874377	0.2169260306	0.1056458934	0.2034960208	0.1270126975	-0.0378456637	0.383139193	-0.9214263167	-0.4011656823	0.0932760706	-0.0020801568	0.2277003564	0.1362824213	-0.6099468506	-0.2233806495	-0.1063173359	-0.3815015258	-0.3268895394	0.0992813091	-0.5037995585	-0.1783730015	0.445243936	0.2294696074	-0.3546949598	-0.333487378	0.1555629244	-0.0841422432	0.2645501542	0.4800771977	0.5578898236	0.8128010071	1.0163947653	0.3019003666	-0.0316860067	0.7880433576	-0.4756930201	0.18303037	-0.0573030791	-0.0568140208	-0.0982914376	-0.0158747883	-0.1560354917
ACN9	ND	-2.86445348903855	0.8448208707	0.7363928613	-1.8084407286	0.6141549426	-0.3445777726	0.057243642	0.1447328189	-0.4347659285	-0.0455002158	0.3458137721	0.0337805655	0.040952223	-0.3760614634	-0.1313386661	0.3864542023	0.2511437881	-0.3481489963	-0.7732279301	0.0587029068	-0.0538629541	-0.425924468	-0.9512856169	-0.5444503552	-0.4037821702	-0.7918246688	0.056648897	-0.2344347316	-1.3307380542	0.2330864067	-0.5220322325	0.1069475367	-0.0703003991	0.4492115357	-1.0201489295	-0.5197714268	-0.4991955121	-0.7689189159	-0.4350163479	-0.0118664114	-0.2974360441	0.2294437777	0.2531312705	-0.2491678472	-0.010146466	0.1371513039	-0.3917580487	0.0026637311
ACO1	UP	7.5985666406538	0.2311747957	0.1701970635	1.0582267466	1.0743629875	0.4301225414	-0.5191033763	1.313464651	0.2192879223	0.0040468673	0.3834918012	2.0032047498	-0.4649073462	-0.2567755956	-0.7691953981	-0.1630809234	0.1969949232	0.1230523311	1.2640362753	1.0335205424	0.486089549	2.6683850708	0.0988076686	-0.1470001415	0.8290186692	-0.3033704064	0.5279917179	0.3967596954	0.6483066131	0.1105940581	0.4518274017	0.0731358711	0.6263269733	1.0181701005	0.2960378657	0.0362988657	1.6902869278	1.1299323952	0.1072388119	-0.2500748384	-0.7782236183	0.157671592	0.9324911404	0.8641554041	2.5305979145	0.4905960383	0.6240697038	0.2339690121
ACO2	ND	2.19803529623591	-0.4117899395	-0.2206020565	0.4086327085	0.1631316419	-0.404461865	-0.3756734266	0.0560033021	-0.2508132811	-0.1356488518	0.0964608058	1.0885617094	-0.1971261531	0.9824526121	0.4308958142	0.0779973774	0.0536231805	-0.5486479146	0.310108294	-0.4180371735	-0.1684934532	0.0872696761	-0.1461922171	0.2071838104	-0.2617332971	0.608479928	0.892583274	-0.0878215963	0.5011863139	0.1458583992	-0.2711139482	0.022274857	0.14791707	0.2297758856	-0.1259575577	-0.2349081232	-0.3609138491	0.6506622889	0.252992222	0.6304621569	0.3415875933	0.2478475204	-0.0819090054	0.28980752	0.9154692123	-0.043617761	-0.1315350543	-0.0302354707
ACOT11	UP	4.50689705272297	-0.5208624018	-0.1941118964	-0.0455562475	-0.0328240259	0.0255470141	0.1017889942	-0.4267510516	0.5072875295	-0.5291456074	0.4777153	1.5308818207	0.1942872963	-0.262478834	-0.2754085206	0.6001458553	-0.2905082953	-0.0939160449	0.1791516814	0.1795993677	-0.3801904834	0.6673218178	0.4095586066	0.680865788	-0.1494747569	0.7518824383	0.9647567037	-0.0114671334	-0.1357016124	0.8751116058	-0.593294457	0.0309024761	0.6119449979	0.1304522886	0.2159509907	0.4482497709	0.4907563817	-0.1883193203	-0.108815785	0.5857790511	-0.1861774426	1.5317624009	-0.1148751926	1.2669738272	1.3745609515	-0.3763069103	0.4097165695	-0.1205932448
ACOT13	ND	1.18293860590008	0.7300680497	0.1744684912	-0.4264606981	0.1192234558	-0.2899957898	-0.4215382658	1.4176148295	-0.1901486491	-0.3750084825	0.1163299949	0.4760891832	-0.0976949033	1.1383125594	-0.5858599432	0.096133916	0.2202032518	0.3192262152	0.0739364523	0.3240961632	0.5185559139	-0.1244063456	0.3551463729	0.1554764534	0.8159572024	-0.1111101431	0.5880432849	-1.5244518054	-0.6333889022	0.6095729226	-0.5972337965	0.0439844314	-0.100440147	-0.0575816059	-0.5475815972	0.0702766541	-0.1364147874	-0.4506298581	0.3882479789	0.6943772511	-1.0157862323	-0.0163669886	0.5182139052	0.2884688734	0.5839248626	0.5926483353	0.2893663641	0.3394791539
ACOT1 /// ACOT2	ND	-1.45415988532254	-0.2553220789	-0.0621858488	-0.1991699776	0.8378601081	-0.1218840792	0.6780490632	0.0027113654	-0.0920655108	-0.4554661127	1.0689363033	-0.5049330201	-0.0615098135	1.291314529	0.1962825084	-0.0881371651	-0.3824273254	-0.3152889912	-0.5277040647	-0.5005935132	-0.9962125363	-0.1281285923	-0.1045228643	0.5570915625	-0.7397582466	-0.1824883452	0.8691641274	-0.9793005621	-0.7215035721	0.0406274444	-0.5236724476	0.0241696955	0.7209122998	0.0203315354	-1.2184693035	-0.1819679122	-0.6251552058	-0.8621217666	0.2135397963	0.7061487007	-0.8413866768	0.1518433331	-0.4336182791	0.1903738756	0.3250733391	-0.1212529999	0.0839295995	0.3575691604
ACOT7	UP	3.76966899326653	0.428553239	-0.4558216799	1.4085267544	0.4739764588	1.0001790428	-0.3748550458	-0.5852074549	0.2360595555	-0.0129784435	0.5752469202	0.133783734	0.1037112151	-0.5211133154	-0.2424311178	0.0501827602	-0.0933173659	0.0457844655	0.3804438735	0.3301585448	0.1723160858	0.5408028302	-0.1453812565	-0.928376101	-0.4285689882	0.9894293829	0.6403947898	2.0765774092	1.0414176518	0.6919071352	0.243364444	0.4097254473	0.7114582514	0.3873850065	0.7595177809	-0.431612747	0.9450895169	1.7601899935	0.1593466571	-1.0322417424	1.099253993	-0.3958995462	0.3126351614	1.5569119796	1.1767694162	-0.5806536471	-0.3185962944	-1.1527069982
ACOT8	ND	-1.31695897177017	-0.5729850246	-0.0167366796	0.5243956886	-0.1786727889	-0.2302547667	-0.1693538673	-0.0602342681	-0.3671930442	-0.3784809419	0.1304932753	-0.1775588458	-0.2026915692	0.3074476357	-0.1457920734	0.1413774149	-0.2445526409	0.3190849439	0.6718169253	0.0703494443	-0.2538817904	0.0682228313	-0.2163223966	0.1569097046	-0.0859260444	-0.3534464461	-0.2640321494	0.1154713156	0.1057768345	-0.0599404972	-0.1771342379	0.0617760088	-0.3721510714	-0.2233539741	-0.2372862813	-0.2154122637	-0.0296594197	0.4498109655	-0.0171530149	-0.1093361376	0.145902761	-0.1239548191	0.0902816101	-0.4191713972	0.3277761876	-0.1968694988	-0.0058321751	-0.5362329778
ACOT9	UP	8.62753445832132	0.9853263297	-0.1407506973	0.644767832	0.4919288243	0.3156216481	-0.9655745863	0.2696086565	0.3521717064	0.0264927313	0.2275703675	1.0018881769	0.106834423	0.3220220986	0.655924295	0.2704190278	0.3430842352	0.2466139004	0.5228670343	-0.1173258319	-0.0679309404	1.0419417415	0.7765636249	1.3889719777	0.6164649903	0.5281406404	1.2912986801	-0.6931173607	0.7415482796	0.7514863059	0.6732479842	0.6039580779	0.9136237735	0.1289262967	0.4773106223	0.7787687497	0.754014799	0.5401525251	0.4061465373	0.9535755318	-0.0786780034	0.3726818927	0.9102994476	0.3039382126	0.7545672303	0.5590759401	0.6976651516	0.1663352449
ACOX1	ND	-0.194669612253588	0.1747331988	0.0023993102	0.4744126138	0.0065800054	0.0376530962	0.452389793	-0.1341935125	-0.2389794088	-0.3419512925	0.5686175822	0.2506056928	-0.2083686958	0.3956950712	-0.0055268365	-0.2068524792	-0.1059852599	-0.4173516034	0.4131911967	-0.0098787829	-0.1889264854	0.0130614649	0.0981919411	-0.0144429635	-0.0767180212	0.3164588654	-0.0463697362	-0.1082180347	-0.2500225033	-0.1600947628	-0.2293215509	-0.4612053589	-0.005971101	-0.3466034113	-0.2866799211	-0.0687123688	0.3652503945	-0.1270137563	0.0161010431	0.1454821392	-0.0435783561	0.2629825114	-0.2968893371	0.2230781682	0.2118822927	-0.2913627307	-0.0530708623	0.0465229793
ACOX2	DOWN	-4.35302423443862	-0.5111711313	0.1982079532	-0.3920071716	-0.1179665709	-0.4697423345	-0.4052621702	-0.3222052777	-0.249140064	-0.3782348386	-0.4335517605	-1.0794479767	-1.0059488972	0.5352070405	-0.9310356432	-0.555240639	0.3247482496	0.003893251	0.0612698856	-0.6005538812	-0.5930482425	-0.6506790261	0.9716274381	0.8961078816	-0.3943606554	-0.2484772564	0.2516102209	-0.7144216329	-0.4902935836	-0.0835363911	0.4551125303	-0.463474145	-0.903928596	0.171729907	-0.6669292471	-0.2723898554	-0.8543355706	-0.7092041444	0.6874062349	0.3078192669	-0.9152825565	-0.3383126087	-0.9709547036	-0.4801268314	-1.2102750222	-0.3113168471	0.3800765317	-0.224794399
ACOX3	UP	3.69344969665562	0.5391931429	0.7250038012	1.4676930574	0.4367514699	0.745469686	-0.1483736138	0.1951093094	0.3693788426	-0.1027253706	-0.0660214074	-0.5894953304	0.3033516888	-0.5954176114	-0.1076004705	0.4407088362	-0.0914132984	0.124623849	0.4799213319	0.3776675679	0.4146554508	1.0064872401	-0.3643112657	-0.1273466602	0.3266063088	-0.3927050537	0.2517756659	0.2488223687	0.3659580216	0.000748252	0.4126695259	0.346245572	0.0891429823	0.3151687	0.5424003458	-0.089683566	-0.2168496926	0.727398393	0.1283559505	-0.6028661915	-0.017489578	0.6144842327	-0.3562178719	0.5221413563	1.388426678	-0.803483917	0.4348702434	0.6924944086
ACOXL	ND	-0.466372467266138	0.037805172	0.0286212195	-0.1304620705	0.149896829	-0.048370592	-0.1591420127	-0.2949492334	-0.0371329435	-0.1487117627	0.0558427275	-0.096714438	1.1341733178	-0.0097589113	-0.0885265542	0.0179155318	0.031337318	0.4167305909	-0.0788574707	-0.1391948553	0.1924217509	-0.0363326407	0.1403138908	0.2025458606	0.1980202329	0.0163920091	-0.0054632512	-0.0849546049	-0.0395528936	-0.1192322107	-0.0605926095	0.0742734106	-0.1748820396	-0.1141392204	0.0425471147	-0.1040982571	-0.1479495184	-0.0890521041	0.015658236	-0.194790252	-0.1551285478	-0.3377723059	0.0944387543	0.0778005704	-0.2739123809	0.0815479303	-0.1760434906	-0.2255226735
ACP1	ND	-1.89577169792312	0.1817669115	0.3033538572	0.177206462	0.6364215939	0.1509667723	0.4189216745	0.3672058301	-0.3845153149	0.2018520147	0.2956547242	-0.0469002124	0.1370165355	-0.4474246367	0.0338807109	-0.2796806511	-0.0077606937	0.0886831179	-0.0962932691	0.0315200445	0.5002831584	0.3246672717	-0.482216007	-0.6613740746	0.0875717845	-0.6505328401	-0.644958522	-0.1177299782	-0.0097214958	-0.4015675913	-0.2024814977	0.0501916536	-0.143756278	-0.1041374196	0.0158403481	-0.3207993583	0.1149410763	-0.0076882532	-0.4244897536	-0.4611088813	0.0806199224	-0.8550743833	0.4112961783	-0.0590855314	-0.005932284	-0.0394051665	-0.7487710797	-0.2749027025
ACP2	DOWN	-3.1598960229086	0.0321821976	-0.32193201	-0.2050094531	-0.2404738788	-0.9183891446	0.1728735831	-0.2999262659	-0.0231834545	-0.2567380048	-0.5003243767	-0.6907126056	0.048033783	-0.0933870582	-0.4026344007	-0.0411028753	-0.0230676587	-0.4723798851	0.5602628542	-0.6660095335	-0.9470731147	-0.0741360377	0.237883334	0.4496095796	-0.3915497567	0.5017196229	0.404488003	-0.2312064635	-0.077867142	0.236914386	-0.3202017589	0.0548160689	-0.6851014298	-0.324499232	-0.2677296566	0.4324944948	-0.8515331777	0.1323363383	0.3458091606	0.289068847	-0.3142756413	-0.1671036096	-0.3619685481	0.2817195589	-0.5686572865	0.6230280668	-0.0417688462	-0.4247553962
ACP5	ND	2.18781243782526	1.046901379	0.4190708816	-0.141851231	0.4491948295	-0.2457290359	-0.0027836145	2.2956076746	0.5924995014	0.6740373349	-1.0329981963	-0.4404710674	-0.9381678378	0.4750703512	0.1446690334	0.534631622	4.471394998	-0.4381167989	-0.0628499259	-0.4282216092	-0.0137084912	-0.1282085741	1.1860127432	-0.8390799518	1.1608467134	1.4488167029	-1.0908740851	-0.2993827045	0.4310077062	0.5353592749	0.7940605917	0.1568091277	-0.2202878517	-0.4299739103	0.3547551876	2.0592071674	-0.5784282205	-0.1873792738	0.4953589493	-0.7568222752	0.8830781622	-1.3586159747	-0.7719298285	0.411465786	-1.1417895205	2.2757562832	0.6510873214	-1.0942255297
ACP6	ND	-0.498341324502621	0.6255405628	-0.0290137571	-1.1169122026	0.0935223751	0.4200343558	0.2512872618	0.4413209377	-0.4310965025	-0.5206040468	0.0112477436	-0.0190030524	1.0846109673	-0.15864609	-0.0350041721	0.1847837775	-0.0940772978	0.3338760523	-0.0389342736	0.0743499298	-0.1630654099	0.6495342401	0.1658985721	0.358155541	0.4392560054	0.3740703149	0.1784386472	-1.5060839463	-1.1578351711	-0.0461598758	-0.3589998092	0.2044594062	0.2994271835	0.912808374	-1.1476952541	0.2658397211	-0.2078653329	-0.9567250825	0.1854801044	0.366980907	-1.0112858193	0.0293520243	0.4544302834	-0.5108797803	0.1687837528	-0.1570947814	-0.4639161289	0.336107574
ACPP	ND	-1.66207301095744	0.5277567574	0.1504708741	-0.1588124991	-0.0778501673	-0.0351107779	-0.2706133607	-0.1812822434	-0.2114353753	-0.2234712892	-0.0183040387	0.1303189582	-0.1587775405	-0.0744203752	-0.2165573693	-0.2629407445	-0.0798991994	-0.0474487634	-0.2109324898	-0.1021303931	0.0816909355	-0.1199878925	0.1589136364	-0.0466769022	0.1897529321	0.0077015235	-0.1861061922	0.024442953	0.0964715675	-0.0134813843	-0.0781153098	0.1099382093	-0.1508044867	-0.0343681122	0.0650626214	0.0017399776	0.0458409936	0.3068766643	0.0972667482	-0.1592864506	-0.0345201207	-0.3116007125	-0.0649615544	-0.0474886212	-0.1369502368	-0.1173090699	-0.1379577278	-0.2133960995
ACRV1	ND	-0.130572098668104	0.0111686298	0.0041890159	-0.0291432804	-0.1158381222	0.0736944601	0.4763955645	0.0583700782	-0.1496883873	-0.1949107838	-0.1452440268	-0.1432374936	-0.0477690345	-0.0896886368	0.114589571	-0.0144511113	-0.1826872267	0.0552171104	-0.0912553543	-0.1692676732	-0.0145852434	-0.2966420446	-0.2590885246	0.0688015127	0.1673546656	-0.1919878643	-0.0342188444	1.0045968054	0.2467264216	-0.0259057858	0.1423624015	-0.0483934864	-0.0577570467	0.1055259442	0.1178272094	0.0465556743	-0.0497459182	0.2161741759	-0.0486519974	0.0742071334	-0.0659506126	0.0034933172	0.0434178931	0.0957206086	-0.103423337	-0.1401518795	-0.1842056109	-0.1371499164
ACSBG1	ND	0.694967768939423	-0.0391678456	0.1066737085	0.6443381651	0.1594599702	0.0287790405	-0.3552031585	0.0802026823	-0.1047370676	-0.2051445471	-0.1293392803	-0.0903260691	0.0367463933	-0.214913689	-0.0433709302	-0.1803131044	0.0463068134	0.0001929883	0.2644228786	0.0135925546	0.1563372137	-0.0471732115	-0.0398243337	-0.0822472125	-0.0160031965	-0.1047456797	0.4623123378	0.0013351801	0.0467672395	0.307276191	-0.0279449329	-0.0706787666	0.3103524509	0.3198498669	-0.0109349039	-0.0287192606	0.0900954694	0.2406862015	-0.0276690051	-0.0484113656	0.0288860509	-0.0354133818	-0.0201217428	0.4746748489	-0.0639565632	-0.1635234106	-0.236761644	-0.3574728569
ACSBG2	ND	0.917685982310295	-0.1761025973	0.1071322246	0.3054815751	-0.2685614624	-0.0072994976	0.0396855722	0.0748187852	-0.1414034155	-0.2593653462	0.0630597522	-0.0482541905	-0.0649602441	-0.1114472134	0.0764111255	-0.1578265727	-0.1033911768	-0.2315506534	-0.0744204185	0.3205934493	0.4002311435	-0.2490490969	-0.0760221249	-0.1806759963	0.2074320766	0.0364747753	0.0534776675	0.003503706	0.0685238415	-0.1655643642	0.1865734755	-0.2339052297	0.0013982678	0.0059119736	0.0785225791	-0.20695667	0.3172137707	0.2194506096	-0.4286372331	0.1042219494	0.3101255382	0.6506131434	-0.0591596808	1.957798661	-0.2218128827	-0.314990293	-0.0001199764	0.043876597
ACSF2	DOWN	-4.89237558286175	-0.5158963659	-0.2720314752	-1.2912809722	-0.2872164762	-0.1114274949	-0.2864262955	-0.6292956676	-0.1944933144	-0.2840131646	-0.4304083058	-0.7704485063	-0.3765119055	-0.1460880205	-0.8131912952	-0.1581522606	0.4456375871	0.1299409393	-0.244885599	-0.4372640443	-0.6520167562	-1.2233001251	0.1536090583	1.1615414499	-1.0513933336	-0.4147395821	0.4025612061	-1.1024371615	-0.7365136085	0.1866077111	-0.3603905225	-0.6495353006	0.2936936259	-0.1542445668	-0.6855501199	-0.3956167796	-0.8543788314	-0.5081662943	0.1239490112	0.4737567422	-1.1687283542	-0.0012556124	-0.618607951	0.2410941428	0.4812977344	0.0623539174	-0.3658842597	-0.1561414067
ACSL1	DOWN	-3.06683027433146	3.0325453681	0.5899359375	0.1143437411	0.2397958848	-1.6398858849	1.5704503947	-1.3180403189	-0.6792692193	-0.4192377858	-0.0294349599	-0.2046546874	0.0141725656	3.1459247732	-0.5047025038	-0.2175762657	-1.0758247418	-0.474684919	0.0993367769	-1.9273162003	0.4454474926	-0.3593540174	1.3660468155	-0.268408839	-1.4563249948	-0.0416074124	0.0025274728	-0.4676149682	-0.0365164711	-0.4332969899	-0.7818407865	0.24424966	-0.6645931227	-1.123125436	-0.6514362333	-0.7189443044	-1.7838943122	0.7813763172	0.2644318671	-0.3581597836	0.0629184495	-0.3490094311	-3.2386385	0.0007912979	-0.4682811843	0.0422738102	0.4263111021	-1.290446125
ACSL3	ND	2.30205761711837	0.5629788643	0.1557116246	0.6738955037	0.1948381756	-0.6257001766	0.5748455549	1.037403963	0.012142312	-0.8663147111	0.916034588	1.5054957436	-0.2357258707	0.3324422693	0.027077087	0.5178327196	-0.4141395235	0.8638640295	0.5762284184	0.6428750917	-1.5891566905	-0.2862354539	-0.1213610876	0.6980013016	-1.2179218923	0.0612552253	0.7082682927	1.4096666215	-0.6176498182	0.0588803117	-1.1800068928	-0.559840831	1.2047660638	-0.052019107	-0.5870506503	-0.2271860757	0.3211522882	-0.02172629	-0.5285996687	0.7330320865	-0.3657491231	1.0806414283	0.2487266077	0.3792123752	0.598627471	-0.0025160336	0.6479251863	0.5594004738
ACSL4	ND	-2.79222174039928	0.8263571117	0.0734098165	-0.748675742	-0.5896865794	-0.2495983604	0.7922867951	-1.1102878736	0.1563421348	0.929658516	0.2568393448	-0.2508751391	-0.4154735863	0.0161264932	0.4274088346	-0.4850303879	-0.1850813887	0.1661238852	0.5856041412	-0.8934463795	-1.257754673	-0.9366424033	1.5400706191	-0.2610235978	-0.9976208264	0.2694870805	0.3851861104	-1.240408295	-0.2912610396	-0.5705300491	0.0348528126	-0.8176921615	-0.1059415994	-0.1205409057	-0.5047733453	0.4136418294	-0.7861497609	-0.5573787837	0.9463386436	0.2453231276	-0.742781244	0.110467577	-1.1087725134	-0.7334651894	-0.3263410621	0.4258997704	0.2842542521	-0.6065917067
ACSL5	ND	0.290755509301908	1.5386079467	0.6684473439	-0.3533025388	0.0674250215	-0.5039195817	-0.3863533834	-0.1799143403	0.2232026161	1.8938070943	-0.1973698209	0.0757242401	-0.4396944886	0.5320636681	-0.6989221999	-0.4376550894	-0.082494204	-0.3780084213	-0.3754840079	-0.271065586	0.6267241873	-0.4778021411	0.9859962681	0.1242436901	-0.3050977878	0.1023200345	-0.115837826	-1.1148583395	-0.3599366993	-0.0282342101	0.6933128564	0.5658638374	-0.6333455097	0.1807790514	-0.6176966395	1.2772243725	-0.9273175267	-0.5950337067	1.8863428683	-0.3534619157	-0.301757566	-0.4351962285	-1.183339568	-0.4071622323	-0.9085828744	1.2833309952	0.7483481728	-0.589512639
ACSL6	ND	-0.964694023248494	-0.0204395837	0.0058741481	-0.4492926498	-0.059032369	0.0087943746	-0.0711183998	-0.3357892189	-0.2374259634	-0.1944731892	-0.2241181613	0.028591263	0.2167455595	0.4353787218	0.1957704264	0.0661482204	0.1212772204	-0.134918006	-0.5278584885	0.1946525602	0.4093215664	-0.1770482033	0.283061266	-0.3178722792	0.3431754054	-0.0239538264	0.0942174315	-0.0470995024	0.0485150189	0.1446043853	0.1502251925	0.114930395	0.1903508655	-0.0658069171	0.0380138327	-0.3123660668	-0.3433469834	0.1372798601	-0.2204950542	-0.019504183	-0.417046788	-0.1012944529	-0.068821556	-0.1587518741	0.1440874575	-0.2517770659	-0.3260013285	-0.2764650151
ACSM1	ND	-0.166052965818433	-0.0662749587	0.061373862	0.1107127219	-0.1237805579	0.0320826349	-0.1710131141	0.1293454458	-0.0477801918	-0.0897957498	-0.139331582	0.0804251917	-0.1208519182	-0.0653746609	-0.0867271582	0.2729765251	0.1640012207	-0.0025689614	-0.3229821771	0.1404363614	0.2607751535	0.0674156397	0.2263981428	-0.0958144463	0.1205460089	-0.1562518877	0.2223691375	0.019365821	0.2767928808	0.0352229125	0.0578128884	-0.1345409719	0.1530886901	-0.0442272584	0.1176078695	0.08596566	-0.1089649307	0.1890414857	-0.0312679701	-0.0349206822	0.0133143072	-0.0097613849	-0.1350725769	-0.1194587518	-0.1793475688	0.1426325707	-0.089934074	-0.1071773486
ACSM2A /// ACSM2B	ND	-0.656052760891992	-0.2261431711	0.0410690051	-0.0588730241	0.020577293	0.0897355718	-0.2116656079	0.0031354062	-0.020198347	-0.222983446	-0.3168389091	-0.0947306216	0.0075362552	0.0874631175	-0.0618472577	-0.0362156732	0.0246997791	-0.0194606742	0.063470524	0.3536023758	0.2616058772	-0.0555116491	-0.1211402305	-0.0095142576	0.2623071213	0.2239859624	0.3859766777	0.0829207415	0.3268101771	0.2484225298	0.0398137542	0.0623095898	0.0838948734	0.1007185274	0.0537378868	0.1206618522	-0.2601958564	0.0566714899	-0.0506238732	-0.1734768334	0.0498256103	-0.1761460001	0.1335457469	-0.2123326534	-0.0827927548	-0.0153661589	-0.3908001836	-0.2783457184
ACSM3	ND	1.55744909028761	1.1054376775	1.8121705987	-0.1921121917	0.1330426803	-0.0166194004	-0.236901074	2.8429015138	-0.0494652179	0.1386036429	-0.2021380563	-0.0470836834	-0.0634922092	-0.2502867206	-0.2079290252	0.6399346417	0.6731216544	0.08404918	-0.2287512483	-0.1747482189	0.389358127	-0.0928088757	-0.2023689966	-0.2301923438	-0.0625295964	-0.0851546947	0.0413835775	0.0424916856	-0.0828733328	-0.2071961603	-0.2113390431	0.3189872538	-0.215943291	-0.1180982669	-0.1351201851	-0.2003818126	-0.1187493731	-0.2383265386	0.23051786	-0.3599746813	-0.2125043794	-0.2643685297	0.4533455358	-0.2050051838	-0.1469569129	0.0426972001	-0.1950698166	-0.2110342254
ACSM5	ND	0.870119088907262	-0.3172969595	-0.0003718469	0.0368588735	-0.2068292243	-0.2295635108	-0.3158956034	-0.1517970572	-0.1014587735	-0.0178687788	-0.0334980727	-0.0109507377	-0.1451822879	0.5494462284	-0.1011170737	0.2358801142	0.0646509568	-0.084069579	0.0211694221	-0.0924396106	0.1420579297	0.1230261859	0.1518294673	0.1661755173	0.0622631285	0.4639433088	0.7405820302	-0.0370618686	0.1512823348	0.1519261301	-0.0153535695	0.0035597183	-0.1664389872	-0.1866920372	-0.1084196035	0.1917684662	-0.0962557221	-0.1218694134	0.0083753338	0.3459566815	0.1613895426	-0.0429610887	0.0662843212	0.0951326681	-0.152762469	-0.1965009875	0.3061677924	-0.3069635671
ACSS3	DOWN	-4.47051340988703	-0.4678436853	0.5136379415	-1.463907533	0.0560408278	-1.6705344302	-0.0839002667	1.3207255907	-0.4836317581	-0.4540147862	-1.0499743228	-1.4231839219	1.1074124729	0.4176702659	-0.2614990787	-1.0698949099	0.0543646634	-0.8506894857	-0.8835906831	-0.851305339	-0.2007724233	-1.5474438998	-1.0917070982	1.363689388	0.3495664797	-0.2336755049	-0.8404812132	-1.2901733665	-1.1382096655	-0.1591756002	-1.1371559013	-0.9079131248	-0.2477659332	-0.1190641682	-1.3942688063	-0.5165316305	-0.7126322242	-1.53828084	-0.8156800135	0.6484133311	-1.2465257955	-1.3930471512	0.8376142181	-0.2630641815	0.7004256079	0.5308915239	-0.3088744453	1.083902722
ACTA1	UP	7.20110591234168	-1.1943188112	-0.569759897	2.0986586854	1.8289417772	2.0890047278	0.1438234406	1.7743765679	1.6779495512	0.1794968295	0.9630286375	1.7284269291	-0.216611779	4.876240547	1.9463479999	3.6532462901	0.2700063256	2.0124538246	-1.2029110029	2.4848732304	1.4132877804	1.507521051	-0.0858068993	4.1946649763	0.8861667531	-0.053026967	1.9282890964	-0.4889776471	1.8266580154	2.2233749542	0.7963359484	0.4876919594	1.3742515442	2.0492648387	2.0872543029	-0.0150706296	2.1720624812	1.6687752818	0.6703446759	3.5653613664	4.1688284921	2.8228435264	1.4427171372	2.0093196428	1.6369732563	0.0905297506	0.7554219896	-0.5693557721
ACTA2	ND	2.40212254929819	-0.1413090883	0.4338461824	0.0133955226	0.2367612672	-0.006298253	-0.1631024117	0.2675570165	0.8683839303	0.2888044321	0.2111698759	-1.7925643998	0.0786413677	-0.3098886727	-0.3238150326	0.25604493	-0.4101363104	0.4994647068	-0.2431630735	-0.0259085171	-1.1437310445	-0.874333002	0.5326864718	-0.3642576046	0.2973974765	1.3259875912	0.1392833136	0.0256056286	-0.2510776085	0.2849495154	0.207445808	-0.3430077246	0.04785001	0.3773705609	-0.3685727553	-0.1071654008	-0.7354554035	-0.4346923829	0.6220900477	-0.2626432028	-0.4039632237	1.3601896623	-0.3738393123	0.4663362725	-0.4133440493	0.4464219976	1.3739225803	1.5685190907
ACTC1	UP	6.12677729477942	0.0225805882	0.7825614758	0.776726804	0.9473898971	-0.0760441995	0.6530224017	1.4081291903	0.7784282378	0.4332732343	0.6760974481	1.4327977687	0.0310999624	0.141368015	0.6555476736	0.8428781923	0.9538342569	0.4074819068	1.0703804177	0.9094649443	0.8032817221	0.7201582137	0.3307143006	1.1246815711	0.9452721603	0.6774482225	1.3062389509	0.7467007212	0.7964345718	1.1543440457	1.0677991565	0.2532084077	0.8721005904	0.9279779853	0.9695467892	0.3191719942	0.9711589505	1.508400072	0.2124527629	0.7791025267	1.1099330523	0.5698761405	0.4463680245	0.9081932653	1.211174188	-0.1447663942	0.4171795588	1.1733092504
ACTG1	ND	-0.971815386142437	-0.1912584156	-0.1819159649	0.2491087817	-0.0933052612	-0.0914973037	-0.0856418302	-0.1006962528	-0.0911371457	-0.1009483699	-0.0304798745	-0.581970853	0.0108882719	-0.4639660462	-0.2966802419	-0.1055602777	-0.0785983978	0.0287674266	-0.1073009991	-0.0495370397	-0.2421814992	-0.148929493	0.1276560712	-0.0471576314	0.2462337368	0.038076767	-0.3517467447	0.0638258969	0.2324970063	-0.0788164312	0.0852922665	0.0511582185	-0.106803396	-0.0864778833	0.0635156028	0.085155243	0.1340040482	0.1100751234	0.1222723312	-0.1687958104	0.2600781607	-0.1799087579	0.1183166144	-0.0751003262	0.085615498	-0.1617673825	-0.0731040629	-0.1047036104
ACTG2	ND	-0.410685072844916	0.1190288501	0.0744463226	0.3149461357	0.2576208024	-0.1314525008	-0.2952273964	-0.8487033256	-0.602734647	-0.4415939555	0.0250226461	-0.8987949357	1.2336500554	-0.4364299481	-0.2143835211	-0.4674713292	0.0739355326	0.8170411043	-0.9185893457	-0.5043601291	-0.7153256308	-0.8473717808	-0.1074552968	-0.9410827081	0.4945134026	0.2585388758	1.2913373114	-0.6526060349	-0.370448022	1.1716012512	0.1143205092	-0.1422641363	0.4072162432	0.3282978841	-0.5201503394	-0.3082180428	-0.8844974819	-0.2854579547	0.4575598355	-0.8451402569	-0.4185743355	0.7297017851	-0.3121684118	-0.0595094814	-0.2999523688	-0.2404569494	0.5497707364	0.6110268764
ACTL6A	DOWN	-3.45348287162663	0.7386505906	0.2606735242	0.1301444551	0.3039373556	0.0755803444	0.4110913813	0.088041654	-0.0230624831	0.2539316095	-0.2153074157	-0.3175150642	-0.3489302661	-0.744855897	-0.655720873	-0.0257067461	0.2938487021	0.0164471515	-0.6265665424	0.0887538357	0.1184881274	0.0485535841	-0.7710414315	-1.2080510801	-1.1001316503	-0.4770693175	-0.2962265775	-0.3921304153	-0.2698641371	0.3630013232	0.1633321257	0.029728456	-0.0233189497	0.2607684574	0.0304906107	-0.4658603336	-0.1661535767	0.5333483429	-0.3043700658	-0.4775897072	0.1845152043	-0.2990466396	-0.7680784465	-0.7004492457	-0.7510321852	0.0042471834	-0.5962659967	-0.1492040106
ACTL6B	UP	4.76894393653349	-0.5350261126	-0.2763070082	2.9224491442	0.4517295125	-0.1215625218	-0.5846171551	-0.4969797734	-0.3173438992	0.5342102597	-0.0586650279	-0.447723928	0.2793820126	0.452271608	1.2793075302	0.0359093262	-0.0065930218	-0.3155831601	1.6956120429	-0.2349139348	0.4009944783	-0.3299541282	-0.2962623926	-0.4406826699	0.0382894383	0.1307547161	0.1291208535	2.6575063498	2.8048985855	-0.0085287342	2.1745211204	1.3710805027	-0.3804221718	-0.3123213332	3.0118035733	-0.3285700711	-0.1859864604	3.0495348034	-0.240206518	-0.510320919	3.2237613849	-0.4352297881	-0.5636198659	-0.5088648828	-0.3637149361	0.2218722689	-0.0154610288	-0.4643893947
ACTL7A	ND	-1.32585382927153	-0.1132196487	0.1729156967	0.1947321498	-0.1094828439	-0.0521733588	-0.1554579399	-0.1366241166	-0.1488154162	-0.2803706817	-0.380325971	0.2455235201	0.2176217054	0.1026636389	0.0297447849	0.0129359753	-0.0719775209	-0.0230844512	-0.1669108956	-0.3300475221	-0.0199615319	0.0477473263	-0.4260250477	-0.33000923	0.5803509878	-0.0026972633	0.1472284903	0.1926948567	0.1343482074	0.0650416069	0.101248989	-0.5135076721	-0.2503327325	0.1227130698	0.0811571711	-0.0253959121	0.1110445993	0.2921215838	-0.1981289155	0.0465430521	-0.1622611092	-0.2025973246	-0.08717318	0.1373809248	-0.1360247963	-0.2360665278	-0.1799142938	-0.1945864054
ACTL7B	ND	0.485447475888116	-0.1853217869	0.0942088782	0.4991225737	0.1115771439	-0.2700896591	0.0700145723	-0.0978638853	-0.1368753393	-0.2788592532	-0.0318150881	0.1119019068	0.1356315363	0.112776624	0.0152076607	0.2620514335	0.075403286	-0.0539136606	-0.3874653983	0.2203239087	0.5391180237	-0.1397307618	-0.1150506505	-0.3958709909	0.0778049608	0.0156375975	0.1897349625	0.0993732559	-0.2298534028	0.3745673701	0.479316853	0.0659737162	0.1884317754	0.1907544557	0.6162856502	-0.2755099601	-0.0454645724	0.5556986484	0.0756814121	-0.0967511247	0.2582811292	-0.2452852974	-0.3012126244	-0.1952109407	0.5141839915	-0.4612740764	-0.2323221699	-0.2558337496
ACTL8	ND	-0.350609844860596	-0.0155260889	-0.1101656826	0.1709809192	-0.20172903	-0.0132833518	-0.1988292351	-0.3425843802	-0.3364187769	-0.2101645868	-0.303781276	0.2053417949	-0.0240404612	0.4660486261	-0.0247825829	-0.0046692536	0.0902679672	-0.2074169217	-0.4291389076	0.0707186443	0.3779439678	-0.2943523404	0.1168282227	-0.3527374927	0.0432765658	0.1982430454	0.2704916344	0.0145235004	0.1350880201	-0.0589530493	0.3162343465	-0.0834710955	0.0619737953	-0.1440316758	-0.0068381242	-0.0802559894	0.1745050425	0.2481132132	0.1148923496	-0.242185793	-0.0775031408	0.3548652867	0.1958120331	0.2382691739	-0.0725842845	0.1227929924	-0.2812894314	-0.1009997994
ACTN1	ND	-0.910943909127476	0.3062191939	0.411348151	-0.292224822	-0.2821022848	0.0896070417	0.4525261112	-0.4236407337	0.1363973187	-0.1100587887	0.0944594147	-1.8027399542	0.2842179098	-0.4221690828	-0.0128585267	0.596475943	0.3623541159	1.2487058197	-1.2032442001	-0.4448113574	-1.0209719488	-0.8107189959	0.6722175883	-0.0433247967	-0.0364863995	0.6664033561	0.3143477126	-0.4317355456	-0.3665755267	0.6546222718	-0.1202738014	-0.4199878183	0.7017002016	0.1471441122	-0.4435437205	0.1247574367	-0.8527443661	-0.7701604207	0.8431980443	-0.3385882921	-0.4917920694	0.6496405326	-0.8009175344	0.2171524687	-0.1777352377	0.1164087342	0.6354924552	0.6817045306
ACTN2	ND	2.23777049581588	-1.1236356063	-0.8965335261	1.0591901767	0.5650755636	-0.1209815533	1.3335971118	-0.5273662052	0.8469462984	0.2174816902	0.9331691614	1.327534327	0.5821158864	4.3526215761	0.4384348244	1.681023427	-1.4246061005	-0.1253564738	1.0675250764	0.4712076351	-1.1157337665	0.3347275329	0.2195411184	2.0200659369	-0.6033414945	0.5439257154	0.4378634359	-1.1871636738	-0.039678764	0.7793425075	-1.5407104814	-0.5347474282	0.7584991341	0.5237868415	0.4429701728	0.0245126559	0.2663794828	-0.2182198405	-0.8384266896	1.803167019	2.4343528546	1.4897974855	-0.6814611067	1.4844543446	0.6805183153	-1.7869057166	-0.3274833076	-0.72632659
ACTN3	ND	-1.91257182654369	-0.0780361108	0.0310827534	-0.2947389916	-0.2811477524	-0.4440291184	0.0472980101	-0.163517091	-0.3726010866	-0.512827583	-0.3518650151	-0.0494472721	-0.0324877706	0.0912659593	-0.2507426343	0.1485611751	-0.1771257123	-0.1164352436	-0.0032672691	-0.153920237	-0.059509452	-0.0807178438	-0.117384738	1.0719707624	0.1498952565	0.1136674706	-0.02173428	-0.0070078033	0.2302891345	-0.1492195706	-0.2689441246	-0.1484326486	-0.4748410907	-0.5959839362	-0.3566290556	-0.2680634231	-0.0720246882	-0.0929780787	-0.2765917221	-0.1425143366	-0.1635152561	-0.2206056094	-0.1946844742	-0.2647118684	-0.24425204	-0.4019464207	-0.4227656222	-0.4801179652
ACTN4	ND	-2.2285915122277	-1.2845028589	-0.6736720335	-0.7080551385	-0.9537081121	-0.6908809641	-0.8268038045	-1.0969562041	-0.6947388167	-1.0391964006	-0.7615187951	-0.9893455947	-0.252998596	-0.6235718042	0.2674593219	-0.3323413636	-0.5387483275	0.4864847492	-0.0581258695	-0.5296390186	-0.9734487791	0.2898224361	0.9611552349	0.0406269176	0.2042629645	0.9922373323	0.1701654744	-0.4983941221	0.2959724644	0.4499615929	0.5491673788	0.0722619408	0.5704140606	0.3286021029	0.0650616348	0.8489741071	-0.4132357211	-0.014292423	0.9338561854	-0.766494348	-0.5651688615	0.3728468588	-0.6618560334	0.2915838571	0.6415682908	-0.6651798184	0.517381394	0.2014168838
ACTR10	UP	5.37711775976703	0.1391510503	0.0934449956	0.1088467511	0.3533023998	0.1609844753	-0.1958476183	0.1136956391	0.0917906117	-0.1942628543	0.6168218104	0.6506056547	0.0648432781	-0.1950917017	0.061350504	0.164206015	0.136034189	0.0967155909	0.6163609619	0.0118094798	-0.4301683818	0.261476828	0.3761351054	-0.0125694974	0.1831818019	0.2821033312	0.7823766014	0.2190546601	0.5543728187	0.5872960625	0.0872874424	0.4845359864	0.0945177433	0.1476598198	-0.0042496254	0.1388004988	0.426392899	0.4175886993	-0.07722967	0.4134977408	0.0270797137	0.1545561623	0.3795823722	0.0975357267	0.1710841224	0.2778666106	0.2613198838	0.0283452324
ACTR1A	ND	1.29586856097572	0.0533318977	-0.2862866174	0.3498078288	0.1057618929	-0.6008917053	-0.6407721797	-0.352110451	-0.3771219871	-0.0084850303	-0.0247502437	-0.2370707785	-0.0273458942	0.807965803	-0.2484617539	-0.0293103544	-0.0315376973	-0.1720598138	-0.065685988	-0.4453369585	-0.417617701	-0.2655313708	0.214575371	0.0779153448	-0.0729303733	1.3215812683	0.4457083826	0.3087532637	0.6440611647	0.4712285261	0.3801171753	0.2200712793	0.1808534753	-0.0147395377	0.4112766277	-0.0210081224	-0.327507628	1.7426197091	0.1032330006	-0.0700282465	0.6149284738	-0.3144665215	-0.2262288483	0.166108012	0.796019329	-0.3025338311	0.0430291885	-0.4312940108
ACTR1B	ND	-0.33868114533671	-0.7375203506	-0.2588965221	-0.0889000084	-0.2241841333	-0.4689843187	-0.314816205	-0.5388465764	-0.226211996	-0.0635332913	-0.1243889265	-0.5592599579	-0.0021288053	0.2207402298	0.2332720263	-0.3524312733	-0.0970973288	0.0031498035	0.0234226001	0.0225188678	-0.1199928214	0.2640364108	0.3478399011	0.1955962238	-0.058767246	0.0617738325	0.3650074468	0.2741108492	0.3421745885	0.1225028029	0.3679209731	0.0742546852	0.0247675805	0.1324922314	0.0397129568	0.1414141934	-0.1575763358	0.3541942574	-0.2254359353	0.119725676	0.1656168012	0.1269821545	-0.4952210075	0.0932131251	0.1003389452	-0.64540879	-0.1755612576	-0.2906717135
ACTR2	ND	-1.45293889522047	0.461513524	0.1454798149	-0.0264553535	0.038776524	-0.1015875055	0.8470527377	-0.2198331191	0.414357816	0.6752226799	0.8568024216	0.4263229542	-0.1623921689	-0.104553881	0.4494819136	-0.0153852653	-0.0067733747	0.3410218764	-0.4385525815	-0.4459071303	-0.4781397473	-0.940239438	-0.3836200494	-0.1588811444	-0.4181949956	-0.2253544289	-0.9681466669	0.3967982829	-0.7016464278	-0.6838490909	-0.8416393276	-0.2079852128	-0.4142316972	-0.2041684887	0.1832659798	-0.2252062803	0.3505099652	0.0158717817	0.13650145	0.1217949039	0.0492545933	-0.6973764007	0.5403399066	0.15345302	-0.6270090762	0.1895963896	-0.5285883411	-0.4761248625
ACTR3	ND	-0.818709237628757	0.7116939453	0.0785492526	-0.0643930279	0.1898065292	-0.1226871968	0.2383642939	-0.446266919	0.1500049637	0.8015124276	0.3073829352	-0.0002562303	-0.4888994473	-0.3571014032	-0.4236699463	-0.2944366902	-0.1944846558	0.2238772769	0.0771730737	-0.4029126055	0.1973210994	-0.3550610772	0.3078649392	-0.1954890296	-0.4869186024	0.1766100941	-0.1700072397	0.0882381128	0.1090147292	0.1161946994	-0.0230247028	-0.0587391961	-0.0468652965	-0.2782695918	-0.2074824113	0.0147460388	-0.3132443627	0.1875941105	0.2267910275	-0.4550548356	-0.0099033806	-0.3491684894	-0.6418815049	-0.3169771267	-0.5485035575	0.0604343588	0.0736519073	-0.0557964569
ACTR3B	ND	2.81070435899419	-0.045366575	-0.0787440029	1.0052902538	-0.462327537	-0.006832745	-0.0692063846	-0.179979146	-0.1210086197	-0.7899934943	0.7666995366	-0.3012784211	0.7836189614	-1.1681489468	1.4850062833	-0.5604107084	0.113837021	-0.2572202891	0.6813475187	-0.1470496097	0.1643275455	0.8934793362	-0.1252983096	1.3985261793	-0.3053121788	0.3675852573	0.1106235055	1.4068001341	-0.0123647104	-0.0439427836	-0.3825605613	0.0539581406	1.1352865539	-0.0100165021	-0.0619269207	-0.1532281948	1.6144574881	1.4972282189	-0.621255788	1.4169247125	-0.189068232	0.174321905	0.695274228	0.8466032919	1.303469804	-0.4758659709	0.0265267019	-0.7663342121
ACTR5	ND	1.39358100607665	0.2382180676	-0.1081920455	0.2470531907	0.1819387474	-0.1362620619	0.0529711248	0.4360909485	-0.3143460661	0.0382977949	0.3520102532	0.0692861337	0.5269144024	-0.4026487409	0.4467354801	0.5826941082	-0.1877773814	0.4473576302	0.1718864549	-0.2135355876	0.4733746558	0.0739356782	-0.343336521	0.601720083	0.4577689208	-0.0795318204	-0.0569734082	-0.27375046	0.1681839297	-0.0720030343	-0.6595019702	0.4949781509	0.1140692328	-0.2968979209	-0.182207989	0.5117243163	-0.5540138607	0.5147837511	0.0972374358	0.2167062716	0.0442771516	-0.4270835241	0.11379792	-0.7043655917	0.025221756	0.0390261712	0.1033009811	0.1488924974
ACTR6	ND	2.85607525791125	0.2646554238	0.1438807306	0.3121700392	0.254992473	0.5926944201	-0.1258253374	0.1839531379	0.3037171676	0.2558956353	0.4406624032	0.0985978439	0.4366462829	-0.3288474701	-0.0191471057	0.0408304865	0.1545298221	-0.1203137083	0.1872433764	0.4130468032	0.1434508943	0.2778553226	-0.2996168983	-0.2209724705	-0.1814750728	-0.2356644935	-0.0497094273	0.3580131291	0.031886251	-0.0200554904	-0.1462325366	0.0256049513	-0.0532311996	0.1166332636	0.3625415239	0.094673438	0.3975531466	0.2588095912	-0.3539216451	0.1116035126	0.1393741986	0.1278761201	0.1452298019	0.0857806219	0.3460421938	0.0991799864	-0.035969333	0.0608201664
ACTR8	ND	1.40084920699766	0.2575379577	-0.0785385681	0.1359095469	-0.0454330828	-0.1058334756	0.3497008463	0.0237234919	0.029316367	0.1541066068	0.2241750502	0.5189427347	-0.3384318295	-0.2936704507	-0.0005985032	-0.1495441388	-0.1252888865	-0.0173373231	-0.2602998948	0.2454158155	-0.0190436271	0.2205672421	-0.1654414015	0.0018801242	-0.0445792449	-0.3713244279	-0.0904486683	-0.023820407	-0.229175471	-0.2072334457	-0.2595128377	-0.0444903822	0.1622459548	-0.1769033435	-0.0193960308	-0.1428874563	0.197322162	0.5687197859	-0.1012171724	0.164350247	0.3581840841	0.0574019405	0.3201295297	0.2468194283	0.1238260462	-0.008405925	-0.0850690853	-0.1393723305
ACVR1	ND	2.88755949473918	0.0602672534	0.4028753715	-0.2884414066	0.0717175248	0.4401060718	-0.2406935126	-0.1278521022	0.3335326648	-0.8548259843	0.352787167	1.5693500561	0.1943369315	0.1098823257	-0.0521056733	0.4557215657	0.6108621387	-0.3457359774	0.4631601215	0.0204784527	-0.433101444	0.4271564439	0.1075432627	0.1419835077	-0.2564419318	0.3402558352	1.6747853248	-0.299676509	-0.6460947162	0.9259425369	-0.5384191782	-0.3205376192	1.1336273106	-0.0038122318	-0.7372931988	0.6003095468	0.4193648416	0.1468469659	-0.2657216044	0.46732465	-0.8705311361	0.4164319234	0.6707684441	-0.2770467689	-0.4948469644	0.6831847913	0.4372029067	0.070889675
ACVR1B	ND	0.87385951467652	-0.0056326995	0.0846666322	0.3041065172	0.0894993331	-0.1227980008	0.0247820724	0.0847977924	0.0433133616	-0.1616181914	-0.1464542731	0.0634619159	0.2749817735	0.0629977369	0.3240835287	-0.1441205892	-0.043021263	0.0884826436	0.0755282242	0.0643265463	-0.1395609445	-0.1573886893	-0.1912098897	0.1844283159	0.0483414782	-0.1025317047	-0.0698226294	0.1172298129	0.2201713075	-0.0830424782	0.1160836994	-0.1937886637	-0.1315971159	-0.0902314248	0.3812373881	-0.1237280203	0.4925267036	0.1963019732	-0.0249026595	-0.1824866092	0.0486866325	-0.0932651784	0.186465691	-0.058654845	-0.0466501183	-0.1517057302	-0.07987297	-0.1888644341
ACVR2A	ND	0.924623724548989	-0.5993203824	0.0753888912	0.0582972589	0.162581429	1.5550081484	1.1205412423	0.7568763349	0.0391513861	-0.139197384	-0.5532870044	-0.3227625275	-0.8424424483	-1.7641484026	-1.2514956106	0.1351758441	0.2195223779	0.538816369	0.5242844157	0.2012800624	0.4931071126	0.3354476392	-1.5504492946	-1.1141814498	0.595882317	-0.284074015	-0.1772529875	1.6169431208	0.5044757027	0.4163471534	0.7116365568	0.2991914171	0.513241689	0.0945623724	1.6964684937	0.1823727075	0.5025139544	1.0693883548	-1.3472345648	-1.1525021636	0.9128448576	-0.689579291	0.4524719139	-0.5247809633	-0.458779603	0.1661120044	0.2268518195	1.090132497
ACVR2B	ND	1.36658549559806	-0.6741283033	0.1931439431	0.2469701527	-0.1603951143	0.3145879389	0.8242618336	1.085898312	-0.101957043	-0.1834530158	-0.0909096334	-0.2531955424	-0.1806204398	-0.7062232882	-0.1156595939	0.2586611318	0.6030623596	-0.1611203156	-0.2272282136	0.8671555971	-0.0690145051	0.2141123722	-1.0285284846	-0.3942779038	0.8306737217	-0.1413773533	-0.728324735	0.3180604806	0.1094099089	-0.3861762621	0.7933592349	0.2191708358	0.0577773444	-0.1890990969	0.7829116867	-0.275569822	0.9483017504	0.1737491958	-0.8271058902	-0.3616057548	0.43630342	0.0568112124	1.1138868108	-0.1372689961	0.1186421071	1.0099855445	-0.1755403342	0.0137856571
ACVRL1	ND	-2.20471803458027	0.4757355017	0.3952749081	0.0985780037	0.0830100854	-0.6051568987	-0.085731339	-0.6954562325	0.1601273333	0.0958474182	-0.1518388127	-1.4272780226	-0.2115703391	0.0850020151	0.3040244299	-0.2421793448	-0.3200732258	0.2276288582	-0.6074411065	-0.4372331301	-0.9335937334	-0.8311918451	0.2175402876	0.42811117	-0.4217708696	0.2981178016	0.3098643406	-0.4312702605	0.1993339253	0.3099098396	-0.1483211613	-0.2115626826	-0.193775638	-0.0117419956	-0.3714253548	0.4843762232	-1.2346016107	-0.868621703	0.6918506509	-0.013983543	-0.0859950067	-0.2930828312	-1.1564071712	-0.1854312234	-0.4301784217	0.0724090283	0.3129348399	-0.0057364499
ACYP1	UP	6.97036793610249	0.4470947676	0.4865618441	1.1533924397	1.0275890718	1.8501484916	-0.3715452945	0.5812409466	0.5454038106	0.0701514916	0.7081708583	-0.6469386816	1.4109759627	0.0844343625	0.6060246425	0.8770848673	0.1228509673	-0.2492568887	0.8639678968	0.4958365828	-0.0322820243	1.6601896055	0.1611151129	-0.3832787647	0.1208485574	-0.2266913084	0.6114636274	-0.585809162	0.5783968741	0.8422949414	0.4534277906	1.1523290312	0.7951870551	0.9258362116	0.5738922991	0.7154014159	1.115965647	0.0750099762	0.0228369477	-0.3375707912	0.1022150146	0.5568552714	0.6324591911	0.2356801636	1.0781895386	-0.1062684728	0.1764303305	0.3410200298
ACYP2	UP	5.16862269530469	-0.1551658358	-1.0447940032	0.0810633862	-0.236160815	0.6144826508	-0.6767021097	0.1786346692	0.0190991446	-0.1537926835	0.7239928988	0.7128204714	-0.3869386135	3.0051778053	0.1501219545	0.4993667185	-0.6539095328	-0.6351967609	1.2259768536	0.6172545172	-0.1107743856	1.5066669716	0.7653894035	1.7183521922	0.7504239294	0.9840757242	1.3289996439	0.1847011825	0.3519350768	1.0873652227	-0.0646814167	0.4783704459	0.6304446374	-0.2622153905	-1.1017246597	-0.1187884596	0.3120509549	0.6561322629	0.7047162991	2.0812164437	0.782191068	0.4277297846	0.6879535443	1.0030490545	0.6563020152	0.6140877312	0.0174758257	-0.6743065972
ADA	DOWN	-9.48746699578411	0.0038922263	-0.7790698686	-0.9179062163	-0.7365213002	-1.0802125906	0.5476724649	-1.609303007	-0.4853949155	0.9063889837	-0.8619236342	-1.4639046709	-1.0594422641	-0.2790745056	-0.9449402297	-0.7185891639	-1.3411899242	1.1298363049	-0.4251382504	-0.9492117039	-0.0972136298	-1.5746266655	-0.238343103	-0.626268245	-0.7749654157	-0.495142575	0.0127055518	-1.2956738633	-0.4527678196	-0.3233844521	-1.074884176	0.0386862735	-1.2230774884	-1.0691727516	-1.0761600747	0.4444245706	-1.9393869812	-1.7288446123	0.4932000791	-1.3526581596	-0.5933745062	-0.8521904606	-1.7746765827	-0.25822534	-1.1659895242	0.4676166144	-0.1808725225	-0.8192812971
ADAM10	UP	6.04862085756573	1.122882876	0.699314667	0.5181979204	0.6987288562	0.6183343573	-0.0395896431	1.251927556	0.9599291642	0.5597075475	1.0820368454	1.1040449225	-0.1838431064	-0.9985923582	0.4177725031	0.692079882	0.5020194394	0.0417697561	-0.0197373931	0.3937674211	0.918832282	1.2999186498	0.2321197027	0.6689602953	0.7048886444	0.538348976	-0.5065109728	0.1312096545	-0.6459191151	0.9942764311	-0.1543036639	1.0294123593	1.6508332424	0.5703385955	-0.2904509483	1.2700048756	1.7965633265	0.6392415447	-0.3371227859	0.5854455374	-0.8864815776	0.2940359052	1.3334344354	0.5964046411	0.6810711561	0.2257362958	-0.9387907375	-0.4555510373
ADAM11	ND	-1.24318220427045	-0.1029152604	0.1950830558	0.0591912051	-0.2418016027	0.1141856229	-0.2343935107	-0.5727818051	-0.3520675599	-0.3787276999	-0.0899077298	-0.0127905945	0.1193129345	0.158271789	-0.050804337	0.0717827629	-0.0185387303	-0.3630202816	-0.3160024974	-0.2141100514	0.2894225176	-0.1502868547	-0.1353303647	-0.4660781722	0.1476945567	0.0286519261	0.1126930376	0.2952076978	0.1895871214	0.0035294549	-0.1195404246	-0.23184068	0.0520660649	-0.0604770907	-0.0484051541	-0.0891576052	-0.0481570783	0.0038423495	-0.0822829066	-0.1198571267	0.4254310834	-0.1304288083	-0.5084125684	0.0207414626	0.0146081635	0.0205395298	-0.4420609581	-0.0379853337
ADAM12	ND	2.34272661114732	0.7198241475	-0.0013939102	-0.3917371356	0.6651390677	0.6718194859	0.3039327167	-0.0078159576	0.6909204474	0.4239878181	0.3610435726	-1.5056371066	0.8627719768	-0.8089691197	0.3468926798	0.8161382087	-0.1013968193	0.5033481665	0.694731219	0.3965829677	-0.1982776624	-1.2190325517	0.2607975157	-0.2445789895	-0.0578706403	1.179440373	0.6262430537	-0.4367223823	-0.1829957105	0.6092779822	-0.1019620339	0.8367859288	1.079277064	0.3207550984	-0.3312275365	1.4978656286	-0.2674496085	-0.8729479815	-0.6327845373	-1.0059873526	-0.5215096482	0.1991005632	-0.4138591476	0.2263368843	0.0374296455	0.3050974592	0.8652932036	0.4986358456
ADAM15	ND	-2.07579185311123	-0.665584591	0.2570448437	-0.1311949307	-0.2419860578	-0.2599889995	-0.1994551956	-0.3553060652	-0.2880213447	-0.4336408457	-0.2548821714	-0.2068153982	0.0768636538	0.5258756558	0.0149920883	0.1292271348	0.2103659297	0.2161931218	-0.5814847194	-0.1874420058	0.1500917012	-0.1578488956	0.164056805	-0.0089759798	-0.020077019	0.3373844056	0.3911186064	0.3556583347	0.3411938214	0.2396855668	0.0539020852	-0.2919994222	-0.2163488489	-0.1627472873	0.094733956	0.0661385527	-0.5034703189	-0.2021787984	0.6119429564	0.1536893989	-0.0986852012	-0.4534979345	-0.5199267385	0.1440143081	-0.4436914454	-0.0702824069	-0.2233414091	-0.7310376013
ADAM17	DOWN	-3.51159006394886	0.2551469801	-0.0980333728	-0.2095488431	-0.0935777718	0.0318621035	0.3783215647	0.0737002396	-0.1417147304	-0.2196643142	0.1801715447	0.3445355869	-0.0505005272	-0.3847602269	-0.179606779	-0.1417744584	-0.3298957137	-0.3415335601	0.1621935491	-0.2323923767	-0.1095882322	-0.3969910904	-0.3585981336	-0.1596438178	-0.2032982854	-0.0406777502	-0.2935215979	-0.3059608901	-0.3699157455	0.0609648616	-0.580213874	0.3813351284	-0.1284001892	-0.2823682339	-0.026438142	0.5723189927	-0.3795799392	-0.2057002819	-0.2237729036	0.1146315729	-0.2309364439	-0.2912414642	0.504137413	0.0479289736	-0.3773258953	-0.2209212728	-0.2167148737	-0.0408191763
ADAM18	ND	0.255034851046223	-0.0105512443	-0.0021655789	0.2326672302	-0.0523932574	0.0595871324	-0.1087769752	0.0580183764	-0.0638857903	-0.118530874	0.0335099329	-0.0236996326	-0.0773608087	-0.0584472533	0.0663521888	-0.0613107997	-0.0247537431	-0.0737233218	-0.0930933197	-0.0534313009	0.4244027654	0.0828036904	-0.0779124277	-0.1336736291	0.2876786036	-0.2373123237	-0.1149085586	-0.0542523409	0.186977062	-0.0127382636	0.2839571121	-0.0305444972	0.1481429757	-0.0775720083	0.0038426489	-0.275179853	0.0318886039	-0.1112147499	-0.071911864	-0.0393550238	-0.1172701099	0.1532772514	0.0407598421	0.1699364241	0.2958449923	-0.2042362533	-0.0643920405	0.0435286718
ADAM19	UP	4.7874774657667	-0.0266494642	-0.2058178441	0.7193968955	0.4299987717	-0.055987341	-0.4379812674	0.1593198978	-0.1656254145	0.4693630461	0.2308748228	-0.2407406121	0.2268112988	-0.7574936538	0.0398379476	-0.0552140588	-0.0365943088	0.5146255385	0.3349589706	0.4261912298	0.0459595189	0.5156594459	-0.2849071261	-0.1848163435	0.4968639719	0.1191810727	0.5425194308	0.070023018	1.0817853299	0.0184126752	0.1096057268	0.546548802	0.2302906325	-0.4609168562	1.150630912	0.6169445723	0.509088686	1.0093059659	-0.1543141232	-0.222995685	0.6897813182	0.6629317026	0.1974562614	0.2748146587	-0.3368842708	-0.3028632101	-0.0389896433	-0.3009073708
ADAM2	ND	-0.595959450432339	0.0042391034	0.007543612	0.0713815266	0.0178526795	-0.1112891097	-0.1374566807	0.1687461293	-0.028710643	-0.135590478	-0.0010579819	-0.1670220914	-0.0791374067	-0.0854603266	-0.031421484	-0.1064017296	-0.0159399512	0.2167981848	0.0085321548	-0.1941121371	-0.0120460296	-0.057041779	0.2651005297	-0.000531492	0.0950072604	0.1492795243	0.1054932044	0.0153057478	0.0554220418	0.0537424734	-0.1702955786	-0.0675954146	-0.0326362869	0.04630586	-0.0595077385	-0.1658451719	0.0694680011	-0.0514016028	-0.2496666797	-0.0622002706	-0.0118423839	-0.1151327778	0.0571934838	0.0920207857	0.2292352812	0.1782964379	-0.1127748133	-0.0961762106
ADAM20	ND	0.205729042721336	-0.1234259171	-0.0840985284	0.105677245	0.0516492924	0.1181895712	-0.1572655534	0.14283362	-0.0417020657	-0.1515563473	-0.1474944794	0.0745765024	-0.1714745596	0.2032794149	0.125366425	0.034040701	0.0206497234	-0.2758951824	-0.013475062	0.118593369	0.241799807	0.2573761986	0.1998159881	-0.1385766131	0.0263976102	-0.1304713033	-0.050736785	0.033766719	-0.1601933217	-0.0023682188	0.1922560672	-0.0186101867	-0.0034680934	0.0848875468	0.1934000809	-0.0224809088	-0.179497922	0.2320327303	0.0589961277	0.1106965939	-0.2519390764	0.0452677923	-0.0576438835	-0.0136074401	-0.0304723519	-0.1536618773	-0.1307992169	0.0059475557
ADAM22	DOWN	-3.80625785466716	-0.1575951791	-0.1555534579	0.0853377762	-0.0603844378	-0.0304697637	0.0316598121	-0.2874302404	-0.1441028776	0.098587776	-0.2166300073	0.1059809218	-0.0680993188	-0.2464536189	0.0401833572	-0.2096437049	-0.1778994542	-0.0542292386	0.0596970115	-0.1930713265	0.0646901473	0.1094220688	0.0203571231	-0.1636488462	-0.1352333732	-0.2996595608	-0.1245442559	-0.2228702526	-0.0534361576	-0.2197979406	0.1735822092	-0.1249850109	-0.2101544994	-0.0862885071	-0.0511684151	-0.2440247489	-0.0883793351	-0.0018918858	-0.1818171532	-0.2053393848	0.0719816672	-0.2018813836	-0.325845185	-0.1858074323	0.0087979066	-0.3017088418	-0.2929177395	-0.2590587919
ADAM23	ND	-0.316489609792789	-0.2467641565	-0.310710891	0.4584427539	0.3825023559	-0.7876615799	-0.2523975088	-0.3476553621	-0.1513611576	-0.044802544	0.313224453	-0.0576759346	0.3413632435	-0.3790150593	0.2292488025	0.3086229277	-0.0893144539	0.3622866953	0.4937670909	-0.7147197049	-0.6069881026	-0.2934757092	-0.149173148	0.36654396	-0.49839441	0.1506843754	0.1938156169	0.0166795717	0.6245076917	-0.1845671509	-0.1076723404	0.0803535861	0.1643154876	-0.2935972812	0.1114230693	0.4378862244	-0.2784479696	0.4897738452	-0.4106392882	1.2814592306	0.5976004949	-0.3663997958	-0.2673011102	0.3168196643	-0.186862054	-0.8144705414	0.2255051217	-0.3181752755
ADAM28	ND	-0.610668804650553	-0.1360495725	-0.2375114318	-0.1887529444	0.0212385652	-0.2821293258	-0.7743651553	-0.4737241916	0.2487192585	1.7301588162	0.4190727279	0.1293739553	-0.3099404684	-0.3706990674	-0.685962531	-0.2791583742	-0.5635423742	-0.624360081	0.2130993458	-0.0474566706	-0.2199756099	-0.202010361	1.7713551406	-0.5763819978	-0.4266526575	1.1148587917	0.0267703329	-0.1955614317	0.1210432185	-0.2222207665	1.3060025652	-0.0140182533	-0.3470504866	1.4995836772	-0.3939001483	0.0418940918	-0.1398940753	-0.3257540114	1.7749957204	-0.6461947495	-0.5855450531	-0.2778084729	-0.9481046977	-0.1562393685	-0.5839993236	0.3498721649	-0.1387711734	-0.6890535834
ADAM29	ND	0.170028744002687	-0.0480790274	0.0179594461	-0.0044771396	0.0086021171	0.1377794529	-0.1958126864	-0.0262294571	0.0422890237	-0.0032920087	-0.0327037589	0.02077596	-0.0215028917	0.1434204951	-0.0631287311	0.0380352472	0.0279748836	-0.1226705139	0.0973091249	0.0167044661	0.0261652295	-0.0389304458	0.0976906157	-0.0916107947	0.1939724022	-0.0305835907	-0.0773202563	0.0102601185	0.0073863913	-0.0664164421	0.0241861866	0.0173487147	-0.0888962752	-0.0267992026	-0.0358334021	-0.0233755628	-0.0041579443	0.1692053423	0.1596655193	-0.0296384784	-0.0285337744	-0.0601255878	-0.1056674082	0.0272128531	-0.0241224673	-0.0998194167	-0.0124206652	-0.0284030474
ADAM30	ND	0.837426011902054	-0.1093760165	-0.0347038648	0.0091954735	0.1056789918	0.0965897307	-0.0070432721	0.0104571445	-0.1572982661	-0.1250196454	-0.1183559076	0.0768069436	-0.1214747646	-0.0872637861	-0.0790967879	0.0003329225	0.1194575489	-0.0190515319	-0.1038966655	0.0782465054	0.2167780203	0.1769110871	0.0110698478	-0.0041585566	0.3675930797	0.0825660791	-0.0059186801	0.0893477356	0.0991778194	-0.2076491117	0.1855378872	-0.0669129668	-0.0949689198	-0.0459213995	0.0830039649	-0.1253028608	0.031174966	0.0911192763	0.0893823874	-0.1827273591	-0.1134771563	0.0295313786	0.1783562858	0.0677583915	-0.0249582545	0.0381892343	-0.1387066391	-0.189240717
ADAM3A	ND	-0.679953362671362	-0.0517258841	0.0236835739	-0.0122931661	-0.1414246156	-0.112394279	-0.1201155475	-0.0587129074	-0.1738749687	-0.0107264109	-0.0595454652	-0.1529767353	0.0327066021	-0.14886703	-0.0843109547	-0.0334840773	-0.0776390328	0.2859028677	0.2899396257	0.1403455941	0.1219431118	0.212154181	0.034536334	0.0051696506	0.0672050942	0.0619509171	0.009379125	-0.1632146047	0.1069742844	0.0838445165	0.1444302486	0.0401304373	-0.0313489664	-0.0305014993	-0.0859899516	-0.0261663206	0.0949177881	-0.0763713937	-0.1437654348	-0.1901222888	-0.1366421949	-0.0341856039	0.0353298869	0.0699335223	-0.0473430826	-0.1993936071	-0.1706745096	-0.0086905604
ADAM7	ND	-0.347368937737054	-0.1255034991	0.0608245729	0.0363132438	-0.0599787023	0.1501206767	-0.0769121369	0.0224863284	-0.1499687758	-0.0660948672	0.0054041109	0.0182724718	-0.0836624315	0.0211347343	-0.1369482496	-0.1320970033	0.0502379094	0.0116710669	-0.1166763697	0.232337633	0.1281945577	0.0424507354	0.0743330753	-0.084728206	0.0145184538	0.0045260019	-0.055981681	-0.1127705641	-0.0070366955	-0.0596994174	0.0562441241	0.0532704888	0.2197148254	-0.1014964041	0.0695963878	-0.0115534481	0.0987171761	0.1330966794	-0.0550696252	-0.0991798749	-0.1195138432	-0.0119096267	-0.0074228608	0.0349230849	0.1132234609	-0.0285773153	-0.1778867116	-0.0340925649
ADAM8	ND	-0.195252620770762	0.813194124	0.0423318299	-0.1811874672	-0.3729922647	-0.1836292846	0.1886756492	-0.1380462906	-0.2934549387	0.0248283142	-0.3905942414	0.0704989787	0.0356419511	-0.4659579063	-0.2577523851	-0.0296980322	0.0746864042	0.1812816835	-0.0938718208	-0.0268109986	0.5388041569	0.0681159736	0.6700845199	-0.7343198479	0.4192685211	0.4140689017	0.0672766778	-0.2153688434	0.023011218	0.1971531257	0.0713696749	-0.1314130386	0.0479552899	-0.2211525581	0.1752638375	0.2797064687	0.1610837455	0.131135609	-0.0533372963	-0.4815498159	-0.1512710968	-0.2138185046	-0.3392398671	-0.1652066443	-0.2711956944	0.2139133001	-0.3042314849	-0.1860149439
ADAM9	DOWN	-6.16424937743134	0.929238853	0.3473051998	-0.4715398099	0.1363558799	-0.398534799	0.4055100776	-0.8979586596	-0.3525620719	-0.370261502	0.2204019896	-0.7711195786	-0.4227936303	0.0015123551	0.0559385127	-0.0599405249	-0.3151220046	0.3845900076	-0.5158296607	-0.8124879593	-1.331906939	-0.4462250852	0.1188444099	-0.1735207798	-0.8671929149	0.0753875782	-0.2641576916	-0.9776175843	-0.5534023434	0.035460743	-0.6751555138	-0.3169927674	-0.0149356543	-0.0144040565	-0.5706792729	0.3622457391	-0.5648983431	-0.7982096612	0.2310664867	0.1823988024	-0.6642534051	-0.641819772	-0.8027456814	-0.3683947308	-1.1220185934	-0.3457650078	-0.3075831225	-0.7509418417
ADAMDEC1	UP	3.46509838624092	0.4288077341	-0.9874535572	1.6984856273	2.0868773635	1.0025025387	-1.5099433536	2.1267168759	2.1356721047	2.4645565617	2.9981916045	-1.0458965752	-0.6989118262	-1.6989795326	-0.4237274249	0.8324011847	-0.6390961727	-1.5914499773	2.3031919687	0.5676576043	0.2210856262	1.3190109318	2.4229650485	-1.8975141316	-1.7348945573	4.8108680964	-1.8004010965	1.142579957	-0.087255097	3.2126661463	0.757757769	2.2061902716	-1.374894369	-1.2440766436	-0.526614421	3.4077713846	-1.1310932137	1.3488536565	2.7753332389	-1.7136745182	0.4648007751	1.5438756094	-1.4501657987	1.1660807893	-1.5917122469	3.7320746627	2.8218628865	-1.7110094114
ADAMTS1	ND	-2.30240893764014	2.0271115394	1.3580855882	-0.7088181118	0.8909226517	-1.4661586525	0.26607388	1.4737257464	-0.8792846764	-0.8292627996	-1.0960178863	-2.0631071898	-0.7935573907	1.8769476833	1.3692713245	-0.0270436901	0.2378944818	0.5843394015	-1.3079854267	-0.6795470818	0.9359611554	-1.607359105	0.5564426862	-0.2679356983	0.6728001234	-2.0006293759	-0.8347467416	-2.1101049528	-1.4992425012	0.9130338707	1.0200623194	-0.2369185448	1.469361612	-1.0120776222	-0.4382776869	-0.236562989	-0.3819395529	-0.5574730448	1.3305869978	0.6326615427	-0.0724742873	-1.7067752739	-0.1323256978	-1.3803609721	-1.6668745925	0.53735187	-0.2399550067	0.5595122765
ADAMTS12	ND	0.0118691449307737	0.1241456095	0.8014516129	-0.0280121347	0.207673232	-0.0758064465	-0.1135067623	-0.6085523178	-0.0775702361	-0.2611521177	0.5912328822	-1.1996982674	0.0104427025	0.0679294672	-0.6771527694	0.0570584875	-0.7043429583	0.6533710406	0.0177061771	-0.6210072724	-0.6222204932	-0.7938531883	0.7360692624	-0.2689197744	-0.187537943	0.8705546635	0.8445559502	-0.2433292891	0.3090701729	0.7371496646	-0.0533567075	-0.1437856841	0.4905831557	0.1203362981	0.304907286	0.7347613209	-0.8283339682	-0.7495891893	0.5077844022	-0.4609197747	-0.0284133917	0.2605139758	-0.9181995972	0.6450901889	-0.4914504742	-0.1546297752	0.2853155201	0.220540399
ADAMTS13	ND	-0.346934309765477	-0.3640777885	0.1245561569	-0.250242959	-0.4188141822	-0.4206060133	-0.119881949	0.0639250649	-0.4411929415	-0.2931000018	-0.5432191239	-0.401697086	0.2464245309	-0.009967662	0.1840801075	-0.129878883	0.0279592108	0.3330431514	0.0430054931	-0.4878222586	0.2924194132	-0.5601648227	0.0104725063	0.154237672	0.2047070896	-0.2133109569	0.2436099354	0.3892672018	0.5489548509	0.208601741	0.1783537844	-0.1185746116	-0.1085580842	0.0475454819	0.264856867	0.6744191175	-0.198841273	0.5434289058	0.2410261775	-0.0209173548	-0.131773122	-0.2083447871	-0.3369453259	0.434199073	0.7836174015	-0.2031092936	-0.1037370548	-0.1546929101
ADAMTS2	ND	2.06550745810634	0.090322985	0.7953110919	-0.2761255487	0.2622921674	-0.4831195817	-0.5340969425	-0.0116713464	0.4654952545	-0.5654607049	0.6937401925	-1.5744981734	0.1846880191	0.4233815975	0.2329051734	0.4000594825	0.2286342041	0.5579706208	0.3905560382	-0.7294553487	-1.5329166962	-0.5350672055	1.3497544011	0.6992410061	-0.0461831788	1.561989832	1.0358050276	0.2836895734	0.3795818525	0.7962515438	0.6532314451	-0.0597727497	0.1311894797	0.7026954278	0.1799799417	0.5094027462	-1.1256543478	0.1591033503	1.1081519818	0.5391937639	-0.152218758	0.4731661682	-1.31460711	0.6234160386	-0.4182248761	0.2636671751	1.0040304697	0.1547127067
ADAMTS20	ND	-2.16361702496089	-0.2479540621	-0.1908900044	0.1447708831	-0.0603270058	-0.0003758144	-0.0688972002	-0.1114609649	-0.0809682704	-0.0446240163	-0.2413456236	0.0078566014	-0.0147527938	0.0205028026	0.0692267477	0.0594119962	-0.1119593701	-0.0928957537	-0.094636755	-0.1814553668	0.0547098382	-0.1701345851	-0.1627229763	-0.1719219933	0.1706417617	0.0521136868	0.1561490301	-0.0238121057	0.0523223329	-0.1657004201	-0.1258965445	-0.0783207959	0.0173212933	0.0134345831	-0.1078661356	0.0521935517	-0.1136819652	-0.0051606195	-0.0587785387	-0.0590165336	0.0674041315	-0.0902714349	-0.108826935	-0.0812521944	0.0494968523	-0.1607326111	-0.1200713234	-0.2338588618
ADAMTS3	DOWN	-5.40466564476511	0.7710787101	1.4793286567	-1.0099511325	-0.2821127135	-0.9728506445	1.9425504658	-0.5918488634	-0.1646226076	1.1493050904	-0.9485811569	-1.08682145	-0.9859615255	-0.1430299767	-1.0496471377	-0.8136196214	0.020074414	-0.1676059491	-0.3710065848	-0.9815961738	-0.7782249689	-0.9312735424	0.1845931144	-0.7522279672	-0.9257607803	-0.7950270062	-0.7368826282	-0.9242085395	-0.9648108433	-0.8912374416	-0.4685045946	-0.4528738447	-0.6163090882	-0.6712253133	-0.7990495682	-0.54544757	-1.0675340218	-1.0650282402	-0.2350301597	-0.1168788175	-0.956828963	-0.7369618271	-0.9533940612	-1.1745734844	-1.0203520544	-0.2479950122	-0.2943078364	-0.4267174265
ADAMTS5	DOWN	-3.93150577100032	1.2343283548	0.3954759022	-1.8398593981	0.2788388341	-0.5655577293	0.9969285877	0.5563798548	-0.2529011632	-0.4582120251	-0.8423026336	-1.8406327662	-1.4265047034	0.5354967492	-0.7320876366	-0.4074788937	0.6329095214	-0.36173978	-0.9861495835	-0.7894521257	0.4637801596	-1.8324825254	-0.2282021725	0.9168738271	1.2567330993	-0.7509012555	-0.9087471415	-2.5297113193	-2.1057517071	-0.0956798279	0.4047917087	0.3872941691	0.3054896594	-0.4728766664	-1.5310041155	-0.5066396236	-2.2346088713	-2.6201387392	-0.6841652513	0.873321084	-1.4493727829	0.025599774	0.7203853142	-0.9227773661	-1.8858330568	-0.2647346597	0.5632877397	1.1035899345
ADAMTS6	ND	-2.21225303621448	0.3337737422	0.0769747157	-0.5234985804	-0.278391805	-0.2781337139	0.3319950153	-0.0638595076	-0.576400911	-0.7011785099	-0.0258638755	-0.2280698873	-0.433418638	-0.2070614427	-0.8155708799	-0.3067882772	-0.1104982197	0.5437063739	-0.37673114	-0.6110815566	-0.3678711448	-0.1647681627	0.2817552957	-0.5630022088	-0.3444269287	0.0099216745	0.7696125186	-0.6628361275	-0.3730276723	0.591625835	-0.3983291221	-0.5598994824	0.319344725	-0.2395812213	-0.5387885831	0.5862716013	-0.5981856421	-0.6867661194	-0.2365810039	-0.6061666019	-0.6314114553	0.1750967942	-0.7862674461	0.1641578324	-0.573717952	0.3418878033	0.2734554201	1.598872031
ADAMTS7	ND	0.419157519951479	-0.2780575019	-0.0942698626	0.3779059672	-0.0379727173	0.3007711653	-0.3173586893	-0.3906508815	-0.6159033563	-0.2923502656	-0.0496150629	0.1755050717	0.0650038624	-0.0523008289	0.0099940436	-0.1882523635	-0.0322295621	0.314219011	-0.1728817539	0.3961355002	0.5247305074	-0.0312891859	0.1486727908	0.1542473187	0.3421310332	-0.1215631024	0.2890812287	-0.2371528456	0.0726223213	0.1270097786	0.0497394216	0.0626391769	0.1568175737	-0.0563333936	0.0144938648	-0.2504972042	0.2692422011	0.1778926188	-0.2123200199	0.0069246826	-0.1239661949	-0.0825486265	-0.3162170727	0.2469072078	0.663735025	-0.1272181608	-0.0669785699	-0.3525704975
ADAMTS8	ND	-0.625601051743818	-0.862260576	0.177046078	-0.1426352109	-0.1309772735	0.5040573599	0.1039727889	-0.7283670406	-0.4362283508	-1.068614494	0.0180877851	-0.4562198008	-0.258267231	0.025870184	-0.3358294258	0.9396183618	-0.6400306875	-0.7673038996	0.5379262	0.3044423093	-0.1303367734	0.791372009	-0.3617213219	0.4411217858	-0.2354531226	0.2196577582	1.3804133024	0.4875988666	-0.0525683273	-0.0390940021	-0.7587357945	-0.1352006795	-0.0158749475	-0.1254879705	-0.407246859	-0.2860243724	0.9670711201	0.3070470145	-0.5342758895	0.7467014856	-0.5062126546	0.5594689318	-0.2239087251	-0.3318886082	0.4190230213	-0.6652942969	0.3014671853	-0.6745946224
ADAMTS9	DOWN	-6.56576317481668	0.4625280334	-0.2453809387	-0.5456480243	-0.7818329631	-0.8449801837	1.5952085378	-0.9082719106	-0.522434315	-0.1046180261	-0.8234415066	-1.206670442	-0.7532928761	-0.3529964818	-0.0516639294	-0.3160119244	-0.5376764501	-0.0055267668	-0.5807583528	-0.601952635	-0.7752961797	-1.1820285025	0.3046549585	-0.3222376846	-0.8535840889	-0.3502138344	-0.4573038023	-1.095849925	-0.3877395487	-0.2267025579	-0.3788758333	-0.6003314411	-0.4625660274	-0.8972073865	-0.5628597094	-0.575643086	-1.2352675848	-1.1394507829	-0.2547132969	0.2485602217	-0.6446938449	-0.8017902509	-0.8428872268	-0.4362932804	-0.8753128673	-0.5208820433	-0.7392444235	-0.4729833983
ADAMTSL3	DOWN	-3.50747144397009	-0.9348039972	0.1303873366	-0.6074335571	0.0660022841	-0.3532359981	0.4031050995	-0.7145845422	0.2686681535	-0.1943743592	0.0261073068	-0.8170289671	-0.2733258279	0.4741777635	-0.6727923843	0.1888879185	-0.761983579	-0.7455346311	0.0795227995	-0.12553046	-0.7611104404	-1.0088299852	0.8398012062	0.2575634751	0.6436673175	0.2184042327	0.8926150927	-0.5229046663	0.344654543	-0.2398853373	-0.2415251541	0.2051872749	-0.7037789262	-0.7573102744	-0.607192802	-0.0076194361	-0.9094516365	-1.0443667054	0.0341276885	0.5807117444	0.0173187624	-0.4224729982	-0.6998692245	0.1639890941	-0.8222439742	0.7514178702	-0.0738471128	-0.7150076886
ADAP1	ND	-0.907780367107166	-0.2393755005	0.0649407195	-0.1425913368	-0.4531830783	-0.0028390556	-0.1105872179	-0.1918479891	-0.2111309953	-0.2371163433	-0.4311306652	0.3823616176	0.0315994576	0.3229312119	0.3385598883	0.2246034645	-0.1454399423	-0.0340551776	-0.2422726638	-0.1145018353	0.405279811	0.1666993745	0.0365323266	-0.1248833409	0.1981211609	0.2120610011	0.3210603771	-0.1173689883	0.5210165389	-0.0811770583	0.1558683386	-0.2596119559	-0.2085043709	0.0207768137	-0.1335889594	-0.0176327604	0.0050531594	-0.0265509192	0.2663051362	0.0956125285	-0.0321300056	-0.1432026035	-0.1837041219	-0.081618594	-0.0002701673	0.2174801859	-0.2982460214	-0.3062515276
ADAP2	ND	0.502920489439384	0.6243764427	0.2835334686	0.1761586645	-0.1628320017	-0.2778086456	-0.4759455357	-0.3435739514	0.6859403322	-0.1051188214	0.43531788	-0.2481501079	-0.2589079873	0.9038944393	-0.7177929987	0.2415506885	0.0161847449	-0.041212879	-0.4633572747	-0.4082331593	-0.4451116335	-0.4652673947	0.2223060872	0.3104890831	0.426030483	1.8755874944	-0.0568194869	-0.7840606913	-0.2528867346	0.2180963165	-0.4959165945	-0.6583721689	-0.3494433827	-0.7439862339	-0.3464941301	0.1917129628	-0.288891494	-0.9448953178	0.8303209741	-0.0387564931	0.0960314425	0.8088695718	-1.0160136088	1.096374923	-0.768110786	0.6406845366	1.2855443631	0.3989107201
ADAR	DOWN	-4.75652857206745	0.6205769195	-0.0077643749	-0.978933216	-0.3209385132	-0.5815227168	-0.0760752785	-0.5204848573	0.0847287177	0.6569746655	0.0803128364	-1.2469416435	0.8152270272	-0.6414198731	-0.2005279911	-0.6060741635	-0.0959607118	-0.5812685402	-0.7063292428	-1.2186592568	-0.4920762002	-1.5570381675	0.1718172271	-0.0659921734	-0.0655853825	-0.0273330204	-0.5331139969	-0.0768453992	-0.2791446973	0.0948013998	-0.3403239562	0.294863838	-0.5293424327	-0.2885610784	0.3484823249	0.4002771113	-1.4338328747	-1.1943694903	0.4145501877	-0.2739189201	0.1048451736	-0.3870520013	-0.4531484802	-0.2809637513	-0.9329116504	0.08530717	0.4117686944	-0.547248378
ADARB1	UP	6.24827711330449	-0.1377315936	-0.1754977544	0.2253229343	0.0894084088	-0.0154166899	-0.0369096176	0.1843478938	-0.2017465497	-0.2602296512	0.5646402535	0.213653222	0.0311603144	-0.0086873173	0.2562859662	-0.0356959374	0.1352511191	-0.3346256641	0.5829709644	-0.1034435904	-0.0334525621	0.5280353249	0.3857226869	0.263488704	0.2966710963	0.2671706435	0.8374070339	0.3318104672	0.5969017247	0.4646869829	0.3944162861	-0.1600363664	0.1209091564	0.0733859692	0.2126271406	0.0834463878	0.0353861077	0.8163598992	0.1903644727	0.4945271142	-0.0959951215	0.2810110803	-0.0715124517	0.4753317628	0.4328929875	-0.0483120649	-0.1514631462	0.056872731
ADARB2	ND	-1.64409925924144	0.2101119401	-0.0714716782	-0.1158451668	-0.1824645218	-0.1029681498	-0.1989773632	-0.2964847139	-0.2734912892	-0.1587623371	-0.0990108444	-0.1857530833	-0.0503171303	0.0274295523	-0.2469908396	-0.1338989468	-0.02519212	-0.0372732847	-0.2117946092	-0.0495760978	0.2038796439	-0.2284293235	0.3287597282	-0.2080589674	0.739797318	0.0838694849	0.1862371149	0.1870534272	0.2023411906	0.1688803926	-0.2048048581	-0.0240751558	-0.0595918327	-0.2652220515	-0.1911399681	-0.3988973785	0.1139358472	0.0140561066	-0.0190707441	-0.1198470819	-0.0921021292	-0.1496548551	-0.1143620845	-0.1977897408	0.1038879344	-0.2781554047	-0.3031021819	-0.2803446059
ADAT1	ND	-1.72094929357895	0.2672017841	-0.8649632706	0.6562430591	0.159482459	-1.3947954306	-0.0801721142	-0.0948423891	-0.2880922544	0.7229679243	-0.0588986172	-0.6579373923	0.2549118207	-0.4731501179	0.3182266109	-0.1099749392	0.4762888009	-0.07352068	0.4558783696	-0.6927998755	-0.3520825239	-0.3732233373	0.7354592428	0.0803327023	0.0140337736	-0.8506615054	-0.5121711868	0.0740348168	0.5367270419	0.3471372845	0.6867248008	0.2209188418	0.6308980783	0.0160440483	-0.6643330401	0.4635050748	-0.765625141	-0.3546187618	0.150604982	0.1113034657	-0.2123441576	-0.3657459439	0.0918592561	-0.9925471881	-0.6264462345	0.0877771634	0.0729886777	-0.9039200016
ADCK2	DOWN	-3.05924584668995	-0.1043041261	0.0068420101	-0.1694412795	0.0062304984	-0.1368680657	-0.437579307	-0.6216849728	-0.0370052978	-0.00233662	0.1372534623	-0.1457970842	-0.0406849182	0.0749802061	-0.2488874631	-0.1805015299	-0.1385256871	-0.1160442226	-0.1480043158	-0.1872090115	-0.237251258	0.3231223507	0.1299294943	-0.3369630786	-0.5539233199	0.0266416748	0.3051322103	-0.2790179217	0.0219825976	0.078188046	-0.3539567222	0.0279392615	-0.1592008331	-0.2791517968	0.276145907	-0.0423406186	-0.3265849601	-0.085346622	-0.0496422416	-0.2307206555	-0.1231398171	-0.0304662558	-0.405696086	0.0064064972	0.1669480117	-0.1563777619	-0.0358896075	-0.28097272
ADCK4	ND	-1.72670812434139	-0.3630419373	-0.3241226947	-0.0292885421	-0.1872011911	0.1070644731	-0.1852718071	-0.3057776963	-0.0701869628	-0.2822847656	-0.2450026057	0.0695051433	-0.059136084	-0.0276950742	0.2408740519	-0.0749269459	0.0979796242	-0.0251788947	-0.3180117344	0.0715322246	0.5129740872	0.0226354962	-0.1698326371	0.0854990016	0.2000354145	0.102091048	-0.123538665	0.0245740902	-0.0906109789	-0.0050420006	-0.1020201597	-0.2508193123	-0.0346701815	-0.1059108047	0.3233997645	-0.3265231123	-0.1573702755	-0.1022395751	-0.0625434101	-0.0186637358	-0.1278268294	0.1763588453	0.0805203211	-0.1226482401	0.1852370967	-0.1261901997	-0.2718090828	-0.1290418465
ADCY1	DOWN	-4.33235420575567	-0.414292473	-0.1386829141	-0.3060352267	-0.2004623639	-0.442884595	0.3051985325	-0.3692697265	-0.1112066165	-0.4306233616	-0.340524576	-0.339216486	0.1133153699	0.0100876555	-0.2296957328	-0.1093968471	-0.3393100362	-0.1470804905	-0.1212054872	-0.3296361805	0.0907143037	-0.2926587573	-0.1320597734	-0.1003564378	0.5085146898	0.108710207	0.2415562328	-0.0037133165	-0.0119898374	0.0664857784	-0.2382899233	-0.4196561473	-0.0877277674	-0.3070209621	-0.2378461427	-0.0326236268	-0.522688913	-0.0630709328	-0.3799399596	-0.0756741064	-0.1506286179	-0.3410246873	-0.0961338374	-0.2326106628	-0.2707635322	-0.4386161526	0.1962547187	-0.2234384325
ADCY10	ND	0.10199380604347	-0.0368212792	-0.150522501	0.103906226	0.1174453768	-0.1394654039	0.0135965297	0.1214740208	-0.0127457335	-0.1127481056	0.0118576682	0.1107531844	0.0814384842	0.0064008231	0.120421391	-0.0976425042	-0.0043915378	0.1368213646	0.2896176082	0.0615463614	0.1003652245	0.1447630237	-0.0782980896	0.0217558229	0.0305351012	0.0409272582	0.0751164089	0.0262555281	0.1187139095	-0.0337617683	-0.0331128177	0.0269456266	-0.0653711689	-0.1950212532	-0.1152836251	-0.1877193044	-0.1068330531	0.0394678436	-0.098396639	0.0209459357	0.0689043596	-0.0850814336	-0.0625574144	-0.0619608064	0.1286831081	-0.0782378819	-0.2201442973	-0.0770378094
ADCY2	ND	2.24114355633561	0.2420915067	-0.0852799698	-0.1260732668	0.1449058845	-0.495263497	-0.0373477862	0.2339162576	0.1846535764	-0.3199325242	-0.3067941753	0.2607261192	0.2177825232	1.2064733272	0.2664980004	-0.2102185311	-0.566053982	-0.0224591836	0.4636079498	-0.5428244432	0.0944702685	-0.0066198564	0.0635267011	0.7837752223	0.189194504	-0.5436798979	0.0665908092	0.2452814586	-0.2376852589	-0.2397444596	0.2773317621	0.4737442487	-0.1315277523	0.1786263962	0.1499808854	-0.0740665274	0.2806263326	0.4695904523	-0.1448491545	1.1601507813	-0.134467931	-0.4873612073	0.7653765637	0.1461430505	0.7404098183	0.0628074429	0.1900449277	0.5156115797
ADCY3	ND	-2.77471816984164	-0.1143283996	0.0832563452	-0.218963038	-0.0281119459	-0.1497060432	0.153565497	-0.0416926227	-0.400465728	-0.2178074532	0.0816746611	-0.8040210474	0.1764501769	-0.2569287086	-0.4627161072	0.0469406334	-0.2776423034	-0.2482264915	0.1805438376	-0.3593969103	-0.274845868	0.4694806755	0.4564227215	-0.1760959996	0.0124470901	0.5472514826	-0.4073307573	-0.1156570258	0.0669345844	0.1109649939	-0.0078380274	-0.1053115474	0.3119734171	0.0982434526	-0.3990342279	0.2170523136	-0.436313417	-0.5203491404	0.3961367423	-0.5027416949	-0.2093782487	-0.0521036776	-0.9506084869	-0.5517355611	0.4134236122	-0.4819941541	0.0062586377	-0.1933780801
ADCY6	ND	0.0824852698741988	-0.2586149445	0.0708746321	0.2319998377	-0.0002778725	-0.3041089221	-0.3094427928	-0.4107245024	-0.0716355021	-0.1659116521	-0.2944808049	-0.328998739	0.8792190423	-0.1118941297	-0.4665733442	0.0545137128	0.3865547574	-0.2811520816	-0.1798248031	-0.0860507535	-0.3111872943	0.0299678603	0.2470121381	0.2444699564	-0.4151100008	-0.5536688962	0.3004824294	0.1505966343	0.0374661267	-0.1785061838	-0.2795512626	0.2234160119	0.1107488727	0.0369591275	0.115849809	0.3791421405	0.1301138069	0.3357306387	0.0221892422	0.3394338682	0.0528995368	0.1457061628	-0.142031361	0.1412506903	-0.0344655813	-0.1671930619	-0.1059960035	0.1278293752
ADCY7	ND	0.433518055588312	0.2239259387	-0.0166260249	0.2420978793	0.1172173173	-0.2038376112	-0.2162702624	0.0948524008	-0.0202098911	0.9171951915	0.6428217058	0.1049600382	0.3760085195	0.112814288	-0.6324199532	0.0843493672	-0.5787612562	-0.6280956454	0.7376318034	-0.3616182862	0.2721780332	0.4459276663	0.1295063686	0.1256028331	-0.4673676573	0.0350733678	0.6471273713	0.6236580734	0.1212895463	-0.0309528519	-0.6531284126	0.1202156007	-0.3600696447	-0.5740962826	-1.1233786842	0.5023468854	0.0351841536	-0.6193665385	0.8154978969	0.3263953119	-0.0498710714	0.1389574328	-0.942744878	0.4154221707	-0.3814733997	0.0608635347	0.5920450553	0.0097218571
ADCY9	UP	4.71882833593159	0.0596595888	0.1492559869	0.5506728712	-0.2176196459	0.008854705	-0.4515722696	0.3747367379	-0.0965885691	-0.2988500344	-0.0966207972	-0.2363259777	0.3281059017	0.4714780217	0.0812896562	0.6864522451	0.3797645725	0.0624083572	0.1848682329	0.1999612412	-0.0183177563	0.2709985349	-0.2663337367	0.3031966363	0.5604208634	0.001598397	0.0813081403	0.6959921983	0.2816278592	0.1119186452	0.2925954608	0.1289209381	-0.0204694129	0.2386495972	0.3616715801	-0.0094475953	0.1562467146	0.5076924962	-0.0693627868	0.2447655274	0.2849972148	0.1998417043	0.1267794212	0.2979732646	0.4662707814	0.1341166113	0.1302091962	0.0079291515
ADCYAP1	UP	5.43536110185643	0.7558478187	-0.5200592716	2.0634073238	2.305402323	-0.5945047121	-0.9238834783	0.6611194866	-0.6834305987	0.8478217345	-0.4620585435	-0.644404216	0.7154660902	-0.3187820013	2.1421252451	-0.7410769897	0.9208835821	0.4307254139	1.3078040235	-0.8619966087	-0.0401805297	-0.7536845829	-0.0014641809	1.5004861223	1.3782007074	-0.6790053402	-0.7148160659	1.6963503754	0.8453512451	-0.6380775383	1.123011995	2.8982980235	-0.4052531656	-0.6459520775	1.6509081212	2.4120292218	-0.0433102695	2.2430805099	0.8099123107	0.4056916862	1.9476709803	-0.8278925253	2.5942515049	-0.7390434692	-0.8465950185	1.3068089327	1.2876621673	1.2801551815
ADCYAP1R1	DOWN	-3.39100085001636	-0.7048201512	-0.2023966764	0.1532186666	-0.2984054834	0.2265020776	0.0035369823	-1.0380292104	0.0082808508	-0.4871558829	-0.1456851502	-0.5230214368	-0.4068481016	-0.3734312495	-0.1423886968	-0.8030802601	-0.8454625945	-0.7183188855	0.91169949	-0.6405618911	-0.1906514971	0.3160490805	-0.1462353596	0.7182954956	-0.6303986497	-0.8414490525	0.1761572052	0.9599559064	0.2887977424	-0.5854899364	-0.1045906434	-0.6400879672	-0.5970480314	-0.2864739768	-0.1997303048	-0.4617189142	0.5971510185	-0.0609093008	-0.4577410412	0.3342613839	0.0692454926	-0.4231572506	-0.7430358228	-0.7216635439	0.7479047298	-0.7531366467	-0.3755823672	-0.4063622819
ADD1	UP	3.79325935619746	-0.4238228005	-0.0807901221	0.3316903614	-0.2830729771	-0.2680896364	-0.2564408727	-0.0929688929	0.336618166	0.2231503879	0.0973552484	0.2777981788	0.1447147834	0.2819415363	0.0489354473	0.1271838134	0.1218275517	-0.1649784522	0.4809265027	0.0526910862	-0.237792956	0.1148149692	-0.0536989638	0.2237911997	0.15860871	0.3774738188	0.120991881	0.7913754975	0.2562504185	0.0845404349	0.007260161	-0.0250981543	0.095386821	-0.0238234436	0.5202677073	-0.0799226471	-0.0452073917	0.5209004127	0.0680034325	0.2192255223	0.2521587715	0.5316320121	0.1513431652	0.427416539	0.4257629368	-0.0226990073	0.0803681603	-0.0192524375
ADD2	ND	2.68591311615949	0.5562203128	-0.2271621756	0.2701010733	0.099699666	-0.1898667802	-0.2930609738	0.1145043351	-0.1687036802	0.1961808372	0.3769507853	-0.0877171039	-0.2344718555	-0.1066443197	0.2589561688	-0.3634421794	-0.3023497744	-0.1813647226	0.3243919693	-0.0797929945	-0.0505845374	-0.1379520785	-0.0255036745	-0.0777156766	0.4532429155	-0.049704326	-0.108706767	1.0817974808	0.7651032844	-0.1366956266	0.1425232935	0.2036038059	-0.2600023654	-0.3117685637	0.9030917512	-0.221843833	-0.1887423798	0.0968925571	-0.3061779869	0.0522472986	1.0116925739	0.1286030128	0.2390879259	0.4929445566	-0.2002013581	1.6567839772	-0.0857010392	-0.0002991863
ADD3	DOWN	-3.25507404342766	-0.2691588696	0.1213878982	-0.5332338129	0.1191123566	-0.3955865294	-0.3583887606	-0.5080793586	0.2747797728	1.3348464068	0.3775524018	0.9914749716	-0.6718896882	-0.18171424	-1.172720199	-0.5438863317	-0.2308472078	-1.3507342754	-0.0888454028	0.0707729407	-0.2257431992	0.312468193	0.9910878821	-0.4098381261	-0.6834442473	-0.2051992347	-0.1295071954	-1.3644301873	-0.8696812834	-0.5123385924	0.0914093642	0.180604193	-0.3495213864	-0.1617159738	-0.3975658161	0.1524753223	-0.5920179704	-0.8384083301	0.7860421327	-0.3777874456	-0.8586707043	-0.3958270291	-0.926663555	-0.2756697041	0.101116724	0.415717713	0.5196742897	-0.3677472892
ADH1A	ND	-1.28389073993065	-0.071388333	0.1542635005	-0.3771162858	-0.1906442546	-0.1549350156	-0.1541710619	-0.2586905959	-0.1579495426	-0.0698563762	0.038729252	0.1034666552	-0.2234559174	0.4170898193	-0.0820720951	-0.0535815477	-0.3611983765	-0.0590562829	0.1614675774	-0.0233464611	-0.0399790985	-0.2643915458	0.1558896227	0.2599931457	0.1427541467	0.0887588484	0.1746203222	-0.0143662516	0.1492495589	0.0134240608	-0.1604880896	0.2277672449	-0.0779915647	-0.1217416432	0.0765618485	0.2340835249	0.0732571757	0.1224584896	0.1331420698	0.0518443972	-0.1822509099	-0.0918014156	-0.297358744	-0.1178179889	0.3348066165	0.0416032575	0.0682633714	-0.3716835121
ADH1B	ND	-1.48588377919465	-0.5428124329	3.0164905704	-0.7864240537	2.2130433141	-0.6654452596	-0.6790970502	-0.69821006	-0.105102733	1.7421154039	-0.7463590026	-0.6653737986	-0.5969543723	2.2002216666	-0.5820213137	-0.6248991601	-0.631679025	-0.6058366007	-0.6637326509	0.32640208	-0.3736296427	-0.3483031064	-0.425275932	0.5890220822	-0.5698096036	-0.3817987802	-0.6347666558	-0.4831652666	-0.5725427727	-0.719343558	-0.578430535	2.232640758	-0.6268651403	-0.6323863461	-0.5447818339	-0.572913642	-0.8181460499	-0.5712461658	-0.1996971642	-0.6206503071	-0.3413785172	-0.7168940699	-0.6695324834	-0.3071925217	-0.4570606102	-0.5754604996	0.9619505142	-0.595105939
ADH1C	ND	-0.933392695898957	-0.4951976581	0.255280658	-0.4239563426	0.4257256284	-0.5063067703	-0.6218923484	-0.8887462593	-0.7194301278	-0.4650785268	-0.0166767757	-0.665411044	-0.2763316631	4.0442491358	-0.5556218941	-0.2005050583	-0.6792513746	-0.5426314294	-0.0447151076	-0.5003663986	-0.4146894591	-0.3218410459	0.21726396	2.604439392	-0.3297577641	-0.3378385043	-0.2376268969	-0.3667183571	0.4261460199	-0.4605623302	1.9096853622	-0.4329953809	-0.4249568218	2.9812869798	-0.6077024435	-0.4887438204	-0.5953759087	-0.4523716143	0.9639249859	1.9039280816	-0.6393179086	-0.6574950926	-0.6415121543	-0.571322045	-0.6759942703	-0.4168059967	-0.3273223087	-0.794977275
ADH5	ND	-0.0821364363826382	0.3680966782	0.3862033554	0.089404867	0.2647208578	-0.1243952477	-0.1267467536	-0.0674060435	0.0642543446	-0.0936423096	0.4488392297	0.1355854764	-0.4545522825	-0.122814576	-0.1762544055	-0.0661131095	0.1736467155	-0.2084393658	0.1167104052	-0.182235526	0.2768495017	0.3444221212	-0.1371781224	-0.1805147609	0.1772708416	0.3092775494	0.0529312755	0.1849712646	-0.4142085395	0.1876532769	-0.4624434999	0.3292821636	0.2633170149	0.1691782318	-0.3716103803	0.041016059	-0.4072043985	-0.1691876913	-0.0595172933	-0.0597663473	-0.7100294038	-0.3031032324	0.3517308066	-0.104804577	-0.1260552464	0.1518705786	-0.0120828549	-0.1745379641
ADH6	ND	-0.0507072596421703	-0.1296203989	-0.095319634	-0.1366675615	-0.0529970421	-0.1069456669	-0.1828890935	0.1325892882	-0.0306389322	-0.1486822797	-0.2180798701	-0.0931351052	-0.0451765163	0.1610168626	-0.0387656718	0.0002823152	0.0107535926	0.0410136411	-0.1240625326	0.0625638939	0.0545141048	0.0466681682	0.1381203047	-0.019259528	0.2611503151	0.0156874244	0.0676570896	-0.0797742296	0.1577194581	0.0449139992	0.3600122203	-0.0660050121	0.0707009533	0.4261124116	0.1023616583	-0.1147143924	-0.1171096259	0.1016456795	-0.2624837391	0.0665941525	0.0479654421	-0.1669708478	-0.1260834441	-0.0410261698	-0.0159999991	-0.1025442353	-0.1379606817	0.0094214136
ADH7	ND	-0.846550559337379	-0.1768942779	-0.0186014059	0.1746191252	-0.2651874643	-0.144378455	-0.099256164	-0.2324303407	-0.1944599139	-0.3035580222	-0.1547190293	-0.1836874928	-0.280595212	-0.285815478	-0.1501078616	-0.2725443661	-0.2054396322	-0.2022902677	-0.3171251781	-0.1127221419	-0.3729072205	0.0720513122	0.3439166095	-0.1970059134	-0.1929183215	-0.3339580134	-0.3583258965	-0.240634044	-0.0655546999	-0.2886505016	0.4903766008	-0.0998713875	0.3057760782	0.8127173876	-0.0297358888	-0.1903601179	0.0425609263	0.0428583039	1.9848311552	-0.1124857166	-0.0047262917	-0.4888406325	-0.1137115081	-0.0322133133	-0.1523481099	-0.3159136666	-0.509701551	-0.2038315509
ADI1	DOWN	-4.58452606479401	-0.0380424003	-0.0442925142	-0.0296874661	0.1008251011	0.6546859815	-0.2562026489	-0.9381407492	-0.0537081831	0.2224277015	-0.2849067075	0.0697852361	-0.3366693326	0.8157919011	-0.0345374508	-0.8564517842	-0.9568993209	-0.4819150499	0.4605841429	-0.3462188273	-0.2802374553	-0.0839518572	0.3565817807	0.6754028721	-0.8614916456	-0.3968056218	-0.2010061087	-1.4930203759	-0.6229219571	-0.6980486235	-0.2851048321	-0.3485678372	-0.4853807708	-0.3100583134	-0.6953679644	-0.6845175463	-0.6359589086	-0.3462895481	0.2262997267	0.1158550228	-0.3034707447	-0.3472173008	-0.6472175173	-0.2218558428	-0.7356637034	-0.4594947671	-0.7361303568	-0.6768693298
ADIPOQ	ND	1.26881913593343	1.4432345949	-0.339574296	-0.4702542757	4.2900978582	-0.4595662307	-0.4204243317	-0.4643496632	0.197119319	0.2126233995	-0.5870779032	-0.2381428394	-0.6771817748	2.2138850093	-0.4627957164	-0.3805773347	-0.6388133543	-0.4515936556	-0.3605674346	-0.2807020284	0.1820068015	-0.2725315179	-0.0893001431	-0.2801482599	-0.1682240616	1.2314256786	-0.2620035185	-0.5611008709	-0.3945029613	-0.4394130674	-0.1084664936	5.0757620569	-0.2419479635	-0.4298061089	-0.0799621008	0.2763980199	-0.2342061414	-0.548607274	-0.4067804782	-0.2348870438	-0.3902275616	-0.6547761737	-0.2939954978	0.3794348448	-0.0778363755	-0.4293838418	3.924089019	-0.2077240594
ADIPOR1	ND	0.972848101694104	0.2918582942	-0.194061207	0.2639488546	0.6270192221	-0.0240559853	-0.0270669191	-0.38264907	0.1804826886	0.1467272851	0.0724715333	0.0524585134	0.4678928682	0.2403141539	0.0411035312	0.1350354177	0.2811599027	0.2132659419	-0.2913748133	-0.2060619598	-0.0548693401	-0.2008338842	0.1813761372	0.2757638203	-0.9679682371	-0.4923058054	0.3687458151	-0.6506190722	-0.4115814827	1.3759813121	-0.0195635954	-0.3150873123	0.4221686046	0.4825147519	0.3969757686	0.3696620141	0.7931759259	0.6853757279	0.9990917494	0.3530403593	-0.1014197148	0.3380536203	-0.2095090514	-0.1439515505	-0.0818277638	-0.3991954723	-0.1684361419	-0.7715600549
ADIPOR2	ND	-1.84426840332651	0.1199902381	0.3197115058	0.6134307117	0.345796171	-0.0041274728	-0.1234171037	-0.1979363095	0.1889834152	0.1983629365	0.2664293635	0.3842547568	0.1758209161	0.186612802	-0.258875687	-0.2202536901	-0.394179407	-0.3335847987	0.0347249379	0.2251340036	-0.6239522588	0.3100970534	-0.2538499689	-0.3929960047	-0.7350932751	-0.177469831	0.1205431631	0.1564755668	-0.0944293101	-0.1716600747	-0.1546596278	-0.3116767318	-0.2058043853	-0.1966064779	-0.1765400712	-0.191926656	-0.1543904771	-0.2099511934	-0.3243856264	-0.3935653838	-0.2373578368	0.1019845188	-0.007116556	0.0257452266	0.3161194489	-0.6594839266	-0.2354953903	-0.3902128685
ADK	UP	4.0272585600135	0.5234120477	-0.270854182	0.1767612169	-0.0374822757	0.8550114982	-0.6639211064	0.4260435175	-0.1468182294	0.1944293011	0.4020623923	0.8451483008	-0.5552017022	-0.0339154187	-0.1310769747	-0.2275238113	0.4528684341	-0.5233563377	0.1917704877	0.2992635162	0.3046824177	1.8109347871	0.3297277842	-0.1495183074	0.1191907436	-0.5607001274	1.1900622663	0.0246639295	-0.1963967066	0.3987828951	-0.3633290571	0.4037783225	1.6419869408	0.8477704299	-0.1163379094	-0.1083733208	0.2178090673	0.5609148706	-0.2334375652	0.5370649265	0.0602691088	0.4870902615	0.2545814759	0.2587934562	0.9336735377	-0.0551915298	-0.0343008716	-0.0376719821
ADM	DOWN	-3.41236956079973	3.1747125054	-0.0304054003	-0.5499620711	-1.1974144399	-1.9291170926	2.173973487	-2.1558339546	-0.6051706227	0.0184658876	-0.9870228235	0.8330902675	-1.230642485	1.041372065	0.1489066704	-1.3855198388	-0.9534664595	3.306066294	-2.3632431862	-1.1401476938	-0.7784011725	-2.0590271315	1.9903287319	-0.1590643827	1.4863414279	-0.7151861072	-1.3682328907	-2.692694044	-1.2444366171	1.1059817874	-0.72424775	-0.802131084	0.0746096789	-1.1197814211	-1.7534152518	-1.4412020912	0.6628225245	-3.026394997	0.4926539981	0.883896493	-2.3442660407	1.0733655311	-0.6077395759	-1.1947624998	0.3782907094	0.9852157466	0.6577242962	1.5335765063
ADM2	ND	-1.41073772842675	-0.3139516163	0.3232771821	-0.01318957	-0.0760690303	-0.3207474828	-0.2858510312	-0.0219762489	-0.3046147301	-0.4032668866	-0.409315315	-0.1747362054	0.0066334967	0.2054064777	0.0925018632	0.1153046027	0.1448241976	0.1838352365	-0.3103749682	0.1542921735	0.0211352853	-0.2494871824	0.0163530375	-0.4177895178	0.3119439622	0.1380026513	0.2569771668	0.1164295254	0.2847409205	0.350299597	-0.0023552213	-0.1488115112	0.2664437887	-0.0383262076	-0.033932153	-0.129228584	-0.1311722635	-0.4013134161	-0.247984906	-0.1208412019	-0.1823962477	-0.1071788267	-0.0338120612	0.1082982655	-0.0794269945	-0.1940112133	-0.3962373688	-0.2664803586
ADNP	ND	0.205595264278418	0.2701905007	-0.018501	0.0260994523	-0.0696532462	0.2388793088	0.2312166895	0.634444899	0.0031971005	0.2580578192	0.1004897228	-0.1734679401	0.2433710704	-0.8136271622	-0.1666717098	0.2412523462	0.0978347426	0.4379991087	-0.2108897402	0.3638735532	0.0971854178	-0.1285737361	-0.7545050869	-0.3146793576	0.0260041187	-0.4567616905	-0.4087087507	-0.0558383651	0.3042485279	-0.2014663382	-0.136216142	0.4801782202	-0.1014080128	-0.0049958933	0.2956046762	-0.0746537116	-0.1760160022	0.052826018	-0.4188932937	-0.2838770385	0.3066776262	-0.4838854634	0.4863789013	-0.318287933	-0.3879229269	0.0490561708	0.426742428	0.0222034061
ADNP2	ND	-2.82152101886487	0.0573942022	0.0638545407	0.5568319943	0.8905191268	0.5929272062	0.6952922605	0.2828380877	0.3889162298	-0.1798643935	-0.3179726134	0.2333449428	-0.3990558764	-0.4505425571	-0.0766823744	-0.3489644531	0.3053877396	0.2298391432	-0.8410371143	-0.3004114408	-0.4670619377	-0.3316093034	-0.8127745106	-0.0947956002	-0.3570431308	0.0856198857	-1.5626885503	0.411549936	-0.6399104179	-0.3280905251	-0.9378188977	-0.3782541039	-0.4896522134	-0.1758139149	-0.0590174438	-0.1716644817	-0.1252458741	0.3019418841	-0.4285262633	-0.3992996047	0.0865454466	0.1067854068	0.0877445794	0.1303011592	0.4043746207	-0.1796442808	-0.0699840176	0.4834584609
ADO	ND	-0.464007107982562	0.6089236979	0.0009561022	0.3505602925	0.1501772734	-0.2452547111	0.0827389604	-0.0438332672	-0.1156658252	0.2040403207	0.4333845143	0.1020460089	-0.5834584226	-0.3741889646	-0.2824534992	-0.4624607362	-0.056042779	-0.037532229	0.1063029436	-0.0132911674	-0.0487480361	0.071124584	0.1127308514	0.1705292654	0.0462962972	-0.0406549764	-0.0697467871	-0.2806836128	0.1158363693	-0.2278573668	0.1233245596	-0.1647989421	0.0964891377	0.1290982051	0.0852249273	-0.2410246859	-0.5094994619	0.47599437	-0.2007976924	0.4556125341	-0.1712268246	-0.3021488384	-0.165035628	-0.0761517219	0.1123201327	-0.3349761386	-0.19381097	0.2341144259
ADORA1	DOWN	-3.9452948028831	-0.3939641929	-0.6137742987	-0.2357350051	-0.1323253083	-0.5331394468	0.2339726969	-0.4124336973	-0.4581685722	-0.3152168071	-0.253177791	-0.2099359588	-0.2479595773	-0.0187347721	-0.2375501382	0.0029202198	-0.5156133335	-0.0824851738	-0.1570010262	-0.1536722788	0.1614191215	-0.1817964739	0.0297790987	-0.1811953875	-0.2145424637	0.0191715554	0.0574562471	-0.190098317	0.1142285656	0.8660161994	-0.1638952216	-0.3378466209	0.0826818775	-0.1968466698	-0.0428252223	-0.2313893811	-0.1113309794	0.1053123773	-0.4370692585	-0.1650727232	-0.0786497434	0.014647676	-0.3560282549	-0.2491304772	-0.1223428189	-0.2824952289	-0.1074101201	-0.410718943
ADORA3	ND	0.610109473568159	0.884585802	0.9994489588	0.5095631995	0.8388917264	-0.4527559661	-0.550700305	-0.6827327663	-0.0508967379	-0.2394054777	0.8214725165	0.135902741	-0.0649308747	0.0917565394	-0.6624232699	-0.0562474323	0.0717210016	0.2233939103	0.2681948454	-0.6521215268	-0.2079107101	-0.2879068939	0.1252559523	-0.6423809221	0.3780131351	1.0498494253	0.6434438348	-0.2686539605	0.3039783598	0.3232565401	-0.5858072426	-0.1435568079	-0.2181124998	-0.789039843	-0.281922372	0.3462235319	0.1520711381	-0.175359143	0.1369638831	-0.4611030617	-0.1805896361	0.3523517814	-0.8681515526	0.25857767	-0.6399412747	0.0440506218	0.5737834097	-0.4429892447
ADPGK	ND	-2.96532985712196	0.8646531902	0.1733797971	-0.4203437546	0.0206233062	-0.0774330685	0.1234786518	0.0040134854	0.0501372873	0.8417257704	0.0635883591	-0.1593248256	0.1306006868	-0.6146887178	-0.1238043755	-0.1630097078	-0.3394933092	-0.2070139487	-0.3352386416	-0.5096053548	-0.3270498211	0.2515765379	0.1974134536	0.0640211016	-0.1107499416	-0.059434269	-0.3320547877	-0.5069895746	-0.3216459828	-0.0277282046	-0.3775280743	0.062669925	-0.1778368315	-0.2184390092	-0.1108859265	0.799586702	-0.5127070384	-0.1145870328	0.2182561277	-0.0584714875	-0.3136863293	-0.3654578709	-0.3725691945	-0.1344761221	-0.506073694	-0.2610812799	-0.4530818554	-0.7074351625
ADPRH	ND	0.8731888148047	-0.0305837535	0.060789012	0.0548808346	-0.1182238612	-0.1066592194	-0.2106959835	-0.2390287709	0.1310329232	0.4634333537	0.395203043	0.5503705996	-0.2607324334	0.6860996772	-0.1721162277	-0.067120361	-0.1146665072	-0.2427010013	-0.1050437464	-0.3001930207	-0.046818849	0.3086023238	0.6781117264	0.7695410245	-0.1203928575	0.4079734946	0.4560441733	-0.3472831797	-0.4170939348	0.1175296548	-0.2230279489	-0.3215082392	0.1876356889	-0.1706112771	-0.4289350935	0.4293831229	0.0390159832	-0.5285709791	0.5975132757	0.7372325089	-0.2254014806	-0.0347659582	-0.3509861932	0.1355442132	0.181400902	-0.1636409873	-0.118515829	-0.2267438393
ADRA1A	ND	-0.887038122557934	-0.0641672833	0.1118180757	0.0839937603	-0.1277220665	0.0733792457	-0.0981395922	-0.0100549556	-0.1484681409	-0.1112882424	-0.1104759163	-0.0874619097	0.0285091173	0.0084900279	0.0213477174	-0.1745624681	-0.0472200265	0.0149824709	0.0519756109	0.0557113445	-0.0882873967	-0.0550211298	0.2117672501	-0.0087879354	0.3469026381	0.2021903025	0.4024595283	0.1120156898	-0.0140906143	-0.0422052171	-0.0137974183	-0.155748234	0.0194236527	-0.021110734	-0.0731963275	0.0178565742	-0.0801994694	-0.020529987	-0.0667358176	-0.0944458604	-0.0674851251	-0.1308218496	-0.1289548696	-0.1603894156	0.0736061069	-0.2066120365	-0.2463606507	-0.1252779407
ADRA1B	ND	-0.376326871120775	0.2328974733	-0.2285441606	-0.0033581642	0.0269911386	0.0860274275	-0.0755815033	-0.1986828138	-0.2273322543	-0.0259250613	0.1885167959	-0.1882993751	0.3830083419	-0.0669165396	0.1360238758	0.0311660594	-0.0716199753	0.2247107476	0.2897336206	-0.1894542796	0.6931039792	0.3256655782	-0.2736157645	0.0440724873	0.1750354945	-0.0597415939	0.0776108443	0.1083950156	-0.1866290245	-0.0935872876	-0.1582610537	0.0172220268	-0.0109698707	0.0129132114	0.0680586731	-0.1153371883	0.1629747447	0.0747813482	-0.0356221569	-0.0514287733	-0.3312371244	0.2107685999	0.0073503538	-0.0633452828	0.1408608317	0.0367717767	-0.3349038987	-0.1999228885
ADRA1D	ND	-0.730841585860467	-0.1033243111	0.1240259564	0.0768230606	-0.0253499473	-0.0573895242	-0.266612462	-0.2532994977	-0.1335414677	-0.3554573197	-0.2187705805	-0.0914163141	0.1753155319	0.0301182077	-0.0694532504	-0.0098202189	0.1167922518	0.1026976194	-0.084382608	0.295680228	-0.1948550912	0.1205616367	-0.1312216026	-0.2221077366	0.1829457707	0.3709951277	0.3512771829	0.226812226	0.4075339228	0.2690372001	0.0336696937	-0.2712810868	0.1199681127	-0.0018166606	0.0219402163	-0.0097601114	0.0456275638	0.0154811446	0.1065505736	-0.1057790418	-0.2325976067	-0.0452682438	-0.3690663706	-0.1144289268	0.0076539133	-0.1728787942	-0.3793910173	-0.1111173164
ADRA2A	UP	10.6104838250369	2.7873386854	-1.5921324809	-0.5054156468	0.5692086387	1.3833700896	-1.746962957	0.4189367652	1.236347072	0.3799411121	1.1293695598	0.0156584331	1.5343008595	0.0584574614	1.1726166422	3.0404684459	2.7154652436	2.6270452217	0.9187445405	2.9491529462	-0.4281553033	0.4229467855	2.7398387595	2.8618049986	1.9126976772	1.7150111856	0.8971513045	0.0134987466	-0.6142183434	2.0374254337	0.9177989026	2.8011709994	2.7735555721	0.9080049156	-1.7520885668	2.8207672024	1.6357612869	0.1193976039	2.4607481633	1.6244378945	-1.2528995969	1.9199605335	2.5786649961	0.484963911	3.8532228509	2.360386191	1.8350801008	3.2401342486
ADRA2B	ND	-1.22378527580628	-0.3849619264	0.0312139901	0.2491970721	-0.123916886	-0.1354475445	-0.1029813195	-0.4862393497	-0.2789849091	-0.3967610143	0.0101838761	0.0537882417	0.2295579356	-0.004826098	0.137939783	-0.1874213881	-0.056191408	0.0044254301	-0.0019438748	-0.178700927	0.1823332603	0.3649857604	-0.0241121886	-0.1312019345	0.2737146689	0.1144372746	0.182812046	0.173230023	0.3906002276	0.1449921947	-0.0064444954	-0.3193045236	0.0834673045	-0.3127960158	-0.0466038328	-0.1507224563	0.100430142	-0.0033665503	0.0705607879	-0.1978080268	-0.4269862943	-0.2178787458	0.0826665483	-0.1056246553	0.1197708331	-0.4699651213	-0.3449190266	-0.6623078988
ADRA2C	UP	12.9017413746212	-0.3192557246	0.4207062937	1.6413098232	1.1051584135	0.9246933691	-0.7848085101	0.3766958092	0.703192895	0.1545649764	1.3958079642	0.7946429256	1.1672187605	0.0110630449	-0.2933793705	0.9222163399	0.7582230641	0.3636307021	1.8250109225	1.1668573647	0.5085397856	1.6227909454	0.2391948551	-0.0989777303	0.387872117	1.34365151	1.0023747886	0.903403413	1.0546348401	0.9121347716	-0.0706379852	1.0789095173	1.1564967803	0.989956238	1.2900123802	1.2010047284	1.2976138381	1.2837439612	0.6743075454	-0.0634899494	0.0311130224	1.5901609559	0.6955495924	0.9928023094	2.0340906704	0.0859105923	0.18837078	0.5855294615
ADRB1	ND	-1.27332080019439	-0.1632725166	0.3894378365	0.0213744842	-0.0220333439	-0.1287702438	-0.141484204	-0.0751682557	-0.1681473279	-0.0726242062	-0.0271790853	-0.1051753116	-0.1875782927	0.1109044283	-0.0819853293	-0.1179616799	-0.055793956	-0.1492741129	0.1731654548	0.0586751201	0.0935753092	0.0746885917	0.026753233	-0.1383239932	0.2273236648	-0.0705951076	-0.0000918475706099819	-0.0921312667	0.0148365764	-0.0573561787	0.0549028977	0.0130127823	-0.0616223499	0.1006637639	-0.1275803319	-0.0500090855	-0.0987503267	0.0012800455	-0.1931526479	0.0133757123	-0.2016780473	0.0271103953	-0.2356791332	-0.1675278808	-0.1062049365	-0.0526041818	-0.1044534874	-0.1668155133
ADRB2	ND	2.62662211640987	-1.3611408672	-0.3430557255	-0.0715933132	1.0322795504	1.1162621522	-1.1240744536	-0.6354388573	0.3026643396	-0.0762011365	0.9509771447	1.8052242963	-1.1219141128	1.5717872177	0.8276218717	0.5673747151	-0.7635790475	0.3796058253	0.1121582023	-0.5413423852	-1.2620511804	2.3634114575	1.8473901706	2.1528924037	-1.6951878719	1.4969522889	2.950565477	-1.1932354463	-1.0067680575	0.5863999322	-0.3158300683	-0.5175633479	0.1169267034	-0.3195885756	-1.5450873188	0.1299304546	1.1416341532	-0.9695271728	1.9694688282	2.166815226	-1.1473023215	2.0779516058	-1.7614641099	1.0109996233	1.3603839574	-0.6636804743	0.4967096332	-0.4586685648
ADRB3	ND	-1.44836456429575	-0.1911955524	-0.002072645	0.1637659631	-0.1147198983	-0.1288279687	-0.1559728302	-0.0333392003	-0.237446829	-0.1577318975	-0.2421841635	0.0228652998	-0.210086571	0.1177486752	-0.16548922	-0.0979936863	-0.1257283074	-0.0541055224	0.1720499154	-0.0668712666	0.3924015648	0.3310006936	0.0205240425	-0.0767827596	0.4514369511	0.0012290435	0.200076226	0.0063778119	-0.0159996952	0.0645872868	0.191799627	-0.162648836	-0.1337161007	-0.1609462928	-0.0221693557	-0.0638198266	-0.0404778592	0.1123760022	0.0543997208	-0.3451624119	-0.3082115314	0.1748955987	-0.3317244226	-0.0285485159	-0.0596626855	0.1158209835	-0.3342114465	-0.3534610608
ADRBK1	ND	-0.772665791151238	-0.597324187	-0.1586575614	-0.1274862238	-0.2938669212	-0.0917669726	-0.0204799181	-0.1725586216	-0.2813872978	-0.0480860153	-0.2682322526	-0.1882158567	0.0726890527	-0.1204680066	0.1033313121	0.0105220744	-0.040141103	0.2072928361	-0.1453476129	-0.0328158199	0.2453244794	0.1359348937	0.0027657196	0.0141689178	0.444774676	0.1624654328	-0.1258421284	0.2447461293	0.3438642202	-0.0768145958	-0.0001521033	0.0145524559	0.1464669425	-0.003821577	0.0589177664	0.0096892269	-0.0083994214	0.3180964781	0.2009192734	0.0000818546451677449	0.1795591726	-0.2035837934	-0.2883354846	0.105581496	0.0607367032	-0.3412858478	-0.467291679	-0.5323399667
ADRBK2	ND	-0.329440759973757	1.3181765936	0.0739276491	-0.5245560457	0.4135516334	-0.8456309512	-0.0487882203	1.4708764445	-0.4997682768	0.8163666628	-0.5442103985	-0.1695317267	0.7583759015	-0.5420558028	0.0954632971	0.757999631	0.4125023622	0.1583796174	0.0145352499	-0.6334505315	0.4717115876	-1.410511309	-0.4741247652	-0.0620020743	0.1502151532	0.1538629109	-0.5808888424	-0.4983607276	-0.4241632812	-0.6320918231	0.3511937966	0.9345686039	-0.1819572023	-0.7199480507	-1.1102661793	0.623622133	-1.3799261747	-0.2851620908	-0.1770220266	-0.2548876791	-0.043709491	-0.6579988111	0.6969039088	-0.2036195022	-0.551944924	0.7816572734	0.6404254606	1.0327312615
ADRM1	DOWN	-5.60153492534431	-0.4890594604	-0.5814672553	-0.1925153415	-0.6035511256	-0.9892952821	0.070723473	-0.4178565739	-0.5998756396	-0.7277265031	-0.5991196139	-0.6986201197	-0.3143264112	0.9778745858	-0.5186147607	0.0854610185	-0.4267465796	0.7114925597	-0.256630645	-0.5971792522	-0.4940110164	-0.3097969502	-0.0239825349	-0.269555265	-0.2955200121	-0.1366870285	0.0453471411	-0.2947565743	0.4590001529	0.1503977039	-0.1947506846	-0.3343755807	-0.1926008451	-0.5096292521	-0.6747337834	-0.1549530423	-0.3880145212	0.0260732044	0.2972504088	-0.502335153	0.1981468908	-0.388488744	-0.5010300151	-0.2107549319	0.2239300339	-0.4602086395	-0.5336989795	-0.6284801628
ADSL	ND	-0.878695136216205	-0.018887135	-0.1407431659	0.3674796909	0.5974208297	0.1066778783	0.2737290864	0.9792108012	-0.1061387803	0.1179085467	-0.1566669921	-0.0788117635	-0.2043857309	0.1870922962	-0.2308908374	-0.1786004009	0.0413115515	-0.0366131183	0.1664960927	0.1034480204	0.9814786395	0.6443272937	-0.7092504584	-0.4718109629	0.7591585204	-0.1779617132	-0.3816748978	-0.494128506	-0.0703867176	0.0468793828	-0.3303538152	-0.0018272765	0.410455272	0.4676642921	-1.0055496774	-0.1921296983	-0.01147701	-0.0075392691	-0.4825676778	-0.3374466268	-0.4640136957	-0.6237539263	0.3367337157	-0.5808549766	0.0749326668	-0.1610573295	-0.514530889	-0.0992617886
ADSS	ND	-2.78890017256529	0.3880629137	-0.226488092	-0.1603073533	-0.0306437873	-0.0444798224	-0.0985641725	0.1805730474	0.0248952257	0.2619165406	-0.0523991497	-0.2452543418	-0.2155540776	-0.3062497187	-0.0869635054	-0.0991073683	-0.0365429238	-0.1118645885	-0.078515967	-0.114919706	-0.3349737892	0.0553255639	0.117439618	0.0137084112	-0.1851145359	0.0206753626	-0.3720247909	-0.1747408631	-0.1663267112	-0.2220648174	-0.2120570788	-0.0314570777	0.1179764724	0.4788029483	0.1297544948	-0.2080011375	-0.0805275217	0.2070131188	0.2905635846	-0.1822211729	-0.1197205666	-0.113590772	-0.1524342962	-0.0215335063	-0.2997026017	-0.1325181104	0.0237066869	-0.0206363892
AEBP1	ND	1.35910653761458	0.3325888957	1.0152485429	-1.3704237406	-0.1217006745	-1.0778176133	0.3948522645	-0.5935501153	1.2262815111	-0.4081038857	0.7297781032	-2.6575605723	0.8707864315	-0.2931229059	-0.284731116	0.4337040796	0.8958913623	0.7578813855	-0.9670786093	-0.7494987212	-2.4822938533	-1.1457829916	2.1337531113	0.4607506984	0.4065586304	1.9948708548	1.0846043631	-0.1723448347	-0.6889901199	1.1594567174	0.4369530568	-0.1262914333	0.3630927231	0.4192400712	-0.1845338854	0.9684763157	-1.8280330229	-2.2152877725	1.9957287094	0.0952534061	-0.51357959	1.3813811941	-1.0367649954	0.6054921897	-0.4579889396	0.765738371	1.7320001638	0.296064092
AEN	ND	0.151657321583262	0.0578791822	-0.0674896055	0.4881731959	0.9358850247	-0.3267794613	-0.423326745	0.5695660716	-0.3075169412	-0.0913524409	-0.1299309159	-0.0771796108	0.157680254	-0.3260971817	0.0794954826	0.0496926787	0.3158085699	0.4265965323	0.5063984565	-0.0753201583	0.6129483267	0.2348481862	-0.1174657522	-0.6793318941	0.3559003423	-0.3453018458	-0.6298338148	-0.378311498	0.2944489209	-0.1953689469	0.3171302868	-0.216517207	0.4266414487	-0.2441298902	-0.2169396148	-0.2181382107	0.1821890761	0.4494011971	-0.2299477186	-0.5461028579	-0.0360965061	-0.1263192215	0.1546105368	-0.0360273631	0.34593441	-0.6693052004	-0.4108163773	0.3382402101
AES	ND	2.44880777944259	-0.7564035768	-0.3961142377	0.6826223618	0.0413053458	-0.1511820341	-1.6294463067	-0.4329360716	-0.123557206	0.2016573865	-0.3688083329	0.0424863299	0.3968628575	0.2221319373	-0.0698774998	0.3479040317	0.3884605152	0.4444400602	0.4270116756	-0.5180666763	-0.9191627438	0.1207012812	-0.0143888262	0.6707447023	0.318955651	0.1669934386	-0.0880393719	1.7142216155	0.5247886595	-0.2556208052	0.3529527183	0.2213976234	-0.2039815588	0.2052679124	0.2514822246	-0.0196161969	0.8460196687	1.269366912	0.0260732467	0.0080539398	0.8310191506	-0.2579065208	0.0944390191	0.5437195187	1.4429578663	-0.9684773619	-0.5086226638	-0.2385296388
AFAP1	ND	-1.80381999644171	0.4654755616	0.2537030357	-0.105984484	0.5300346608	0.2596805511	0.2183049736	0.1187787542	0.2700572426	-0.0567560907	-0.5040779076	-1.0215527937	-0.2811985725	-0.572528134	-0.4768233739	0.3755372457	0.1613908438	-0.3948595092	-0.0717764478	-0.4604754965	-0.6381205064	-0.7814797665	-0.2168880894	-0.1727720585	-0.8337776038	-0.4089009468	0.5383743609	0.2965305271	-0.5707038847	-0.409153615	0.3898590596	0.0909120783	-0.8065481203	0.2755293994	-0.5461286039	-0.2789991208	-0.3412098135	0.1616084428	0.1241680988	-0.3635356004	-0.3799134414	0.1082441439	-0.1545934023	-0.6273994238	-0.5324323332	-0.0331561289	0.3206234834	0.209794165
AFF1	ND	-0.121600169605659	0.0845891194	0.3801658127	0.1803784786	-0.1564017688	-0.2578349986	-0.2604933398	-0.1700436802	-0.1592237783	0.1006269291	-0.1690448151	0.4850485435	-0.0859278298	0.8893884417	-0.0747726986	-0.1366340218	0.1401525141	-0.2199565285	0.2541164114	-0.2585581298	-0.3116852781	-0.2419117431	0.486399804	0.2777257647	-0.2436365908	0.5644104873	0.2415117631	-0.6970780938	-0.2659406828	0.0717165766	0.1800561975	-0.2139619041	-0.326036996	-0.3287176757	-0.428033072	-0.0093690099	-0.0914400074	-0.2746267408	0.1082329319	0.3708276429	-0.2462949414	0.1197365981	0.1238325711	0.2276888758	-0.1898024858	0.2326859552	0.1451175219	-0.1411034158
AFF2	ND	-1.0407686352583	-0.2383904563	-0.1821928567	0.1553535122	-0.1844808286	-0.128850218	-0.2317452588	0.1732706974	-0.1255393775	-0.0086938526	-0.137359856	0.0055374655	-0.0607502524	-0.0868981019	-0.1467911986	-0.1491592969	0.0222212379	0.2548516239	-0.4194209336	-0.1390976252	0.2758117187	0.0068467934	-0.1390719666	-0.0804886563	0.1631038996	-0.1327167931	-0.0269985384	0.0414860344	0.0178345564	-0.0411335152	-0.0171431318	0.0138054529	-0.1664095426	-0.2806170862	-0.0245440425	-0.0760246602	-0.0447424538	0.2657345918	-0.1387027271	-0.1217799342	-0.0920918676	-0.1287429433	0.0621935369	0.117014356	0.3031025014	0.0656428254	-0.0660580376	-0.0503680225
AFF3	ND	-0.430259355530909	-0.8722626991	-0.2837871593	0.2314892103	-0.1620390711	-0.4450742186	0.1592921886	-0.0798186066	0.1514003717	0.5494053853	1.2590815799	0.2309519093	-0.7048250263	-0.6430933414	-0.7572116051	-0.5270807838	-0.6547774882	-0.3906211903	0.402150922	0.0012554407	-0.3321168166	0.4312391653	0.0525344129	-0.5938632604	-0.4417666955	0.3818615034	0.5482388736	0.6967352866	0.2778621686	0.1394208687	-0.056145812	-0.3162670979	-0.4085050268	-0.0814292305	0.0700184886	-0.1058144143	0.9070535125	0.7049416062	-0.2144431103	-0.5539632627	0.0042378149	0.5534982518	-0.7376259813	0.8640767912	0.4298786832	-0.2210235691	0.1374501538	-0.388142536
AFF4	ND	0.519572089224282	0.0184226923	-0.1419610537	-0.1102024411	-0.0888980778	-0.0430689922	0.1164733054	0.0589303714	0.2789192429	-0.0325807159	0.0689139643	0.5858862653	0.0644604739	-0.1983361521	0.5655250206	0.1098660513	-0.0531597515	0.0727281818	-0.5847894803	0.3731860106	0.0048039456	-0.0857481524	-0.4545324252	0.0367757428	-0.3721894625	-0.1672492428	-0.5807272817	0.0875586324	-0.2981712438	0.2533703964	-0.1217874765	-0.0831166058	0.0759942824	-0.0938653097	0.390258285	0.0105135818	0.6109198543	0.2896563226	-0.1389630351	-0.0280997089	0.0844670158	0.241088428	0.4444708393	0.2672780282	0.2575252337	0.0245337882	0.1644259391	0.3497673259
AFG3L2	ND	2.4942753669908	0.2366858057	-0.2840465395	0.6335696711	0.1365016839	0.0817538741	-0.2348982165	0.2764875777	-0.0373435489	-0.2999875632	0.1057725389	0.9048835294	-0.3534899161	0.8199790448	0.0565935903	-0.1949816679	-0.3162830553	-0.2841638283	0.3917795445	0.2721759647	0.1334354208	0.7850137722	-0.0314685561	0.4514812176	-0.0827429921	-0.0690973768	0.821879093	0.0339651014	0.0112572462	0.0762477652	-0.3762022819	-0.1181704974	-0.084425166	-0.0992908202	-0.1929027643	-0.2941955265	-0.2532656205	0.295298812	-0.221374504	0.5889549286	0.1462853992	0.4568503482	-0.1893497781	0.5583414495	0.7849901793	0.1225733746	-0.07761031	0.0411210702
AFM	ND	-0.818441536625499	0.1620746939	0.0597150877	0.064386816	-0.0611858124	-0.0693948626	-0.0716568583	-0.2807190414	-0.2408685694	-0.0125988996	-0.137897983	0.1075818133	-0.1957666774	-0.1565339776	0.0340627689	-0.1247707054	-0.1163221721	0.1784068684	0.050382765	0.2002081768	0.2556309421	-0.1551285827	0.1049979911	0.1535658265	0.3938883252	0.0208319198	-0.0777181455	0.1898265366	-0.1338093546	-0.1662667588	-0.3041350574	-0.1722210739	-0.1722636994	0.0385176853	0.2090328209	0.0729423967	0.1073940811	0.0733418644	-0.1736955338	-0.2061190883	0.1978177674	0.0862283691	0.0620446833	-0.0866490281	0.005644936	0.0378202833	-0.1198608861	-0.0407065102
AFP	ND	1.48987906449228	-0.0382896228	1.4234782928	-0.1918183539	0.1308284196	0.1757221688	-0.128258097	-0.1493780307	0.3686176467	-0.3530828028	-0.0150782311	0.1302663641	-0.0121997844	-0.4751702306	-0.2175725278	-0.2810013128	-0.2476108495	0.6481749011	0.1111839409	1.8841287362	0.5697678782	-0.218086938	0.4340919725	-0.23791186	-0.1794156665	-0.0600633415	0.2103288264	0.0458201172	0.2893343219	0.3800625689	-0.2519276286	-0.1958423859	0.5127495917	-0.2336536785	-0.294685318	-0.6576005238	0.4374962214	0.3600082643	-0.2000701361	1.8856400924	-0.2067162104	-0.327683138	-0.2417281399	-0.4031585628	-0.0681065289	-0.4970036742	-0.2786926558	0.0719512386
AFTPH	ND	-0.0528468597711232	0.2820658301	-0.2726366148	-0.3466993252	-0.2240682931	0.0421778276	-0.2216753477	-0.030171561	0.085405213	0.7217030337	0.3203354053	0.1811637127	-0.3168445174	-0.2304668395	-0.2789693801	-0.5937363676	-0.7155488006	-0.530660618	0.4278994643	0.0213367533	0.0625313904	0.275727201	0.4407344484	-0.4168717252	0.1158601034	0.1185856992	-0.0521844704	-0.2126364608	0.0531454054	0.0421187707	0.0121219986	0.1055190158	0.0798470993	-0.1630600677	-0.2333525057	0.2508372326	-0.0286331429	0.2081068839	0.359535812	-0.2413971769	-0.1969948981	0.1426284772	-0.0759624231	-0.1490630525	-0.1821069427	0.0582218473	0.0373021939	-0.0497943731
AGA	ND	1.56782497934503	1.4153914993	1.0560094259	-0.6152622886	0.5975271139	-0.0893801175	-1.4471302259	0.7428978153	0.118072541	1.2853750028	1.1110812808	0.0757056521	0.1383601666	-0.0118269233	-0.6055795654	0.4881804942	0.0592575442	-0.0691220798	1.2442181291	-0.3873411127	-0.2756874177	-0.0117423285	0.760878579	0.0116002435	-0.4424514866	-0.0988361113	0.6593425262	-0.9435198189	-0.4990615495	0.3446639998	0.2760248513	0.6273343758	0.2541767583	0.0059547364	-0.6011329655	1.176486492	-0.8631486992	-0.6783609235	1.6261218183	0.4318772324	-0.6389403642	-0.4944149392	0.2982479616	-0.5237299174	-0.5029906098	0.8961711805	0.4683215606	0.3764817125
AGAP1	ND	-0.771179811920449	0.0862437938	-0.626431059	0.4166966149	-0.202600005	0.4653378217	-0.1894214352	-0.201443217	0.0981148289	-0.6245297739	-0.0165774033	-0.1805988889	0.0098119153	0.013576995	-0.0738692281	-0.7485913319	-0.2009267746	0.0601541339	0.1950155844	0.3462628666	-0.6338238115	0.6284524709	-0.3128589084	-0.2309956364	-0.5744040124	0.3731998641	-0.4183418286	0.4485359093	0.1341276885	-0.2911315297	-0.2247770972	-0.5313118595	1.103256741	-0.0800604808	0.1568555544	-0.8389079811	0.3551575665	0.7202293086	-0.0106207028	-0.2282446077	0.4177138349	0.5256353953	-0.456123645	0.406589831	0.7733418874	-0.8758541717	-0.36018122	-0.1315862867
AGAP2	ND	-0.0547029136997618	-0.2818521201	0.0349939965	0.7571523844	-0.0985079849	-0.4367857598	-0.1420016856	-0.268352733	-0.2422091866	0.0804202451	-0.3051214298	-0.1279078894	0.0499997542	0.0547947389	0.4870115808	-0.2483780561	-0.2332917785	0.1567748506	0.7662082062	-0.0540718227	-0.1996065536	-0.1150148381	-0.3362089977	-0.3098758693	0.0751686112	-0.1601446179	0.1691347239	0.6101327321	0.6199439657	-0.0364645638	1.4079568502	-0.2496348397	0.0885074426	-0.2834620505	0.3468003563	-0.2700715441	0.149255013	0.6031702579	-0.2090330946	-0.2226011363	0.195851958	-0.3705551972	-0.0407500288	-0.3064619929	0.3859850117	-0.2566546791	-0.405137168	-0.3743807276
AGBL2	ND	0.0174252047695113	-0.1220106945	-0.2113152141	-0.0376444872	-0.4136732221	0.0279283412	-0.3185228039	-0.4313496519	-0.2406209826	0.1579033714	0.3144617989	0.0356283942	0.1354217903	-0.1112854198	-0.3740307684	0.1257785232	-0.1553143376	-0.2037181056	0.5639639782	-0.4629379028	0.0298793407	-0.073168378	0.6567493921	-0.1872219186	-0.1172558817	-0.1161610851	0.0284206587	-0.2830270398	-0.220459198	-0.1899709452	1.7663958915	-0.3534781941	-0.2533646892	2.9918617357	-0.4808843619	0.2419951495	-0.1705013409	-0.1251329734	0.4914724843	-0.3408479483	-0.4203164096	-0.0878279434	-0.2714982693	0.1282690459	0.2143292761	-0.1483303525	-0.1152515877	-0.3739278133
AGBL3	ND	-1.64967683041159	0.1696772579	0.2610391697	0.0445713893	-0.0415105965	-0.0314413099	-0.0170265939	0.054866282	0.013662158	0.0312220522	0.2250661116	-0.1541451036	-0.0416762653	-0.203791061	-0.0718437213	-0.0863821626	-0.1122773056	-0.1772675262	-0.0188000238	-0.1180406062	-0.1684785495	0.2154860559	-0.0410908151	-0.0139688131	-0.0904079644	-0.1321844159	0.0716449765	-0.158926311	-0.1244450503	-0.0152954908	-0.1773221079	0.1560455146	-0.1313815868	0.0538712267	-0.2604157273	-0.1222686228	-0.186416011	-0.0727457131	0.0179310501	0.0939193252	-0.1386564963	-0.1265136866	-0.0868774475	0.0159958476	0.138522497	-0.1377109455	0.0075711491	-0.0433816623
AGBL5	DOWN	-4.37705736336367	-0.1392902554	-0.1480655299	-0.0323160353	-0.0458888535	-0.3200305688	-0.1845460108	0.1266331332	-0.6902038732	-0.4103803523	-0.3315536724	-0.6892796204	-0.0076806702	-0.387231009	-0.1966871283	-0.3722312379	-0.1179971246	0.2254675446	0.1115345175	-0.3932693971	0.2217486467	0.0929693425	-0.3561324182	-0.0691709961	0.3048420514	-0.2848746969	-0.3502975533	-0.1523706497	-0.2000311204	-0.37713181	-0.1757546619	0.0987594336	-0.1209359355	-0.0991241939	-0.4199189238	-0.4720490007	-0.3156584192	0.2116172342	-0.3462328806	-0.3674321514	-0.0620640721	-0.4757623807	0.4112119231	-0.5605796542	0.0347749311	0.2026117103	-0.3650511674	-0.1963355167
AGER	ND	-1.81836128270153	-0.4312599365	1.5034171593	-0.0669920447	-0.3697750897	-0.0971202977	-0.3254776738	-0.4469694753	-0.4614486382	0.0294573019	-0.5949475241	-0.3751003025	0.3882874464	-0.0975950197	-0.3264687547	-0.1375467085	0.1232246514	-0.0746790465	0.1510034428	-0.2080891739	0.2056856662	0.0626226974	0.1990557863	0.0078929219	0.3068276997	0.3567412535	0.1214018745	-0.2837150487	0.3655966404	-0.0225745768	0.0050702084	0.0117269958	-0.2378510834	-0.2172796244	0.2843133951	-0.152075972	-0.0834106655	0.1688142172	-0.3491028941	-0.3108287828	0.0071994897	-0.2842085932	-0.0865348724	-0.2709111292	-0.117534563	-0.2566403037	-0.5167330043	-0.4255549482
AGFG1	DOWN	-3.42603787060691	0.6421998952	0.0414857156	0.1027071708	0.0096551799	-0.2006137427	-0.1010695093	-0.1733562778	-0.2517929653	0.187998954	0.3507441378	0.191546858	0.0257508193	0.116580675	-0.108718692	-0.5680263204	-0.2009584704	0.005896628	0.0562617091	-0.2725185006	-0.2061823305	-0.3531135304	0.043282191	-0.3282048471	-0.2579134771	-0.2784387554	-0.1904928657	0.1629228897	-0.3048906877	-0.2293014113	-0.2316457459	-0.1624648407	0.4256155976	-0.4934841674	-0.3658199857	-0.2640875985	-0.1166110788	0.3957020117	0.0058915649	-0.301745878	-0.041702638	-0.3599141576	-0.2631523103	-0.2540942037	-0.3301902286	-0.3054388786	-0.34151158	-0.5334766212
AGFG2	ND	-1.16497814255125	-0.1967842015	0.0522902298	-0.0078212436	-0.2070502711	-0.0913084971	-0.0453081334	-0.2930979164	-0.1349783545	-0.1026496298	-0.1607753524	-0.0582066144	0.1202196636	-0.0200379545	0.0829633761	-0.0363182337	0.0688230506	-0.0067880951	-0.247195837	0.1449217352	0.1385259812	-0.0397959159	-0.0941262271	-0.0461592766	0.1382406558	-0.0610146843	0.1358576001	0.1185023542	0.2159973203	0.0198882169	0.0459267828	-0.0280907886	0.0833951266	-0.0577719085	0.0570752711	-0.0785169355	-0.0990750332	0.201124134	0.1104018618	-0.0214778565	0.0045454637	-0.0943353783	-0.1649140953	-0.1215241055	0.062753138	-0.0397368535	-0.1407040831	-0.2253012971
AGGF1	ND	0.990921193418176	0.2813205535	-0.0180155296	0.1824639706	0.5071080794	-0.0417540941	-0.0743115537	0.3813646764	0.1428862428	0.1215743986	0.2742968396	0.0473603004	0.0967245957	0.1431374618	-0.0243007202	0.0077829942	-0.1436533362	0.019118479	-0.0885242078	0.305519032	0.0157179544	0.145347554	-0.0658493646	0.1383839985	-0.2791635214	-0.2152939085	-0.445650616	0.0385734056	-0.0867159388	-0.2138970152	-0.294421857	0.2095143059	0.1471527048	0.0164757445	-0.1443406333	0.3244755935	0.3011449179	0.1298336468	-0.2596487986	0.1027382305	0.0748286457	-0.1517787967	0.3439377945	0.0491978432	-0.0633353009	-0.1526126321	-0.1157221883	0.2872289038
AGK	DOWN	-3.57653054975952	0.0747775764	0.0396330673	0.2839477671	-0.1328219644	-0.125987909	-0.1195783089	-0.4914282261	-0.1816505708	0.0259728919	0.1982592919	0.2795357299	-0.1702252836	-0.3590596659	0.0515259466	-0.1639321346	-0.1045493995	0.2427438498	0.0177479264	-0.1156554131	-0.3700198071	0.4565612817	0.0270784379	0.0788947742	-0.3684670186	-0.4731273766	-0.0167141672	-0.2345044035	-0.4985430952	-0.0986147435	-0.4080536234	-0.3012651533	-0.1749822208	0.2011525842	0.3684828235	-0.1770461709	0.0346508469	-0.1631130966	-0.1964135098	0.2059958669	0.1224546007	-0.0128490374	-0.3375368743	0.3282695634	0.1004018954	-0.2107374374	-0.4571347903	-0.2538550179
AGL	ND	0.184224958892405	0.1992924696	-0.1645602016	-0.287146978	0.4252041923	-0.1639008942	1.0828465815	-0.4122627484	-0.488850985	-0.0167582608	0.1976362616	1.4626972051	-0.1592400546	1.351706837	-1.0830803818	0.5806486214	-0.0187880829	-1.8139769583	0.250921533	0.1395745199	0.241517512	0.7631046798	-0.5523366801	0.4254932443	-1.2561856954	-0.7750531406	0.7300444428	-0.0088852352	-0.8922888205	0.0550702767	-1.0236705285	0.050736841	0.1155068137	1.0556006177	-2.0159445503	-0.5953934919	-0.6509404937	-0.9942001049	-0.303041912	0.9955885887	0.4737950478	0.2424147565	-0.1630385033	-0.2848680415	0.1872285709	0.015213907	0.583105455	0.6429325283
AGMAT	ND	-1.90910167751426	-0.0792109722	-0.253433887	-0.1578112033	-0.1303679495	-0.0400035613	-0.3475813906	-0.1435836527	-0.0325768984	1.0211405196	-0.2576843955	-0.0248850583	-0.0723462635	0.2426241437	0.007061744	-0.2028242797	-0.3023662722	-0.0771837041	-0.0458505241	-0.0339021679	0.5873416502	-0.2491562042	0.200574483	-0.0005551513	0.3144450662	-0.1763964896	-0.0695837492	-0.0502050428	-0.0984308528	-0.1701616807	-0.0507434622	0.057142095	0.3777090834	-0.3023002825	-0.0500874375	-0.3092981944	-0.1592695519	0.0221187565	0.0825271622	-0.105821529	-0.1074500203	-0.2994650912	-0.329883834	-0.3015638245	-0.2254098852	-0.313558125	-0.437336266	-0.3219394823
AGPAT1	ND	1.04529925061834	-0.1062094039	-0.5332735969	0.41079238	-0.0944741962	-0.0457248812	-0.3219875378	-0.1762614377	-0.2510916286	-0.4012269478	-0.4784418263	-0.5862433429	0.3738206278	-0.1393412112	0.0350119308	-0.0194120229	0.2854139419	-0.0206602044	-0.0004346749	0.0725587252	-0.8014708394	0.0761044621	-0.1387065339	0.2350150313	0.3137079022	0.2274702651	0.199597344	0.186917491	0.2757789385	-0.0594280183	-0.2735781553	0.0858826762	-0.0077007051	-0.015579158	0.5332283483	0.3169933229	0.0170610787	0.7126861369	0.22040126	0.1444643868	0.4125173121	0.4288674341	0.3955031883	0.2129747539	0.473294834	-0.9704592737	-0.1599836221	-0.1258788098
AGPAT2	ND	2.27054560959701	-0.0188935614	0.6202612482	-0.3274961151	0.4383956401	0.0298520935	-0.1610355274	-0.0305376481	-0.1717007085	-0.5811325001	-0.131915248	0.4130387446	0.3207509148	0.287039138	-0.4122219917	0.4372226681	0.0007614279	0.6560984071	-0.3622394477	0.0109426835	-0.1740447317	0.2375211349	0.0084364442	0.0052587766	0.1723091192	0.3915920854	0.3265558107	0.1662678136	0.1704607836	0.410970767	-0.4214775563	0.0986484226	-0.0108462543	0.2034939803	-0.2638642888	0.0374322697	0.7096423301	0.2804907617	0.2743081792	-0.1240965944	-0.3639876341	0.1101166263	0.1514317209	0.4327507794	0.8327621576	-0.2774771893	0.0871104738	-0.1477692911
AGPAT3	ND	1.39637754939146	0.1687357835	-0.30679944	0.5812848275	-0.0799596858	-0.1283965729	0.346031667	-1.1174976076	0.1239963439	0.0273524395	0.3350703192	0.3164661305	0.5212680474	0.4933123647	-0.1118588364	-0.2977315831	-1.1214183939	0.065096697	0.2141019811	-0.1972579061	-0.5119380844	0.3896442485	0.1473681505	0.580241755	-1.1574285037	0.8015097628	0.1626164621	0.8148580233	0.175715222	-0.0552276439	-0.494123153	0.0759923765	-0.1556140814	-0.1356533257	0.5070031907	0.1631596896	0.0741522457	0.6982256448	0.5918111983	0.3560523724	0.5563334386	0.5930868445	-0.0142442745	0.8244236212	0.2387818219	-0.2974232469	0.3309821966	0.2827319204
AGPAT4	ND	-0.347946624789284	0.3243507564	-0.5866046784	-0.8739363584	-0.4484749083	-0.0981300297	0.2396716943	0.5913695837	-0.3765721952	-0.2506601694	-0.5396837353	-0.7656461117	-0.0862878609	-0.8115617484	-0.2634556331	-0.8946744791	0.2500480529	-0.0334543225	0.0707886347	-1.0574253119	-0.0995288103	-0.9437273196	-0.4811164755	0.2176429569	0.5006624451	0.0257986554	-0.6224617104	0.7156207213	0.8168482015	-0.3519791801	0.4181335977	0.2508844634	-1.0345677867	-0.1074189122	1.7616553762	0.8316833974	-0.1007256923	1.0550122645	-0.2458875398	-0.0062331037	0.4631861917	-0.3543711123	0.9850333081	0.3383236761	0.4936676078	-0.241704651	0.52688968	0.9931273518
AGPAT5	ND	1.66436519048035	0.8997172986	-0.744136962	0.5338059933	0.9402503919	1.3450862907	0.8776450671	0.8033441122	0.6178864877	0.5415831015	0.6082825483	-0.7515255944	-0.0641917819	-0.7274932541	0.5252806284	0.3513203923	-0.3047497908	0.2444130503	0.5187810436	0.7387692471	-0.9246802462	0.466858232	-1.2545866921	-0.0308176304	-1.3720300201	-0.302291932	-0.211133652	0.0771898009	-0.1913580941	0.0908892275	-0.3813944052	0.8640326991	0.6963390839	0.2583723028	0.2337310104	-0.4002705001	-0.1698982947	1.2423903674	-1.6904416784	0.2132886482	1.1805987089	0.5369608436	0.2797108426	-0.5687361216	-0.5282886005	-1.0722416725	0.4588303394	1.5275443417
AGPS	ND	-0.979456154502192	0.7655261765	0.4404945577	0.2765969184	0.6985386125	0.2532734638	0.3558153407	0.249016995	-0.0545777183	0.2181331158	0.7719473592	-0.255799002	0.251321882	0.0138149831	-0.2759019354	-0.4549384097	0.1121445432	-0.299269458	0.007887581	-0.5129267148	0.1365584449	-0.3526571494	-0.5027050133	0.0429583357	-0.7310673638	-0.696063881	0.3465438429	-0.1797968085	-0.3753589989	-0.10751651	-0.6685483533	0.0241876173	-0.0888815277	-0.2558863255	-0.1326852406	0.6354283795	0.3377362764	0.819929985	0.0991537339	0.5234818222	0.4979513907	-0.5289718841	0.1193629885	-0.195484081	-0.3074854618	-0.4141658807	0.056356965	-0.288934116
AGR2	ND	-1.8894390377911	-0.7622426839	0.9602439896	-0.5640754041	-0.6193938308	-0.6675754707	-0.741525127	-0.5202908902	-0.7860681871	-0.6774936634	-0.6945140616	-0.5509443099	-0.4032616924	-0.2103692927	-0.5120578633	-0.5494277058	-0.5420665106	-0.1801095951	-0.5470083139	-0.6216751118	0.193376291	-0.0590399061	4.1141505001	-0.7098381397	-0.431323244	-0.6278792356	-0.3451675605	-0.3797492886	-0.4340092843	-0.3288828301	2.9942604376	-0.4287791079	-0.3982079091	2.1706763656	-0.6134884473	-0.5236158141	-0.4985979774	-0.6379850392	3.2557870713	-0.6198000506	-0.7145335468	-0.6486917374	-0.5077733749	-0.6061308844	-0.5255145054	-0.6999341647	-0.8778542767	-0.5289404801
AGRN	DOWN	-4.7027508342768	-0.4868406126	-0.0782129626	-0.1546339176	-0.1658636837	-0.2741605516	-0.157532734	-0.4585844587	-0.4036145077	-0.5930251359	-0.4416844725	-0.5303524584	0.1117172877	-0.3191502568	-0.2133508176	-0.3553303919	-0.2000658373	0.5336776331	0.0579616398	-0.333643299	-0.1736977463	-0.089989026	0.1036620225	-0.4135313549	0.0632043089	0.0893218604	0.2268440203	0.0185066012	0.2882261297	0.3507590982	-0.1658702632	-0.4400028524	-0.2340718813	-0.0396260072	0.3613802596	-0.0879404102	-0.6059568441	0.0154245288	0.1802021195	-0.5310431775	-0.2800021234	-0.2045434479	-0.3343811756	0.1791198685	-0.140875795	-0.5305458192	-0.6383943619	-0.2833607335
AGRP	ND	-1.82974988455165	-0.2761000177	0.1668235685	-0.1136693356	-0.2325925323	0.1315099822	0.0031863125	-0.0529227239	0.053511332	-0.4330166884	-0.216004961	-0.0723994606	-0.164874155	0.1571197588	-0.1856429935	0.0528901883	-0.0547563557	0.0123654764	0.220519932	-0.3717874973	0.3137853968	0.0224738436	0.4337413665	-0.3119404328	0.3167891625	-0.1604687014	-0.0444485351	0.3092580476	0.1440893797	0.1611773452	0.3797518791	-0.1589726414	0.4111805565	-0.1738643924	-0.4842816269	-0.2922534626	-0.0005158424	0.3761438679	-0.085668834	-0.3250927085	-0.511666619	-0.4255492333	-0.4054932532	0.1061965534	0.06504399	-0.3955446974	-0.1676178045	-0.39573907
AGT	ND	-0.912506601191993	-1.1699322068	-0.4860880386	-1.7289722838	0.0711262321	-1.588828444	-1.9080830634	0.4426854876	0.2609165874	-1.3361519561	-0.576542115	0.8916005647	-0.826481471	1.128141352	0.8969627769	-0.8831078112	-0.7216176232	-0.8795196465	0.8447094202	-0.9069735259	-0.6198578449	-0.1519498502	0.9558978543	2.1768505121	-1.2242870596	-0.7851284617	3.4612069532	-1.2705386366	-1.1887642281	1.0180614106	-0.047328685	-1.039672342	0.0278867388	0.1673260315	-1.801869203	0.8513127871	-0.5713977789	-1.0110443289	-0.0809591261	1.4415259636	-1.3392908263	0.8635944495	-0.0175681723	-0.5343108978	-0.2590175205	-0.3271177735	0.8356793588	2.2281741131
AGTPBP1	UP	6.0948432260654	0.6561737507	0.026105569	1.27665463	0.7515967316	0.6081309935	-1.0613708061	0.5768111658	0.3654362972	0.6242382034	0.6194469926	0.1316832743	-0.2959337079	1.1888547371	0.0900353511	-0.0152492859	0.2749194621	-0.2897459207	1.2494560364	0.4116172755	0.713221565	0.7688306616	0.0395736004	-0.4801085079	-0.0428592409	-0.0986770311	0.1647787666	1.7672729167	1.463622839	0.1306869692	1.1344032905	0.8936776743	-0.4528597753	0.4285894805	0.577474455	-0.1622436294	1.0816417924	1.2010955843	-0.1765643437	-0.2249632282	0.963608395	-0.3160243361	0.4947134877	-0.0789123284	0.2374467003	0.4099372972	0.6073372389	0.1973769727
AGTR1	DOWN	-4.81942579947267	0.2769821286	0.3478970246	-0.4143380107	-0.5120171198	-0.6147298112	-0.1439131273	-0.5645757976	-0.9777722328	-0.7757437226	-0.6257660226	-0.7648985119	-0.8783354617	2.0687408929	-0.9407887983	-0.8166760066	-0.1393246913	-0.7773328215	-0.6997219347	-0.7877705454	-0.4247713979	-0.7418378198	-0.6021137165	0.5701562679	-0.3461627089	-0.5914464496	-0.7447101453	-0.9286444478	-0.4291023306	-0.8180765864	-0.5993997036	0.0896348249	-0.7941329008	-0.8723914615	-0.4859728002	-0.493813892	-0.9520520899	-0.7667920966	-0.0422301002	0.2021541902	-0.5117717342	-0.4028259277	-0.8967508703	-0.5512275801	-0.7424471787	-0.568901242	1.5403432383	-0.7821412022
AGTR2	DOWN	-5.44427736159907	-0.9281252407	-0.1973674031	-0.8648820354	-0.4417763547	-0.855266897	0.3669755883	-0.5169918723	-0.8114829297	-0.9042638119	-0.9964593796	-0.4662848507	-0.9354076057	-0.8147573694	-0.8780745475	-0.8674580961	-0.2194292629	-0.7069114915	3.8477290763	-0.7317381639	-0.7198103015	-0.767408374	-0.8382066016	-0.9137003108	-0.9215683149	-0.2216239587	-0.9433309325	-0.8004525431	-0.6232115526	-0.8769142949	1.063580536	-0.6056809902	-0.7113818464	-0.8475849007	-0.7759304206	-0.7943511789	-0.7248838044	-0.7065366961	-0.8359810144	-0.7988606559	-0.8108262484	-0.8041091539	-0.6684426024	-0.748274601	-0.7083955888	-0.9135954204	-0.7856887293	-0.9817004332
AGXT	UP	7.88548326931242	1.2105664275	-0.5208065505	0.6355285165	1.1735051511	0.8605218807	-0.780578824	-0.7345246888	1.2274989835	0.6745564183	0.5099984058	2.255448413	1.5351970075	0.8478035066	0.5156322055	-0.6242342059	1.0104023158	-0.4775774537	0.3559160045	0.151778269	-0.4012913108	0.9187468644	0.4874227193	0.6498634365	-0.1846568745	0.8889052125	1.261191827	1.0822789543	0.02418358	1.1154607889	-0.2451294797	0.7295277649	1.2904997425	-0.6242992484	-0.1998584502	0.1901712352	0.8459057266	0.234404384	-0.2393473271	0.2296778268	0.6500604609	0.6957682327	0.9280176367	0.9267390749	2.5669501384	-0.1626500022	-0.0199135243	1.0139670603
AHCTF1	ND	-0.695131323586385	0.6986443196	-0.0456532653	0.0154242152	0.5456643069	0.6014005983	0.1071720819	0.273312814	0.6130027441	0.3937171677	0.2268626699	-0.0570144044	0.6965996053	-0.1499279795	0.1376353988	0.3926306134	-0.3146894227	0.3415825965	-0.2669158639	-0.0036381872	-0.0099994908	0.0276141563	-0.6141112634	-0.2607685233	-0.4515874023	-0.4539437643	-0.4044262159	-0.2183336155	-0.4111324959	-0.0985114226	-0.470204334	-0.0454882905	0.1475667163	0.3472202035	0.349522724	0.0209539242	0.4469821115	0.0900017477	-0.566452222	-0.5868627121	-0.0710516544	-0.0107883301	0.0255843294	-0.0587141749	-0.0978886532	-0.3051354711	-0.1161192439	0.2114635928
AHCY	DOWN	-5.11777535463937	-0.4122051216	-0.1965101007	-0.5090307929	0.3194524811	0.0608190556	0.4610800824	0.0787359494	-0.6150929365	-0.9638936789	0.1244524565	-0.4435128784	0.0296522167	-0.7232216171	-0.0198480853	0.1171733746	-0.0673282246	0.9496799299	-0.4810476224	-0.4125130503	0.1693203301	0.3892134946	-0.5409441101	-0.4654115337	0.2279465372	-0.865602248	-0.6508113562	-0.2294483481	-0.0518274384	-0.4930707111	-0.8872981004	-0.5209441308	-0.4330289159	-0.0252478814	-0.686728592	-1.3051263734	-0.2814442974	-0.2294780728	-0.9030509663	-0.6877349148	-0.5758888818	-0.3285674872	-0.0466354744	-0.3876735715	0.2189817429	-0.9016043876	-0.568366927	-0.128831904
AHCYL1	ND	-1.63439849159279	-0.0491176999	-0.2276512596	-0.2175315113	-0.4052078434	0.0870596084	0.1067912854	-0.2308512413	-0.1595400624	-0.0470997891	0.0274031177	-0.2830907776	-0.3094835122	0.3980218197	0.0373754827	-0.1413611324	-0.1353929913	-0.5388921803	-0.1331283984	-0.3623963228	-0.5229814612	0.1079370344	0.1014512982	0.1854566999	0.0315012046	-0.0654521485	0.031037262	-0.0493158867	-0.0788970579	-0.1334828974	0.0095960516	0.1303837424	0.1430885248	0.0107171414	-0.1756118044	0.3075508937	-0.2797813532	0.4394462532	0.1046888261	0.0484498831	-0.0288447425	0.0421269755	0.0879000814	0.0648044654	0.1364653321	-0.1501860474	0.124954735	0.0155724915
AHCYL2	DOWN	-7.17503617406047	-0.7791871597	-0.2865478739	-0.5807560001	-0.7846829902	-0.3988495523	1.0206971112	-0.5707164699	-0.7302563684	-0.0047047182	-0.4364878545	-0.4817354891	-0.5430984716	0.3263401278	-0.3496475525	-0.3938826326	-0.2417805679	-0.6378780056	-0.1700470029	-0.3991184454	-0.1350526903	-0.5662881401	0.203433033	-0.2234236993	-0.2998750547	-0.300081829	-0.3615823856	-0.8778798022	-0.3150605501	-0.3945211163	0.1175016782	-0.2790106213	-0.3434028331	-0.1251100702	-0.8145973765	-0.153578298	-0.6128647246	-0.5008846743	0.1012893042	-0.3838257764	-0.6646033648	-0.7463148763	-0.2596136761	-0.564190629	-1.3065492184	-0.1587738863	-0.4448600802	-0.5247999915
AHDC1	ND	2.58452645078638	-0.513752402	-0.2490371063	0.0011744652	-0.2631135489	0.0329662907	-0.1796819611	-0.0671533658	-0.0019576251	-0.5067607897	0.0496700532	0.1656896826	0.2974426027	0.109662912	-0.0097976691	0.1727537844	0.0700569616	-0.3407372083	-0.4805944422	-0.0121244315	-0.3223596618	0.0608365867	-0.0710914131	0.151712878	-0.2449362399	0.6963974442	0.1277738919	0.8073952038	0.3820794341	0.2499413052	-0.2496268569	0.0224561918	0.59535035	0.0018127632	0.5201429971	-0.1140819632	0.3813739466	0.3910617876	0.1266276568	0.2751828152	0.3094325714	0.5269333022	0.1440556827	0.4602504955	0.4392948395	-0.523121249	-0.1159555235	-0.2170216397
AHI1	ND	0.671201687379456	0.018551542	-0.3849324078	-0.03563305	-0.4876083018	0.1473456192	-0.1441255531	0.2904069127	-0.0794716351	-0.2084449931	-0.0862008977	0.0678361497	0.0325229161	-0.0001627498	0.8957628794	0.0183734083	0.0559825056	-0.1403060665	0.0624717647	0.0014942573	-0.2370101103	0.3478849804	-0.2116347063	0.5571527076	-0.1931168264	0.163649755	-0.2168644184	-0.2249527096	-0.1408586729	-0.2928480208	-0.2889065099	0.0715332933	-0.1044744159	-0.0967897731	-0.3758909885	0.1862322758	0.2454137856	-0.0458637939	-0.1085504278	0.546627336	-0.1675337036	-0.0267468535	0.4106147077	-0.0901590646	-0.1380498568	0.2116168227	0.1636525174	0.439269168
AHNAK	ND	1.61701961195511	-0.5680283478	-0.0579279753	-0.1906781134	-0.3545069887	-0.203751172	-0.1736164512	-0.3288607836	0.0473552943	-0.414326869	-0.0366830817	0.1950069868	-0.2073569296	0.9895730893	0.5877573117	0.1356495743	0.0997804551	0.2754506028	-0.1934704326	-0.0685048711	-0.1524327784	0.0670292562	0.3101916097	0.5513815311	-0.1108945794	0.2775236212	0.3490145885	-0.2548355336	-0.1943059758	0.1470217095	-0.1354693818	-0.1838582364	0.2520246983	-0.0283287151	-0.3630219612	0.1968868766	-0.02091621	-0.3723949266	0.1696482082	0.8280159247	-0.2764436372	0.0281110751	-0.0433643438	0.093560726	0.0131462352	0.0635076736	0.1268391883	-0.241879611
AHNAK2	ND	0.32952915889255	0.1559614983	-0.1292940097	-0.0049595234	0.8468569961	-0.4259775629	-0.0215252926	-0.5241731436	-0.2835976474	-0.9496946201	-0.3365308052	-0.8914247132	0.2763556575	0.2148491058	-0.192164983	0.22397291	-0.5419030778	1.190855102	-0.0845654063	-0.6236813214	-1.20086842	-0.0936882208	0.35410431	0.3727077728	0.2446685874	-0.1163645937	0.6618653453	0.6888975941	0.2396015752	0.5252259043	-0.2971618802	-0.440692448	0.215887993	0.4771512283	-0.2990082026	0.6007095668	-0.3864835918	0.1080130985	0.7597331159	-0.3742760754	-0.2016070223	0.0482234829	-0.1873176807	0.3136467714	0.9622357869	0.4599228535	0.6608549684	0.7608194708
AHR	ND	-0.935170335573674	0.9206295438	0.8041026569	-0.2604705519	-0.3220843383	-1.3014837324	0.7158799145	0.2238993321	1.3426982722	1.0973357028	-0.2419511956	-0.7973384434	-0.3007647373	0.3225736504	-1.2131238022	0.4278277565	0.0824637839	0.2333485786	0.0189350408	-0.2956100774	-1.4079246141	-2.6492665249	1.4837672082	-0.0438273609	-0.7728264447	0.8066286275	-0.7072107118	-0.9954916843	-0.0741148547	-0.0849413925	1.6472466926	0.0877614175	-0.8188267049	0.4060923076	-0.9885153487	0.7984788892	-2.3194661921	-1.8671808721	2.656407978	-0.3737582414	-0.2510581754	-0.3466303215	-0.9665631104	-0.2904761267	-3.3603999353	1.831329824	1.8511185449	-0.2553523334
AHSA1	ND	-0.102020592493154	0.1696164928	0.2295604618	0.4253562971	0.2144165744	0.4512512756	0.4512930007	-0.1163687653	0.0042944972	-0.1157775729	0.5363408834	-0.2961166164	0.2836562299	0.2632050143	0.0214734749	0.3167326733	0.2648249748	0.0075879744	-0.3652866363	-0.1694221879	-0.3719670678	-0.0269573186	-0.4281677735	-0.3089705556	0.422218726	-0.6815573545	-0.1489897269	-0.4485103363	-0.236010801	-0.4137351584	-0.0423786877	-0.1615176462	0.0511186811	-0.0993760786	-0.0542028815	-0.5804322419	0.2663068059	-0.4644036859	-0.4107511498	-0.1714714073	0.2674742215	0.1864244735	0.2585286175	0.7492733961	0.9850108705	-0.1256240905	-0.2009763144	0.2160629073
AHSG	ND	-1.38748403088207	-0.0446189494	0.1193028167	0.4223793506	-0.1761139393	-0.0952602884	-0.2571664949	-0.0195792592	-0.0569215911	-0.22928207	-0.1538889359	-0.1126759727	0.1263943383	-0.1332480685	-0.0256596002	-0.0910757779	0.0196181639	-0.0561675035	-0.0317790062	-0.124507877	0.0323340643	0.1538657575	-0.0788280773	-0.1790065063	0.0162353567	0.1495264757	0.0806008755	0.1245435821	0.13258621	0.0185668089	-0.0283293309	-0.0797296942	0.173784068	-0.1938318874	-0.1338691169	-0.105185974	-0.2507084075	0.0282364571	0.0154938106	0.0220416936	-0.1496880611	0.0773922739	0.0083450481	0.1861472649	0.1379403093	0.0551035631	-0.1209231671	-0.3425502715
AICDA	ND	-0.090804715622036	0.2096245655	-0.2063460456	0.10878119	0.0069942189	-0.0920477506	-0.3743572044	-0.1771412892	0.2034544506	2.3215840455	-0.171221918	-0.2307283481	-0.146025357	-0.1588866764	-0.0301476219	-0.2953110194	-0.3297448751	-0.1466662634	0.1860205795	-0.003300631	0.3380833472	-0.0387290281	-0.0422264924	-0.1289964467	-0.0193677215	-0.2979316517	-0.2362189288	-0.1900896554	-0.0294325901	-0.198382827	0.0989358781	1.8953854626	-0.0903287382	-0.1781497822	-0.1024870238	-0.208238144	-0.1320812456	-0.1812755135	-0.015093748	-0.1818387458	-0.0617468159	-0.2542422969	0.3731306182	-0.0818819972	-0.1269806558	-0.1122201512	-0.2875278181	-0.1503021795
AIDA	ND	1.39335524365305	0.785464599	0.353115857	-0.0214590982	0.8530263366	0.2717996227	-0.1805656076	0.1466381195	0.2661296072	0.7901372106	0.5180392302	-0.4973950332	0.5653783715	0.0282892637	0.1214835409	0.083316702	0.2340612999	0.4061208664	-0.1993388137	-0.2837837633	-0.6329974888	-0.2892018923	0.021911677	0.0009802788	-0.504773361	0.0880450852	-0.0774821987	0.4769270619	-0.0165702804	-0.0208616569	0.0104726639	0.525430998	0.0078322926	0.4485080164	0.6612362756	0.37730082	0.2730250965	0.6500306365	0.3318650271	0.1164486293	0.483757991	-0.3552326008	-0.151380746	-0.171304195	-0.4520292809	-0.2395092245	0.2950728587	0.0349778916
AIF1	ND	-0.694673154127757	1.1153658559	0.282900437	-0.1033754718	0.1950863872	-0.4915642666	0.1334487759	-0.6690265535	0.2993025599	0.5752540201	0.2204952165	-0.0666255615	-0.3129813864	0.2823355428	-0.62228447	-0.1932961592	-0.159980725	-0.0812352552	0.2354780062	-0.4259981058	-0.023348604	-0.4036400707	1.2393348954	0.0335534716	-0.160437033	0.7023236445	0.4206630754	-0.7386282441	0.0720803072	0.1788949856	-0.1717026276	0.0377953898	-0.3159972685	-0.789709014	-0.4952734254	0.5825823082	-0.7682960016	-0.5885830465	1.1744991889	-0.2903202975	-0.1855862184	-0.0214178157	-1.5047875503	0.200161465	-1.1878395788	0.6847487424	0.6039541483	-0.7496365433
AIFM1	ND	-1.89869594126958	0.1649521368	0.1860217949	0.6303440666	0.4669974535	-0.0997461124	-0.8377216222	0.3535379809	-0.2535269586	0.0706725238	-0.0684491632	0.8288528498	-0.4025634357	0.6714065714	0.0061262913	0.0952277548	-0.3062192874	0.1107598733	0.0715320382	-0.4006304472	-0.2794977083	-0.0770100728	-0.1403935284	0.2626655646	-0.0362139792	-0.4589014305	0.4151063667	-0.7553896834	-0.3157163233	-0.1127625741	-0.5848036336	-0.0046694962	-0.1143039868	-0.2225469758	-0.5930843565	-0.2748632299	-0.3795537509	0.62731725	-0.2702300929	0.4685060915	-0.1296695121	-0.3359221481	0.0561670961	0.0361767209	0.8682543304	-0.3209874164	-0.0857748065	-0.867901257
AIM1	ND	-0.856079982252336	1.4073700085	0.1652851893	-1.2184934691	-0.4170256672	-1.2101217166	-0.4629454461	-0.9814535975	0.6951523803	2.6941988905	0.4338694783	0.9283644369	-0.83577635	0.4863261042	-2.0431731621	-0.8043361836	-0.1347996708	-0.446023768	0.0852638524	-0.0632831511	2.1918118855	-0.0372944616	1.8978088045	-0.4173253364	-0.8713051962	0.1877008192	-0.1482099123	-1.996784094	-0.1770921659	0.5309887465	0.6311995065	0.5846505079	-1.3389313333	-0.0187429166	-1.0400592481	1.7019262567	-1.920424091	-1.201178438	2.5505678524	-1.3229116539	-0.1771088305	-0.2455413784	-2.1872991138	-0.9075729067	-2.4011961239	1.4576540481	1.3672477673	-1.5423533037
AIM1L	ND	-2.77169729516908	0.1448216665	-0.1442095223	-0.385758813	-0.1516972689	-0.0185620521	-0.2438196954	-0.2681791432	-0.1616267796	-0.2433354099	-0.1310149517	-0.1036187557	0.0786457376	-0.033028068	-0.1142506752	0.0345227527	0.1109070585	0.1322551001	-0.0595849368	0.1783532877	-0.0623988568	-0.0461295426	0.2057353805	-0.0966248119	0.0681846131	-0.0249625385	0.1776293111	-0.0659720668	0.0953922038	0.2926653952	0.1148153735	-0.2129856856	-0.1603155033	-0.0968851027	-0.0783229833	-0.1884079485	-0.4565105455	-0.0582152498	-0.0710531998	-0.1204096197	-0.0509537361	-0.2244782736	-0.294587667	-0.0534228078	-0.2425107187	-0.4918839465	-0.4168028287	-0.4051997372
AIM2	ND	-1.21543861185812	0.7972518422	-0.3076683056	-0.202724466	0.1120128451	0.2655600411	-0.3616546894	0.1420886792	0.9477473455	2.1985802154	-0.2591029902	0.1690543849	-0.476364218	-0.3085904115	-0.7424230393	-0.5693862843	-0.2448369665	-0.5195922483	0.3245815067	0.1448747728	0.5578134755	-0.7327738318	0.3493337701	-0.5070132195	-0.1408986582	-0.2014648254	-0.3923988408	-0.6325769438	-0.2812552155	-0.1351520115	-0.3024326446	0.5417249717	-0.4341012215	-0.4355618432	-0.5011475953	0.3225400133	-0.4158858853	-0.7374234494	1.4352746389	-0.8210101784	-0.2469346598	-0.3825190534	-0.7132420701	-0.5882834068	-0.7652509486	0.8885692033	-0.2943430745	-0.4669071826
AIP	ND	-0.286776145755325	-0.2404402382	-0.6026184875	0.5328137394	-0.7078857635	0.0269645802	0.0332471236	-0.2794072795	-0.2815944147	0.0590358307	0.1538056856	-0.0376027253	-0.2405142654	-0.6462258787	-0.4881375755	-0.532239755	-0.2039982723	-0.333866717	0.0563468592	-0.1980308568	-0.0037273091	0.4499797036	0.0052944576	0.4403950349	0.1063133587	0.3254781482	-0.1240501519	0.5137141293	0.1461997607	-0.144812246	-0.2767857706	0.3831673976	-0.2985457877	-0.2662896476	-0.6811287519	-0.2615371469	0.2356738072	0.8790669419	-0.3096692789	0.1501572618	0.032457748	0.3536347674	0.4816651134	0.3387826074	1.2914919497	-0.0252351912	-0.3434658261	-0.5335250889
AIPL1	ND	1.69071772699586	-0.2236507153	-0.1571100936	0.2350874274	-0.065306294	-0.0311911038	-0.1906574037	-0.1950376579	0.0772888002	-0.4387289985	-0.0287248177	-0.0085570486	0.3933245911	0.4186412613	0.0920702353	-0.0579771961	0.0334138313	0.4681238592	0.2736970885	-0.0934718062	0.2767108065	0.2532952043	0.0133494286	-0.0810920498	0.5128842825	0.0160941905	0.1021167356	-0.0548332363	0.2625408661	0.142049551	-0.0655398964	-0.0613117398	-0.1213177091	-0.1225323499	0.3316537875	0.0687216186	0.0605858466	0.1989071305	0.243736742	-0.1780150059	-0.0362033719	0.1120081277	0.0605678835	0.3785033819	0.098906021	0.1318392148	-0.2384760119	-0.0193978285
AIRE	ND	-0.727783945369899	-0.0600327012	0.1590540213	0.2602218055	-0.0911108035	0.0980421706	-0.2634150121	-0.074083196	-0.4620361211	-0.0077713077	-0.0837829596	0.0308037047	0.0704047697	0.0783640801	0.0400769365	-0.1167927858	0.2047098504	-0.1088561464	-0.6146964887	0.1221204256	0.2431696059	0.092873103	0.1613215917	-0.3890964659	0.0480322461	-0.0302007525	0.1166548972	0.091614791	0.2593518756	0.1737416081	-0.282601762	0.0264987497	0.238514541	-0.1005537162	-0.3507361012	-0.1469991778	-0.1449161144	-0.0778438899	-0.0669019196	0.1051335219	-0.206238797	0.1104529295	0.0112523214	-0.2005667767	-0.025040465	-0.3644573104	-0.4382206211	-0.1501894765
AJAP1	ND	2.12656039736543	0.3313642625	-0.2089086061	-0.3090099163	0.4063206042	-0.0422011462	-0.189655009	0.0354333684	-0.3920221433	-0.0671360716	-0.2951637761	-0.2361524367	0.4242121716	-0.2055422191	0.4413978247	-0.4806047677	0.0056412355	-0.0272770517	0.3722694072	-0.1507324062	0.243170931	0.0621578486	-0.1495030976	1.2229215208	0.1752931796	-0.4261067693	-0.2054188055	0.5800047099	0.1258287267	0.1248569034	0.2816569449	0.4683960165	-0.161885372	-0.3139979782	-0.1301669928	-0.0259504073	-0.2440163787	1.1799908578	0.4630104635	0.814837351	-0.199371852	-0.3062272318	0.4528272897	-0.2512444865	0.0431058926	0.0857563058	0.0455836301	-0.2795082702
AK1	ND	0.671880177226325	-0.9286693304	-0.1670917503	0.2215009057	-0.2714589216	-1.192905373	-0.0719707964	-0.8844994243	-0.2705672849	-0.6245986189	0.0752138105	2.2360020795	-0.2229836481	1.8890913227	-0.6781757554	-0.0148810447	-0.5337116022	-0.7879892695	1.0113224724	-0.2861798731	-0.6222213601	0.4136318498	0.126728668	1.0444335363	-0.1606407965	-0.0808653189	1.0588928022	0.5223813246	0.5197198428	0.0121256448	-0.1659824119	-0.5595248268	-0.1760566005	-0.2977103162	-0.1182367254	-0.3853660158	0.1823396675	0.8575941581	0.1802729421	1.3991924067	0.0909474118	0.1382638405	-0.6526263755	0.3835424218	1.1966461371	-0.1517042832	-0.2424108289	-0.5554722892
AK2	DOWN	-5.22360701711993	-0.0134885486	-0.1760747209	-0.487534114	-0.4803413531	0.1912096868	0.1030105413	0.0014034998	-0.3234530049	0.0925859701	0.0742488789	0.0395472357	-0.5687927874	0.2383543857	-0.1187374	-0.1425120057	-0.0718689048	-0.2561595119	-0.4035267288	-0.5344128287	-0.3877562032	-0.0391576269	-0.0818089378	0.0147828687	-0.5077654233	0.091567747	-0.2335263829	-0.466869002	-0.3535990662	-0.1857669626	-0.5447865442	-0.1857437694	-0.0908768157	-0.1152895828	-0.2254573782	0.0464116638	-0.4903471855	-0.1061488322	0.0438123823	-0.0631087474	-0.125202064	-0.2135301334	0.0122966494	-0.0384569745	-0.3664903291	-0.309863505	-0.1878934779	-0.1405912224
AK5	ND	2.92484543546149	-0.8159405505	-0.2846830134	0.4340533268	0.25489345	1.0352089381	-0.7638753282	-0.6167223104	-0.0113136274	0.2594372294	1.4459862572	-0.4791922259	-0.5664008499	-0.5184178177	-0.1764390358	0.4290236728	1.2155000638	0.140415148	-0.3811010572	-0.1423395255	-0.3286206138	0.720077116	0.8239548	0.0702414271	-0.44293716	-0.1659900861	0.0971674776	-0.0034893671	0.5554889577	0.0186061234	0.1400693102	0.2571342108	1.8871113875	0.561625248	0.7009221081	0.7412473018	0.1264512111	0.9964145367	0.4554846729	-0.3838152573	0.4640344456	0.2674305071	-0.7353036325	1.3186205337	2.2195077139	-0.562063792	0.2474496661	0.2466700242
AKAP1	ND	2.57985675104549	-0.6778998295	-0.4174387232	1.1468801959	0.0247365727	0.0598397745	0.3883150412	0.3271988888	0.0002220323	-0.2832730807	1.0766325752	1.6195416054	-0.2200240982	0.9608701539	0.2384792531	-0.5919524727	-0.4876294732	-0.8417246497	0.6565646966	-0.0170637528	-0.5403771763	0.7734071965	-0.301042318	0.209669743	-0.2494963486	0.9249232015	0.0647365503	0.1976348908	-0.0936989753	-0.1294367577	-0.4909529103	-0.4941959327	-0.3581848013	-0.1036431412	0.6546677979	0.0029766843	0.872679966	0.4378713547	-0.0748240929	0.3430209857	0.5558326499	1.4955593381	0.0122654964	0.4874445491	0.7980654512	-0.3559699624	0.0533835979	0.2251100158
AKAP10	ND	2.37310792163453	-0.3036593205	0.3696953979	0.8213786699	0.1744190504	0.718763317	-0.1468823856	0.8509709444	0.585792499	0.5513176198	0.3837339142	0.8029018394	0.6405445833	0.0895466113	0.4344706568	0.5295750512	0.2094678965	0.2047760336	-0.5903431148	0.266692216	-0.614414019	-0.0344934498	-0.8297351791	0.2954315705	0.2239571557	0.5767297818	-1.0298847478	0.1894883154	-0.8551463614	-0.4398071541	-0.5387501143	-0.5065373327	0.0190751357	-0.0065810443	0.5932647012	-0.7653760149	0.8975830812	-0.5174447232	0.274309073	-0.1442380778	0.3191882958	0.6778416113	0.5570195978	0.5715055483	0.3582638125	0.7738494078	0.4209330983	0.9215828449
AKAP11	ND	-2.19854843738667	-0.6409210443	-0.4081460064	-0.1164700734	-0.7726478637	-0.2869147668	0.6514295768	0.110479389	0.5440942184	0.5616260195	-0.0392025965	-0.6020105118	-0.3689609084	-0.0951963366	0.5189098538	-0.0048371943	-0.1783709193	-0.3896699212	-0.0655783288	0.0439565333	-1.174733776	-0.5338200622	-0.3893766936	0.3209577835	0.1914732107	0.2237035369	-1.0109961722	1.0764395813	-0.2527661262	-0.5957155444	-0.3098924671	-0.5270531866	-0.8003639366	-0.6325631103	-0.2701627993	-0.2053459375	-0.3025736181	-0.5090479762	-0.0439836589	0.1614822625	0.3572766677	0.1886609034	-0.2197353496	0.0727506728	-0.3045480045	-0.259101243	0.0724255469	0.3182579242
AKAP12	ND	-1.19024890978828	-0.1693028462	0.0448440105	-0.2922783267	0.3614137402	0.1554131175	-0.3453567879	0.1620131681	0.5912657554	0.0372194196	0.4983617127	-0.078868638	-1.0238091958	-0.0452113541	-1.7749207878	-0.455207578	-0.7306610207	0.1884642357	0.4333547123	1.1064922132	-0.8255656967	1.0443056641	0.7472330283	-0.3625030154	-0.8660059257	-0.6825640582	-0.4731556229	-1.8927664633	-0.1020603239	-0.295882803	0.2016255863	0.1670806799	-0.5545891176	0.1204855072	-0.3322675366	-0.2089456327	1.3186711275	0.1321519198	0.9274372108	-0.275076297	-0.3149933473	0.5446817195	-0.0948370254	0.2561981378	0.6460615137	-0.434131775	0.3033229028	-0.7685906062
AKAP13	ND	1.05007684869863	-0.684271998	0.0344129058	-0.0593529364	-0.4807632288	0.2370053514	0.2112516922	0.3668586269	0.5054672547	-0.1947957923	0.1683842158	0.4322322465	0.053123115	0.4599833869	0.094464905	0.4118137802	0.2343467756	0.4036232442	-0.7611502294	0.4366368328	-0.3960501316	-0.1597081612	-0.4143696541	0.1001585684	0.0304823364	0.6733414213	-0.8052884195	0.0257002228	-0.7881307025	-0.4024771556	-0.5762832138	-0.5529986781	-0.1982159107	-0.2807600514	0.08999473	-0.4711988458	0.3494164808	-0.6364830448	0.033723554	0.0878494237	-0.1096822814	0.5246857494	0.16358427	0.5459578605	0.5932330141	0.5361427284	0.5086135229	0.3086938022
AKAP3	ND	-1.03429249908501	-0.2029888023	0.084868659	-0.0977373807	-0.1783469911	-0.0447122881	-0.2495447838	-0.2458345767	-0.2537881835	-0.3319381795	-0.244415326	-0.1968548551	0.1246184932	-0.0547398398	-0.3106474355	-0.0551944986	-0.1609510184	-0.3889247593	-0.2724281535	0.070907043	0.4192188091	-0.0591271045	0.7881682522	0.0661227351	-0.0259990665	-0.1922278229	0.0054128203	0.0977599168	0.2288330637	0.0514070079	0.4208904056	-0.1131220539	-0.2806190315	0.1149060349	0.4657363774	0.3285371848	-0.3469148126	0.3609821888	-0.3206336723	-0.1596419025	-0.0323188865	0.1403119172	-0.0868301017	0.1221053774	-0.0886804735	-0.2025497864	-0.2419532205	-0.4014953598
AKAP4	ND	-0.355029135880527	0.0047546467	-0.1280186329	0.1651964184	-0.1290924871	-0.1897537395	-0.2092752447	-0.3186807482	0.0071473603	-0.1793823376	-0.1664149856	-0.1929190155	0.1198655257	-0.1280229047	-0.0407006944	-0.2397984991	0.0111616745	0.5315910371	0.0841331815	0.2390086114	0.744296947	0.191538182	0.1257381223	-0.2603637233	0.2747296934	0.0682252007	0.1959428911	0.0101507325	-0.0724738341	0.1032793873	0.2535854013	-0.2804982646	-0.0442538023	0.0327354735	-0.0146115045	-0.2914177295	-0.0433448487	0.3650214192	-0.032781518	0.0522103316	-0.12113187	-0.2178425371	-0.119136562	-0.2812109974	-0.1387824178	-0.1492880483	-0.1333440122	0.1501444104
AKAP5	ND	-0.473531245006062	0.217288519	0.021738186	0.1024729242	0.1533523279	-0.0976830861	0.01830045	-0.0835148747	0.0254532108	0.050842464	0.0430642322	-0.1915331764	0.0751711079	-0.2772051136	0.0529349485	-0.0110919385	-0.0894888499	0.0349887581	0.0072997373	-0.1783937539	0.0347712432	0.1809728729	0.0633363321	-0.1573752258	0.0731800067	-0.0128715626	-0.0204621032	-0.1843023775	0.0125900689	-0.1128479373	-0.0631950385	-0.0390645914	0.0095991686	-0.0633989188	-0.1397565008	0.1249899097	-0.1410072157	0.1415043624	0.4169688297	-0.2901097496	-0.2313763399	0.197370852	-0.1257572655	0.0203282607	-0.0341072835	-0.0655418449	-0.1015411547	0.0025006059
AKAP6	ND	0.0208481389397393	-0.3509145308	-0.3035793768	-0.0121976129	-0.1842781617	-0.3592028087	-0.3103995429	-0.1679286874	-0.2194793015	-0.4906734668	-0.2012042286	0.2850706163	-0.1348287032	1.1594143991	0.5722213737	0.0103003778	-0.3993007834	-0.1124389746	0.2986182767	-0.1592192331	-0.0110243199	-0.0737331298	0.1333494541	0.5328598027	-0.1694940307	-0.3672692054	0.3013204896	-0.0555728098	0.387464436	-0.3159203028	0.0573713919	-0.0998703677	0.2226899625	-0.3174309768	0.1114227712	-0.0856200206	-0.1172336187	0.6485423864	-0.3406045821	0.5598644367	0.5471059932	-0.24806856	-0.1204414929	-0.319390661	-0.5095672803	-0.2698720031	0.2924448643	0.3043241546
AKAP7	ND	0.0837748267894945	0.332297786	0.0064816555	-1.397044668	-0.008132059	-0.385097849	-0.2134055362	0.3090619079	-0.0895300066	0.3133866297	-0.0867780616	-0.1581412184	-0.409690643	-0.2439454778	-0.3730036061	-0.1548554232	0.1388127937	-0.2183754187	-0.1315169039	0.2728761869	0.2991489958	-0.2784592233	-0.5483124824	1.395551572	1.4202414131	-0.1809914108	-0.0688310222	-0.7109207264	-0.9195790237	-0.2434796915	-0.8988293768	0.9590011065	0.2606474886	-0.1275758087	-1.0737538494	-0.1825844996	0.0540876727	-0.932957324	-0.3106656552	0.4242079512	-0.9306202996	-0.0082129107	2.187716286	0.0520320413	0.4188985416	0.3552869102	0.72034524	-0.1584320503
AKAP8	DOWN	-3.13223854597409	-0.0010874861	-0.3339964778	0.0859220688	-0.2644103272	-0.0866786196	0.1221837293	-0.2601545585	-0.0979980497	-0.0686287675	-0.2234402247	-0.1701280034	-0.3923399008	-0.2170842579	-0.3862072197	-0.1698505708	-0.0866147658	-0.2327417968	-0.1901759402	-0.1580811211	0.3403192917	-0.0408933503	-0.3342711676	-0.0293755561	-0.0837289135	-0.2480665082	-0.185086013	0.1715830625	0.0145483471	-0.0870078071	-0.3080657465	0.1412424596	0.0738994578	-0.2689934851	-0.3700238734	0.0934830131	-0.2672675442	0.4357439413	-0.0821395306	-0.4571563783	-0.3282139357	-0.3513742075	-0.0628368611	0.077908964	0.4183728277	-0.2119950862	-0.1279188058	-0.0116207137
AKAP8L	ND	-0.797124626474268	-0.5803389199	-0.3292361724	-0.0661230037	-0.5693044206	-0.0888175846	0.3294127682	0.0734606205	-0.0423960589	-0.573993793	-0.1473591624	0.2041549493	0.1468821068	0.03472231	0.1928244681	0.0564335461	-0.1057834611	-0.1653197748	-0.5185494871	0.3555827007	-0.1561358765	-0.2171881651	-0.5559353824	0.1253286869	0.0385529388	0.3472261889	-0.2211378175	0.7511178964	-0.0657462893	-0.1314805998	-0.360936404	-0.2730289527	-0.2779226655	-0.2695677554	0.1464433089	-0.0314575025	0.1653403833	-0.0280634229	-0.2495033314	-0.0811396856	0.1170654832	0.2522231208	0.1873077662	0.4711927693	0.5064078574	-0.1906648467	0.0180233969	0.3901754446
AKAP9	UP	5.01154207513103	0.0891717314	0.4622938396	0.2363255216	0.207252602	0.8071235175	-0.6665460965	0.296360306	0.6836107405	-0.6311505321	0.4530921895	0.8949220519	0.4316073251	-0.1006718277	0.2544821351	-0.0439115105	0.702968198	0.0406526327	0.9060761588	0.3692483212	-0.947109335	0.6900908767	-0.3360062398	0.7092841253	0.0866189522	0.2391610118	-1.2016150296	-0.140653372	0.7397989355	-0.7384591754	0.0744869618	0.5617183233	0.6470082832	0.2413002347	1.043584969	0.7640845934	0.773589737	0.7282681117	0.3945754676	0.4865800472	0.8811961132	1.0420422197	0.5033329716	0.1281212821	0.2112114794	-0.3384982444	0.5838270301	0.3389616167
AKIRIN1	ND	-2.90914368678918	0.4646372053	-0.5155283762	0.1119332264	-0.0009388601	-0.7965426965	0.7426460873	-0.0916658464	-0.1695410148	0.3424888289	-0.0079862007	0.3625741815	-0.3405110962	-0.9437889173	0.1789864815	-0.0564460574	0.0443293353	-0.1021171976	-0.4229803441	-0.8645737043	-0.3694871901	-1.2133557074	-0.4803526015	-0.3353964757	-0.367576579	-0.4233930421	-0.4615408069	0.6718380255	-0.4382956243	-0.2286163114	-0.5360394129	-0.2592336449	-0.4921972611	-0.0918007556	-0.1057348364	-0.3021874349	-0.2651172894	0.5030191131	0.0726069054	-0.0961897744	0.2654588269	-0.6272466089	0.5535122149	-0.3943793204	-0.4323087324	0.1772175256	-0.2688468283	-0.3025281008
AKR1A1	ND	-2.06547576879541	0.1972057466	-0.1203485703	-0.3484359039	-0.1283678322	-0.1459273716	-0.2686076182	0.1175707681	-0.2908022595	-0.2458870869	-0.2922578382	-0.4726946403	-0.3436013263	-0.6185461605	-0.1359659835	0.1285016584	-0.1504425265	-0.2598262779	-0.0540163901	-0.5739262583	-0.3074072315	0.2303339277	0.4834459656	-0.0841409602	0.2999364413	-0.0998662022	0.3398771944	-0.038654159	-0.190478663	0.2149806033	0.1385084949	0.1403169906	-0.2256765369	0.1850466037	-0.2296349296	0.3020262372	-0.9306760363	-1.0205810111	0.4330097376	-0.1887728685	0.0446150203	-0.1477999294	-0.0503122726	0.1500805971	-0.1582220053	0.120119702	0.174393948	-0.3206797378
AKR1B1	UP	4.67706714486899	-0.2405406829	0.4183632492	0.7680696931	0.818387123	-0.293361756	-0.3536694586	0.224674238	-0.4449382229	-0.1874052716	0.197739151	0.616358241	0.5191674366	0.1721155602	0.5606881748	-0.1202024551	0.0378596546	-0.1296533131	0.3062781147	-0.1623288228	0.3925531999	0.3858757209	-0.3311060204	0.811654875	0.3807418828	-0.317497366	1.265630198	0.8198345227	0.5436879481	-0.3560971316	0.1765394211	0.4200639463	0.2130447376	0.0770463358	0.0551976279	-0.0009468857	0.4649397172	1.0389318214	-0.2844718294	0.7804791038	0.4676244464	-0.2393358968	0.6636875761	1.0164440967	1.1844460283	0.0518095393	0.1566133687	0.1570988239
AKR1B10	ND	0.744659600355913	-0.1559649577	-0.4010226205	-0.6194127609	-0.0837388704	0.0231938453	-0.9269500505	-0.5991034874	-0.0437779811	-0.6144624398	-0.3412588715	0.9966911999	-0.2521991662	1.4609551296	0.4216301576	-0.1284628907	-0.3924361808	0.8787603135	-0.132223792	-1.1724910989	-0.3000297531	-0.207735664	1.0730744937	0.4985594523	-0.0285873545	-0.2558240653	1.6947585673	-0.5820531974	-0.2333394189	0.106287545	0.8039383163	-0.0928881036	-0.4871547923	-0.5065679159	-0.6918394886	-0.573062425	-0.2908249447	-0.4376149242	3.3900285713	0.5660828485	-0.7498440088	1.0443439372	1.44286256	-0.3264107862	-0.1209176231	0.5911688673	0.2939197278	-1.0382124851
AKR1C1	DOWN	-5.42728848712018	-0.1345854707	-0.4016452265	-0.5800103232	-0.144625502	-0.5422000271	-0.188579327	-0.0300573887	-0.6211984049	-0.3877906271	-0.3823794533	-0.4305921796	-0.4057804496	0.9869441643	-0.0465854398	-0.1168044739	-0.0057637565	0.0529652317	-0.4301959513	-0.6014384903	-0.4566612061	-0.5845514427	0.865016096	0.1208920526	-0.1391585589	-0.242684794	-0.1488804144	-0.2773368296	-0.1613882337	-0.4145804396	0.3560032236	-0.1934456678	-0.3893649187	-0.2285442902	-0.5867504263	-0.5236182953	-0.4218673781	-0.8328433639	1.1128899682	0.3987335798	-0.1764759198	-0.5516641944	-0.5657306842	-0.3160415288	-0.5885571229	-0.1231775063	0.1553546894	-0.7089162963
AKR1C3	DOWN	-3.32234475146852	0.4518127938	-0.6996755031	-1.8938384816	0.8236267098	-2.8045232995	1.256120918	-0.1589217384	-0.6342066711	-0.2160741869	0.5605739193	0.0967846532	-0.3543822604	2.7109538087	1.3181883425	-0.1121619851	0.6086239682	-1.6428446054	-0.3573824329	-1.6525811222	-2.9898069442	-1.9192580397	2.9251197704	2.1070034107	-1.9674365229	-0.3262076725	0.2828032028	-1.9889858785	-1.4467567305	-0.1994778243	1.1187680169	0.0912325875	-0.624997976	0.3142354973	-1.5423818836	-1.3973514155	-2.1302971938	-3.0168850728	2.4357307621	2.0567367325	-0.6125425103	-0.2828926293	-2.1832953447	-0.6828942019	-2.6502384009	1.050137908	1.8954241092	-1.0928806528
AKR1C4	ND	-0.943349951616317	0.0137518665	-0.2139780951	0.166110207	-0.1874463594	-0.0777266871	-0.1464592452	-0.0706455713	0.0048800437	0.0058507884	-0.2167072612	-0.007953092	0.0461623814	0.1879158484	0.0104101515	-0.1262238091	0.0697769824	0.0878260059	0.0330784205	0.0727270556	-0.1350669979	-0.0522843223	0.1569763748	0.2150794876	-0.0663910265	0.0238206041	0.1828362989	0.2386447996	-0.0473944084	0.021160823	-0.0627208045	-0.0104647155	0.0348653686	0.0743992902	0.0742249242	-0.140595413	-0.0564761199	-0.0328446818	-0.1981916946	0.0476920612	-0.0137002588	0.1520274823	-0.2511900888	-0.1698699873	-0.0243877469	-0.1700980949	0.1213260822	-0.2837999032
AKR1D1	ND	-0.754738989980363	-0.0794229278	-0.0717352332	-0.1240632529	-0.1371793327	0.1907852556	-0.1197632252	-0.0335997602	-0.0261863281	-0.2046851848	-0.0887826744	-0.0478851036	-0.0188058943	0.0781169471	-0.01724644	-0.0896377956	-0.0293548195	-0.0716124708	0.2399547023	-0.2247938676	0.138712672	0.1367355021	0.0878415524	0.0734824102	0.0926101719	-0.175307192	-0.0526367852	-0.0085581784	-0.1529897776	-0.1004988871	0.1998333848	-0.0477434354	-0.0420791004	0.2021324051	0.0097105378	0.0743685082	-0.0771269826	0.0383115441	-0.1056811871	-0.1290497733	-0.0353072289	0.1086832542	0.0098936987	0.0164285753	0.309572486	-0.0845798414	0.0370124443	-0.0510712904
AKR7A2	UP	4.93435870673879	0.2082195683	0.1886931405	0.9728505724	0.2315545241	0.4242088251	-0.4219440133	-0.0026514909	-0.008173783	-0.0107127669	0.8409671059	0.3586744795	-0.2885860095	-0.0504409252	0.0453068046	0.2156483936	0.4141286952	-0.16190836	0.2201580704	0.2684256179	0.1994477026	1.0573509944	0.4191731796	0.3819867078	0.1199018147	0.5514502111	0.28331167	0.7986229243	0.4010965243	0.252018063	-0.3171738758	-0.7184435904	0.4925592802	0.1705437165	0.1623962965	-0.1660010725	-0.0412063947	0.4985670878	-0.107944893	0.3737558824	0.5560405235	0.6611259665	0.6672687807	1.1256271675	1.8670559796	-0.5440334769	-0.0722202543	-0.0932059546
AKR7A3	UP	6.06616986389536	-0.4320041795	-0.2540985582	0.7275538385	-0.2600529576	-0.1391780287	-0.6887387145	-0.5924285448	0.3741471111	-0.4974873468	2.1028165532	2.1320428582	-0.249405854	0.1396178062	-0.1449156514	-0.2087013097	0.0200800035	-0.4498533966	1.4274911821	0.1451210552	-0.1159390976	1.6042676931	0.6352428928	0.3822446384	0.1376491224	1.090490757	1.3212764796	0.3688073049	0.9793265739	0.5473092392	-0.4508088874	-0.6493035351	0.6016074461	0.2117239564	0.1925232035	0.252158185	0.7581375813	0.9356468763	0.7751715191	0.099457596	0.1770464122	1.7023291686	0.1807557456	2.5235217399	3.1901538631	-0.607483649	-0.1695489609	-0.0121366462
AKT1	ND	-0.424283802877455	-0.6129412629	-0.2959022178	-0.2258766326	0.009109485	-0.1632339112	0.5028370221	-0.3028097089	-0.5522669494	-0.4645357467	-1.0017254006	-0.8553836516	0.7615194469	-0.5951354253	-0.0314660987	0.403674195	0.2937599712	0.1930683565	-0.3253550211	-0.6600418701	-0.6581967694	-0.7038761586	-0.1240089092	0.7511286006	-0.2278453121	-0.8243197623	0.6876696714	0.1757572449	-0.3938166409	-0.0362705804	-0.0210875147	0.2715940665	0.4791198141	-0.0186512366	-0.0060985254	0.0814058504	-0.6367703725	0.4164394817	0.034806989	-0.0144939587	-0.2262859962	0.1099727097	-0.1432506588	1.3305464472	1.5821813576	-0.7393261345	0.3898762437	0.3708106358
AKT2	ND	1.85596503423477	-0.7341134536	-0.4253513343	0.1209580341	-0.4886268133	0.135232411	-0.0739121258	-0.072170647	0.2600462295	-0.3364267972	0.3332459503	0.5492526379	-0.1328513527	0.2087465648	0.1704545515	-0.2582624765	-0.0706128643	0.0102542981	0.04859093	0.271567408	-0.0116153351	0.6760254304	0.0239151475	0.8122496837	0.1099397089	0.8765971962	0.138408426	0.5204585495	0.1845381632	0.009076244	-0.3092507361	-0.1706457894	0.0783269534	-0.1782834981	0.3454435862	-0.155613544	0.675472415	0.1957755407	-0.142712799	0.1131818817	0.3291910665	0.7795963351	-0.1256212274	0.7970368921	0.8750024464	-0.4225520578	-0.1527347426	-0.0500922403
AKT3	UP	4.66417321018657	-0.7763759568	0.3529090256	0.5938660917	0.5096840016	0.7631628527	-0.5254424364	0.2172417997	0.8464605267	0.7495216865	0.9766585993	-0.3554235048	0.5426971112	-0.0980202324	0.0438190789	0.2572682838	0.328666682	0.4221466531	-0.1957745414	0.1661068229	-0.3193556537	0.4965414566	-0.0147123912	-0.3119282331	-0.086221689	-0.1331292921	-0.7040336691	0.6883617906	0.015712193	-0.1016005476	0.2810739592	0.3590793353	0.2610858289	0.8445740268	1.301004313	-0.1542718712	1.2017872808	0.851370305	-0.1305431108	-0.0964160509	0.4227800746	0.177082918	0.231983756	-0.1349509063	0.0281569705	-0.0238064534	0.1870016328	0.3598381833
AKTIP	UP	6.36030874026735	0.8775232049	-0.1522433771	1.297919138	0.3266231889	-0.0236885884	-0.9668629656	-0.1935692474	0.2014763486	0.5702755571	0.9416271779	0.3273009375	-0.4990582122	1.3661842296	-0.1606344668	0.2344837158	-0.6608367189	0.5563249376	0.568857293	0.5640973367	-0.3236665653	0.7926533848	0.8520496048	0.4805528934	-0.3754114892	0.7361685433	1.04908959	0.4429208504	0.4493129151	0.7914553849	-0.152739364	0.6114356654	0.7882594154	0.3595321698	-0.2157158105	0.5043798471	0.1162623009	0.1610411465	0.4664130898	0.9868720471	0.7153697467	0.6277118296	0.2241360234	-0.0165688457	-0.3368841547	0.1607208272	0.1834288393	-0.282879289
ALAD	UP	5.72548325099827	-0.4121016738	-0.0332058315	-0.278817605	-0.3433034667	-0.1115118827	-0.6124499182	-0.0753238429	-0.117088273	-0.0730018034	0.8811765038	0.588350989	-0.5326370029	0.0422768841	-0.5760325079	-0.0969154731	0.5240074176	-0.2932117909	0.5482342989	0.6054009478	0.0846469818	1.359151226	0.7122396595	0.0310246593	0.8089306258	0.7448982071	2.2248255199	0.4779075849	1.1569559534	0.6449956758	0.9818510354	-0.3388237311	0.6003582689	0.477448699	0.5787049125	0.2210792135	0.9673153573	0.470133814	0.67306869	-0.1987586718	-0.6045095757	1.1917585184	-0.282630549	0.5245385883	-0.154270755	-0.0378584555	0.1620318982	0.8524405292
ALAS1	ND	-1.12805770317193	-0.0873163807	-0.0822354998	0.6919540082	0.1620965868	-0.8415460929	0.2456660928	-0.4051726717	-0.4359040343	-0.1078446606	-0.1612526674	0.3965896233	-0.2752066181	0.2291325111	0.1099964985	-0.0002477068	0.088441046	-0.201903896	0.2531238249	0.3691744412	-0.5036370695	-0.1851539112	0.0077150997	0.069994832	-0.6312847155	-0.2848512373	0.9204772223	0.1023282351	-0.1108444696	-0.0861078353	0.5185947855	-0.3462012458	-0.3235972028	-0.1414644821	-0.3440874488	-0.2772478486	-0.1216276794	1.1882740503	-0.0059289242	0.3980282681	0.4192924857	-0.1020410874	-0.7934250642	0.1590230071	0.1009066374	0.0033167013	-0.2867132585	-0.3152659936
ALAS2	ND	0.826510052211721	-0.2103345421	0.0478698858	0.0669547391	-0.1921848401	-0.1096878189	-0.2742803745	-0.0244276127	-0.3884356179	-0.1863053162	-0.2496340472	0.3989490541	-0.0627771953	-0.009513961	-0.168969272	-0.1682700692	-0.0286709816	0.0470821539	0.0051613439	0.017216404	2.5509776642	0.4295345455	0.2418080176	0.0086902073	-0.1376412993	-0.0603948976	0.0283978932	0.095231203	-0.0851111341	-0.0202086043	-0.1161017555	-0.1009958125	-0.0066604085	-0.1366644691	-0.1064012768	-0.0686133287	0.3139681618	0.5813951632	0.3760031533	-0.1354720269	0.0141480361	-0.1690967924	0.116553849	-0.140926689	0.1227784608	-0.2234957579	0.6266780069	-0.393986804
ALB	ND	-1.16915690163481	-0.0976310106	-0.0883341617	-0.0466212808	-0.0669974626	0.1559938557	-0.0381886964	-0.0065630228	0.0640621898	-0.2012376751	-0.1112462977	-0.0942996116	-0.0484991904	-0.0775060276	-0.1506947392	-0.0409680971	-0.054286409	0.0878568289	-0.1011702296	0.1283168319	-0.0035656074	0.2007946163	-0.0365314128	-0.0085998944	0.0732929521	-0.1240333818	-0.0332709054	-0.005012946	-0.048320345	-0.0433437409	-0.0337498621	-0.1292513141	-0.1552220402	0.074705402	-0.0739155772	-0.0086264892	-0.1428415502	0.1225762924	-0.1200721307	-0.0971905345	-0.1798627358	-0.116957084	-0.1456651	-0.0945202119	0.0289649032	0.0047061116	-0.0123443176	-0.0920098475
ALCAM	ND	-2.40046119336121	-0.0687367724	0.49959489	0.0286175692	-0.2080767449	-0.4282617356	0.3679643504	-1.2345649831	0.9836752793	-0.4882761941	1.1732447832	-0.3430728396	-0.7807341006	-0.9624653772	0.894813144	-0.4921073539	-0.6035583149	0.5452719154	1.1794924881	-1.4126556821	-1.5919650297	0.4278104221	0.7728011464	-0.7228848449	-0.8783342695	0.4907650996	-0.2951508636	0.3494284141	-0.3344034592	-0.3540593254	0.2332867132	-1.0203977198	-1.1021349803	0.6996837164	-0.5251063555	0.0961675243	0.6939726275	-0.5339451123	1.2613233124	-0.0652128365	-0.3658007634	0.1489361762	-1.6810024829	-0.0421632053	0.1374632098	-0.4254544475	-0.3985387129	-0.2091376663
ALDH18A1	DOWN	-3.70512930058078	-0.0535404431	0.0417672145	-0.0706983384	-0.2907505024	0.2009531012	-0.0936067702	0.4629584324	-0.1608200467	-0.3170979553	0.5833245766	-0.7634094947	-0.1536337669	-1.302337381	0.1688435137	-0.1700802727	-0.1944506511	0.0619310684	-0.1852987319	-0.5991618704	-0.5704374594	0.2533086071	-0.0936091611	-0.5886008805	-0.0099838336	-0.1902671353	-0.4417831272	-0.8159301404	-0.3692514355	-0.006339738	-0.529293763	-0.183201999	0.2371867502	-0.0508815937	-0.1703013325	0.4180916852	-0.1880013731	0.6500720566	-0.1509077102	-0.1833812663	-0.4430836497	0.8421350725	-0.4544728483	0.9734332794	0.1006522177	-0.4134262685	-0.3509910308	-0.6791241699
ALDH1A1	DOWN	-3.0686906527921	-1.2937588942	1.3181024815	-0.1795364638	0.5598541879	-1.7023579091	-1.8994542437	-1.5896204314	0.1615822665	0.8935768688	0.1653387869	-1.4795548178	-0.8972689949	2.505428286	-0.972945362	-0.3455829467	-1.013445679	-2.6385645879	-0.1045779951	-1.9781815197	-2.024669331	-1.7746603082	2.4104659021	1.6860058907	-2.3146991001	-0.7250385148	-1.248550533	-1.9746897335	-0.5774572351	-1.9064296173	2.6357316759	0.570373685	-2.1764488124	3.1041535395	-1.6497574454	0.5852773059	-2.2695033821	-1.9515595223	2.4091181355	1.9837305845	-0.4815799457	-1.1587832158	-2.7909918734	-0.6993092705	-2.3599724296	1.1138452506	1.130654761	-2.3444921569
ALDH1A2	ND	-1.11631560362118	-0.4728972429	0.7052051232	-0.1419239119	-0.6710425791	-0.1733604218	-0.5874394349	-0.1878183352	-0.0917049108	-0.3281023719	-0.2621095585	0.1032468256	-0.6765820446	-0.0016663313	-0.3161232131	-0.4273577155	-0.4156540634	-0.0643181102	0.1815482049	0.1024028252	-0.0813917561	0.9704019701	0.9952214545	0.4118229479	-0.1262948393	1.048362154	0.0447479026	-0.6216749266	-0.0889714967	0.4730546854	0.9697555092	0.0029453773	0.3992878185	0.5686269584	-0.4773699766	0.1595440621	-0.1418041567	-0.4695092592	0.7208784449	-0.2425038996	-0.3498391661	0.1502964164	0.0048859462	-0.5551076501	-0.4428969475	-0.0139565583	-0.5395783648	-0.679278376
ALDH1A3	UP	5.00829579347224	1.133775337	1.5519885458	0.1231815122	0.2754358896	0.5509824261	-3.1350811281	-0.1669911902	0.9543325172	-1.2468048491	1.4423569028	0.4296276034	1.6896269869	-0.6257307215	1.341666314	1.3656178296	0.5142369923	1.318396953	1.7390547109	0.7534859784	-0.8987095161	0.1388546136	0.8339012585	1.7556629705	-0.1478601448	1.9052607216	2.3516235442	-1.9688309006	-0.0724585856	1.6572979127	-0.4782650013	0.9089538717	1.6673623945	0.4318204443	0.4371875724	0.9750314006	1.165794393	0.1065535218	0.1383277554	1.7095576485	-0.9308716376	1.6099731471	0.2204880657	-0.0606298418	0.7978477113	-0.149871425	0.7310129906	1.2927554721
ALDH1B1	ND	1.6366367452397	0.1442210264	-0.4747227066	0.7121502994	0.4350926278	-0.319933127	-0.2430181344	0.7366104895	-0.4085988569	-0.090692173	0.6097937758	1.4714156604	-0.3062832798	0.8130616233	-0.061905273	0.4872441352	0.2998430268	0.9982085767	-0.1432663466	-0.5155011804	0.6240101466	0.5381563394	-0.5230444323	-0.5201735765	0.3340548841	-0.0888418838	-0.2538725967	-0.0993600243	0.7760722583	-0.083086062	-0.5883556259	0.1280477788	0.3953473834	-0.2829337558	-0.3506234535	0.3048823157	0.4410579678	0.4583110042	0.2452331551	0.1560119253	-0.3947272938	0.4860501425	0.4078193763	0.2234243093	0.5632402157	-0.3017057695	-0.4247681215	-0.1060034306
ALDH1L1	ND	0.274278970461146	-0.2237899378	-0.0439903705	-0.3706222431	-0.1921049198	-0.0616374623	-0.1179666906	0.1220462797	-0.2466735146	-0.4189407947	-0.3069295028	-0.1566163909	0.0707610123	1.2267200291	-0.2737730724	-0.0546217057	0.0313242389	0.2435747402	-0.4120597566	0.0138898431	0.3379098394	-0.1122891963	0.4694579639	0.2518575456	0.2648573964	0.03292748	0.1943267394	0.2379848568	0.0876815836	0.0143870532	-0.0046843836	-0.1588242285	-0.1027101317	0.3557021264	-0.1514608574	-0.1019221613	-0.0840688778	0.1628870452	-0.2122938705	0.4350655613	-0.1791648715	-0.4218025187	-0.0678106146	-0.2158028452	0.0140634239	-0.1776708809	-0.2137685533	-0.1263066829
ALDH2	DOWN	-3.49371252261287	0.1895150628	0.8158480132	-0.2825407222	-0.0815253128	-1.2209316242	-0.6857136864	-0.1541354557	-0.4497180128	0.6140184449	-0.5299163695	-0.694204929	-1.1205250459	2.0609499663	-0.8731170524	-0.7638649143	0.149485411	-1.2301187062	-0.2423372072	-1.0824259783	-1.1276966729	-0.1385282809	0.8953021545	0.270716272	-0.9167786978	-0.3040431275	-0.1265957081	-1.0497168984	0.1416638328	-1.454796825	0.3448057616	0.3599708426	-2.1537453462	-0.4377241852	-1.0931606364	0.0844890546	-2.1877392315	-0.5582477461	1.5888938027	0.520010294	0.0545348174	0.3423712252	-0.3824228731	0.4033133905	0.1020468667	1.3420493938	0.8263837368	0.0179185261
ALDH3A1	ND	-0.988162956960717	-0.5641765624	-0.4413406318	-0.4393057218	-0.2384025231	-0.7216210752	-0.5653993156	-0.4966566064	-0.4468143452	-0.6804655978	-0.3164777624	-0.4690883119	0.0432029391	0.1845172464	-0.0666934874	-0.4072600954	-0.1361244215	-0.1829738233	0.2776453162	-0.6905548455	-0.6282633639	0.4630112286	2.0855910795	0.1085502705	0.1460207176	0.2969949607	0.3497320839	-0.2737010651	0.2113561922	-0.0144314474	0.9560160452	-0.4463389183	-0.5214310796	0.7664787587	-0.2069564994	-0.42919346	-0.4734194765	-0.1353007173	3.0573176773	0.0179940204	-0.4508394631	0.0314322537	-0.5677186113	-0.3999645775	-0.4521361771	-0.5042001871	-0.6992725116	-0.6303715765
ALDH3A2	UP	4.70349140763006	-0.3727224168	0.0964676359	1.3072633557	0.12866551	0.0278989315	-0.8387193646	-0.4399217298	-0.1358212654	-0.4346460156	1.5192806348	1.2025401197	-0.2495441491	1.4601968477	0.5634202114	-0.5093701543	-0.569562964	-0.0063263645	2.0288697207	-0.1059770452	0.0286481526	1.9376980338	1.0844797556	1.349744045	-0.7159287261	1.5704886399	1.2487048268	-0.3246529199	0.5112552546	0.1955019513	-0.2100604775	-0.1209053696	0.5963850992	0.1537584609	-0.4833068733	-0.3507611984	0.6699430243	0.6720149925	0.6847155509	1.2461429664	-0.4406528972	0.9692719514	-0.2753029541	0.5908613928	1.0308208017	-0.2276168033	-0.0245544007	-0.0227113957
ALDH3B1	ND	0.677033657343306	-0.1770744636	0.1337981174	-0.1123843647	-0.1141630135	-0.0260443555	-0.2960892002	-0.3523467405	-0.2221559666	-0.513501776	-0.1613483664	0.5258814599	0.1790128607	-0.0046833479	0.1183891522	-0.1629029674	-0.1203106284	0.1209558747	0.4005540829	-0.0653584703	-0.0730496614	0.3419070411	0.5512995517	0.196999361	-0.0219464391	0.2145813271	0.2314833318	0.0655176452	0.2518087613	0.1639589033	0.417871299	-0.2594798696	0.0770109118	0.6594413331	-0.2036352392	-0.1357150819	0.3540009777	-0.1952562815	0.0419002275	0.1090147047	-0.1344937711	-0.0939180323	-0.2359739975	0.1285042133	0.5357344067	-0.2242482277	-0.164666579	-0.2443555049
ALDH3B2	ND	-1.52759108036087	-0.1506767458	-0.1976909843	-0.0033486883	-0.1426157805	-0.1403586348	-0.284219731	-0.1704212974	-0.1864946729	-0.3632563139	-0.1547613902	-0.0210210875	-0.1194379558	-0.0464282	-0.1098981632	-0.3417718189	-0.029473031	0.1622286318	-0.0718216316	-0.0352848381	-0.0061458099	-0.0531131972	0.6577181834	-0.1954133267	0.4057710563	-0.0973808621	0.0509034548	0.1198962024	0.0151213363	-0.1812771311	0.0675258452	-0.1950914816	0.0374844483	-0.0300310183	-0.1091673854	-0.2395208259	-0.224242037	-0.0732126672	0.3060806318	-0.2203881754	-0.0577624302	-0.114852905	-0.1148314762	0.1841851499	0.2276820264	-0.3168812603	-0.2588734233	-0.168990059
ALDH4A1	ND	0.875886510659874	-0.1678689346	-0.2013427269	0.3215415401	-0.1647526502	-0.1959547185	-0.1585882634	0.0954432577	-0.4150699641	-0.3429818318	-0.1140569098	0.1293676899	0.2427347805	0.6537893482	-0.3165861228	0.092281767	-0.1299793212	-0.0734646265	-0.1160133898	-0.2194136178	-0.0821445159	0.2580407951	-0.2287440231	0.2793392372	0.3219417162	0.0537992252	0.1187882726	0.5164332945	0.322087861	0.0857446197	0.2949125784	-0.4335129454	-0.1562410468	-0.2546274384	0.2648457632	-0.146360911	-0.2463725078	0.9138738228	0.1622020081	0.6573924499	0.4148926024	-0.1589383632	-0.2451310717	0.2679892088	0.7376925574	-0.4904938395	-0.1558457368	-0.3306125951
ALDH5A1	ND	0.757432267391464	0.1768067998	-0.106637019	0.1651040759	-0.112323983	0.1669530139	-0.0283326407	0.5161806678	0.0697125688	0.5188182236	-0.1152938247	0.2342327518	0.0843041536	0.4793988467	0.0515914715	0.0895973999	-0.3338134692	0.5970445861	0.0003246907	-0.0702536526	-0.109770376	-0.1070299393	0.1209178988	0.2884378727	0.2113946908	0.231735088	0.3768022494	-0.9734100839	-0.2632337767	0.072805117	-0.9005040863	0.6329264046	0.5141738874	0.3613785328	-1.0595267314	0.2231473641	0.1677191917	-0.1515436041	-0.2904737805	0.0780984186	-0.4517296042	-0.1903725553	0.999833476	-0.0099952429	-0.0523925881	0.5989895405	0.283921878	0.0863220925
ALDH6A1	UP	3.50593076271391	-0.0695046913	0.3161649184	0.2311183158	0.2700106737	0.6093088045	-0.0825222984	0.4212076299	0.3899259814	-0.0489858428	0.9197369858	-0.0175995459	0.3718771663	0.5270230264	-0.1638978328	0.1531832263	0.9109236207	0.2705127564	-0.7597795776	0.3924433549	-0.134829235	0.5913134588	-0.4948785533	0.6878011143	0.2060264073	-0.2077672101	-0.7129849044	-0.0583530835	-0.5794769451	-0.4699246618	-0.1673927148	-0.0480486935	0.0834338862	0.0936169546	-0.0346618634	-0.2648961716	0.8477780001	0.1353263896	0.3091721154	1.0265786004	-0.1166922798	0.8455263008	0.9428644098	-0.2464521085	0.2974188597	0.7964197059	0.4007708293	0.4465367939
ALDH7A1	DOWN	-4.59788475716859	-0.3586880891	0.1545466116	-0.5816399138	0.662723892	0.7523026342	-0.1747881749	0.3686584394	-0.1702602196	-0.535711221	0.0104450488	-0.5037337337	0.425210183	-1.3506662571	0.0814433318	0.582056841	0.5224830555	0.7472257437	-0.6240112106	-0.1850780125	0.01773612	0.4450405427	0.149270127	-0.4373451071	-0.0574347602	-0.7711276632	-0.446372688	-1.1013608991	-1.2262754037	0.0121279853	-0.1334188721	0.0392620805	0.3634714446	0.4773673276	-1.6070546694	-0.3633021305	0.394422272	-1.176413613	-0.2082332869	-0.1985043677	-0.8832399994	-0.6918716524	-1.8106792033	-1.1032796848	0.0142461012	-0.2679192804	-1.3060008203	0.4062999352
ALDH8A1	UP	3.29552478565482	0.1869729837	-0.7167335484	0.0893497044	1.1369758487	1.5224249819	-0.383135328	-0.2856632555	-0.5103228752	0.5365176699	-0.5076123671	0.7912537312	0.1491955932	0.1939925552	-0.6105460216	-0.349353833	-0.7281659174	-0.9520360364	1.5765599912	-0.2419658471	-0.3340403697	1.354643311	0.3261029877	-0.199853007	-0.1625792804	-0.2145674951	-0.3336371542	-1.1156423906	-0.3292818672	1.8678426121	0.3512336447	0.2151518762	-0.530934091	1.1250337185	-0.1287981116	2.8145683002	-0.9823289221	2.2207547954	-0.4621406927	0.469087672	0.8971838467	-0.3434736864	-0.8108991356	3.0049688678	1.5217293599	0.3157124242	1.1829620121	0.4707493813
ALDH9A1	ND	-0.552175171885865	0.4757376532	0.0539915397	-0.0256291409	0.2361427252	-0.0527769256	-0.4388783067	0.046157119	0.2924238902	0.5621486613	-0.1676715086	-0.1654141814	0.0857033894	0.9948340554	-0.3595504425	-0.186654957	0.0308796072	-0.0841834364	0.0453053727	0.1354185067	-0.2996930942	0.5823712537	0.5974284955	0.0352952734	-0.5924917199	-0.0689681944	0.1888643815	-0.9054594215	-0.1915473351	0.005478246	0.03034716	0.1430188249	-0.0534362146	-0.1609158612	-0.5300370927	-0.3403527468	-0.1791418732	-0.8749154576	0.1458438033	0.0795948747	-0.2168441887	0.1935474988	-0.1623114545	-0.1252970817	-0.2045116447	0.4485025015	0.49627565	-0.2620828165
ALDOA	UP	3.47815842580161	-0.3225350396	-0.2895184196	0.2782062283	-0.0555967911	-0.2752416077	-0.2412038814	-0.4461213695	-0.2040301484	-0.6473993057	0.0791430212	1.2275217771	-0.2475934003	1.4666385937	0.6107853813	0.1419590858	0.149789622	0.6252172087	-0.1039805591	0.2816548639	-0.3419713472	0.2720634072	0.2054051677	0.5934082562	0.0260190204	0.7067908118	0.5764034783	0.7456555651	0.3623728003	0.2086534014	-0.6160967726	-0.9819554585	-0.1523780916	-0.1076432221	0.430966535	-0.3820504046	0.1929364602	0.6360572727	0.2826936367	0.9634237804	0.8592314236	0.9847497207	0.505679104	0.8206927023	1.4022669812	-0.5133209311	-0.5823774919	0.5397329169
ALDOAP2	ND	0.0199497759304123	-0.1043779913	-0.1321409095	-0.0736139916	-0.2294896476	0.0462998871	-0.1788534753	-0.0882174477	-0.0995044425	-0.2634976055	-0.2716299205	0.2710524308	0.0630822555	0.0037952194	-0.1042015825	-0.1464426022	-0.0694789161	-0.0092851056	-0.1644088543	0.5386605542	0.1364235171	0.0401560992	0.1888956279	0.260657598	0.2599028811	-0.0501058076	0.2133010669	0.1168764005	0.1572316908	-0.0254920968	0.203519124	-0.2131843955	0.056675858	0.0283104088	-0.044343044	-0.2134225131	-0.1392569	0.123854324	-0.0745025467	-0.1432297125	-0.009928417	0.0672007649	-0.0700577859	-0.2100368903	0.0140979947	-0.0481254949	-0.3420476416	0.0077169059
ALDOB	ND	-0.920485595519816	-0.122630832	0.019685607	0.0231396838	-0.036895664	-0.061947054	-0.0893381131	-0.0613920958	-0.1504999482	-0.1377322973	-0.0466357491	-0.0161556531	0.0511707274	0.0590427456	0.0136179434	-0.0263144949	-0.1399738356	0.0502636427	0.0809053575	0.0360135361	0.1878209051	0.0284010458	0.1868045228	-0.0444108886	0.1468209427	-0.0451887046	0.0605690307	0.0666886417	0.0981551831	0.0178468518	0.0355095718	-0.0724305685	0.0862885881	-0.1477743455	0.0345578776	0.0254373608	-0.0837336755	0.0979815192	0.0101243766	-0.1266403987	0.0037093411	-0.0703008251	-0.0564736761	-0.0517321325	-0.0087244527	-0.123129622	-0.1813326614	-0.1103074513
ALDOC	DOWN	-3.54247984620199	0.1104594297	0.4105173007	-0.6978787208	-0.3634181386	-0.4063735672	-0.4290027498	-0.2902011998	-0.4876482174	0.1585910472	-0.6679946622	-0.5950894484	0.0376699725	-0.2601319653	-0.1289600479	-0.6161360278	0.2993237608	0.3542830367	-0.4885098956	0.0479328396	-0.4269964665	-0.41375506	0.2149070199	-0.7552564602	1.0415872991	-0.7329304406	0.040078899	-0.4352775055	0.1102431082	-0.2698763803	0.0090611001	-0.19040791	0.4217207027	-0.2308127639	-0.5016025219	-0.2369156378	-0.841617738	-0.295721181	0.170460888	-0.7719334313	-0.3113012802	-0.1306830065	0.1706295866	-0.5257210775	-0.1529791584	0.1781877494	-0.5318829346	-0.2932796099
ALG12	ND	-0.14654351759119	0.0190018715	-0.0111600915	0.5701798822	0.0079718741	-0.3336612891	-0.5678865365	-0.0908923124	-0.6745982228	-0.2194988623	-0.0524911111	-0.3108697784	0.175728269	-0.0869763684	-0.1516862219	-0.2993597305	-0.2689353985	0.2982016973	0.1417970975	-0.2895637128	0.0369530575	0.2285985217	-0.0925398854	0.0473693044	-0.1145490434	0.3585494714	0.5866324687	0.2364412812	0.5468767237	0.3404829032	0.0681929695	-0.0190921097	-0.0225266115	0.0936329579	0.033362311	-0.1082896645	-0.5632029169	0.3700390192	0.1829773758	0.056018871	-0.1704261261	0.0636782212	0.057830671	0.3428131679	0.2555370768	-0.378298791	-0.1795654597	-0.2634630005
ALG13	ND	2.3643435608322	0.2920001276	0.506001014	0.1144391627	0.3374437427	0.3001441828	-0.7375544757	0.2517523834	0.0046851473	0.5023847754	0.1688163386	0.0515569699	-0.0548709731	-0.1483563649	0.1179324456	-0.0713506588	0.4749181564	-0.0437448902	0.2631129009	0.0775493712	0.4592923586	0.2545581939	0.1960842743	-0.0580805371	0.0964409021	-0.1069775344	0.4032708662	-0.6810049786	-0.04823049	0.3043375177	0.1524245199	0.316142018	0.350708034	0.157702568	-0.101923696	0.2208651803	-0.0195941998	0.5528089379	-0.0264633319	-0.0831980084	-0.2923589965	0.1456647143	0.175861566	-0.2481327694	-0.0635439717	0.0958257341	-0.1484513367	-0.3957569192
ALG3	DOWN	-5.42762977106788	-0.2445609494	-0.198693925	-0.0088559653	-0.1352288452	-0.5394612723	0.1141188069	0.106354405	-0.6618951833	-0.4230158952	-0.2542199866	-0.3695720475	-0.2717149141	-0.1153896365	-0.4923178719	-0.2168585764	-0.1896148288	0.050570106	-0.2908593452	-0.140691207	0.1214631763	0.3528833675	-0.1184522424	-0.2346942701	-0.0046312256	-0.1751322219	-0.0779060053	-0.4314187706	-0.232221847	0.0756326465	-0.1693350385	-0.2548370981	0.116199004	-0.1415228541	-0.3750647916	-0.1442685792	-0.2721844488	0.1039924444	0.0351852284	-0.2830594075	-0.2821152625	-0.3323051333	-0.5835740042	-0.4606701489	-0.126361313	-0.3340936223	-0.6538616892	-0.7189141478
ALG5	ND	-0.949039137999549	0.4830988561	0.1374013447	0.248417209	0.0293316422	0.0132147181	-0.0914904498	0.1234855272	-0.156173508	-0.1284245154	0.0046052364	-0.353576316	-0.1705808663	-0.0140030342	-0.0447447236	-0.2080696618	-0.1888755763	-0.0105932222	0.1387306854	0.1223231534	0.2037374978	0.2439910403	0.1650929597	-0.1089027923	-0.1702648671	-0.2838488992	-0.1922759552	-0.3460970426	-0.092776072	-0.0965613634	-0.1612878536	0.1018156287	-0.1728238313	-0.0957151575	-0.1955766045	0.102818822	-0.3043528284	0.3482787421	0.1192570965	-0.1880796137	-0.4063019493	-0.0478937461	-0.1094355683	-0.2802604929	0.0744616516	0.1681943995	-0.0006686613	0.3024208489
ALG6	ND	2.87000040357848	0.1699053986	-0.0412480625	0.8149951164	0.0708734869	0.6571300166	-0.5230409947	-0.3262248458	0.006506091	0.5064770236	0.2018905762	0.2936829047	0.142500189	-0.6895371224	-0.5727899911	-0.1307432907	-0.3796439955	-0.9986122769	0.6837064942	0.4465675302	0.0082154135	1.0141194242	0.2914650021	-0.516896971	-0.2143749287	0.4797937235	0.6527333653	0.4561034422	0.7874786788	0.9132716388	0.0604520107	1.0355160722	-0.1914580628	0.2007111334	0.8203890016	0.5353851835	-0.4643623978	1.0135936928	0.2831516389	-0.5922264064	-0.0432790336	-0.1151873975	0.251970078	0.4491884904	0.2030356268	-0.5601876922	0.4271558971	-0.6532414208
ALG8	DOWN	-5.69399406092934	0.3087856325	0.231459845	0.0944596173	0.4928447084	0.1508122185	1.0637887861	0.4643911313	-0.5077994906	-0.3473220148	-0.1044781759	-0.5883208428	0.2739524197	-1.2002771309	-0.7600580699	-0.1950992217	-0.5506966862	-0.8791670574	0.3503522857	-0.3811142296	-0.2685893164	0.1075990652	-0.4371365137	-0.9912385297	-0.1613229894	-0.6085413135	0.2122285865	-0.4719257476	-0.4075916624	0.2244985121	-0.2340575306	-0.0957728336	-0.0154385101	-0.2129732764	-0.7867139128	0.1603816184	-0.5593491662	-0.2061810927	-0.3405613153	-0.866316454	-0.7997207508	-0.4870970699	-0.2511942048	-0.310017297	-0.3580007404	-0.4089301513	-0.3416084207	-0.361810562
ALG9	ND	-1.87631309270451	0.2073523741	0.1741036921	0.7122689441	0.6928285178	0.3743460307	0.5240898656	0.4268730069	-0.2403373012	-0.5504400682	0.061224166	-0.3311270612	0.2399423916	-0.861292044	-0.6944826285	-0.2910099091	0.0808769485	-0.1441247145	0.4370286226	0.0232828324	-0.4019781709	0.4670562162	-0.5172325309	-0.5114647775	-0.021584859	-0.2696291259	-0.4903834361	-0.0267652335	-0.3144302628	-0.1504622399	-0.256708667	0.0448957302	0.1424894238	-0.1735080558	-0.6561037667	-0.2102404988	0.301299528	0.4643778702	-0.8852258982	-0.7194890843	-0.2980326374	-0.0667520541	-0.0146936949	-0.8713436863	0.0825071024	-0.2535344822	-0.1484180672	-0.2713596722
ALK	UP	13.4710584138994	1.070877001	0.2353712395	3.0043082008	1.7821823009	0.773448767	-1.3804119523	0.3195414387	1.2372556408	1.4664893093	1.8098676015	0.0298044051	0.5771352673	0.2037079329	4.0573937447	1.1234680647	0.8106329511	0.2356066975	2.4647047905	1.4249757434	1.2820244148	1.7007181762	0.042137585	0.3677239783	-0.2055564748	2.5322865518	0.8647762736	2.6487866002	2.8900474659	2.0045495529	0.0203050501	2.2891403871	2.3498398927	0.8184326211	3.5678251024	2.3644236201	1.9481929289	3.3260213353	0.3151101989	-0.224448678	2.5928455144	1.2579779487	1.0864351956	1.7280858016	2.4395259475	0.2985481505	0.181105742	0.3011070763
ALKBH1	ND	0.386354173705917	0.0084526278	0.0955578788	0.1303438294	0.4334778049	0.2862976955	0.2106999343	0.2005108879	-0.08678133	-0.0890152274	0.3236969693	-0.6583126912	0.1563708732	-0.376670111	-0.0988077129	-0.0962200814	-0.1102022658	-0.1968100818	0.1319763248	0.1721275848	-0.0241849509	0.4440477462	0.0447727446	-0.1244912724	0.0213763039	-0.6192498269	-0.1082315368	-0.087976275	-0.0371503675	-0.1633292967	-0.0295215058	0.0057857128	0.1041238523	-0.1275705314	-0.2465862857	-0.2651808073	0.4621290626	0.1733878109	-0.1214282354	-0.1314612692	-0.1944045194	-0.0813997379	0.1867385835	0.6869825859	0.5532484968	-0.1574994094	0.1339529208	0.041729026
ALKBH4	ND	-1.85302564753232	-0.2968244118	-0.4368175383	0.2143852294	-0.1782935412	-0.3523954308	0.1293167305	-0.2374420771	-0.0181467748	-0.363896383	-0.0103208283	0.2254151042	-0.0158697866	0.1445319923	0.1452951877	-0.0328143155	0.0705435196	-0.1013644914	-0.4128693954	-0.2866615703	-0.1865684901	0.3687520773	-0.3194496375	0.2189001395	-0.6859469982	0.2450802701	-0.3924470241	0.0230802762	-0.0156778064	-0.1791677016	-0.4919072914	-0.4560251472	0.1582859458	-0.2799569937	0.3795557089	-0.4904475902	-0.1325906997	0.3970590481	0.0327135055	0.2147939473	-0.0435271064	0.3356582786	0.007948316	-0.3245597159	0.3351453611	0.0101178346	0.2083586984	-0.1557954205
ALLC	UP	3.52101052288493	-0.7344318367	0.4543375788	2.9397452612	1.9431132508	-0.0314549427	-0.7135322153	0.3579732844	-0.4983844785	0.1996878341	0.1756211309	1.4303508352	-0.4187119228	0.0875530101	-0.1025005171	-0.4675426683	-0.1214359084	-0.2258086694	3.5138136028	-0.2443713116	-0.478011727	0.0398321264	-0.0416243536	-0.993668488	-0.0316703398	0.4490310243	0.7176810442	-0.0570110441	2.3090004	-0.1634394423	0.0636674678	-0.2265685157	-0.1876553921	-0.4258734911	0.9856887186	-0.4044059184	-0.0941872305	2.2683302003	0.6755454568	-0.9058867926	0.1112762096	0.3378247373	-0.417742334	2.7961038965	0.4055757565	-0.4725185474	-0.252230715	0.0513724735
ALMS1	ND	2.54483128107513	0.1945722658	0.2911461552	-0.0128238188	0.3346108865	0.6387027673	-0.2446905414	0.9750197583	0.1695307327	0.3732616023	0.1238605936	-0.4448998238	0.601018987	-0.686157696	0.083090766	0.1254088723	0.2421432085	-0.1097028118	0.077108375	0.2092065613	-0.2937910815	0.1281938955	-0.4984780575	-0.1034770974	0.3704039003	-0.1212166368	-0.5344128762	0.1696873103	0.1840399918	0.1620863032	0.3740550423	0.4498610509	0.299035592	0.5652215444	0.4913886784	-0.1149677322	-0.0968565639	0.1693975466	-0.4720043943	-0.1323160705	0.2319118584	0.1279593215	0.2071381644	-0.4246193859	-0.0509868554	-0.0585987628	0.2290048607	0.3595657564
ALOX12	ND	-1.07255773563027	-0.0115534285	0.343100323	-0.434267675	-0.2636807803	-0.1504842811	-0.4257880654	-0.0027451072	-0.3743978076	-0.4566702573	-0.0509043183	0.2290333962	0.0250434266	0.1651291176	0.0760837879	-0.0656162908	0.0645512856	0.2139487825	-0.1718016251	0.0396263744	-0.0193888982	0.237897	0.1138588389	-0.3004762366	-0.4336045923	-0.2507190099	-0.1391594623	0.0665117318	0.1239874238	0.1723521103	0.4559866067	0.2648116305	0.0190284215	-0.222188604	-0.100047434	-0.1347006785	0.1834229144	0.1861173246	0.1140392276	-0.2317017836	-0.3636106333	0.1251876601	-0.0193828308	-0.1694479233	0.2213827549	-0.211263772	-0.1348946782	-0.1185771485
ALOX12B	ND	-1.69346811996979	-0.2680746769	0.0228712749	0.1903123904	0.0486033231	-0.1421294976	-0.1461033562	-0.0901343181	-0.2184962498	-0.3167248938	-0.1401813196	-0.330809111	-0.0356974554	0.4102141493	-0.2366727168	-0.1354128499	0.0128815335	0.6002303858	-0.4049515443	-0.3807088897	0.3278006903	-0.2565265805	0.2188526125	0.2447677641	-0.1426532215	0.279066571	0.2686935321	-0.1632807986	0.2117431828	-0.175988912	-0.0548008603	-0.3007812893	0.1069984183	-0.2015500161	-0.1393146547	-0.0130059483	-0.0566002038	0.1028092988	-0.1300855229	0.025160167	0.0670625165	-0.0690719775	0.0567986142	0.0955991272	-0.293289157	-0.2444156894	-0.4908795487	-0.1957077539
ALOX12P2	ND	0.131439391743613	-0.4462055466	-0.0725720235	-0.1996446414	-0.2908994387	-0.0446376892	-0.2573196853	0.1179505614	-0.3319551229	-0.1566007442	-0.3378902379	0.025137024	0.3364028616	0.1044939624	0.2978793873	-0.0997056536	0.27886856	-0.2628258829	-0.2515774306	0.2099877682	0.5231972656	-0.0813986638	0.1280141936	-0.2205563092	-0.2399039932	0.269291186	0.3548306959	0.3168031833	0.4541381175	0.2016924848	0.0992715166	-0.1985748292	0.2028210587	0.0383224333	0.0808898034	0.1263371508	-0.253015531	0.1456081527	-0.1793085055	0.1909736207	0.1904453347	-0.2830504494	-0.4460113375	0.072960087	0.0693380358	-0.2305912803	-0.1657712086	-0.0340520155
ALOX15	UP	5.07982742311071	-0.2441270946	1.3166564192	0.344415621	1.9973184956	-0.5707850239	-0.3814925563	0.0577097424	0.2719657375	0.002934659	0.7904607534	-0.4387723985	3.1403997243	1.818173166	-0.5589277709	2.1345466158	-0.2838720747	2.849254204	-0.3725797239	0.3500644793	1.3043041763	-0.4780023823	0.9908895692	-0.4337687629	0.4577909491	-0.5917343114	-0.0911853191	-0.4168596999	1.049743508	-0.3629425369	2.0431327616	-0.0076149064	-0.3813194404	2.2605639084	-0.4044630074	-0.2354174068	2.5630118463	-0.0913193447	1.7116299658	-0.4162169729	-0.5432397438	0.0188153553	0.1167555739	-0.0623404562	-0.259037199	-0.5418660753	0.3714691064	0.8119654148
ALOX15B	ND	-0.798795078067656	-0.2289515487	0.1313285996	0.116325431	-0.1315752262	-0.1988126074	-0.295616781	0.0494746769	-0.1557403965	-0.2028002856	-0.1780157673	0.0793557238	-0.1119181925	0.1966240993	0.0438587012	-0.1027921673	0.0127209005	0.090161119	0.0951871137	-0.2358458799	-0.0873086368	0.217563837	0.1892869383	-0.0201932616	0.4154359113	0.0789736884	0.4600105604	0.1672346784	0.2016752707	0.1986678635	-0.153584801	-0.1579265589	-0.1262056377	-0.04918711	-0.0689516821	-0.366741407	-0.1895761031	-0.3456285901	0.2466621025	-0.2380746729	0.1006791168	-0.2352608817	-0.294023223	0.0838429343	-0.3145830944	0.0031260602	-0.2760303852	-0.1324353091
ALOX5	ND	-0.169174899346239	1.8807107503	0.7487548508	-0.2742396852	-0.0024334502	-0.6186718116	0.6723545931	-0.5929013551	0.1456356281	0.9067064076	0.1029662893	0.4322111112	-0.2053605374	0.3632264968	-0.7138314082	-0.096116689	-0.077375097	0.2720958222	-0.0533912361	-0.2241316211	0.1435541936	-0.5603001222	0.9976839818	-0.3234423174	-0.2780330248	0.8402713675	0.1131377947	-0.6261653686	-0.1451184635	0.0850134649	-0.2473137425	-0.0155389427	-0.2024514448	-0.3925445238	-0.5977720694	0.3582336364	-0.4558886806	-0.5052285558	0.7683272352	-0.3556539503	-0.4665080179	0.0847494849	-0.9918985526	-0.2442732749	-0.6514191774	0.6060512421	0.2673448305	-0.4945212799
ALOX5AP	ND	3.18128334698119	4.9792921048	2.06316269	0.8029529692	0.6037257301	-1.0578838983	1.4735449345	-0.3158287041	0.0568159443	2.0854463185	1.8158594519	1.0694764486	-0.1510979537	0.7403180678	-1.5520251709	-0.8586804907	-0.4615808727	2.0468420202	1.5205828043	-0.3992328249	1.1938190922	-0.7658904368	1.9087016243	0.0775680849	1.0666895077	2.0449675103	0.9470119337	-1.2338128611	-0.5314568471	0.7404476725	0.1375970224	-0.0113812927	0.9555103302	-0.5316293516	-0.5507654612	0.1009464616	-0.2611456597	0.2763458276	1.4002737731	-0.263408877	-1.0182741609	1.3678644432	-1.2438767705	-0.2374792409	-1.4928267863	0.6799506208	0.5234994314	0.3446511584
ALOXE3	ND	-0.342408146714092	-0.1361104417	0.000252388	0.0519296793	-0.0468453705	-0.1154600704	-0.06932711	-0.0248680217	-0.1923983875	-0.2645424777	-0.1378250949	0.140095537	0.0828583636	-0.0231947806	-0.0056236857	-0.3122528819	-0.1109953776	-0.0648633064	-0.0820343115	-0.0713968599	0.9268786371	0.167879787	-0.0103408259	-0.0877249929	0.1797666026	-0.0503522712	0.0437606776	0.2215228141	0.0550737609	0.0116080685	0.1522685528	0.087575388	-0.027975176	-0.175581456	0.0013211217	-0.0172940477	-0.0716885088	0.1003519749	0.0239110517	0.1206104495	0.1978362533	-0.3061272049	-0.0809774916	-0.1499234809	-0.1396484655	-0.1175424067	-0.4155763952	-0.1761682914
ALPI	ND	-1.09111127803228	-0.1424964418	0.0378582728	0.1052212729	-0.0961778889	-0.1789439654	-0.1656764682	-0.1205319358	-0.347553343	-0.4598107438	-0.0296166757	-0.0039734466	0.0000327599296081615	0.1658860387	-0.0035217558	-0.1731955496	-0.1096829681	-0.0082258137	-0.330061255	0.1923724235	-0.0280294711	-0.1552249341	-0.0510825944	-0.1165881691	-0.0231707619	0.3543664109	0.1322107574	-0.1068239432	0.2915721407	0.0732293395	-0.114475289	-0.017936189	-0.0744833332	-0.2244431612	0.0059425465	0.0192618943	-0.0113927775	0.1501684709	-0.0154768741	-0.0916624455	0.0100636774	0.0585156084	0.0481792747	0.0191451106	0.2460806304	-0.1546456696	-0.2926272748	0.0400684141
ALPK1	ND	-1.17173306251717	0.2389495877	-0.1496199852	-0.3343833809	-0.3297943747	-0.1033742524	0.1166506487	-0.0232372573	0.1530706413	0.1617423641	-0.3224305158	-0.0617235418	0.0555064981	-0.1629594939	-0.1034898295	-0.1436191757	-0.0270383462	-0.1620987814	-0.4250072963	-0.0497758848	-0.0311656423	-0.2044844372	0.1040406479	-0.0505509509	-0.0961666989	-0.0154192754	-0.2560443108	-0.175991607	-0.076887098	0.0305605934	0.0063805497	-0.2326937747	-0.2517738091	-0.1058742525	-0.1266312238	0.0907229366	-0.4902398165	-0.526436718	0.4150042787	0.0239290746	-0.2906290431	0.0010415788	-0.1076263217	-0.2174273736	-0.1063463472	0.316399999	0.2542898754	-0.1718691395
ALPK3	UP	5.54380836980278	0.4855132319	-0.1408347445	0.1582332487	0.3936791958	0.390164356	0.502660485	1.4222714957	0.4901791047	-0.1031849248	0.6778959212	0.7219698883	1.1737824173	0.8930756803	0.3821664857	0.7314434018	0.7296707561	0.1469200225	0.3519000345	0.8297341778	-0.2168399682	-0.0590958208	-1.4016429263	0.8415990185	0.4240129867	0.3899894994	1.629431774	-0.7408534883	0.1662711372	0.5619252843	0.4666902514	0.7421207342	0.3161760029	0.5268296745	0.7767486236	0.6155063938	0.3619303412	0.7667956863	-1.254093346	0.6446993889	1.0038107843	1.1777548206	0.2996380498	1.3020489633	0.6316650561	-0.8874555669	0.790326213	0.6918336954
ALPL	ND	-2.89598010426721	0.3245765861	0.4220261746	-0.2567161395	-0.2405448957	-0.4155837457	0.0952703554	-0.0403192079	-0.3706880375	-0.3049307083	-0.2557962596	-0.5149559268	0.0933080134	-0.1438810674	-0.3900599427	-0.3755435417	1.3842582829	0.1082902419	-0.1536536228	-0.3305292429	-0.3062241897	-0.1280542979	1.1001824175	0.005664055	-0.1955352661	-0.1894770464	-0.1360097087	-0.1471018156	-0.1139084816	-0.1279538623	0.1079251511	-0.3719865231	-0.2318077328	-0.158228003	-0.3749925191	-0.4245981615	-0.3940364381	-0.3101248049	0.1098285005	-0.3513805628	-0.3234576505	-0.2369536423	-0.5023247263	-0.3880750392	-0.2785697746	-0.2115324227	-0.2677340317	-0.5827129347
ALPP	ND	-0.201882616327638	-0.2830016505	0.210314408	-0.2493490645	-0.3483710741	-0.038867413	-0.0885396195	-0.1929333823	-0.5849444833	-0.2889893717	0.0930891542	-0.4499180176	0.4601229128	-0.0064173731	-0.0170598646	0.0220514216	0.0430295823	0.3713817692	-0.3674494894	0.0363741675	0.2060388304	0.1150587415	-0.0627727809	-0.3081218456	0.0678952452	0.3223787299	0.4372731099	0.4365373663	0.576051414	0.3288502323	-0.2979423721	-0.0771970304	0.1546456877	0.1046446382	-0.0395657555	-0.0864104908	0.0243696531	-0.0941918831	0.0416221087	-0.2536992351	-0.0072246037	0.1529486479	-0.2834685409	0.0347862144	-0.6228453975	-0.2344508594	-0.5824598159	-0.3181678878
ALPP /// ALPPL2	ND	-1.89316891427023	0.0739029971	0.231160184	-0.4716656336	-0.0460354518	0.2007252016	-0.2484412267	-0.1963479292	-0.3773574893	-0.3665522417	-0.1763998102	-0.3606653696	0.0964139954	0.484622901	-0.1612083985	-0.1290479166	0.0683028931	-0.1687099694	0.0588651903	-0.0203563999	-0.1224241995	0.1793533188	0.0325950122	-0.1813191138	0.6071139107	0.5753351356	0.2170388947	0.1386994559	0.4133685381	0.4440979778	-0.0082879147	-0.2515477373	0.2741372048	-0.5862377752	-0.2612442953	-0.1115081261	-0.1848182057	-0.1387358577	-0.2603254615	-0.0769998554	-0.2451091045	-0.51114467	-0.4180691009	-0.2199072741	0.3898175427	-0.4539934112	-0.2834741558	-0.4352408004
ALPPL2	ND	0.452290192777625	-0.1935054225	-0.0166233286	-0.1975691509	-0.1823611152	-0.0175405118	-0.2093085556	0.1138513424	-0.1647348475	-0.1960833408	-0.0148050306	-0.1391468774	0.0450633998	0.145903525	0.1599133023	0.0779168375	0.1720369303	0.2226218838	-0.240371721	0.0303631605	0.1693940758	0.1587231692	-0.1965832174	-0.2406031681	-0.1191891887	0.2198775145	0.3246732808	0.2127066692	0.379159604	0.1063422986	-0.2199814819	-0.0392626008	0.1640334024	-0.0229266553	0.2797070424	-0.0878993447	0.1184959579	0.2315965312	-0.0596606317	-0.0152085731	0.0278252893	0.0469248446	0.0280323868	0.0655941953	-0.0357302969	-0.0009872761	-0.3584572486	-0.2164360289
ALS2CL	ND	-1.90342737336791	-0.431600247	-0.1037283641	0.286167	-0.2970444879	-0.420928465	-0.3777715512	-0.5665695969	-0.4163599888	-0.1462554198	-0.1857649911	0.048376274	-0.1164330546	0.467473377	0.0369926558	-0.1770952261	0.020334089	0.067557371	-0.2210976628	-0.1854451696	0.0128568162	-0.0148824666	0.3764248817	0.6113767033	-0.0972001755	-0.3179952248	0.1873799085	0.0909436607	0.2310782163	0.0723804291	0.1996613309	-0.3169846849	-0.0159145496	-0.1815184778	-0.2141569326	-0.2098069686	-0.3462835003	-0.0262675753	0.3945696725	0.3977996361	-0.0142756253	-0.1655945237	-0.3524756432	-0.3869596938	-0.4449629201	-0.3216798914	-0.3301381649	-0.448931998
ALX1	ND	-1.62878596727797	-1.5617526205	0.3938276992	1.4162607962	-0.7509223306	0.1159139411	0.6999527846	0.4037458602	-1.3168503773	-1.5540368979	-0.9749588373	-1.2298814532	-1.5405045402	0.119641066	-1.1072283811	-1.2947007359	0.9609392786	1.860866366	0.9247366224	-0.7991528417	0.2122610631	-0.9508987088	0.9106062751	-1.6886957959	-1.5424321411	-1.4874747955	-1.1633778003	1.6957079945	-0.7456962162	-0.0472648873	0.1252686886	-1.2704216877	3.333905975	1.2936589692	2.7204482855	-1.4595555726	-1.3039672463	-0.3029326496	1.2983685679	-1.4235866484	2.0434728496	-1.2813707013	-1.5895764953	-0.1920855169	0.3505914845	-0.2953258703	-1.5142681122	1.0882777686
ALX3	DOWN	-4.18231280152155	-0.2183013201	-0.1362259621	-0.1573028239	-0.4555544449	-0.17301762	0.512799312	-0.4911250775	-0.452220431	-0.3944097914	-0.2303363427	-0.509078587	0.0736091461	-0.0845844111	-0.3634780547	-0.3501747442	-0.3139481837	0.1522628345	-0.1229152376	-0.3175014947	-0.0073295989	-0.2434157275	-0.034243468	-0.3005434743	-0.0078823087	-0.1676781297	-0.0915852141	0.1386339575	0.0441063707	-0.1806230212	0.0434570779	-0.4978829789	-0.0315401577	-0.0609537203	-0.0712874364	-0.2096437367	-0.2345547447	0.0005744306	-0.2658876591	-0.1127908424	-0.3989509356	-0.2386426188	-0.3023407996	-0.1633094405	-0.0566340203	-0.5527097406	-0.7739578664	-0.3080348453
ALX4	ND	-0.695847276447985	-0.0569465148	0.2285691757	0.1152065806	-0.2318741475	-0.3112427633	-0.4503621026	0.0102828563	-0.3553971644	-0.3986823662	-0.112197941	-0.091015429	0.2758920691	-0.1075562446	-0.1812228761	0.0117178194	0.1755840955	0.1988541348	0.0398325888	-0.2230281376	-0.3026169524	0.2069466017	-0.0050912358	-0.2539705497	0.6531734682	0.4050105061	0.2493388967	0.1607943987	0.3778137665	0.03171175	0.3028059158	0.0590959864	-0.1433150194	0.0939869751	-0.2886103325	0.0768960552	-0.4427937306	0.2267581767	-0.5078811418	-0.0231889172	-0.2631248228	-0.038943255	-0.1837417974	-0.0269907566	0.3271537792	-0.1590292306	-0.1807882908	-0.3011878047
AMACR	ND	-0.683877495985042	0.0557917944	0.0519307235	0.1696453405	-0.0170923337	0.0108552607	-0.2582174708	0.0345449636	-0.1781385926	-0.2733596768	-0.0952639245	0.0080928208	-0.0122842986	0.1089590611	0.0468308074	0.054438799	-0.0656782447	-0.0667564547	-0.1056077201	-0.079121679	0.1845036448	-0.1461309415	-0.1030144479	-0.0676997308	0.1442200883	0.119799261	0.3210485421	0.2098513854	0.148504897	0.1577428205	0.0037152422	-0.1056460766	-0.0060869929	0.0147703556	-0.1620365656	-0.1768978488	-0.017920958	0.1500244776	-0.1684381698	0.0061938791	0.0820447329	-0.1049819352	0.004983098	-0.0088661597	0.0304800331	-0.1804870067	-0.1506760845	-0.2088127885
AMBN	ND	-0.219590171382409	-0.1319117494	0.1661084291	-0.2953416594	-0.061934419	-0.0894074938	-0.1546384481	0.2488019587	-0.2577746703	-0.2014626628	-0.5036022496	-0.0821250427	0.1648145722	0.2037847768	0.1054363933	-0.0006575335	-0.0498516207	0.0222182077	0.1541408013	-0.0725166967	0.2389669477	0.1048523194	-0.030240184	-0.2396567891	0.0816022789	0.2078885678	0.4504099523	-0.0832187701	0.5107413884	0.2953230576	0.1674580975	-0.0389315581	0.090583776	-0.2971004842	0.1658426923	-0.1964261649	0.0833976118	0.3962689374	0.1645586213	-0.1761790051	-0.2955964407	-0.0033779777	-0.2844766933	-0.1246624323	-0.0698802095	-0.4465455024	-0.2445704716	-0.2134077643
AMBP	ND	-1.80663634561308	-0.0995968792	-0.0198425864	-0.1489133253	0.039738322	-0.0382352503	-0.2163563658	-0.176314232	-0.1613996838	-0.1964946255	-0.0795710161	-0.1330731271	-0.0397646301	0.1797317208	-0.0529802397	-0.0401791443	-0.0504986573	-0.1933037711	0.0549365617	-0.272262962	0.1353953173	-0.0865194378	-0.1115678996	-0.0971365427	0.1502657869	0.1109810024	0.0675767276	0.1880078783	0.2862455761	0.1796708424	-0.3408530471	0.0343852534	0.0179321922	-0.1534590997	-0.1040247498	-0.0863892828	-0.0901560741	0.2004188616	0.0233006436	-0.1534516208	0.1274704612	-0.2718499123	-0.0487302167	0.0115614309	0.2745832947	-0.2725822445	-0.3563435568	-0.3492989159
AMBRA1	ND	-2.20082303641449	-0.2350332552	-0.0587565293	0.120777787	0.1172902243	-0.0093104126	0.1407638525	-0.218792228	-0.0513410181	-0.1505218695	-0.190056572	-0.2017773892	0.3091387272	-0.1664555308	0.0178911145	-0.0726227508	0.2291917922	0.1192324588	-0.0045254662	-0.2255660878	-0.4922111312	-0.1504372849	-0.0830627304	0.0022084063	-0.2278374161	-0.0841203911	-0.2112598188	0.3811894251	-0.1774861954	-0.074040295	-0.2274258791	0.0010660208	-0.12365967	-0.2695360013	-0.1092637978	-0.3262978627	-0.0034781452	-0.1077313734	-0.0898636637	0.038876332	-0.0072577082	0.1343617909	0.0658831918	-0.0722808454	0.2062322636	-0.249208009	-0.0441919585	-0.1364334337
AMD1	ND	0.820359422368131	0.6377493962	-0.0336451825	0.224361035	0.1164448504	0.336418103	0.3386390502	0.8436144774	-0.0804416314	0.5396830817	0.3896261294	0.1685041242	-0.1079539349	-0.4899684089	-0.410803809	-0.4876317284	-0.1400240371	-0.0942331732	-0.300361689	0.4400095008	1.0220825747	0.526369131	-0.0014599611	-1.0223743291	0.5683631371	-0.232831761	-0.4440482059	-0.2225308969	-0.2380086696	0.0801864662	0.0504596803	0.2921908046	0.4330590547	0.2620515033	-0.3115990162	-0.1649203156	-0.0009918504	0.4196164124	-0.5919408792	-0.4449478932	-0.249509131	-0.184255373	0.741667815	0.0637981998	-0.2821551053	0.2333617728	-0.291627717	-0.5694097984
AMELX	ND	-0.626604174985141	-0.0195718178	0.0709060596	-0.2286733837	-0.1402790796	-0.0970551669	-0.2760917241	-0.0689749565	-0.0955056569	0.0979723174	-0.0567815488	-0.1880085086	0.0175635601	-0.09111278	-0.0507708165	-0.0945396611	-0.0805329712	-0.1434133722	0.1448180772	0.3434526971	0.2409634254	-0.1774908775	-0.0868642536	0.1300912436	-0.0735012719	0.0596998929	-0.0152892137	-0.1316110076	-0.247094411	-0.0574908963	0.0224655004	0.3248403331	0.2381478499	-0.1743320944	-0.0591947885	0.0991153928	-0.0994933038	0.3975158686	0.0952501283	0.0783803578	-0.1329122191	0.0465768425	0.0652446598	0.1635611897	0.06829601	-0.1117308204	-0.1010751715	-0.0155291079
AMELY	ND	0.475496023272596	0.0724187844	-0.2063780422	0.323538725	-0.1986464758	-0.4006253536	-0.013379549	0.1944889828	0.0934902476	0.0425540984	0.0256184622	-0.1544022888	-0.0990668178	0.2639985247	-0.133369463	-0.0783341928	-0.1297590101	-0.2634297073	0.0215940923	-0.0375303317	0.0663827982	0.5600057194	0.0674634072	0.1324717429	0.0104601714	0.1685120856	-0.0864295109	-0.2619249394	-0.2092163139	0.0200325576	0.1034453083	-0.0304982625	0.1314483001	-0.1002432166	0.0072944645	0.3400657176	0.0848859362	-0.2696297608	0.0542795569	-0.0178396691	-0.1095388848	0.1519245224	0.0882453761	0.3716813918	-0.220750441	-0.2130028699	0.0548918639	0.0116120986
AMFR	ND	0.415528665864625	-0.5137318262	-0.5430033914	-0.645150517	0.7842949179	-0.0623244166	0.3692754209	-0.3470460352	0.0419487819	1.0316520509	-0.7762787147	1.0867080013	-0.7654742562	1.5188622748	0.1525253238	0.5030626064	0.4824707469	0.7050245836	-0.5617486793	-0.1078611234	-0.6724630776	-0.3704949413	-0.1405751255	1.2933528913	-0.357536881	0.7487050817	0.5421351747	-0.2714159309	0.1465660625	0.2814848126	-0.5301346131	0.3196748149	-0.5219991811	-0.8637767804	0.4672768804	0.8357925609	-0.6344339042	-0.5821326037	-0.4334144037	1.2943452374	0.4168277346	-0.1320230627	-0.9825135198	0.7226157663	0.7653860147	-0.0625730092	-0.733515313	-0.5149622108
AMHR2	ND	-0.386978071077189	-0.1902648819	0.1550936781	-0.3891507374	0.0412937804	-0.1143087932	-0.3397462285	-0.1043619176	-0.4843704805	-0.3190786705	-0.3392075877	0.0719549025	0.1600828779	0.3363448481	0.1833643104	0.1576810691	0.007211746	-0.0211280706	-0.0818175151	0.1303534232	0.2336586868	0.1839646853	0.3000332321	-0.123707576	-0.0435735734	-0.0411832572	0.6467858444	0.3055570232	0.4272938876	0.4087693918	0.0544813345	-0.0296741912	-0.1310158108	-0.1420169191	-0.0449001041	0.0525439696	0.1095555354	0.3188195485	-0.3050103419	-0.0247964614	-0.1040658524	-0.0090552227	-0.0121036659	-0.0655167032	-0.0600283645	-0.403257685	-0.3200977704	-0.1396085206
AMIGO2	ND	-2.74797486545257	-0.0292954705	2.2498424555	-0.4762879718	0.4555302491	-0.5462661602	-0.6139991977	-0.8828979417	0.8566908186	2.3323885172	-0.3516212057	-1.2433031675	0.1610400588	-0.4393232506	-0.5933788548	-0.8473679321	-0.9667175232	0.9272377811	-1.1876055966	0.4252440896	-0.1503029086	-1.8803078121	2.697340791	-0.85622514	-0.1766325696	0.2859110639	0.0631400408	-1.0583216894	-1.5362309368	-0.046704218	0.9300333972	0.152680514	-1.280506792	0.6579316483	-1.2218669566	0.2313800384	-2.5640151802	-1.8790578538	2.1696809188	-1.7736406967	-1.1804891348	0.5639849414	-1.7602413682	-0.9522954645	-1.7847925943	0.6458232737	0.3976706862	-1.5150947972
AMMECR1	DOWN	-8.21861182541021	-0.3562624136	-0.2420702361	-0.4754258295	-0.1722285726	-0.3850239571	0.0801564267	-0.2829117237	-0.4354157403	0.5207144435	-0.3973175005	-0.5527652463	-0.2843083611	-0.7127784875	-0.2577484458	-0.4913574205	-0.7289975256	-0.0260980086	-1.0259011425	-0.5067831322	-0.8428454824	-0.6851799613	-0.3577125729	-0.051897058	-0.6777864476	-0.7125569518	-0.8028888027	-0.9853345171	-0.962088715	-0.6592960546	-0.823553222	-0.5387094829	0.7769344152	-0.1550603072	-0.8131165913	-0.4647864517	-0.5855982706	-0.4067932003	0.3219148604	-0.1959917085	-0.637769564	-0.5047672199	-0.5092947489	-0.3581595446	-0.1212085109	-0.3369583322	-0.1250762357	-0.2029736036
AMN	ND	-0.774912775536527	-0.3773011551	-0.3044699438	-0.0094735757	-0.1243842205	-0.0202963717	-0.1581968784	-0.001817349	-0.4052057361	-0.4089099566	-0.1160947832	-0.1197571881	0.0752000949	0.0923773869	-0.2641270496	-0.2136626242	-0.2235037283	0.179468537	0.3684307457	0.1088845984	0.1894200342	-0.0321777197	0.0912596661	-0.3825464555	0.4616948183	0.0532353784	1.1876398377	-0.1859216963	0.544937625	0.3495009173	0.3723005112	-0.1567915052	0.1030859774	0.0251499108	-0.0192353306	-0.2037040093	-0.199473157	0.1372613807	-0.1805481084	-0.2334407136	-0.4481759767	-0.2186992101	-0.3239446691	-0.1794829893	-0.0408649966	-0.2467997029	-0.4822487565	-0.0052898312
AMOT	ND	-2.27538980453428	-0.1633113517	-0.1961068743	-0.1654516911	0.1499034214	-0.0438290362	-0.1153891544	-0.0100774191	-0.379676687	-0.0371980871	-0.2319197601	-0.3590114276	0.1583978179	-0.0299370046	0.0272570249	0.0179760266	0.0668257792	-0.1086584635	-0.0807923142	-0.0472086192	0.2803762095	0.0701365342	0.512408263	-0.17983228	0.4522570512	-0.1930112886	-0.3016374399	-0.1481370678	-0.0695137233	-0.0798274484	0.3158138175	-0.0242620329	0.1797783501	-0.1996642249	-0.2329151827	-0.0083548747	-0.2620446887	-0.0200366735	-0.1827218081	-0.1463996588	-0.0968944554	0.1183939261	-0.3696866703	0.0709795141	-0.3812917347	-0.2403225472	-0.1275812504	-0.2881306164
AMOTL2	ND	0.19878365104284	-0.5912832698	-0.359615921	0.2240663365	0.2143504573	0.1200658079	0.4230854649	0.2019309871	1.1400953986	0.1943991492	0.1871544691	-0.4166459086	-1.1784076419	-0.6099231314	-0.8167368385	-0.0608113759	0.1822504615	0.2502361663	-0.2376698756	0.7475492823	-0.0588421977	0.3323932708	-0.3194594573	-0.2371496509	-1.0558974784	0.7978236731	-0.3583257075	-0.2929420106	0.3875343959	0.1067404221	-0.2776710991	-0.9835444968	0.3180753658	0.5353187501	1.6156210864	-1.1818297872	0.2188559009	0.634016687	0.7326792017	-0.4206119667	0.6419172181	1.4376668959	-1.9837509167	0.9577852222	-1.2182328015	-0.8776314456	0.1733182802	0.7293061555
AMPD1	ND	0.445485018325835	-1.1191773781	-0.7465829453	0.188341898	-0.8526717948	-1.0288934848	1.3365119605	-0.8093375421	-0.7774366887	-0.9412775497	0.8291350327	-0.2610396458	0.1395295186	6.6623700416	0.3618637953	3.3178648597	-0.893357075	-1.1256589468	0.2540020181	-0.6034557239	-0.1035300294	-0.7025527894	-0.3808342765	3.9733047525	0.060347675	-1.0440015916	-0.0763643693	-0.629953138	0.8760164163	-0.8560477481	-0.1211014013	-0.6852921759	-0.8468023542	-0.4400277886	-1.1532375173	-0.94189951	-0.857233976	-0.3052037427	1.1357783054	3.6413267987	2.7473854163	-0.1124648708	-0.3457964348	-1.0940280522	-0.9528721241	-0.0979249157	-0.9150582963	-1.0837233774
AMPD2	DOWN	-9.13249586145164	0.3614832764	-0.7569265126	-1.2538491781	-0.7669421136	-1.2963595299	0.5392753936	-1.4285978339	-1.5514380813	-0.8334256318	-1.4928129512	-1.7145720925	-0.1558453315	-0.491442739	0.5365924313	-0.3675569079	-0.2684401298	-0.1349910579	-0.6998139166	-1.1495449663	0.0008676909	-0.0196798608	-0.0140445581	-0.2513011832	0.2783242069	-0.0694492123	-1.2325003181	0.3935054349	-0.3010663051	-0.6054167658	0.1059631981	-0.5624637084	-0.6214788176	-0.0819449656	-0.6160993283	-0.077708681	-1.5499615349	-2.3853439273	-0.0809617949	-0.3737915398	-0.2624507132	-0.1092995273	-0.3647100174	-0.9558547037	-0.5345165859	-0.2325079932	-0.6345224845	0.0737639809
AMPD3	ND	2.08468955895891	1.0874907712	0.0648120757	-0.1903743417	-0.337662848	0.4236997412	-0.343318041	0.4333528618	-0.1549030845	0.1618604493	-0.5926601276	-0.6024501039	0.2719637531	1.9846729257	0.8773841436	0.3901179739	0.277664692	1.2190715348	0.1666971208	0.3475205088	-0.1775939819	-0.6275724691	0.4575828982	1.2466778369	0.2213052445	0.0544301053	0.5896115472	-0.1827925876	-0.1653326865	0.1963716483	0.2592448948	-0.0217007478	0.3784095052	0.2638425638	-0.6948148324	-0.0254819496	0.1768921208	-0.3270440214	0.2387813339	1.1284299349	-0.2311509958	-0.0160536774	-0.1476125715	-0.707946563	-1.0532812145	0.2136538114	0.0769913693	-0.5071701941
AMPH	ND	-2.06833612867346	1.3080238058	-1.4161828339	-1.4307017735	-0.9460364657	-1.3423377559	-0.0487764665	-0.7028956263	0.6960553103	-0.9753023122	-0.6906395783	-1.9307850032	-0.8850627705	-0.2088041713	-1.4816366215	-1.1004561502	-0.9888370051	-1.4026687864	-0.9095718846	-1.5753143471	-1.7006286026	-1.3111145528	0.4993066593	-1.0020169124	0.2066486156	-0.9426402621	-0.6850448361	3.1863017102	1.246457202	-0.7641625876	2.5771487502	1.0631092421	-1.0985565086	-0.5886664005	-0.8804850431	-1.0050840209	-0.0964322884	0.2484081328	-0.5288726763	-1.0188522191	0.3125376692	-1.2770032957	2.2045796012	-0.1830994936	-1.4263467858	4.0297355226	1.9495191955	-0.4182024322
AMT	ND	2.19121509493365	0.5062595306	-0.097211355	-0.1062746505	-0.0357052915	-0.4094384706	-0.6840585224	0.3042434491	-0.2307754595	-0.0434127346	-0.1872441197	-0.3854409124	-0.299683526	0.3078054188	0.2064697445	0.192490591	0.2520269357	-0.1068627282	0.3269771767	-0.1236122473	-0.5683311889	0.4988795766	0.7060163371	0.725873007	0.19125258	0.7685796583	0.8427209286	-0.6242038592	0.1264860745	0.5509830323	0.1975370826	0.3355196448	-0.0471709789	0.7553628034	-0.4803205706	0.7666715878	-0.5624280029	0.1608947296	0.4334018686	0.3755938986	-0.2062356885	0.4737563881	-0.3079067203	0.4733925748	-0.0013707591	0.2597587439	0.2249285645	-0.0832844242
AMZ2	UP	5.69508499629034	0.2286514134	0.0957297626	1.4720317391	0.507117507	0.4552297048	-0.1325064914	0.5619514461	-0.2149785112	0.2760784106	1.0092103309	-0.4091482949	-0.0404701053	0.0102815835	-0.049022931	0.0958384411	0.1963526849	-0.1876505465	0.9382829228	0.2146440479	0.6084570858	0.2937561112	-0.2938420389	0.0692004596	-0.0533185326	0.2236738766	-0.1121720925	0.2863680359	0.4850164771	0.3384744841	-0.0435427057	0.3505769643	0.3883764279	0.1163467804	0.0515865956	0.1768429889	0.5716737406	0.4481803554	0.0449391387	-0.0764543635	0.5945898007	0.4651486951	0.3780619538	0.1432444168	0.6367184197	-0.0216075521	0.0432809142	0.0951300568
ANAPC10	ND	2.33475827908324	0.5380729676	0.4029156102	0.5426448279	0.5654617909	0.3425286733	-0.218441998	0.1509336621	0.2888063855	0.1066592528	0.8054893856	0.4443890077	-0.1890595989	0.3040554965	-0.126250338	0.0884149617	0.1492233973	-0.3844270011	0.5158025927	0.5731754127	0.153275368	0.6742878144	-0.4202143575	-0.4709254554	0.0677254698	0.2461077054	-0.0231891591	-0.0926048512	-0.6736864545	0.3471088539	-0.1886207319	0.3751767299	0.6683246273	0.2400538768	-0.5668666249	-0.1700112546	0.2183765049	0.3606575574	0.1252268349	0.0172659064	-0.6404397469	-0.051475529	0.3399164143	0.1836323499	0.0419359299	0.2318013343	0.1798962959	0.5458907237
ANAPC13	ND	-1.58581549781489	0.0036118548	0.012811662	-0.0110503175	0.0067707761	-0.2821147806	0.1267187776	-0.0571348674	-0.1603246351	-0.092801706	-0.0861886077	-0.0370241457	-0.4103904496	0.120674152	-0.1275320857	0.0809792402	-0.0171864344	-0.0914765034	0.1205357761	0.0004811916	0.1383901161	-0.08944322	-0.1661525216	0.1207139062	-0.08992248	-0.1011097581	-0.1204574836	-0.0549662782	-0.0864127566	-0.0969127692	-0.0717548616	-0.2476058574	-0.107080913	-0.0819608928	-0.1649139017	-0.3414746404	0.0279646334	0.2129496312	0.0751070074	0.2270987457	0.1202739927	-0.0660691717	-0.0914714278	-0.0443393548	0.211717874	0.0679202552	-0.3395620359	-0.266231042
ANAPC2	UP	3.51875942263072	-0.792300475	0.1401399346	0.1451761374	-0.0164909921	-0.0830160414	-0.3951777486	-0.0836397864	-0.4144061314	-0.183482326	-0.0107172054	-0.7385759652	0.6746843647	-0.1014337282	-0.1112853563	0.5494787413	0.4711730763	-0.0773539208	0.0253951813	0.2775825847	-0.1213913181	0.4514010028	-0.1255893587	0.6692779221	0.158980296	0.5735991097	0.7555861832	0.258106139	0.3448021641	0.7027598638	-0.3393219701	0.3583440986	0.1715319477	0.3248810644	0.3797254616	0.7256159436	0.3648634306	0.8969570309	0.2105230135	0.1769656618	-0.0026391219	0.8670135474	-0.350327714	0.4620652569	0.9366357984	-0.2278877287	0.0341632885	0.0126545846
ANAPC5	ND	-2.44445004571446	-0.7865548546	-0.2288116215	-0.0778177863	-0.3161806899	0.2173666675	0.2407853252	0.0257786143	0.606344497	0.1558750401	0.0106734617	-0.1807224647	0.347923947	0.2412184476	0.424267332	0.0035050208	-0.1938095375	-0.1293262463	-0.9100441878	0.0923331971	-0.5739668689	-0.3091608213	-0.7933416675	0.2357804526	-0.1066793025	-0.1192587676	-0.8396470982	-0.024397994	-0.5982748631	-0.4600369613	-0.4970521347	-0.4149026504	-0.3510125242	-0.2030661322	0.2108953578	-0.3422541394	0.4795673808	-0.3631136343	-0.4059857727	0.3583261395	0.3724828233	-0.1557067013	0.4026055118	0.3073684659	-0.2738837768	0.145737057	0.1888868402	0.0356051946
ANG	ND	-1.25628878768002	0.5867797713	0.6197636368	-0.4109777118	0.0538964814	-0.0312718236	-0.7438703263	-0.4070786497	-0.2156782384	0.1124312485	0.1409590608	-0.2230557181	-0.149491764	0.82182047	-0.1606607559	-0.3460154563	-0.112596144	-0.0541865175	-0.332459907	-0.4126077511	-1.0819763974	0.2746382956	1.1996881946	-0.4163989361	0.6107190885	0.3225832549	0.1655105015	-0.6024525436	0.0384352082	0.0159155648	0.545396221	0.0772306361	-0.027368887	0.1815681257	-0.5955871362	-0.0849825438	-0.8974278435	-0.0730126229	0.9323313188	0.1245800638	-0.3231169571	-0.062405809	-0.5332778703	0.0428819389	-0.781439912	0.4614521778	0.1760072071	0.1858331003
ANGEL1	UP	3.92009046670215	-0.4024425714	0.2098011719	0.335934088	0.0575042094	0.4885499535	0.2532681213	0.1026151885	0.2857364728	-0.1534152717	0.4731414274	-0.6072504129	0.5402655182	-0.2240638507	0.0245491895	0.2773236796	-0.0772138425	-0.0828723466	0.2735090351	0.3242207089	0.0484591216	0.7546881214	0.2253014041	-0.2917818119	-0.0894975602	-0.0967946655	0.7320569891	-0.2862354751	0.1294628451	0.613323315	-0.3930101036	0.1081542577	0.7207432021	0.3244894917	0.1380940426	0.0596880367	0.4559215291	0.1933395323	0.0495929184	-0.0936627089	-0.2042602868	0.9696688779	-0.0690955938	1.0971326721	0.6821039495	-0.4315809153	0.0429896152	-0.2174881587
ANGEL2	ND	2.04244570982253	0.844431836	-0.270165424	0.0279526285	0.7276664715	0.3371187442	-0.1417803371	0.3788817363	0.1273389957	0.5239852845	0.4004338059	0.0101690472	0.2924013003	-0.1426486088	-0.1613731081	-0.0977881174	0.1297726285	-0.0870466596	-0.079052852	-0.0881699405	0.0570098966	0.5703064603	-0.2459004263	0.119461072	-0.1996950177	-0.4761807836	0.0239350837	-0.444273552	-0.5061033795	0.2754950144	-0.2401470232	0.1178906056	0.1970210544	0.4983539786	0.5620592171	0.008283864	0.2492666947	0.2966032323	-0.3510042195	-0.0047239498	-0.1920815159	0.3110218478	0.1256017816	0.2568489645	0.0213231078	-0.3169540559	-0.1347107497	0.3270551853
ANGPT1	DOWN	-4.69444798764296	0.1748319249	1.0585390023	-0.4469618258	-0.2916472437	-0.5301908773	0.4392246921	-0.2796155792	-0.0142864043	-0.4617253666	-0.4884622087	-0.6346621074	-0.5066535429	0.2542119347	-0.6123859341	-0.5979466452	-0.5222944471	-0.5800331976	-0.4157096955	-0.6821609419	-0.2262069327	-0.8401123001	0.6029947847	-0.3275554033	-0.0567282901	-0.6251001606	-0.4317684553	-0.7351303472	-0.3927743219	-0.4459373022	-0.2097279428	-0.3550702512	-0.6279818536	0.0562767453	-0.3526633847	-0.7027030717	-0.6189655279	-0.6795610992	0.4852231715	-0.5133564386	-0.5480662575	-0.4961337787	-0.279088198	-0.6199448265	-0.6421235179	-0.1068821326	0.40896107	-0.4129045605
ANGPT2	ND	1.16167326418534	2.6432328614	1.1497471135	0.0520348998	-0.2524975541	-0.6008487719	0.5629613166	0.5267384599	0.7028636929	0.4414714552	0.7013070359	-1.5567239308	-0.6902702721	-0.0374529763	-0.0144675205	-0.0857886369	0.0562503161	1.6953109439	-0.3654332023	0.1953189835	-0.9812660001	-1.5254300187	0.4443978034	-0.8586355667	0.178188591	-0.0452214305	-0.7484456264	-1.1032295607	-0.3527980352	1.0511478891	1.0851644142	1.0100960227	-0.1482938586	1.7703043471	-0.464461932	0.6078023348	-1.4181931915	-1.2515932944	-0.1941363011	-0.8546425166	-0.8936667082	0.6369045938	1.5433318237	0.1471674676	-0.6333958134	0.6800718415	0.6430075444	1.9999618325
ANGPT4	ND	-0.616142045794658	-0.1171919121	-0.3107185418	0.1588002854	-0.0361782203	0.0235104544	0.0415148204	0.0390816136	-0.142284243	-0.0974711891	-0.0802988188	0.0055903128	0.3978059466	-0.0868397311	0.450538815	-0.0027247968	0.2858678992	0.0341647834	-0.5053687865	-0.1036648824	-0.5827956031	0.6648531611	-0.3798978131	-0.1187252202	0.2090707611	0.0468950205	0.3308578157	0.4690013163	0.5906268802	0.0574012173	0.163889168	-0.1902877292	0.385869548	0.0594867508	0.0412560784	0.0176063857	-0.2854754547	0.0689910133	0.1219217877	-0.2724900293	-0.2788243537	-0.226350959	-0.1513094694	-0.0753546865	-0.6321955761	-0.2216663929	-0.2675021391	-0.5627215703
ANGPTL2	ND	0.976743223457312	0.8502682582	0.9067814054	-0.702259351	-0.2451796713	-1.4160592379	-0.038311935	0.3277655898	0.2871952524	-1.1142577282	0.9269892444	-1.7307760158	-0.6226904859	1.609678711	1.0164764121	0.7371301179	-0.1827613086	0.3160560589	1.0699956416	-1.0954811001	-1.76512356	-0.5522617673	-0.3415249523	1.6700312878	-0.704934579	1.5835922999	0.2558288058	-0.0001688538	1.1074349045	0.2650929577	-0.7881917899	-0.1179514506	-0.5656478834	-0.4955263926	0.628699854	1.0226986132	-0.9577829686	-0.742294613	-0.6020904723	2.1067961078	0.4340662327	0.5855089686	-1.1672893911	0.921422664	-1.0424650934	0.4955843512	1.496245951	0.6223589043
ANGPTL3	ND	-0.823575272907391	0.0694311638	-0.0447189043	0.0087615371	-0.0387397201	-0.1008082917	-0.0916924326	-0.110247127	-0.067850981	-0.0704757755	-0.0138908882	-0.0536236363	0.0255304664	-0.0104659781	-0.079604874	0.0059244746	-0.0345552155	-0.0120761868	0.0642195081	-0.0696008364	0.1293678443	0.2208875082	0.0025990389	0.0107748135	0.0423612707	-0.0446081376	0.0293660438	-0.0387517494	0.1535996454	0.006309643	-0.0031510932	0.0312950047	0.0675314734	-0.0464121825	0.0384760506	-0.2569868922	-0.1293082275	0.0997962276	0.119981818	-0.1512840303	-0.0370637693	0.0812319239	0.2395933251	-0.0047119152	0.0363221978	-0.0850868134	-0.1153458478	-0.0301229479
ANGPTL4	ND	-1.62777901270526	1.6408540137	0.4846287804	-0.1985304794	-0.5561717614	-0.4998757247	0.2085879046	-0.6505734786	-0.6438353043	-0.358554172	-0.2959558478	-0.5818475962	-0.2082271285	0.99929749	-0.3756605577	-0.1443088524	0.8989801812	1.3420406713	-0.7115279559	-0.5519714338	-0.7944572444	-0.6105176755	0.1106747428	-0.5886019624	0.6154428489	0.0667695942	-0.2789378122	-0.2780184272	0.0641571939	0.5787411265	-0.4538164061	-0.2735421649	0.3008376417	-0.5969603982	-0.2383310472	-0.3857223573	-0.3343206576	-0.6299570513	-0.4597582743	-0.6606332092	-0.3722141697	0.2773487062	0.2061472244	-0.5688966964	-0.0808569336	-0.5433139352	-0.4657986665	1.2099502201
ANGPTL7	ND	0.564973070807926	-0.2564071847	0.1655657001	-0.0736663735	-0.1146261983	-0.0472358527	-0.0427444999	0.1541558255	-0.0565550495	-0.2453261457	-0.2588742322	-0.1507924285	0.09058698	1.082526409	-0.1426585703	-0.1084336621	-0.1078708202	0.1649514147	-0.1575746542	-0.0891296171	0.548017723	-0.1468230928	0.1123981711	0.1868647722	0.5332638689	-0.2698754996	0.3037058082	0.0554231412	0.2911615664	0.331948281	0.1306514409	-0.1552340406	0.1359639839	-0.189752265	0.0217674843	-0.064905606	0.1515480311	-0.2063172746	0.1088780123	-0.2111262892	0.0837106932	0.0345496201	-0.0201715908	-0.0234442519	0.0063922211	-0.1487978761	-0.0026005666	-0.4098320201
ANK1	UP	3.62275257666464	-0.4426143405	-0.7858211137	0.7010326489	0.4047812558	-1.5982719076	1.9115961768	-0.8278488305	-0.3716636663	-0.9713412556	1.7138452588	1.0023571413	0.431303365	1.5240596673	1.389102037	0.8196048976	-0.3072809797	0.1884604753	1.3588510648	-0.1404824378	-0.1224900181	-0.923213939	0.3500183999	2.6588441505	-1.08480377	0.626400658	0.9926240947	0.7431886038	-0.0910711785	0.4618410337	0.3561439092	0.9523055366	1.4276082196	-1.0272699781	-0.7852102096	2.4665090546	0.4193879694	-0.5346284942	-0.4696424788	1.6292065502	0.6965915431	0.6680539219	-0.4404767829	1.32821923	3.1166215554	-1.4945820837	0.2246597084	0.9584386134
ANK2	UP	7.82175269274287	0.333903785	0.0540463436	0.7930407221	0.0738125061	-0.3415903274	-0.2364493943	0.3252098193	2.0652433031	0.5233816776	0.6737269335	1.9450939186	0.0080656898	0.574822074	2.6096532211	0.3350338238	0.3516478657	-0.4673357985	0.2547308459	1.3928136638	-0.0628768228	-1.0930645777	-0.6322463364	2.171174975	-1.0507690214	1.3980476461	0.1834628468	2.2909907925	0.1616657096	-0.0005746252	-0.629648441	0.0290537682	0.1181947078	-0.0867060907	2.8048217741	0.7372524898	1.129578727	1.2023155262	0.0707343303	2.3110629774	1.657310267	1.2284256361	0.1542462669	1.7076357618	-0.1751934843	-0.8130051038	1.4579162589	2.1617049357
ANK3	UP	3.34727749354355	-0.3094180666	0.0595820783	-0.8333766027	-0.3124138	-1.2804761447	-0.2194434333	-0.4211226048	-0.0837608062	-0.3690288369	-0.9192693095	-0.015189582	-0.9627730587	1.116983304	2.460563329	-0.2349994542	-0.617128605	-1.021937046	-0.713245946	-0.1674018172	1.7400738389	-0.8609112026	0.8259432704	3.385663608	-0.3741938903	-0.504963001	1.5845748473	-1.173593813	0.3144747165	-0.6258442964	0.0725535648	-0.1671674701	0.2498361413	0.0760978576	0.8612120867	2.4608928456	-0.3982821534	-0.408565048	0.1528942102	3.5339697773	2.2548145158	0.5068309685	1.8675670463	-0.2381226562	-0.9503655777	1.2561923022	2.3422922994	1.6173129293
ANKFY1	ND	0.389683687868049	-0.1208060295	0.2106688719	0.6061593883	-0.0035803571	0.0409827088	-0.4301657485	0.0789769209	-0.0397761385	-0.0500554621	0.1742281542	-0.1134657959	0.3472956525	-0.0748706254	-0.0452233452	-0.0472634879	-0.0871586859	0.0486147478	0.341561921	-0.14552516	-0.348259783	0.0790283424	0.0681955793	0.0538942784	0.1069552626	0.096730184	0.1170365873	0.2037388115	0.1365141341	0.062305804	0.0409651047	0.0940794645	0.2120305036	0.0485988714	0.155177917	-0.0944670546	0.1219875619	0.4628440406	-0.0221707806	0.1049228992	0.1912064194	-0.1049818755	-0.0912652324	0.0462185581	-0.1175633727	-0.220819389	-0.2259400278	-0.1503766127
ANKH	ND	2.86810840631149	-0.3630072684	0.5996581138	0.2864437612	0.3494011766	-0.65211036	-0.2601100669	0.1455222303	-0.0868470959	0.1308980532	0.623481923	-0.4033856362	0.3854579794	0.5858744425	-0.3571714036	0.53200132	1.1890672682	0.2601698832	0.8199254683	-0.7420767246	-0.5410616426	-0.4572744721	1.5947357521	0.0945080637	0.6051695103	0.7641742885	0.515270207	-0.0171282544	-0.0012375632	-0.1201677254	0.6759310246	-0.4790592285	0.6765869014	0.0393093006	-0.2376830772	0.2472183459	-0.1144050759	0.032907852	0.4195068094	0.4820062615	0.0646718657	0.4314521747	-1.0516957871	-0.0651409017	-0.4285102989	0.4144239826	0.4016378953	0.3619769342
ANKHD1 /// ANKHD1-EIF4EBP3	ND	-0.727503400978151	-0.266128338	0.0421512891	0.2124035788	0.4193682285	0.1341759488	-0.0685912717	0.4940636634	-0.0593492268	0.3814247581	-0.0210400503	0.0475567862	0.4046959494	-0.1090405557	-0.0228325393	-0.0834031479	-0.3284850359	0.0296037295	-0.4076901149	0.2803046438	0.0609808629	0.2222904399	-0.2337848255	-0.222088498	0.0013079564	-0.0626953917	-0.8049316926	0.0024623254	-0.3809396042	-0.2710777861	-0.3535531495	0.1104740221	0.1160058616	0.1247671123	-0.1080337611	0.1563902462	0.2951357253	-0.0387072783	-0.2634184037	-0.1366546296	0.0006656768	0.0127549773	0.4717466558	-0.2006556123	-0.1052071671	-0.1389423268	-0.1247804692	-0.3477742645
ANKHD1 /// ANKHD1-EIF4EBP3 /// EIF4EBP3	UP	4.65631678240725	0.2167839776	-0.0222684395	-0.1903279567	0.767875947	0.612644116	-0.7216241166	0.4923376742	0.0902704772	0.452004866	-0.0178969076	0.0049924649	0.345764792	0.8453947087	0.1488662599	-0.2947011185	-0.04134559	-0.2179601419	0.2415162362	0.2481604423	-0.1444248311	0.6313419382	0.5883568198	0.8232717619	0.3381133683	-0.0429073193	0.5922982851	-0.6886708155	0.4749735943	0.2558973425	-0.0567243334	0.5898022669	-0.0550461988	0.33108689	0.1010235931	0.7780431941	0.0296156464	0.769872998	0.419309217	0.9043468491	0.2470217287	0.6518959942	-0.0986367682	0.1863441753	0.3610856304	-0.2902907102	0.5059486848	0.0649638643
ANKLE2	ND	-0.841808867053547	0.1152514693	0.1387822168	0.3316536124	-0.0673704637	0.2391777799	-0.073255237	-0.0467789799	0.2586708488	0.2359513697	-0.0500771083	-0.1737028485	0.3552671332	-0.2510620542	-0.204112983	-0.0585054435	-0.1535046929	-0.094400207	-0.2788755306	-0.0496776295	-0.4004401653	0.2910248458	0.0366595564	-0.3918139879	-0.4743705567	-0.1718757175	0.0549763084	0.2468037567	0.2691994538	0.2254539929	-0.0996404414	0.0822239834	0.1607450835	-0.0304769674	-0.1361285951	0.1372013741	0.2637687945	0.3713822534	-0.2419708526	-0.3841991131	0.0411879671	-0.218177378	-0.0145627105	-0.0551565188	-0.0479084484	-0.5688309747	-0.2595183286	-0.1990494124
ANKMY1	ND	-1.92995185379174	-0.083786714	-0.2224992198	-0.0940261333	-0.1036002371	-0.1726183404	-0.0685147334	-0.1476057739	-0.1993233393	-0.0311035682	-0.1721384459	-0.2516469845	0.2875217238	-0.002337236	-0.235410309	-0.0693434922	0.1088442059	0.2961377724	-0.2360236138	-0.0756984745	-0.0610162019	-0.1381311894	0.3438613963	-0.1300911793	0.3568550031	-0.0585520624	0.1136007588	0.0892258685	0.0336329385	-0.0452013952	-0.0054254582	-0.0748179562	0.1609627586	0.2855710535	-0.2155536712	0.0464878635	-0.0099675252	0.0337960868	0.1828448126	0.0261148295	-0.0516297467	-0.1674952821	-0.0770764496	-0.0537952535	-0.0362325433	-0.2274370196	-0.164880048	-0.1704257084
ANKMY2	DOWN	-5.42101826899541	-0.0747085032	0.4489724933	-0.1480216047	-0.2567855146	-0.3810998231	0.3090382092	-0.5399538758	-0.2755959822	-0.3619152522	-0.0788424324	0.2520816609	-0.4474663397	-0.1798740769	-0.6802036984	-0.4066260119	-0.0744945446	-1.2766858057	0.1405977041	-0.2435895164	-0.3361099321	0.3540013717	-0.2698183198	-0.2231585712	-0.3343277238	-0.1443168948	-0.7865940952	-1.1430658607	-0.6247291956	-0.4667218345	-0.1810225315	-0.0474167273	0.0126015824	-0.4345445235	-1.0874059426	-0.117930902	0.254493234	-1.2322885565	-0.2265722122	-0.1853408074	-0.5945677233	-0.3247375652	-0.1667684927	-0.3544256163	0.5055676829	0.0261724557	0.169991734	-0.1681127678
ANKRA2	ND	2.58685213407654	0.5151049112	0.132593629	-0.1066436835	0.4646571357	0.7827108662	-0.2774195772	0.4043405863	-0.0135555124	0.3699388049	0.1533880754	-0.1035190815	0.4053135872	-0.5597485726	0.272100115	-0.1605880649	0.2204178346	-0.4680544749	0.6716501205	0.4863394643	-0.218346889	0.6122719993	0.224309806	0.3672903174	-0.2491827362	-0.030382297	0.2776999946	-0.7962804662	0.0602768243	0.5265461057	-0.1834705396	0.6456966832	0.5168596531	0.4667376221	0.1055128039	0.9431971158	0.1796246483	-0.3725440302	-0.6501676998	0.6622663749	-0.4938432207	0.4557108945	-0.3149846897	0.0644516988	-0.1192616397	-0.4087445544	0.0650866408	0.4750609662
ANKRD1	ND	0.514118644577811	-0.2026732265	-0.050256107	-0.0479181043	-0.2435527301	-0.1410325408	-0.1433804737	-0.1153027745	-0.1425095552	-0.1019069174	-0.0267872702	0.0366629062	-0.1339480666	2.2502681727	0.2205537884	0.1415289337	-0.1256686375	0.0458012399	-0.2018492259	-0.2201614902	0.5626458115	0.3811731901	-0.1238395797	0.2199316227	0.2683778607	0.0333675859	-0.0589392344	-0.1307567132	-0.2540549522	-0.1735018047	-0.1465027544	-0.1515787268	-0.1837518606	-0.3709855143	-0.010835297	-0.0888411052	-0.161152488	0.1651185076	0.0932754749	0.1658464539	1.0973072604	0.3194568562	-0.1579329064	-0.2247005089	0.3366122922	-0.449197496	0.0098447485	-0.1971862144
ANKRD10	ND	2.18355385056585	-0.308960525	-0.069024967	0.0407101038	-0.2947276632	0.0423518895	0.2181603022	0.2329257518	0.0666391919	-0.1662242093	0.0381092639	1.0383184957	0.0521147179	0.3379669027	1.0145855235	0.1345475577	-0.5007695507	-0.5307005965	0.2333649979	-0.1661748088	-0.0275066789	0.5469580467	-0.2392202894	0.2015727851	-0.182206299	0.7660793824	0.244411284	-0.1800746777	-0.2884506564	0.3999044062	-0.2467759124	0.0649552539	-0.4145581229	0.2256269535	-0.0186658076	0.6882713573	-0.1538179718	0.1466872182	-0.3271843464	0.4853833701	0.171462378	0.7425051426	-0.1120122058	0.8647267947	0.1262963245	-0.4068073026	-0.3225465809	0.4408277506
ANKRD11	ND	-0.978249370421088	-0.1513896504	-0.0897510529	0.0764430737	-0.3235109114	-0.1287619955	0.0986353605	0.3870413055	-0.0065268895	-0.2549633789	-0.2317256768	0.176258522	-0.081421975	-0.0416615222	0.3328488808	0.0020801675	0.1019542884	0.1889338825	-0.360351769	0.1291436944	-0.0629530976	-0.3296307616	-0.3867417265	0.2870657205	0.1317275164	0.0877296982	-0.1253860959	0.5836219267	0.0778415095	-0.3045346476	-0.2071408455	-0.2583310647	-0.2898917403	-0.4200281617	-0.3069745712	-0.226873203	-0.0471158818	-0.3096605776	-0.3067639352	0.179199654	0.1467464421	0.1631059274	0.2402414112	-0.1528294454	-0.194928736	0.1985657121	0.0696198501	0.5610778067
ANKRD12	ND	2.43310274035616	0.2693367347	-0.3641948725	0.5137954175	-0.2122449145	0.443675349	0.489144389	-0.281191218	0.8193615706	0.5713444667	0.5176676874	0.8732686364	-0.7301923975	0.5039346842	-0.0507127927	-0.2725096034	-0.211300909	-0.183816498	-0.1881433422	0.78614406	-0.3759906687	-0.1180593367	-0.0981056556	0.1665195152	-0.3463028828	-0.1838790268	-0.37336879	0.5573513489	-0.0545055354	-0.4569380101	-0.2037110228	-0.1144393435	-0.1757065357	-0.3594439666	0.2339464792	-0.2196569528	0.4815850357	0.0704863855	0.053145098	0.402819358	0.5434514132	0.5046203199	0.689851662	0.1542917346	-0.5146195044	0.0629484667	0.2310645338	0.3720751683
ANKRD17	ND	2.64152252454186	-0.7176996567	-0.246542386	0.4264402164	-0.4912209197	0.7876627915	0.5502757907	0.3916771838	0.7447153939	-0.2389985241	0.1652483897	1.1923827832	-0.3588850897	0.6698389111	0.7444985416	0.3962347011	0.8823925972	-0.1399903421	-0.8821587661	0.6345408234	-1.1103371141	-0.5364417411	-0.9992471633	0.7630302191	-0.3506478069	0.6274588075	-1.2072580397	0.9777391146	-1.5451500034	-0.8620832915	-1.1850498436	-0.5774215519	0.0989161579	-0.2056010771	0.5712516388	-0.3519054864	0.5664673269	-0.0342687212	0.0162311184	0.8830475917	0.5144629053	1.0444194613	1.1318916764	0.8579388814	1.0000228917	0.2280707839	0.6208409885	1.2269159405
ANKRD2	UP	4.86830170513242	-1.0208712589	-0.6212480311	0.9592314604	0.3482850216	-0.0965573115	-1.1105161186	-0.6621667299	0.11678445	-1.3209337633	0.6223537219	3.7920423542	-0.0453861344	3.1965022327	-0.3139014351	1.368894637	-0.8919878099	-0.3917707119	-0.0571827105	1.4607249274	-0.4459622276	2.8738637926	0.961555708	1.7824635734	0.00822841	0.9060648854	2.8290266751	-0.2720103607	-0.3012385223	2.1564496365	-0.8151389882	-0.7792191684	2.4896352576	0.3640493065	-0.6171209657	-0.9421343688	1.2860268801	-0.3302226594	-0.797086768	0.3369900125	4.1700265449	2.9865525075	-0.6800934435	3.5161128673	2.97501031	-0.94328308	-0.3961708724	-0.8703013169
ANKRD26	UP	3.45656225025536	0.3329602075	-0.3638994292	0.4250544738	-0.3408366783	0.1368177762	-0.2648847895	-0.0980491236	-0.0522429832	-0.0857080629	0.5416896295	0.9532677835	-0.1000419793	0.2520632594	0.1042189499	-0.1532139211	0.4479900535	-0.3111140636	0.2188695504	0.1514661389	0.0627164547	1.510280725	0.2901170705	0.2380199173	0.0268154848	-0.2111146152	0.9091083636	-0.1362713109	0.049903077	0.2231815132	0.0979139922	0.4439450863	0.7065822072	0.3761493251	0.2444128579	-0.1583459192	0.0749354125	0.2573957312	-0.4526712715	0.0672127725	0.0122229705	0.3197789458	-0.0260181861	0.2280855722	0.3528785467	-0.0407950257	0.1414195138	-0.0221776839
ANKRD27	ND	-2.30047994344412	-0.1225795975	-0.2368151438	0.6745116409	-0.2942417498	0.6445303553	-0.0657677631	-0.4866547929	-0.3321690539	0.118012087	0.437852056	-0.6696659539	-0.1993994421	-0.2083255003	-0.7913446791	-0.5935170479	-0.1714219037	-0.6041705366	-0.108624874	-0.2551549066	-0.5683327874	0.3557212822	-0.5406597903	-0.3433405343	-0.2709435465	0.2952398171	-0.4745105248	0.7223901448	-0.2608405275	-0.2839314787	-0.1171995776	-0.2594271508	0.0555982012	0.0644830015	-0.1722149595	0.1000804993	-0.3348442671	-0.0754389144	0.1369138614	-0.4642712123	-0.0777757009	0.6259277004	-0.2766859738	-0.0008802247	0.051847239	-0.3363672135	0.1604927281	0.0844623343
ANKRD28	ND	-1.54841288989474	-1.0362371476	-0.3616064182	-0.6396540234	-0.5753732748	-0.1132721747	0.7452833828	0.1734852082	-0.2131893191	-0.4541233106	0.0673282252	0.0638971984	-0.6735337992	0.8584557992	-0.0636249394	0.2395093615	0.1309385471	1.2674567481	-0.8465386536	0.8327521367	-0.7797126774	-0.4090965956	-0.8512778371	-0.2402311526	0.0554227427	0.0471835374	-1.0998651657	-0.2032258924	-0.9206083436	-0.7782969341	-0.3864431147	-1.2118319911	0.0591326001	-0.4303698053	0.1602251335	-1.0177468147	-0.1402097045	-1.4457259263	0.0907101825	-0.1510967836	0.0173629901	0.7846463343	-0.2825041579	1.592488011	0.4282372641	1.1541392566	0.2626092777	0.1146145954
ANKRD34C	ND	0.0723440082456489	0.043817051	0.0991491183	-0.2016151033	-0.0772321848	0.0796322699	-0.1511206132	0.0832366945	0.0528851242	-0.1539206405	0.1868043675	-0.183408562	-0.1202945553	-0.073470023	0.0423033768	0.0400375932	0.040640587	0.0642333792	0.0745487867	-0.0693105704	0.8652595549	-0.0535124363	0.1945156292	0.1139802317	0.0469863657	-0.2103644253	0.1077775123	-0.2148471473	0.2111550389	0.0771111586	0.1618034867	0.0891581916	-0.0108043984	-0.0930178664	0.0872120654	0.1204273612	-0.1696191118	-0.1683609646	-0.0912389819	-0.0855599531	-0.1578438179	-0.1452882664	-0.1243941053	-0.2319783263	0.1490632741	0.0209636217	-0.0593694714	-0.0878882907
ANKRD36	ND	0.715039431802484	-1.1249068403	0.3962303242	-1.3781274088	-0.0146605878	1.6952404095	1.038955497	0.1858403508	1.2503614042	-0.037065984	0.6069908634	1.4589602722	-1.1066982064	-0.9681412804	0.6612236005	-0.5851995919	0.246751007	-1.2668306079	-1.245443971	0.512520527	-0.8180115542	-0.379481316	-2.0294729937	-0.0584011862	-1.5163593706	1.3641919683	-2.1337075706	0.6905237748	-1.4160622271	-0.6596608795	-0.9162015788	-0.6889437798	-0.6382064091	-0.7457586862	-0.8327286672	-0.8343629711	0.9992656083	-1.2397456593	-0.679504217	2.1161514859	1.42802389	1.2192478445	1.055304933	1.5761288451	1.4896999808	1.1535328605	1.1706912446	1.410442584
ANKRD36B	ND	1.67803913884301	-2.4080018632	-0.9373871144	-1.0680403941	-1.5565318913	1.9354875263	1.5094291136	1.9886067216	1.9016576493	-1.246251074	0.3158100304	2.6790414959	-1.0689449223	0.861233789	2.6329561776	0.4960745853	0.5571405537	0.6838414513	-2.3408547606	1.658275918	-2.0236668933	-1.6305573146	-2.1103078836	1.0327335255	-1.1225664476	2.2722186729	-2.5145851365	1.8922110224	-1.9650176797	-2.2654467545	-1.7940936281	-2.3984955095	-1.9056085018	-1.5318280396	2.0686847946	-1.3663132842	1.8878703947	-1.9487687904	-0.9194721264	3.0396076137	2.3836761402	1.928551311	2.526808557	2.6833909348	1.4951207728	2.1784829898	1.6515039611	2.0517671338
ANKRD40	ND	0.505970493097197	0.2640496854	0.0558454817	0.292768776	0.1584329186	0.0735017301	-0.2956375594	0.284605963	0.0121782231	0.120925815	0.3715671934	-0.2643302337	0.0036538915	0.2394485057	-0.2881646482	-0.1873781922	-0.1183336667	-0.150849041	0.1378117182	-0.2252425431	0.2428478846	0.1353373026	-0.0943012216	0.2370346446	0.0935602585	-0.3401099761	-0.0169517153	-0.0869777759	-0.0067600609	-0.1046877513	-0.1041650786	-0.0709778448	0.098237126	-0.0563930242	-0.0555581955	-0.0477151252	0.0232287931	0.6770410954	0.0660031257	0.0259344364	0.2115933322	0.1281797368	-0.0102686301	-0.040455537	0.2785907572	-0.135254998	0.0214771401	0.0765016749
ANKRD46	DOWN	-6.3941058505407	0.1786045218	-0.4773863433	-0.2246327563	0.1410230295	-0.0076391384	1.2011376259	-0.1194008496	-0.659170676	-0.3550932551	-0.482642342	-0.6586665681	-1.0183706434	-0.3651082741	-0.5937543143	-0.2084098254	-0.2368759842	-0.0602216342	0.6675493079	-0.3207635399	-0.8210986825	-0.6141486539	-1.0794725283	-0.2525146678	-0.4334305115	-0.8706759281	-1.0278096332	-0.1685270258	-1.3890232432	-1.120086108	-0.3657179066	-0.3413317498	-0.6744428653	-0.0562798831	-0.9035093036	-1.148552508	-0.1893423375	-0.0476980425	-1.1164196915	0.0923839747	-0.3586502093	-0.5359015369	0.0493629345	-0.6024448621	-0.8559957121	-0.7023596371	-0.6237393138	-0.2541607856
ANKRD49	ND	-0.251529371191741	0.0670707714	0.3721473631	0.5428188012	0.68351335	0.0102712534	0.1105566273	-0.1714077428	-0.2659475753	0.515743735	0.5984061144	-0.2665302885	-0.0443041349	-0.3548842524	-0.2769043304	-0.1879281679	-0.0948359527	-0.4829090341	0.608317615	0.0430108293	-0.0061378492	0.4843984061	0.2083923202	-0.109451464	-0.4269854466	-0.2096758957	0.206147151	-0.3626299283	0.1361128876	0.0066401088	0.1271698966	0.1653148964	-0.2304713226	-0.1590345993	-0.4944336293	0.1762043749	0.1032121079	0.0931926181	-0.1228001081	-0.1755232941	-0.5962635545	-0.1079651259	-0.1907073848	-0.3894874604	-0.3233602237	-0.3013643173	-0.1464718149	-0.1286064723
ANKRD53	ND	-1.15238959016422	-0.1829163435	-0.0971010862	-0.2441843486	-0.1831125796	-0.0506047294	-0.0252238798	-0.4246391135	-0.3150167107	-0.3963849224	-0.094062847	-0.186422821	0.1049326981	-0.0517182258	0.0371332916	0.0219628592	0.0028627751	-0.1365787022	0.1304328594	0.0368503292	0.2578172522	0.2354779692	0.0057904709	0.0022150404	0.2138095352	0.0761966617	0.089807505	0.3327680043	0.1510351644	0.1799293353	0.0237800522	-0.0507798192	0.1541902708	-0.0615020305	0.1158165109	-0.1736926052	-0.0526501393	-0.175767704	-0.0053549379	-0.0587603243	-0.2282972212	-0.0391804574	0.0664264781	-0.2355441496	-0.0389546185	0.0447001617	-0.1499874976	-0.3256586196
ANKRD55	ND	-0.386138274089611	-0.2246222725	0.2966819095	-0.2388589954	-0.2927794177	-0.2392328906	-0.0819836513	-0.0370406288	-0.1531245689	0.679585126	-0.2217512814	-0.0997497203	-0.0460675369	0.2394085449	0.0626650678	-0.0748396413	-0.2640157709	0.1442468747	0.0096339466	0.2252582567	0.403105749	0.1077331021	0.1404486847	0.0512534374	0.0075891065	-0.1761022755	-0.0017347657	0.1435564054	-0.0297690939	0.193185137	0.261476344	0.0812069513	0.026389184	-0.0733505308	-0.1011965654	-0.0445563341	-0.1919745978	0.0728446949	0.1301991531	0.0321361403	-0.130933432	-0.152744212	-0.0734942882	-0.2034222745	-0.2163818686	-0.1097832023	0.013434072	-0.2425112364
ANKRD6	UP	8.69137379229706	-0.2580012483	0.5792022839	2.2924931937	0.500825303	0.419671829	0.0151295707	-0.6207676943	1.4495766454	0.1395474358	1.778304816	1.1747541671	1.0049546712	-0.7221206089	-1.7867936514	1.6610853138	1.0727439537	-0.8454232516	2.9563101775	0.9612179752	-0.2778808239	1.5918754212	0.1135209355	0.1784863178	1.0475332881	1.0449157088	-0.0212248167	3.0256447599	2.5876940153	0.1163271071	0.8114950283	1.4510249965	-0.9576523979	1.3166355376	2.4041903366	0.2088603835	2.8443828514	2.705998589	-0.5105565295	-0.4703193403	1.3312237892	1.8837998473	1.8299316636	3.4817405902	1.5392143308	-0.0349814902	1.3956109504	0.2526512879
ANKRD7	ND	-1.05796658086943	-0.0651632446	0.1260837293	0.0639133476	-0.1584510464	-0.1593895829	0.0403923	-0.2103109116	0.1204394465	-0.1111042854	-0.0483522617	0.1911533158	0.0674282344	-0.0410850329	-0.118319647	-0.0535650543	-0.0143029746	-0.0299896376	0.066554094	-0.186001009	-0.0221354807	-0.1517344199	-0.2405226023	0.0274133295	-0.1348489993	-0.1599246943	-0.0470188781	-0.0817087789	0.0788023251	0.0658256355	-0.2095807107	-0.0757258573	-0.0498051498	-0.1150303618	-0.0705035251	-0.0481392454	-0.025248443	0.2239043882	0.0825374291	0.0128149489	-0.134762003	0.2285117236	-0.0478031078	-0.1427834177	0.05902764	0.0539054261	-0.0681037545	0.2255969089
ANKS1A	UP	10.6248474398555	0.848373472	-0.5520346545	0.1204597717	1.2263398651	1.2789187806	-0.1947785966	0.8661421491	0.4640136731	-0.2218365306	1.1566633526	1.543383259	-0.6524734029	-0.3075936633	0.2917683659	0.997420132	0.2980892105	0.7215421111	0.8487450135	1.6257427031	1.146385206	1.0046740462	0.5247827978	1.2957194554	0.3338767905	-0.1879611657	2.403794546	1.6226790312	1.299829267	1.492023103	-1.2969518009	1.6038442649	1.9624180374	1.6840353525	2.0052506255	0.6243843289	0.2524686589	1.6323309073	0.447995838	1.1132143532	1.1089990309	1.2222954119	1.5200449935	1.1383353176	0.5823458755	0.0762431836	1.2164515962	1.0052002784
ANKS1B	UP	7.17759407499127	0.5172278769	1.5926921709	-0.0122396809	0.1761148903	0.9488526606	-0.8896920602	0.1494419955	1.0760267116	-0.2970131432	0.6526237539	0.5746393942	0.3634794355	-0.4959963041	0.1224903157	-0.1901569054	-0.123700044	1.2193199564	0.2935877367	1.4813436052	-0.1905344761	1.1027711834	1.0425899672	1.4150684098	-0.2538847293	0.7950082358	0.2135590949	0.1686242175	0.0093719422	0.5438759325	0.6053674864	0.5564646346	1.7662155563	0.7041358339	0.2438258592	0.7570113055	1.4318330473	0.264127753	-0.4466104108	1.001475554	0.1092923434	0.7338611394	1.231199759	0.6342671358	0.9939769975	0.9263221098	0.5168590157	1.2293270844
ANKZF1	ND	2.98639691260275	-0.127305401	-0.0538533877	-0.5550891516	-0.4521100484	0.1096918589	-0.2968207925	0.0012052934	-0.2021635834	0.3529286848	-0.0225416598	0.0861397684	0.3477608511	-0.3509987364	0.184940837	-0.1924733108	-0.0318515884	0.0817589538	0.3084685611	0.121904763	0.1105748572	0.3805632089	0.029845078	0.3509823852	0.3941668168	0.5394624092	0.5878330204	-0.2126945199	0.2364229827	0.2930266487	0.2194522081	0.1635631686	-0.0967333901	0.23350644	0.4158617542	0.4593624292	-0.0854116171	0.337044401	-0.0536107408	0.0307043569	0.2025177892	0.1996685397	-0.086061808	0.5595847861	0.6063329099	0.036008801	0.1630685152	0.4450313903
ANO1	UP	4.64723175093447	-0.6597419694	1.120563644	0.3755053444	1.3503488746	-0.1842513252	0.7531567731	0.9567582524	1.6390987444	-0.4294590034	1.4178127322	-1.8480989486	0.4044582715	0.3428038335	-0.42385976	1.4204346138	-0.1092700424	0.1103554209	0.1778972564	-0.3174088477	-1.4356268046	-1.510111141	0.8656418519	0.1878887378	0.7722059422	1.9316458211	1.2786420623	0.5693657213	-0.3466496316	0.9620961961	0.1399308982	0.2643204838	1.1370230432	1.724036953	0.2440931618	2.2395027094	-1.5036553436	-1.271057775	0.6263832865	0.9291109807	0.3556256297	0.6887589262	-0.9864182476	1.0992089626	-0.4162464457	0.8075007577	1.4614360468	0.9668398152
ANO10	ND	-0.637077218366719	1.367775066	-0.1883219452	0.4620335698	0.0809496054	-0.6136474783	-0.448243929	-0.2885703302	-0.317923242	-0.3802617151	-0.1106773337	-0.6955236968	0.0642708704	0.4305908719	0.3995450975	-0.3983931284	-0.4902912702	0.0391818217	0.2435654459	-0.5087647174	-0.9741650831	-0.4838223433	0.0238855042	0.7476284701	-0.4998902188	0.2369527779	0.0807408399	-0.4072099368	-0.0444843889	0.1468083424	-0.2470124989	0.3983669423	-0.9717824341	-0.7347675894	-0.2299431189	-0.1668547941	-0.2765320956	0.0453953061	0.1480498755	0.6659087536	-0.1161136145	-0.0589685663	0.2158533486	0.0254624957	0.2538472817	0.2565838949	0.0536919946	-0.1268791206
ANO2	ND	3.12140430428766	-0.0677454433	-0.0484144318	0.5862230615	0.4003172455	-0.1726332943	-0.1920731753	-0.3859594891	-0.1644007971	0.7542283008	0.0621025701	-0.2182215673	0.0972622794	-0.3904038001	0.1518721353	-0.3159960911	0.1296856355	0.0792384913	1.8720527739	-0.1047790307	-0.270878476	0.8463794181	-0.3576715021	-0.0642712917	0.0635942081	-0.3222615745	0.1261661591	0.3112926893	2.3574690118	-0.0541125288	0.4303044875	-0.2189209021	0.8952969877	0.3739125027	1.1257762807	-0.100542358	-0.1467798383	1.6074102372	0.8023944165	0.1440006431	0.5107938131	-0.4334331836	-0.4230936909	-0.4364160645	-0.5024837344	-0.1835171888	-0.095810759	-0.4277216457
ANO3	ND	-1.15058937332329	0.3641841527	-0.2812034662	-0.0442892129	-0.1830804801	0.03206412	-0.0138647482	0.2135784562	0.0947401892	-0.2541618425	-0.2771818728	-0.0435905474	-0.2274882139	-0.0837740846	-0.0959132566	-0.0709696031	-0.0120124109	0.1568845434	-0.0910564881	0.0870891417	0.2553545866	0.1251587757	0.4124971561	-0.1353346244	-0.0822345021	-0.2006236925	-0.2135171294	-0.1616010191	-0.1123975742	-0.4279201117	-0.2346795772	0.065270101	-0.1696154532	-0.298511808	-0.1622922679	-0.2054534251	-0.0018925425	0.2238712143	0.1807782401	0.1090521211	-0.2268456252	-0.0765136631	0.0443562091	-0.0086458701	-0.1141072546	-0.0355481006	0.1694627557	0.1062965889
ANP32A	ND	-0.487572832035349	-0.0817566647	-0.0201961688	0.0790162357	0.676863368	0.359342248	0.6970695557	0.8793100678	0.1082243289	1.0188060278	0.1770394355	-0.060929644	1.0304598613	0.0008091434	0.4568598172	-0.0704400923	0.0944201942	0.3827300903	-0.5611685431	-0.1963493558	0.1690227258	-0.4463073752	-0.9488619058	-0.3273223524	-0.0961935025	0.0656940815	-1.2548342791	0.6709081336	-0.0282933497	-0.7837749166	-0.0743926656	0.0731981662	-0.3083196594	0.2137926509	0.2631942179	-0.9527119838	0.3738179803	0.607448508	-0.616465995	-0.2002193283	0.5695083864	-0.7790740415	0.4755510602	-0.0446582775	-0.162266024	-0.197972348	-0.8478096955	-1.0328553566
ANP32B	ND	-1.35399540531471	-0.0805078874	0.063921446	0.0481157525	0.2382357397	0.0059297723	0.2089065982	0.2703880057	0.1853882542	0.292895433	-0.1616728336	-0.4532547335	0.02289222	-0.1517810599	-0.338275144	-0.2206107209	0.204618746	0.0290892552	0.0810307211	-0.0124831222	0.3972813188	0.4075457412	-0.0989282233	-0.4484702066	0.1355606234	-0.4662732445	-0.3482982082	-0.0294542707	0.0114008382	-0.4116248628	-0.0124485477	0.2009994519	-0.0037573736	-0.0424221701	0.0259207731	-0.5251209183	0.211713018	0.1726810089	-0.1539736629	-0.5259881061	-0.3183270017	-0.0548346349	0.0539814168	0.0440612446	0.1623421723	-0.0771150972	-0.2263749224	0.4111072532
ANP32C	ND	-0.0663761693900918	-0.2599988067	0.1386728119	0.0245099742	-0.1406434842	-0.1853960091	-0.0421958204	0.0650536825	-0.0310339525	-0.1049909524	-0.0223406114	-0.0513483796	-0.130140663	0.090181136	-0.0492268653	0.0601408238	-0.0256465045	0.1331704348	-0.0131446727	0.2470072077	0.2368626098	0.0819451113	-0.0045482613	0.043796591	-0.0179158837	-0.0235472619	0.0050764157	0.0672037685	0.1224773385	0.0784929031	-0.2194336807	0.0561427694	-0.1042798587	-0.2576669096	0.0936935683	-0.0826178874	0.092662819	0.1510609645	0.1430768158	-0.069744464	0.1123971548	-0.0492090378	-0.0065168473	0.0186108581	0.0178110037	-0.1238536218	-0.2454803267	-0.3549317362
ANP32E	DOWN	-5.0008164725057	0.9137861798	-0.0392729975	-0.4417937564	0.6207396582	0.6179374696	-0.1375294226	0.5701726219	0.1388475395	0.672743881	-0.7543848992	-1.0688519064	0.3311367185	0.0145981998	-0.3981290828	0.0134571389	-0.0394086808	0.3844726334	-1.0021338546	-0.4323196807	-0.4966754943	0.0171533483	-0.8410312034	-0.918806011	0.3208673139	-0.8571428842	-1.8336557096	-0.6433395274	-1.6359972063	-0.8944439372	-0.2452066023	-0.065172051	0.2747906632	0.7732603955	0.1017017288	-0.9642671341	-0.0056721947	-0.3401117176	-0.4675781526	-0.9606475503	-0.6079765584	-1.2622502734	0.1309533462	-0.9103632671	-1.119569099	0.076296325	-0.9070431518	-0.0418815863
ANPEP	ND	-2.08130227023982	1.384700688	-0.1033568023	-0.1801807348	-0.2415314051	-0.3949982588	0.6409855803	-0.1093240011	-0.6133990533	-0.3773777816	-0.4446629779	-0.2008873482	0.0541599744	0.018732883	-0.4310908543	-0.2771022772	0.852186622	0.8309668821	-0.3669489987	-0.3897424131	-0.0653055678	-0.307000245	0.6416083552	-0.3641154654	-0.2620138365	-0.0046417271	0.300277637	-0.3233351994	0.0114712922	0.1120188622	0.2949224225	-0.0718155324	-0.3587563247	-0.194773584	-0.4255594562	0.2149476501	-0.4265260915	-0.3108338607	0.5762013615	-0.4361459377	-0.2489220432	-0.2826262154	-0.5723185519	-0.3991033299	-0.3849717147	-0.003898294	0.2180441861	-0.0581108007
ANTXR1	DOWN	-4.87887100600472	-0.3636134057	0.1925399705	-0.5976209538	-0.2516756317	-0.4073891893	0.0014380401	-0.4319032194	-0.4896641685	-0.8046852829	0.134885595	-0.6794636736	-0.3342429738	-0.2873359848	-0.0345693565	0.2110501803	-0.1776590158	0.1121678552	-0.3140946421	-0.2359286164	-0.6246448393	-0.1612045651	0.5634441967	0.0335899337	0.3246605843	0.5392101821	0.7953081508	-0.6917226934	-0.2781683503	0.3709203081	-0.4697491323	-0.4469380293	0.0618008629	-0.2991717984	-0.4082262582	-0.0396806324	-0.517535666	-0.8656442969	-0.2318374429	0.258012471	-0.5490607089	0.0262000961	-0.7118533565	-0.0072559379	-0.2135202799	-0.1244890794	0.0023905032	-0.1664446379
ANXA1	ND	-1.8794853665509	1.3398905088	1.4005586508	-0.3709465214	0.4036273244	-0.8532047267	-0.0164502383	-1.1916568559	-0.6710483365	-0.299764683	0.4433321236	0.5403241831	-0.5249250209	0.1465572748	-0.6617361798	0.0163326174	0.1903387847	0.8206206536	-0.6247547687	-1.5774455151	-0.7756647337	-1.4555733628	1.747461627	-0.3657126239	-0.403938097	-0.1722020889	-0.1727439677	-1.8666794779	-0.4259011343	0.546163964	1.3397737955	-0.1430880249	-0.3028356406	0.8581788252	-0.9383520931	0.3523112424	-2.4495354466	-2.2867972642	3.0099517558	0.5144983943	-0.8303393402	-0.5935424189	-2.0401261675	-0.4066954781	-1.7911131895	0.366935971	-0.0113206954	0.751363826
ANXA10	ND	-0.731036263530732	0.1584941549	-0.0675654637	-0.0528692966	-0.1792317718	-0.1010984567	0.1101620151	0.0805651341	-0.0645538156	-0.1149515371	-0.3121218958	0.1448579499	-0.1174823499	-0.4617029003	0.0783885898	-0.1204590206	-0.3029354693	-0.3877791664	-0.3741279662	0.2157116607	0.2772628523	-0.217859382	-0.1344824402	-0.1844094365	-0.120765994	-0.106796811	-0.1465802955	0.0825508376	0.1637655297	-0.0462810847	0.0194436868	-0.1948130367	-0.1367067628	-0.2713524565	0.1617030416	-0.2492142823	0.1738471427	0.3212658639	-0.0716911447	0.0508652142	-0.0475814773	-0.0506923191	0.1888525996	-0.1117838525	-0.0198262658	-0.2003790533	-0.0807350926	0.0022290992
ANXA11	DOWN	-3.71173424775624	0.0359929859	0.1648814766	-0.8926178975	-0.4361602479	-1.0897369066	-0.3512023469	-0.1853861034	-0.0947401858	0.4705497054	-0.3834748744	-0.1864858904	-0.3949347321	1.4098807854	0.7453654266	-0.4766813446	-0.1442853542	-0.1441509145	-0.2880676971	-0.4153091696	-0.1070902672	-0.9900154748	0.9153401635	0.7899506894	-0.4198238172	0.226334637	-0.075267522	-0.9334438083	-0.3763997853	-0.013653759	0.1657176113	-0.4800037161	-0.3691154463	-0.2183127025	-0.8548907215	-0.254834486	-0.8310490729	-0.9434950034	0.90929751	0.6207021263	-0.6535042121	-0.3704792096	-1.2495461131	-0.3446495666	-0.3257577007	0.1653061048	0.315339933	-0.0183893666
ANXA13	ND	-0.525699535549854	-0.1359260755	0.0891395626	0.134572769	-0.1617406736	-0.265103432	-0.1238440071	-0.2027862819	0.0416343465	0.0223881893	-0.150270345	-0.1035142354	0.0638241457	-0.1695468649	0.1051245921	0.0724075514	-0.2868001291	0.2352178245	-0.2571774182	0.4681335603	0.4651241618	-0.1368524057	0.1516942571	-0.2427628022	0.1914935348	0.1400048787	0.0750580912	-0.1209769275	0.0821550997	-0.0623071046	0.417127846	0.0367480697	0.086278308	-0.2718112733	0.1505792625	-0.0309220591	-0.2079359668	0.1944659531	-0.1417763669	-0.0005003553	-0.1169296655	-0.2679596685	-0.0908927057	-0.0776772319	-0.1238048714	-0.0924108608	-0.2637705292	-0.1487931474
ANXA2	ND	-2.54863434464543	0.6715462596	0.3565111467	-0.581235572	-0.2763272562	-0.6940403513	0.1734872885	-0.2894103869	-0.3539458768	-0.0869942249	0.2426281181	-0.4584784392	-0.2252714078	0.3116451821	0.2762221532	-0.3170547939	-0.120948377	0.330666651	-0.1834486014	-1.4202987427	-0.5109579218	-0.6797240825	0.8055270814	0.4791049542	-0.1309544475	0.0507156278	0.3444690994	-1.4553616154	-0.2039004017	0.4097237119	0.2666410256	-0.0033248732	0.0876375806	-0.0526660015	-1.4377554212	0.4466190953	-0.7860616121	-1.8733559704	0.961350534	0.4892051003	-0.848712651	-0.0320579053	-0.2807248403	-0.0756077499	-0.7234415299	0.3886163963	0.4738533138	-0.0172156348
ANXA2P1	ND	-2.13339908826451	0.4397512263	0.1726783275	-0.1947464956	-0.0886612726	0.1780229058	0.0201209998	-0.2890178571	-0.5366330639	0.0358877855	0.0567421702	-0.1580746874	-0.0845191535	-0.040034921	-0.0921665937	-0.2852842471	0.0378012916	-0.0153709053	-0.4339476882	0.1763329295	0.0650364339	-0.3962411617	0.3097178674	-0.000445037	-0.2127761745	0.2822635054	0.1910467117	-0.3832001604	0.1248119142	0.3101761029	0.1488218284	0.032768695	0.0037624478	-0.0557762118	-0.5836796934	-0.1501132768	-0.4178478793	-0.7566419915	-0.0587378339	-0.1380189694	-0.4351385181	-0.3638882288	-0.0325570188	0.0016540829	-0.5125435527	-0.1185634804	0.0376803352	-0.2337542746
ANXA2P2	ND	-2.48761143657046	0.876036423	0.5156802538	-0.8893043542	-0.4588197258	-0.8595234706	0.0222686839	-0.4950278804	-0.3584190042	-0.2126702517	0.2827459148	-0.5208842093	-0.5234020513	0.5032923723	0.6780044171	-0.4560660787	-0.3387939233	0.5471924791	-0.3165784945	-1.6230276488	-0.7058838381	-0.7078386246	1.15848733	0.6746155682	-0.08177928	-0.0693521329	0.5058896119	-1.6502064565	-0.3979952844	0.5620342469	0.5351493241	-0.1009819159	0.0817094266	0.1716339776	-1.6506873076	0.6588512544	-1.1126103919	-1.982160633	1.5539911973	0.7042953459	-1.0388105372	-0.249091202	-0.4291320986	-0.398900121	-1.0558824254	0.6570755305	0.8163106632	-0.0769175419
ANXA2P3	ND	0.0324827828199536	0.1608942397	0.2949394345	-0.3466165029	-0.1840461747	-0.3406981764	0.0057662204	-0.0324505669	-0.5083980252	-0.3019368854	0.0889832341	0.0086382448	0.0593883726	0.3461254543	0.1185455447	-0.0579245924	-0.0742614623	0.0538333742	-0.1287950784	-0.4313110366	0.3500588493	-0.2821161409	0.2400524455	-0.230987305	0.2776938319	-0.0465344243	0.3909080469	-0.1745651708	0.2104361243	0.1542122262	0.1347244445	0.0292034036	0.2855136107	0.1716219418	-0.2366386135	-0.0434610244	-0.1147776358	-0.265778984	0.1596102899	0.0112437337	-0.1719684184	0.0022972634	0.0459740894	0.0305601936	0.3556746692	0.0146837632	0.097385292	-0.0722944158
ANXA3	ND	-1.07649800036692	3.414836806	2.7375897272	-1.5790193743	0.017061321	-0.7903643147	0.6480225012	-0.2932584601	-0.9569289846	-1.0458408128	-0.9558123204	-0.8757295585	-1.1727394163	1.2425894577	-1.1552759903	1.5894116649	0.1210982039	2.0276793668	-0.8691339572	-0.499993091	0.237395779	-1.1149241806	2.9096420092	-0.9388903851	-0.8998727305	-1.0606450518	0.5682230586	-1.5272761221	-1.1966037096	0.6712349087	2.3491766382	-0.835009037	-0.649928888	2.1550885458	-0.9836749548	-0.6458098108	-0.3574893709	-1.4177728694	2.3192188566	-0.0983923531	-0.9417809148	-0.7790599412	-1.2483701138	-1.1204356808	-1.1304916196	-0.0787086877	-0.6590646827	-0.9306489589
ANXA4	ND	-0.777607067247074	0.4110514764	0.7734581439	-1.087604039	0.4122893553	-0.2512237168	-0.9827006517	-0.3739052579	-0.2006233179	-0.2529768225	0.9118076875	-0.6783818464	-0.0743912435	1.1418138318	-0.120824502	0.1358755716	0.2881950757	-0.0517035964	0.1572016838	-0.8671823033	-1.8048101445	-0.2199427725	1.2980039027	0.7813073238	-0.1027084998	0.4979103173	0.3403174382	-2.2267697499	-0.4608570508	0.4346965539	0.3582249093	-0.191613623	-0.3123388504	0.4290645845	-1.1919180724	1.0875248478	-0.8593869488	-2.311166524	1.5385692547	0.6282981712	-1.0260528283	-0.0455338375	-1.6267830746	0.2070700693	-0.8694019451	1.17349806	1.2086432563	-0.1745872347
ANXA5	ND	0.254697925980061	0.1030223383	0.969495518	-0.4365269784	0.2120767574	-0.0409168064	0.006289043	-1.3441645371	0.2940903016	-0.4470578687	0.4125376733	-0.3231986908	-0.0340301301	0.2152245169	0.4063740947	0.8359309045	0.6872258284	0.4694732134	-0.5735816163	-1.192297557	-0.8947280619	-0.8677525607	0.438596343	0.841492104	0.0238847689	0.6964919979	0.6841751585	-0.7716972555	-0.1704420229	0.4619969613	-0.6433916082	0.0024229425	0.4775346507	-0.14545873	0.1336133991	0.7849263423	-1.3089130387	-1.1976970327	0.6341796645	0.8922727674	-0.0216397441	0.6427667554	-0.6575341382	0.2762664251	-0.501223428	0.2164772183	0.7971578579	0.2495958069
ANXA6	UP	5.26342734500995	-0.5530890591	-0.0604945624	0.2704566961	0.3286951425	0.3459311587	-0.0951450613	0.4348751472	0.3309273852	-0.1712082405	0.0311119783	-0.0699777664	0.0829716724	0.0155475637	0.4485416133	0.1361547182	0.6444322119	0.397523349	-0.1106022643	0.7221731487	0.1293324487	0.0042232248	-0.9376292919	0.4060213495	-0.0051625087	0.1599473302	-0.1177688578	0.3515401938	-0.0966328707	-0.0069463925	-0.6497646307	0.0067800583	-0.0313052173	-0.0584517707	0.2474790398	0.0879611632	0.4699996259	0.6232105811	0.2590554541	0.3598722488	0.3634005595	0.3147266744	0.2017017574	0.3137955727	0.6415942092	-0.1468649122	0.1305969586	0.1531663968
ANXA7	ND	-1.988627439747	0.4588939847	-0.0243134281	0.2649529994	-0.2174412614	-0.4476188078	-0.395991188	-0.3005808115	0.3106946592	0.612083824	0.4826839825	-0.195896014	-0.2573012395	1.5746275498	0.2865247466	-0.1650640922	-0.3726897838	-0.2869298718	0.290367947	-0.0861247244	-1.1325225106	-0.4418439523	0.5701108419	0.6141081588	-0.3588302931	0.0029772738	0.4278782872	-1.4246281456	-0.2479564763	0.3521028134	-0.0419802666	-0.049916341	0.2297124203	-0.1962692653	-1.0394109802	0.199440677	-0.8212927065	-0.9493120878	0.8165297444	0.6736098101	-0.5332154151	0.2177834793	-1.030351769	-0.2788327771	-0.8534207932	0.5968418409	0.4183930962	-0.6897182489
ANXA8 /// ANXA8L1 /// ANXA8L2	ND	-1.83517606938648	-0.7258024481	0.704608891	-0.5947068207	-0.6748977064	-0.2785994881	-0.6060457317	-0.5719430668	-0.9106449884	-0.9334954534	-0.6583039677	-0.4485230009	-0.3996112407	-0.2531479162	-0.3969547124	-0.456000121	-0.088137257	1.3632341415	-0.8340977275	-0.5861506106	-0.1233083297	-0.2545174285	1.7968691412	-0.8897069971	-0.0053839325	-0.4127825191	0.0301502769	-0.33328985	-0.0487305919	0.060403057	1.1835423969	-0.8678132394	-0.2480671014	0.8319885066	-0.6580421185	-0.4585300695	-0.3245580023	-0.1836953669	3.2234816258	-0.4573443914	-0.2733683059	-0.4358864725	-0.7331312424	-0.5373886858	-0.4835469735	-0.8723730567	-0.7137210876	-0.6848761864
ANXA9	ND	-1.68726197914775	-0.2087748548	-0.0559604471	-0.0603653035	-0.1378987197	-0.0943644902	-0.1600288395	0.1994707035	-0.2560693252	-0.2367998924	-0.2173086181	-0.1806728988	0.0469032522	-0.1179444799	0.0493551633	0.0102526717	-0.0496270217	-0.3230227238	-0.1952561318	-0.0345676259	0.0894458141	0.2709517347	-0.1155753505	-0.2995468272	0.2696981422	-0.1911840172	-0.0229984136	0.0072751906	0.0952331042	0.038463958	0.1081829302	0.0622545383	-0.108722403	-0.1202236523	-0.1239724438	-0.2153170076	-0.1521936399	-0.0714285248	0.1235203953	-0.0656459514	-0.0887924041	-0.2387343882	0.1348405867	-0.1858334148	-0.078881684	-0.1780585361	-0.0032425949	0.0033980855
AOAH	ND	-0.786987289639839	0.8634087887	0.3010675513	0.3106493201	-0.3572886958	-0.2827063981	0.0844515159	-0.1012715913	0.5058822465	1.135130622	-0.2384768334	0.5794965368	-0.3101999909	-0.2173542503	-0.5971232248	-0.0948460728	-0.4450626226	-0.5443644996	-0.2414282951	-0.6051618441	0.4638922226	-0.4952578856	0.8183472921	-0.0303021305	-0.2183909494	0.4270664107	-0.3696430479	-0.4228321941	0.4388955466	-0.1837857927	-0.2342838575	0.3285444029	-0.4109416587	-0.8404270726	-0.3380103548	0.611584809	-0.4450875495	-0.0209070533	1.5120864932	-0.2670761909	-0.1176206778	-0.2677659721	-0.6839228011	-0.2061513511	-0.5914170258	0.5197140513	0.359378976	-1.2458438847
AOC2	ND	-0.374581407180304	0.0027377408	-0.3167491702	-0.3560864009	-0.0707121418	-0.3239593012	0.0895273356	0.1202336834	-0.0760702363	-0.1887514985	0.0229156804	0.1779774918	-0.5146689055	-0.3274742795	-0.0303810976	0.0438305976	1.4900216853	-0.2980247832	-0.1032012074	-0.1472773536	0.3075142908	-0.2189340686	0.1964447672	-0.1997310371	-0.2576522525	-0.2804878272	0.2549736998	0.0822162519	-0.3065290325	0.2780520553	0.0257431964	0.0191626134	-0.1082495125	-0.1256967667	-0.3957908154	0.3671987137	-0.297879177	0.6841692423	0.1223196642	-0.1475252013	0.008990582	-0.0065146098	-0.1556444996	0.1053729899	0.1466918465	0.1857856195	-0.018314666	-0.106088714
AOC3	ND	1.99316664201346	0.4437213008	2.100619139	-0.1903068729	1.3959815733	-0.1690768207	-0.2105358297	-0.7090701358	1.1830774255	0.7913613359	1.3129048336	-1.3047821629	-0.1699488709	0.9741606842	-0.3144893177	0.5466818445	-0.0957481829	0.1152054763	-0.1239778648	0.2654942551	-1.7632627126	-1.3790338657	0.0503026051	0.9495692873	-0.7009306484	0.950283323	0.9133642282	-0.3349451231	0.1697349191	0.9398976512	-0.0436235496	1.0534786822	-0.9542765361	0.1646118473	0.0251917233	0.9481053082	-1.8420926748	-1.9776354821	0.3389194681	0.6943621379	-0.2940419545	1.2168291194	-0.7346219927	0.1720194553	-0.910535581	1.3169586547	2.2419227524	0.3309675282
AOX1	ND	-0.744760647286474	0.986045343	0.3502155373	-0.5644070614	0.2288125768	-0.3787984906	-0.2558828898	-0.4386626701	-0.2359666479	0.3872845521	-0.1209251446	-0.4999309071	-0.048303665	1.9177848151	-0.1729839145	-0.4255105078	-0.3814050911	-0.1853406499	-0.2965739712	-0.6422778191	-0.4018727569	-0.3723506098	0.3433671139	1.1912937515	-0.0488416773	-0.3351789036	-0.3130148114	-0.4299650491	0.017570152	-0.1775079552	-0.0363908792	0.0344902114	-0.3152692939	-0.5451680138	-0.4853238879	0.39226182	-0.417239893	-0.4722711478	1.7182438485	0.2504293752	-0.662921287	-0.3628027352	-0.5957455646	-0.3830328701	-0.4566113941	-0.0178940743	1.4781226742	-0.2444202073
AP1B1	ND	2.51302874960648	0.0242070014	-0.2519490717	0.895810335	-0.0658977724	-0.3432066157	-0.6771123991	-0.1346263211	-0.163906133	-0.0058927866	-0.1735527735	-0.2089614361	-0.0331560737	-0.226209796	0.168363884	0.129089445	-0.0862776229	0.0869607023	0.1306835551	-0.3444742305	0.0181214567	0.2383546691	0.1815367914	0.2559322221	0.5567079444	0.6068682571	0.2997276156	0.2230407572	0.5801705164	0.447641559	0.0192827424	0.4031300818	0.1669665877	-0.0811866301	0.1503454824	0.3437151055	-0.0589532275	0.3848042447	-0.1775670617	-0.0564618667	0.1452676468	0.0774107726	-0.1455498969	0.3865612678	0.4345116585	-0.300225011	0.0527065437	-0.4594289495
AP1G1	ND	2.92193280645501	0.9812154377	-0.0739761345	0.4932856621	-0.1105764062	-0.1184701316	-0.2168867437	0.477332876	0.2027400752	0.3266206496	0.5864455987	0.492910727	-0.4360940048	-0.3253583512	-0.0915233086	0.1265923862	0.0123812056	0.0426348805	0.195839298	0.2062011915	-0.0979616592	0.3577362997	0.0308382645	0.2830015066	0.0872892593	-0.6475346548	0.3132328155	0.4240943283	0.0485940612	0.1054679915	-0.1508736216	0.2368128422	0.3470206761	-0.1044111811	-0.4975859351	0.5811917012	0.2191686016	-0.0667168855	-0.1156501308	0.1420618537	0.5426831203	0.310419095	0.5032193314	-0.4040908071	-0.4321483412	-0.302506409	0.2188486622	0.0995484832
AP1G2	ND	-2.51199435232576	-0.3362931752	-0.0851943381	-0.0227571452	-0.3458329101	0.0656601378	-0.1455828861	-0.4148206428	-0.5351688968	0.4432759057	-0.0868677852	-0.3696146055	0.3343148567	-0.1237449945	-0.3291682467	-0.0742965511	-0.201581249	0.1877706907	-0.1371338662	-0.088719443	0.304687267	-0.2735043443	0.4431841844	-0.2407067584	-0.3754648363	-0.294217004	0.2422219862	-0.0428997759	0.1592175646	0.0449618234	0.0753173811	0.0598505828	-0.1062185191	-0.1737276082	-0.0506226643	0.1558437833	-0.3355765845	0.0217163777	0.5372060929	-0.4687976219	0.0875726843	0.0622883365	-0.5710878086	-0.4166128216	-0.3014161703	0.0062102588	-0.2513876684	-0.6171389308
AP1M2	ND	-1.69391090845157	-0.2900132922	-0.0030050544	0.0900334257	-0.4686292281	-0.3189109076	-0.5315297217	-0.2251389972	-0.3644741142	-0.3563627664	-0.4048081349	0.0004480897	-0.088002985	0.1018982964	-0.0030559603	-0.0412787585	-0.0467118429	-0.2510202315	-0.3268548016	0.0366158569	0.1895051941	-0.075351966	0.5993075427	-0.1142047808	0.380426667	-0.0208375719	0.2166569969	-0.0486585545	0.1239161812	-0.1796927655	0.3274452322	-0.251896482	-0.3752452365	0.3023048318	0.0003432529	-0.2394404107	-0.2416569049	0.0456536218	0.2142344807	-0.1220923477	-0.0465117792	-0.4152688722	-0.3572916206	-0.0102796251	-0.2601988242	-0.3801203164	-0.1508963347	-0.0609954858
AP1S1	DOWN	-3.45224508554444	-0.223301194	-0.2904070231	0.5187386054	-0.3621186745	-0.4259206575	-0.1968495149	-0.4797740786	-0.3661250565	-0.440884844	-0.2009067046	-0.5456163226	-0.1499043562	-0.3250501439	0.3737948708	-0.2945669833	-0.1967079212	0.7971786464	-0.3748169007	-0.2060891706	-0.2747442144	-0.2652442167	-0.0111926247	-0.1451998168	-0.5653645161	0.3688053841	-0.3786205003	0.6175242301	0.0462045387	-0.1943997098	-0.3774001886	0.0186739801	-0.2519163625	-0.2143610868	0.129899923	-0.1244483895	-0.1483303383	0.54949969	-0.0442852941	-0.2381098087	0.6492012991	-0.3537427283	-0.3759901467	-0.0950387989	-0.0407546451	-0.3875994822	-0.3243515714	-0.1886116843
AP1S2	UP	3.46356447699275	0.5903451041	-0.4612704692	0.5050759767	0.1013487616	-0.124590219	-0.5561328446	0.5704996045	0.1237114082	0.7750630594	0.1219619752	-0.0977177012	-0.5518111348	0.4786388246	-0.0796620124	-0.182564511	0.4660590936	-0.2845534051	-0.1821857897	-0.2036732583	-0.009890378	-0.1869046675	-0.1434463023	0.4572933749	0.731984798	-0.1416527152	-0.7224113309	0.6563081484	0.4465434642	-0.406318221	0.4717227478	1.2884806823	-0.1902925735	-0.5850518606	0.590989207	0.160244407	0.101556605	1.1304257084	0.2314066485	0.1385430977	0.8388800699	-0.4423193639	0.9413522598	-0.46701556	-0.275667467	1.4600277901	0.7284589696	-0.1576046385
AP2A2	ND	-2.12175834898011	-0.2973573847	-0.1236865057	0.0705934334	-0.108552307	-0.0278474691	0.1225556038	-0.2501505496	-0.1405732994	-0.1825834191	-0.2186834233	-0.8347879185	0.4561943463	-0.1995636875	0.0297482715	0.6018436269	-0.0708481992	-0.530872564	0.1383701443	-0.3184360521	-0.3673193543	-0.0915727598	-0.3555518357	0.0005232572	-0.0051311863	0.0689791493	-0.2141235423	0.8353633093	0.2300937102	-0.0840118876	-0.282166587	0.0757545279	-0.5187662341	-0.2332663791	-0.0739945176	0.2703846561	0.0339496303	-0.1174284722	-0.0304544543	-0.1064525975	0.2486322708	-0.1693953127	-0.226569748	0.205419507	0.5563974352	-0.5690766165	0.1359813813	-0.1795147791
AP2B1	ND	0.561081695351767	-0.0693135193	0.0240644449	0.8364899362	0.3559026999	-0.2733887938	-0.4617177628	0.2193103675	-0.448276389	-0.3935573411	-0.1020330193	-0.4059979173	-0.1462721963	0.5543608219	0.5636674945	-0.1024547585	0.2980929123	0.3731835191	0.1638653751	0.0357268825	-0.0240666336	-0.2107330502	-0.2511195146	0.2678066912	0.1499961293	0.027024987	0.1364191171	0.7555137288	-0.3167827661	-0.389921359	-0.0370150094	-0.0733201948	0.0601769538	-0.2289348994	0.0332664265	-0.3885603394	0.4636617619	0.6062778971	0.3052794549	0.093541124	0.3304636527	-0.1221403408	0.1287429051	-0.5341192476	0.0994801052	-0.304637639	-0.1376402075	0.3280721137
AP2M1	ND	-2.42251137012694	-0.1486120617	-0.1025192818	0.1441187417	-0.4414219387	-0.7453594517	0.2909543223	-0.705115275	-0.5040371178	-0.4159640465	-0.23881899	-0.7958948706	-0.3210537217	0.0168333198	-0.1858639901	-0.070777671	-0.3052681722	0.1281957579	-0.227636232	-0.3732006268	-0.4784956092	-0.0211459302	0.4311139414	0.4108665892	0.0871588637	0.3502190271	0.4521657464	0.1296253906	0.2403979104	0.233377089	-0.0798363769	-0.1143584838	-0.0111704805	-0.1474342115	-0.0795393112	0.0377582322	-0.4736911573	0.5176414381	0.2028580247	0.188234687	0.2072689265	-0.1332080469	-0.3819760047	0.0049356206	0.2926658766	-0.276130919	-0.2595253932	-0.2971525003
AP2S1	DOWN	-5.20126771599337	0.0598491652	0.1758327874	0.1402173454	0.2072040905	-0.292668178	-0.1216082702	-0.7866773865	-0.5071825181	-0.4556953855	-0.3599042183	-0.8534076029	-0.2983575437	-0.1252527649	-0.3071150713	-0.0346932924	-0.0078156302	0.5212778773	-0.6306358874	-0.5252908528	-0.0968186062	-0.2487212934	0.3566933814	-0.2328014171	-0.1515056499	0.0010481682	-0.0965501167	0.0736706751	-0.0997552143	0.0101135673	-0.6604571261	-0.4359223249	-0.4794341598	-0.3128549458	-0.5697624902	-0.3445293828	-0.5567627965	0.0743515656	0.1041845349	-0.365986217	0.0635505833	-0.0102347493	-0.1395847703	0.1666058939	0.4554246093	-0.2650480339	-0.3185196724	-0.2140270333
AP3B1	ND	1.25623820123772	0.5824695977	0.3230910412	-0.0114167471	0.4862578672	0.2411800761	-0.2438634542	0.3076882934	-0.2429753783	-0.3852631929	0.4160400095	0.1815258041	0.694113446	-0.3129509057	0.440205515	-0.0119943287	0.0199020477	0.2554810015	-0.3421528634	-0.1672019887	0.1740891924	0.3803767519	-0.1511338375	0.1107026767	-0.1209210203	-0.2060645504	0.3164682349	-0.309546026	-0.2974654441	0.005444785	-0.3308971129	-0.014694638	0.2864069771	0.0882505711	-0.5774278433	0.0342715068	0.4705841179	-0.1684517284	0.0070867264	0.9759402211	-0.4403686203	-0.4725524369	0.0637383655	0.1308351331	0.0527530415	-0.168797579	-0.1341090091	-0.2427538494
AP3B2	ND	2.55725871750048	-0.4212732362	-0.1210558077	0.9289833935	0.4199739692	-0.2219591185	-0.1070813004	-0.2695727096	-0.2631538778	0.4995926783	-0.2428958373	-0.3105444309	0.2715730947	0.1084674427	0.7676638872	-0.0157340504	-0.2154952497	-0.2674022666	0.9186029485	-0.2758026126	0.1311854049	-0.4220493447	-0.2190643921	-0.3710962134	-0.0727858227	-0.1198624794	-0.1808349432	1.2285627575	1.3435215249	-0.2576060747	1.0946174594	0.7913209411	-0.3898161818	-0.3353334239	1.4046325291	-0.104832362	0.3050558378	1.8653872248	-0.2106543069	-0.4943886141	1.557633078	-0.2881450936	-0.3248361084	-0.2511672977	0.0903539968	-0.171779343	0.1581763203	-0.3796518143
AP3D1	DOWN	-4.44694259426991	-0.5909199451	-0.7398143793	-0.003016817	-0.6499247576	-0.3498719008	-0.752341384	-0.0629167159	-0.5785109396	-0.5086967002	-0.2312362187	-0.1939295014	-0.1108856432	0.1673980671	0.1122880432	0.0699824535	-0.2344811456	0.1117550429	-0.5030874721	-0.2742805089	-0.3834781455	0.2190373306	-0.182895994	-0.0252184987	-0.1745593075	0.1595195065	-0.1531650297	0.7131194887	0.10009866	0.0426184065	-0.4450365941	-0.119587075	-0.0961039034	-0.1043868163	-0.0864490227	-0.2475861921	0.3142166175	0.4106528821	-0.2590677954	-0.2024120733	-0.2723029979	-0.4870960366	0.2530348154	-0.1876843936	-0.0787618041	-0.5082427123	-0.5710393462	-0.5435051368
AP3M2	ND	1.38418638551957	-0.0479128944	-0.3019271023	-0.1120349938	-0.2108162443	0.2707750975	0.6807364127	-0.0604913106	0.0365573239	0.3246997169	0.1936903657	0.0945824389	-0.1758973433	-0.7885844658	0.2122154793	0.2959609342	-0.1645903977	-0.3412188639	0.4671431269	0.2177762807	0.0138080933	0.3957990836	-0.3248966188	-0.3699430643	0.0505821996	0.1691664373	-0.1825755613	-0.0556641066	-0.1330199629	0.1229237486	0.2272238455	0.4295815272	0.2225454013	0.3826142392	0.7529055557	0.4833677735	0.0030143448	-0.3849233722	-0.3547010112	-0.6943270648	0.0602148991	0.271451863	0.3176069911	0.6536685012	-0.1935241866	-0.3810519539	-0.1360355145	0.0003107929
AP3S1	ND	-0.0463927796882909	-0.0719486969	0.4147391401	0.2958330462	0.5344389411	-0.0815413949	-0.0170411648	-0.4059395539	-0.001999206	-0.1783609678	0.3243619447	-0.4876706176	-0.1022759897	-0.3617076557	-0.0890461302	-0.2223780922	0.1501140974	0.0143474852	0.2917802776	-0.3971141079	-0.2318771012	-0.2972397795	-0.1866701078	0.1328759687	-0.0684390315	-0.1471015008	-0.2702880239	0.2454754162	0.3621846258	-0.1991383957	-0.2165128013	0.0157982378	-0.0272798501	-0.1746230016	-0.0433400961	0.0971210013	-0.1299537463	0.0055700019	0.1038405102	-0.1540807477	0.4324733669	-0.1152234211	-0.1658421299	-0.092774909	-0.1864433089	-0.0159873397	0.3409371773	0.4202544677
AP4E1	ND	0.892532841025006	0.133981265	0.080112595	-0.1642598607	0.1528380019	-0.0286467103	0.0044236613	0.1721779739	-0.0378116084	0.1343349761	0.169566501	0.0034633203	0.1053886352	0.1887914368	0.0003257925	-0.0089323662	-0.0166918586	-0.1549929375	0.1178458588	-0.02279604	0.2114396302	0.0647400662	0.0513384761	0.0369733378	-0.0257710116	-0.1440055544	0.1661624854	-0.2140349019	-0.0761631618	0.1190074592	0.0867654319	0.0819836927	0.1977726934	-0.08289517	-0.1440129394	0.1756420403	0.0781364799	0.3418117781	0.0277704247	0.127644989	0.0458161208	-0.1671816631	0.0474737915	-0.0266636251	-0.0285360672	-0.0656270024	-0.0141995741	-0.2584087097
AP4M1	ND	-0.0250975024542812	-0.1556214258	0.2166205596	0.0498037319	0.07084167	-0.1657415975	-0.2321903717	-0.5179495962	-0.237263007	-0.2731644193	-0.1012103897	0.064283227	0.3621084927	-0.3342558241	-0.1352175042	0.1090746176	-0.0541670133	0.4964045472	-0.3728121479	-0.2370417985	-0.3816834144	0.9192129847	-0.0444659952	0.0051790572	0.1013952377	-0.3577797468	0.0070147335	0.6016687309	-0.0342076427	0.2006530503	-0.3058236158	-0.0394919797	0.2046096939	0.3879015993	0.4852102866	0.1055122882	0.0487659528	0.9661918482	-0.1684089289	-0.015149437	-0.3328240561	-0.3382956577	-0.1316456856	0.2390131628	0.3746397118	-0.8041949243	0.1202875304	-0.560329282
AP4S1	ND	0.722344107446068	0.2216965469	0.034463006	-0.0477867115	0.5944936846	0.1417263103	0.186593281	0.0030101457	-0.0899390784	0.3249087111	0.2094385282	0.2189824315	-0.0601413792	0.3073522112	-0.3455595476	-0.1510861113	-0.0610327966	0.0339679237	-0.0580728003	0.0884807235	-0.1805671472	0.1677372865	0.0606174339	0.1578557436	-0.033703014	0.1330348068	0.1706986576	-0.098339632	-0.2140847919	-0.0736062125	-0.3356975644	0.1976088549	0.0658553066	-0.1905561229	-0.4314938126	-0.0103088106	0.3766581956	0.0960862772	-0.1028751148	0.1247661711	-0.115759254	-0.0299578571	0.2008273406	-0.0554071818	-0.321148392	0.1033240345	0.0054820672	0.2621098186
APAF1	DOWN	-3.30892381151975	-0.0245750075	-0.1461327883	0.0221319028	-0.3060904935	0.2381608132	0.2513042451	-0.2156808926	0.2100008912	0.2495500161	-0.1299088578	-0.0815677366	0.4525659941	-0.5724168848	-0.0144207802	0.4886408221	-0.1581195562	-0.0910974487	-0.1694018191	-0.053520377	-0.0717236755	-0.0962926413	-0.2126225419	-0.5698599116	-0.3267396702	-0.3325155641	-0.6114336963	0.1145494988	0.1203814781	-0.1586651423	-0.3486641074	-0.0369764186	-0.1747906999	0.0163035075	0.4144321602	-0.1982948742	0.2343879403	-0.2543250087	-0.0985614527	-0.4667121494	-0.1629794264	-0.2057126416	-0.0989157275	-0.485730409	-0.0044881399	-0.3787899315	-0.1974473141	0.1504351909
APBA1	UP	5.01028649735288	-0.6884110295	-0.3619258393	1.8509189674	0.1172969305	0.2500870767	-0.5631530446	-0.0994741981	0.3373702209	0.0136262966	0.3171924304	0.8017975656	-0.0985329843	-0.076800567	-0.2097571967	-0.2972942042	-0.0773826029	-0.2803275702	0.6952285845	0.703873601	0.1045982074	1.0114232635	0.5867817654	-0.2736920462	-0.0281787123	1.3470701919	1.065310027	0.5629435305	1.0799321284	0.3732257813	0.1117243926	0.0378785445	0.3754463717	0.3750369915	0.574472612	0.1551707097	0.6272043204	0.8881515305	0.2614158625	-0.318753291	0.5547248508	1.0746499354	-0.1476193749	1.1867955578	0.8809060159	-0.2725976609	0.1743444066	-0.3560581024
APBA2	UP	5.172204325852	0.5203685565	-0.1356409224	0.2657380683	0.3892538702	0.1302937992	-1.0879258747	0.9893474636	0.2894033993	0.5210600354	0.1325341971	0.0813464329	0.6057202025	-0.5637770561	0.7713666275	-0.3349325121	0.3284562302	-0.0184029788	1.2202973799	0.3667306565	0.7761945113	1.44962208	-0.4223246854	-0.1428452187	0.5114056018	0.0103847942	-0.2304989422	0.9833125831	1.088328438	0.2065018542	0.535399037	0.7622980737	0.0471267418	0.4002148966	0.3998314719	-0.1780214915	0.8489723966	0.9251856432	-0.645476287	-0.2172258796	1.296141383	0.2671748195	0.4082366759	0.860313974	1.1894719479	0.2163034363	0.0983017076	0.2971341308
APBA3	ND	-2.51117734840528	-0.6234196888	-0.5120661755	-0.0180051515	-0.7432405707	-0.3981636478	-0.1791178674	-0.124700777	-0.2885139662	0.0968518876	-0.2313042236	-0.5065242356	-0.1237553734	0.1119202249	-0.242708992	-0.3223364688	0.0279816674	-0.1789746977	-0.1283969683	-0.3433038075	-0.3009078817	0.2656543715	0.2124496141	0.2610129282	-0.2039709002	0.5263798525	0.1728586758	-0.18056456	0.1945959775	0.0094475082	-0.3135997044	-0.2760287143	-0.1967554375	-0.1240704152	-0.215899403	0.3370158676	-0.1035262092	0.4617801404	0.1319299119	0.0426921656	-0.0781062954	0.2685099573	-0.5488416492	0.1016066409	0.217802266	-0.4636332054	-0.1743028818	-0.0940677871
APBB1	UP	3.61308140611456	-0.1482307355	-0.0241102629	0.6875507549	0.0251364699	0.0186062013	-0.0848289367	-0.1736200844	-0.4610635833	0.0963519313	-0.169151309	-0.2517976464	0.2827900172	0.4327300157	0.0484022664	-0.0746263975	0.2586043306	-0.0091506868	0.261808175	0.1984350346	0.1065566297	0.151255078	-0.0724443642	0.1791969091	0.1298226232	0.407737107	0.3158844679	0.7383074906	0.6871320266	-0.086673988	0.1023607308	0.3670459482	-0.0460513298	-0.0412055984	0.3605916765	-0.0598117622	-0.1543720596	0.3352032161	-0.0786035453	0.351308398	0.5249400714	0.2026615263	-0.021733569	0.0924552709	0.728581829	-0.1224823128	0.1313425886	-0.2830391995
APBB1IP	ND	0.201694123780049	0.7995100928	0.1834815223	-0.5275410745	-0.1836668805	-0.5168646982	0.3805669423	-0.2701863417	0.292262941	1.7423513817	0.264031958	0.5970477737	-0.2501667693	-0.0178054691	-0.5373046355	-0.0127821786	0.0301067767	-0.3148486084	0.0274187501	-0.1069926474	0.4555869831	-0.2243883325	0.8796006714	-0.2702753304	0.0875133166	0.6663998702	0.1522404563	-0.6119636316	0.0174906583	-0.2237838547	-0.2689218865	0.024500789	-0.4105879878	-0.5277051068	-0.3908777881	0.5118347086	-0.1968090981	-0.2280373263	1.1018698515	-0.3762739291	-0.2070349729	-0.0032437769	-0.9268491827	0.1954808012	-0.5631023063	0.6465697363	0.4864859596	-0.3914830907
APBB2	UP	4.99221172015083	-0.1696388461	0.1792298703	0.3816327266	0.3563199959	0.2081793767	-0.8998962109	-0.2901565057	0.3719470063	-0.1624961571	1.0223859814	0.3831159193	-0.2659359919	-0.4799742899	-0.4093971485	0.4688936456	0.3074072305	0.0953076801	-0.0364299072	0.1915371509	0.2285824907	0.5152786784	0.7698685345	0.7583312558	-0.1016460355	0.5460699434	1.142859453	0.0762667377	-0.3975222654	0.9688152586	-0.0615605207	-0.0768530962	1.3394109509	0.8493027567	-0.6176886685	0.6861983922	0.3282672008	-0.0997022273	0.2922802176	0.9136380466	-0.0937970456	0.8928138622	-0.0666401226	0.0880036489	0.0151576962	0.0743858499	0.6811030163	1.05750604
APBB3	ND	1.29323164129701	-0.6478500036	-0.3782018999	-0.015840544	-0.4239207848	-0.2681561559	-0.4952179417	-0.0189684399	-0.5199618177	-0.6522408292	-0.5145666422	-0.6243949813	0.2318889863	-0.0691622826	-0.0582445827	-0.0934764363	-0.0986499221	-0.2559930863	0.5527850574	-0.2461208484	-0.3082016754	0.1354017345	0.2405870931	0.2713651903	0.4511238413	0.5574993488	1.1348153113	-0.200521375	0.5519490515	0.3598027794	0.3335707801	0.097863781	-0.3196653021	0.1849024566	0.1193198838	0.3810044199	0.0937459237	0.3844009238	0.2250195101	0.0164692991	0.4153101641	0.7939663182	-0.1982374776	0.3688355875	0.1924919219	-0.2855534205	0.4164074637	0.3125738341
APC	ND	2.43977205810098	-0.0204975566	0.1473755902	0.3638576434	0.2408570275	0.36226315	0.174973192	0.1692464092	0.2762534779	-0.0983490376	0.0321845371	0.4482461797	-0.0923223653	0.1706877334	1.2499376211	-0.2020608982	-0.143195388	-0.0456093207	-0.117601913	0.5575327119	-0.5407722497	-0.0156141341	-0.4778597856	0.3589920572	-0.6316007247	0.1974866538	-0.2464868835	0.3746069648	-0.2512837088	-0.4010298818	-0.5060496981	-0.2581059877	0.2175344533	-0.0228829486	0.3843801422	-0.0802245121	0.3924823949	0.1115570902	-0.6319962137	0.7870134046	0.6416573249	0.0522300387	0.7834214867	0.233517022	-0.1489270061	-0.0468928179	0.5044548491	0.3584264546
APC2	ND	-0.933333252544384	-0.0940747948	-0.0526686791	0.002634195	-0.3311572333	-0.0900206796	-0.2583317237	-0.2938044371	-0.2250751983	-0.1534354689	-0.0900707391	-0.0820076226	0.1022680382	0.0303613586	-0.294008965	0.0471391739	0.0111276232	0.0376453758	-0.145543426	-0.0679702591	0.1862596911	0.2064272019	0.1737120035	-0.0243572485	0.4957226205	0.2275687393	0.2115099767	-0.0015633124	0.7080360105	-0.0904880378	0.0019828579	-0.206324201	0.1415279148	-0.213905923	0.4717505503	-0.0830957347	-0.0207536847	0.2561630495	-0.0504093988	-0.2432961388	0.3443056216	-0.0240676976	-0.3515675547	-0.1502911183	-0.0258356635	-0.0205219419	-0.2685207358	-0.2522916942
APCS	ND	-1.328829442094	0.0355546643	-0.0066977079	-0.0535185251	-0.1277319771	-0.0681917258	-0.0752697657	-0.2243095542	0.1370482566	-0.2237001995	0.0095624341	0.447544287	-0.0355091625	-0.093099349	0.100021517	-0.1097509413	-0.0743976131	-0.1673210731	-0.4018288997	0.0976379749	-0.054283848	-0.0872903287	-0.466048833	0.0544657179	-0.0348844313	-0.2359811967	-0.0499373939	0.1972088729	-0.0989258581	-0.2724404318	0.1432099479	-0.1942505829	-0.2059659355	0.0300205793	0.2893526401	0.185449996	-0.0105824115	-0.0810388704	-0.1213342472	0.2619770852	0.1440357768	0.2445620518	0.2115295925	-0.0995322329	0.1995406401	-0.1927368599	-0.1515018581	-0.1788405219
APEH	ND	-1.22047890325858	-0.1882420365	-0.2230539468	0.133443965	0.1882375108	-0.3998950962	-0.0503311071	-0.3014202925	-0.5530383887	-0.1347898495	-0.4261947668	-0.4008322976	0.0508096178	0.6235012355	-0.2246706232	0.1522240042	0.096039942	-0.2528234532	-0.1435626354	0.1760917194	0.0455390601	0.0145237563	-0.0576329639	-0.2180879133	0.2587144375	-0.1004004398	0.5157820263	-0.1893741544	0.1073348753	0.147155517	-0.0025420192	0.0920259325	-0.1572096067	-0.0255906624	-0.3003876652	0.0330742979	-0.2700369001	0.4058250539	0.2341788019	0.021148851	0.317843359	-0.293941766	-0.157711008	0.292580237	0.2794965942	-0.2282489253	-0.1419663393	-0.1513406539
APEX1	ND	2.31279556519278	0.1144140415	0.1777736893	0.1754824394	0.2656803096	0.4951590589	-0.1730429485	0.6064797823	-0.1626890048	-0.1556974476	0.1341749443	-0.0021258343	0.1697107128	-0.5256784038	0.1080294773	0.00946137	0.350480932	0.2447280298	-0.22842388	0.3365484407	0.3398363832	0.7160841015	-0.2696884963	-0.0206679377	0.8089514101	-0.2150280996	-0.055775957	-0.2734149497	0.1864040779	0.1766787587	0.1162495683	0.2320931987	0.4559334038	0.4914427028	-0.4097646796	-0.1623852263	0.1580226328	0.3735812896	-0.4277241841	-0.0088114241	-0.0198380223	-0.1370674384	0.4053694216	0.0492266841	0.2748271396	0.1519772939	0.0663862266	0.1295709611
APEX2	DOWN	-3.94967744863181	0.0521370932	-0.2500381063	-0.2173242803	-0.0391375986	-0.0159312869	-0.541245447	0.1695794629	-0.2301827942	0.2113342469	-0.2218635036	-0.496805703	-0.2206385472	-0.1329529767	-0.2607165406	-0.3728919578	-0.0176916134	0.0639590376	-0.3988405623	-0.1619821562	-0.0677887344	0.5969218419	0.2635102511	0.060491747	0.0138414049	-0.1244854114	-0.0170716853	-0.6599041211	-0.0190032868	-0.0701420819	-0.137595503	0.1237070847	-0.1321225911	-0.111132765	0.031467548	-0.0707817087	-0.5987601994	0.2051858249	0.0649752098	-0.500836589	-0.1493716116	-0.2129806479	-0.326454655	-0.2078054204	-0.0910107962	-0.2491818815	-0.0763990576	-0.2171229421
APH1A	ND	-1.55795371337933	-0.0060847772	-0.2542771124	-0.176786662	0.117919028	-0.2884027825	-0.2841602229	-0.0869191881	-0.1236734779	-0.12539844	-0.0181210432	-0.2082384925	0.1339055337	-0.3368275058	-0.4005069719	-0.3531865375	-0.187462695	0.5061323198	-0.4165009593	-0.256722813	-0.6047935044	0.2321798561	0.121596297	0.2011374105	-0.5404655187	0.2329910177	-0.4594934321	0.2789259919	-0.3034753557	-0.3607404077	-0.4314848284	0.0387473599	-0.1112151661	0.0237023236	0.2507042091	-0.0322439101	0.0962508195	0.362651002	0.0375390823	0.0704603171	0.0665348765	0.0221526759	0.1073390282	0.0835629383	0.1102444692	-0.4453359045	-0.1109893835	0.1113544843
APH1B	ND	3.07182719295158	0.4253221072	0.3234769381	-0.1553354228	0.529213146	-0.313686198	-0.1776869995	0.0167276272	0.1581074858	0.2541502399	0.4187171984	0.3354183056	0.1269516413	-0.5741448338	-0.2367769809	0.2797539011	0.3130047111	0.3813123165	0.6489098104	0.5851503554	-0.268369461	0.3997853013	0.3235691062	0.191733707	0.0236117446	0.1246914593	0.6613765757	0.0218768106	0.3201197802	0.2135943807	0.1357360383	0.2058939796	0.3078552524	-0.0879828437	0.0495508725	0.2795661654	0.4131369755	0.4774642892	-0.2307263231	0.1012386025	-0.2239526297	-0.1366256167	-0.1250468977	0.4380419291	0.6619201005	0.0276464191	0.0133693737	-0.264985278
API5	ND	-2.74461948264995	0.1446933224	-0.0920243607	0.0543101176	0.166480269	0.0185933549	0.6414320744	0.2777870245	0.0409606535	0.2766786298	-0.0235634672	0.111138365	0.3521982768	0.0341296964	0.1781282184	-0.2184423429	-0.2796198027	0.04813511	-0.0956984808	-0.072104989	-0.1688240358	-0.0471992313	-0.3584100896	-0.1658245966	-0.1000571622	-0.5245508111	-0.6022029384	-0.3468083913	-0.3311355857	-0.1881357848	-0.3901533234	0.0456519727	0.161394666	0.1162960228	-0.1758800586	0.1239571437	0.2559181353	-0.7291736617	-0.5756807736	-0.0730226942	-0.332984587	-0.3268410113	0.3891942481	-0.2739929493	-0.5159480079	-0.1559940176	-0.4118747712	-0.4597553336
APIP	ND	-0.773618316665883	-0.0313761946	0.3769817735	0.2021287362	0.2614016894	0.4385513687	0.1993142414	0.4747600518	0.1396412816	0.0522196435	0.3101515024	0.0889309384	-0.0475109405	0.1984698385	0.2250118343	0.0167531024	0.1247787938	-0.3653266355	0.0116869347	0.0707593688	0.2254687095	-0.0699117725	-0.3709240087	-0.3570388716	-0.2467033631	-0.0673060485	-0.1340441372	0.0331597406	-0.0358006138	-0.1408619415	0.0229269236	-0.0977284675	0.1108093463	-0.084897921	-0.1137563405	-0.3628909611	0.2687645365	-0.8804860764	-0.4147858274	-0.138715674	-0.0192188176	0.1921095075	0.2592274364	0.1111262396	-0.1843663905	0.1917817955	-0.0730050161	-0.1576109026
APLNR	ND	0.364539124240813	0.4160566047	-0.0931181496	-0.1955173703	0.410119555	-0.0155705587	0.3235901501	-0.3092231177	0.1676028435	1.9528816139	-0.8984070913	-1.4926899445	0.44282048	1.3272120949	-0.3358860746	0.4253206285	0.0941613776	0.6752723886	-1.1553984355	0.2524375699	-0.7129187884	-0.9926061935	0.5988369518	1.1155979679	-0.3663268898	0.3555121991	0.5820094512	-1.0826654169	0.5779116783	-0.395272281	0.4423123161	0.9666575263	0.3484637883	-0.3832945069	0.093397036	1.1142810419	-1.4210806842	-1.7128604965	1.1490653444	-0.374513498	-0.2532854669	-0.5848085253	-1.5632934196	0.6037550022	-1.6197040066	1.1228158304	1.5273833753	-0.3309856793
APLP1	ND	-0.372174327009209	-0.7250072753	-0.2787891712	1.4523350673	-0.2240000595	0.0155299539	-0.2295439336	-0.3830687155	0.1971341368	-0.3842033644	-0.4087879244	-0.3886208354	-0.1888622739	-0.0458286741	-0.3167844523	-0.0686657812	-0.0493165944	0.1905252952	0.935298384	-0.0669593264	-0.2174330874	-0.6157612969	-0.5135828045	-0.5254335536	-0.1246364408	-0.241752204	-0.2155359513	0.9115410101	1.97353325	-0.1727674753	0.7512516453	0.3001593201	-0.038183108	-0.3339052386	0.7981570796	-0.3736037909	0.1452017844	1.7025036696	-0.7590486131	-0.8164486209	1.0167346329	-0.2750056078	-0.0175014423	-0.2023992863	-0.4149124294	-0.3978828207	-0.1374093214	-0.494274637
APLP2	DOWN	-8.03358564130254	0.8405438262	0.2927703229	-0.0566232246	-0.2741866317	-0.7224061688	0.4712279792	-0.8043722324	-0.6141679564	-0.4360233165	-0.1659444623	-0.6924031585	-0.5382766595	0.0025493866	-0.4330181956	-0.186793022	-0.1692727606	-0.2023931612	-0.4789763199	-0.8882629124	-1.3562732143	-0.4523332752	0.2710467851	-0.4515194323	-0.7123934683	-0.0823998164	-0.6082236199	-0.6674645039	-0.5065274366	-0.2511148588	-0.4618459877	-0.2380737582	-0.3688177268	-0.3190321467	-0.8352324499	-0.0126737075	-1.0517114773	-0.552201207	0.3753117778	-0.2865432183	-0.7226754954	-0.330466329	-0.6028384456	-0.5923108446	-0.5702034563	-0.3102650082	-0.3562433709	-0.6031385419
APOA1	ND	-1.86265770338763	-0.2127160564	0.237328897	0.0951869421	-0.222207333	-0.2017005007	0.0130202425	-0.1727182965	-0.2075220958	-0.3302012011	-0.1181454823	0.1815197034	0.2655367261	0.0805224883	-0.0979677712	-0.1207395629	0.1427860036	0.1239388738	-0.1541375127	0.0380673846	0.4815814005	-0.1855426463	-0.2983324119	-0.1097407703	0.2013879864	0.1846271534	0.0531643045	-0.0564856835	0.0236694339	-0.0326794969	-0.0786394544	-0.0026581698	0.0381453428	-0.076777454	-0.1487360487	-0.4523969642	0.0984458356	0.0239076316	-0.2031072546	-0.1305899181	-0.0432943462	0.2378808244	-0.1557102817	-0.1333556602	-0.0154973698	-0.6180080496	-0.4331409978	-0.2849960575
APOA2	ND	-1.29914058699698	0.2448341842	-0.0895691022	0.0348292665	-0.0550122692	0.0053067624	-0.059861956	-0.004053367	-0.0855557053	-0.1037270182	-0.089386326	0.0141493514	0.0631761853	0.0052558523	-0.1278473555	-0.030993965	0.1443840987	0.0582752365	0.0869903737	0.0111227236	0.1870939191	0.0879389881	-0.2432962474	-0.2569166372	0.3561040179	-0.0420274175	0.1077574621	0.2021130229	0.0678789708	-0.0294898503	-0.0887538055	0.0617044284	-0.0160044307	-0.2016773187	-0.0442684904	-0.1357491855	-0.0991970508	-0.1438270454	0.0118217431	-0.1342943613	0.0874499751	-0.1902101754	0.0649699061	-0.0775624546	0.3477847435	-0.1987777387	-0.1971760864	-0.1023974363
APOA4	ND	-0.448154906118634	-0.0810240903	-0.0114569652	-0.0967525279	-0.242698993	0.0307191394	-0.2294569296	-0.0322244204	-0.1389578258	-0.3212323004	-0.0401973993	-0.230429866	0.2058236331	0.5474229457	-0.1741291067	-0.0861844002	0.0631529613	0.2097910935	-0.1800022555	-0.0198722414	-0.1263781634	0.1444479506	0.0632057165	-0.0873365136	0.5107067867	0.1103481682	0.3124871408	-0.090914017	0.2084295266	0.2680641493	-0.1940125708	-0.2962079772	0.0368085059	-0.2998560396	0.1944187402	-0.0954432832	-0.0067552477	-0.2603205534	0.1045110653	-0.0241102754	-0.1571197602	0.0409876016	-0.0803687597	0.0001260318	0.0937770514	0.0594309577	-0.4286094882	-0.1977600027
APOB	ND	-1.62683613213206	0.02337305	0.059214119	-0.1336742013	-0.158296397	-0.0499290851	-0.30252134	0.136367543	-0.2346714226	-0.1998457348	-0.1291758231	0.0160660569	0.0190085694	-0.2451700133	-0.1464894908	-0.0923267418	0.0986001857	-0.2204414093	0.023699575	-0.1324097122	0.0986332308	0.4422747212	-0.0534467821	-0.3236424098	0.1129636863	-0.0264277246	0.2017266254	0.1694905035	0.1549907265	-0.0606329838	-0.0290213077	-0.1313132345	0.0898735815	-0.1359843841	0.0195903793	-0.0950838874	-0.0548840527	0.3206244322	-0.1131580229	-0.0296070317	0.0334442274	-0.1049729485	-0.0569853593	0.1245982921	-0.1628587397	-0.1058838471	-0.0735166704	0.0327071371
APOBEC1	ND	-1.32743556845662	0.0089478309	0.0738434781	0.0232248168	-0.3956919171	-0.1234065626	-0.2266388986	0.1811776896	-0.1088433135	0.0576152338	-0.1999259007	-0.2165524279	-0.2127042654	0.1118829057	-0.0167916168	-0.1550737015	-0.1745776392	-0.2871805072	-0.2913693323	0.0995112481	0.0741153477	-0.0414065414	0.0920417194	-0.0450300048	-0.2457498072	0.0474751129	0.3972612531	0.2493287895	-0.1236959444	0.0209892636	0.2054281324	-0.0469074546	0.0586543327	-0.1432604736	0.1510187786	0.0292915356	-0.2533747195	-0.2687684963	-0.1654014416	0.0735588175	0.0922379471	-0.0041373712	0.3513559583	0.4032419138	0.2791537238	-0.3597793685	-0.1915384662	-0.4634342623
APOBEC2	ND	3.17457963206243	-1.2734883176	0.079582494	-0.1802325362	1.0865690307	-0.7873513375	1.2841163291	2.1147311869	-0.9360212215	-0.4326996855	0.0143608906	1.9623556629	-0.3384305489	3.388867467	-0.3845501532	0.8368229439	0.2486121429	-0.4707013606	1.9181091642	-0.781538798	-0.0383790942	-0.0480276185	-1.0137254694	2.1406610966	2.0302862233	-1.1048677218	1.193078652	-0.9500809086	-0.1545449885	-0.0252837351	2.2544592178	-0.8624737	0.1241745238	-0.3418995845	-0.2635001063	-0.4859861133	0.6827740239	0.0256797201	-0.1690289116	2.6081878277	0.240742983	0.3592358004	1.9769723387	-0.0094336096	-0.2385400676	0.4838058098	1.3247902312	1.2500447247
APOBEC3B	DOWN	-6.87626263426859	2.6395868391	-0.351759714	-1.1801044766	-0.786775501	-0.9634219429	0.652583409	-1.3207934349	-0.5667713668	1.1918928429	-1.2238278828	-1.213572231	-0.9442576069	-1.2215962065	-0.2514247171	-1.2226812481	-0.330747108	0.0039698124	0.0683178581	-0.9206230996	0.2645463732	-1.1677262943	1.2278561613	-1.1388685172	-0.9319605522	-1.3742759948	-0.5443994894	-1.4107397297	-1.385749549	-0.3080938607	-0.3551749836	-0.5921418433	0.0952983282	-0.9771667716	-1.4129444153	-0.5516130163	-1.2742084301	-1.5684918602	0.5611573022	-1.1372588888	-1.4284098581	-1.2376870493	-1.4940564813	-1.0211517256	-1.2853427931	-0.1497726383	-0.9510080026	-1.224503953
APOBEC3C	ND	-1.81332288707948	-0.3995232747	-0.2754421302	-0.5339951435	-0.0183604668	-0.2777774703	-0.0084608809	-0.6132254029	0.3867071812	1.1462276342	-0.2118412989	-0.2646561329	-0.3811765836	-0.4389044795	-0.1183037504	-0.3074893181	-0.0660777676	-0.1520477081	-0.4818330761	0.0009137045	0.0678508958	-0.4857886089	-0.178010982	0.5241915434	0.169675804	0.3052495216	-0.3291853822	-0.4256480668	-0.159466336	-0.0613252126	-0.0445136058	0.0247269857	-0.5403832186	-0.0839124886	-0.4575941804	0.6079449035	-0.7647492579	-0.5605855227	1.3468357407	-0.0161572989	-0.3929289074	-0.1666286566	-0.2771808306	-0.1722533504	-0.4344814895	0.6245375989	0.4912100686	-0.2017802138
APOBEC3F	ND	-1.65502801511747	-0.059295724	0.0026447094	-0.280941513	-0.1679484891	0.0484575221	-0.114875308	-0.1870989665	-0.2006435049	-0.122750841	-0.2071796659	0.3816119718	-0.0496606843	0.1073380511	-0.1005368801	-0.1294195818	-0.0157233974	0.078384432	-0.2692313824	0.0683895081	0.2951285651	0.1542396093	-0.1116728034	-0.0415734023	0.2769919941	0.2799401312	0.3294301428	-0.1141340783	-0.0697812976	0.18018574	-0.0117297194	-0.1187620556	-0.0063623527	-0.150067431	-0.0268935362	-0.1365630464	-0.344975961	0.099186664	0.0361702683	0.0232039523	-0.0589848038	-0.0225695236	-0.2321486766	-0.0011120505	-0.4298639295	-0.1017071638	-0.27443066	-0.3643994612
APOBEC3F /// APOBEC3G	ND	-1.70509002763132	1.0211892908	0.1956245521	-0.9287991268	0.2346496629	-0.4098326155	-0.6188397941	-0.1134631924	0.2250047587	1.9786785485	0.4144400713	-0.0475768663	-0.6243488147	-0.4324412561	-0.6807738878	-0.234280049	-0.3039802374	-0.517833046	0.0941367709	-0.4522803944	-0.2835902636	-0.3216640188	1.3675979513	-0.041650276	-0.3279369587	-0.3108260793	-0.5382219598	-0.4026422169	-0.2097050892	-0.1619065157	0.5178965314	0.1355876275	-0.6480618455	-0.1088368148	-0.8269399999	1.7958753127	-1.1025806298	-0.2636715073	2.1118326029	-0.4366023299	-0.5519233867	-1.0156709913	-1.3528741735	-0.844194265	-0.9200431854	0.8269209795	-0.1285077095	-0.7272147151
APOBEC3G	ND	-0.811743779943685	0.6410708207	0.1627687478	-0.5119157406	0.2241447	-0.2061970881	-0.5162906213	-0.1298515586	0.6330013413	1.1902657805	-0.0356169633	0.4422524981	-0.454299563	-0.2688786003	-0.5895647665	-0.11296878	0.1775673521	-0.4127464024	0.2972023368	0.1869641729	1.003986883	-0.6885336006	0.6829344482	0.0422069467	-0.4202006193	-0.3173026518	-0.0664365767	-0.738369972	-0.2050791029	-0.0822544354	0.8224522845	0.471232258	-0.899206216	-0.15236995	-0.686512996	1.1827792969	-1.1627818732	-0.6442674727	1.5639052762	-0.3728175434	-0.2151706202	-0.3868379474	-1.0332597722	-0.1870913998	-1.0286147896	0.96212463	0.5263437443	-0.7172830932
APOC1	ND	1.95674899939442	-0.162978053	0.3277931236	0.2054963063	0.4009729687	-0.3053247159	-0.8726970466	-0.0761591074	0.8733100873	0.3038710024	0.1845692525	0.5776988075	-0.157751445	-0.0975602573	-0.5014272277	0.2884271991	0.0875947757	0.3713108439	1.1752815555	0.2129563999	-0.5499836679	0.7206316478	0.3957045482	-0.6952031628	-0.3654120999	2.1143612774	1.3003539591	-0.2740453102	0.7173642523	-0.3592570178	-0.7402757028	-0.2146202596	0.6447480095	-0.9901771653	0.4699511609	0.8928299492	0.0595057818	0.0072225067	0.2675806136	-0.9783526046	0.5496939689	0.4400808642	-1.4074969244	0.9495102311	-0.5038270944	1.8218380417	0.5901493176	-0.821842419
APOC3	ND	-2.20417515126391	-0.222035874	0.1179511682	-0.0350968564	-0.059378359	-0.1901102292	-0.1045732145	-0.1502934814	-0.153894903	-0.1146655168	-0.108298439	-0.1276314899	0.2929024343	0.1194912377	-0.1554487068	0.1201826882	0.1158400996	0.3113965843	0.0220244361	0.3684107489	0.2502819284	-0.1091021105	-0.1223761973	-0.0060308909	0.1463087712	0.3043949567	0.3512862908	0.208028959	0.0628846541	0.1878210224	-0.3766395449	-0.0810110116	0.1926003153	-0.1406028367	-0.1815801767	-0.3927502277	-0.0327723487	-0.0152598181	-0.3766917712	-0.2202522568	-0.3507583146	-0.3174299746	-0.338790286	-0.0603419907	-0.1163609956	-0.2035902264	-0.2376099989	-0.1253050719
APOD	DOWN	-3.05176663170012	-1.3473519247	-0.7066572845	-0.5636109583	-0.7962873601	-2.3858553865	-0.9642114548	-2.596760797	-1.4921191175	-0.585876155	-1.1190894904	-2.2355444502	-0.081597161	3.8386575837	-0.3779180854	-1.4415461962	-0.3745768939	-1.5488959979	0.1873556943	-1.5114234246	-1.9142814431	-0.8445309366	3.2243476425	1.5699719849	-1.456055309	-0.890017537	0.8208782691	-1.4719591877	0.8398415062	-0.9154306459	1.7639867207	-0.7159918173	-1.5323606001	-1.9523134575	-0.5169438334	-1.0495931493	-2.8898802991	-1.0392321832	2.7624817961	-0.0609312748	0.5415011276	1.8965618845	-2.4596568144	1.3039711556	-1.5838642022	1.5874820781	1.1477092529	-1.3936180471
APOE	ND	-1.06775113663966	-0.1753242205	0.1316006113	0.044127949	0.5203097161	-0.6709519364	-0.4015669273	0.0264354341	0.0519645437	0.059662997	-0.211297742	-0.2548793873	0.0028308945	-0.788358611	-0.6862789624	0.23471614	-0.2222445047	-0.0028057471	0.768361228	-0.2948956964	-0.6622209362	0.3483992467	0.0612301494	-0.5788370657	-0.3405661278	1.4969435013	0.5365096398	0.1684347981	0.5136143816	-0.0773120682	-0.3614411483	0.0704602953	-0.3975897305	-0.8647358843	-0.0588404551	0.7488568789	-0.5274107087	-0.4488403998	0.0460591964	-1.10578618	0.0489763286	-0.6433972118	-0.8724022185	0.4369087612	-0.8616680659	0.6270792878	0.1366036398	-0.7535904371
APOF	ND	-1.09274181956132	0.1448321629	-0.3276551318	0.0520547515	-0.1000091621	-0.0513771743	0.0532563203	0.0087235732	0.1353803549	-0.1705853714	-0.036985908	-0.0894930646	-0.1528966014	-0.0340730788	-0.0417711178	-0.154247297	0.0173956867	0.0938238088	0.2405787963	-0.2076832331	0.2393525184	0.0802136299	0.0574758005	-0.026516431	0.0755582233	-0.0900985252	-0.1345268342	0.0420105304	0.0915743211	-0.16013957	0.0355003922	-0.1348634812	-0.0174351356	-0.2006142602	-0.0201091623	-0.0497949825	0.0817027203	-0.1679241716	0.3256618708	-0.2598636953	-0.0244629952	-0.0599991111	-0.1073660473	-0.056388951	0.2008040682	-0.0425010873	-0.0986923169	0.0123685185
APOH	ND	-1.36246889773976	0.0475922684	0.1597879781	-0.1443820001	-0.1691016008	0.0310493158	-0.2041929043	-0.297670966	-0.1449931497	-0.2083482797	-0.0101577402	-0.1217910983	0.1055968584	0.0352233536	-0.0520127089	-0.0752538739	0.263620017	-0.1360908946	-0.0645625424	-0.1838333469	0.5082988041	-0.0735573394	0.046782509	-0.1916834096	0.0272544944	-0.1564251181	0.2379452379	-0.1130341208	0.173179328	0.1891515575	0.1575482125	-0.1302942571	-0.0841327356	-0.1659739783	-0.0186228222	-0.102942686	-0.1929444356	0.1523665609	-0.1410927348	-0.1191787135	-0.2381552721	0.0404490938	-0.0519258452	0.1170371889	-0.2324192983	-0.2500526091	-0.1831431847	-0.2743820081
APOL1	ND	-0.812757874751616	0.2146559701	0.5738737614	-0.2771883946	0.0780979508	-0.1385638817	-0.7071891934	-0.5279717472	0.9803569658	0.0430003129	0.0390276373	-0.4079541361	0.1814650651	-0.0142217691	-0.964382367	-0.1928678962	-0.052091772	-0.7954875989	0.001018316	-0.7420674529	0.0489828531	-0.7291769709	1.143872116	0.3770091562	-0.0835138822	0.0304710207	0.1617582429	-0.7042638123	-0.1929946626	0.0249944438	-0.0588885011	-0.5817387425	-0.4057408614	-0.1401553651	-0.3697578044	1.8924515172	-0.7741093767	-0.9779554493	2.6347203225	-0.5649418052	-0.436766132	-0.1513687574	-0.9652270813	-0.1056482544	-0.9074534199	1.0357666347	0.7179349325	-0.6343275341
APOL2	ND	-0.994795431588726	0.2559574739	0.1194279082	-0.2436271469	-0.3455455134	-0.3327250464	-0.2023949335	-0.3217323636	0.0977056281	-0.1573181026	0.0209915663	0.0251989106	-0.0918024729	0.7063935333	-0.2772869878	-0.1746353407	-0.1844119819	0.0503646073	-0.0360562844	-0.4744537268	0.0810167443	-0.5864674541	0.3464709877	0.3240449803	0.0100272419	0.2171017475	0.4196590989	-0.5681838824	-0.220261753	0.1618046868	-0.053728405	-0.4914012608	-0.4223173067	-0.4517820611	-0.0265137486	1.0620961165	-0.5861822884	-0.7295551234	0.8779928697	0.1587779439	0.0142101423	0.1020159352	-0.5298724354	0.2069391873	-0.1549572907	0.3881718113	0.1757934863	-0.382688109
APOL3	ND	0.459167093179146	-0.0398900801	0.5605123451	-0.8805046054	0.1304693797	-0.4892373736	-0.628389885	-0.5430005604	1.0145388063	1.7276675618	-0.0287340388	-0.2278918665	-0.1692999332	1.3798443526	-0.8070709396	-0.4153076629	0.3407114787	-0.5143396313	0.2325138584	-0.1570495132	-0.0503397777	-0.3329734486	1.0515634359	0.6045378342	-0.542081784	0.5008198299	0.2765048229	-0.8669939231	-0.08824319	0.0634801713	0.6722319722	0.504318248	-0.5454155894	-0.1153838029	-0.69487846	1.8330277558	-1.5325990247	-0.8743555014	2.5208487498	-0.1553384059	0.0023982512	-0.5607064083	-1.1840667582	-0.101817356	-1.0112902694	1.2634648341	1.1496282688	-1.099289596
APOL5	ND	-2.22164312100595	-0.4779282384	-0.1404128413	-0.4226740908	-0.2531544429	0.0173802836	-0.0851667173	-0.0890394678	-0.3018563422	-0.4035216289	-0.541614861	0.0780414582	-0.0136972007	-0.3974672253	0.5676755535	0.0265135566	-0.3392302045	-0.2973848166	0.084460379	-0.1269678007	0.5246057858	0.0757793823	-0.1432490788	-0.6675132818	-0.0253229904	0.0115599837	0.1611432758	0.2271149965	0.2577662994	0.1965302275	-0.0659287466	-0.204392196	0.2954958015	-0.3773175341	-0.1588757533	-0.2580084556	0.0231159375	-0.1594653512	-0.4751852676	-0.0815754585	-0.0320073373	0.0518182456	-0.350642813	-0.0253359497	-0.0432482528	-0.4935247108	-0.261010154	-0.3824022578
APOL6	ND	-1.00036930945255	-0.0632803094	-0.1092571021	-0.5533648	-0.1940839628	-0.3252357504	-0.2082357693	-0.3752984201	0.7612008868	1.0826898146	0.0192517325	-0.2750746082	-0.5783358541	-0.1710528832	-0.2301378927	-0.2992132155	0.2474185063	-0.3258038782	0.1459969745	-0.1444844762	0.1741523836	-0.542044852	0.4903634242	0.4308632523	-0.0300670288	-0.3928498124	-0.162717407	-0.442091021	-0.3380354995	-0.2246749859	0.0017333428	-0.2990821791	-0.522843183	-0.3294691773	-0.4886343253	1.3948230294	-0.6346426545	-0.364584211	1.8125766415	0.0159095401	-0.1634446017	-0.2378280162	-0.3196626987	-0.3797642108	-0.4185905261	0.9830013287	0.4075191575	-0.4433635027
APOLD1	ND	-1.08659456033171	0.7076757264	0.2161957422	-0.2026184607	0.6519551296	-0.2899011876	-0.2098339859	-0.6095463875	0.6146640421	0.0753656017	-0.2071200622	-2.4310886348	-0.0281732334	1.1436232743	-0.0744470838	-0.456906218	-0.1163722332	0.6117752421	0.5018814799	0.2134086741	-1.3509699563	-0.0705779374	0.109556703	-0.8467633085	0.6523439221	-0.2976085937	-0.2131874422	-1.5168193271	-0.4103481082	0.9300370317	1.0119660306	-0.7207025687	0.9481068554	0.2649069745	-0.7188621591	-0.2170463619	-1.1391887892	-1.4124072589	0.6862796053	-0.5622632151	-0.0549799673	0.0096623548	-0.5746510388	0.1516886459	0.9568626311	0.7909074356	0.0372282138	-0.2209576633
APOM	UP	4.39944794103415	-0.1459694925	-0.1266195416	0.2777198473	0.8324162235	0.3162232668	-0.5188752895	0.2897804579	0.0134078341	0.026577525	-0.1405584401	-0.0165190581	0.4773509842	0.0141226532	-0.1039648274	0.2077057007	0.3337183486	-0.0513346044	-0.1577534651	0.0967546577	0.8516564387	1.0318586462	0.256834881	0.2127534668	0.6040251339	0.0209381822	0.0145157143	0.3402129231	0.6106010609	0.7574046725	-0.0033232158	0.401298091	0.4517088447	0.0617094377	-0.2599684132	0.1125410036	0.3702333772	0.9825562586	-0.0106892244	0.107911766	0.211098778	-0.1026646583	-0.0310088008	0.3107649914	0.4798783585	0.0448714191	-0.3557344262	-0.079378902
APOO	ND	0.751360051113019	0.2661043087	0.0746243826	0.9944434448	0.5241871241	-0.0462275726	-0.9926159261	0.2247427006	-0.6975512273	-0.2845744852	-0.341630805	0.8082770276	-0.5295460852	0.5700659186	0.4325928032	-0.3069945891	-0.1482782916	-0.1103572528	0.5740111963	0.1172338397	-0.1114950514	0.646436512	0.1470281387	-0.3201420245	0.0930647206	-0.7719926547	0.6620146781	-0.379839086	0.5380921801	-0.1094166329	0.3969812099	0.3610016137	0.1672762217	0.1089159895	0.2034755598	-0.9509851999	0.2817590094	1.0612995748	-0.3360076774	0.1843351117	0.2278659801	-0.4906304446	0.5118426716	0.0365726414	0.8845845792	0.309488703	-0.314350244	-1.1892242071
APOOL	ND	2.22777109061172	-0.0068531021	0.2394259655	0.0582818424	0.3250716933	0.31105422	-0.4480822625	0.3658239158	0.1079891017	-0.0242790265	0.405677538	0.4440868731	-0.2284900628	0.6767395648	0.1559881181	-0.1294991551	0.1916781788	0.2971006642	-0.1109959137	0.1917850708	-0.4076280127	0.4103617879	-0.1266826502	0.1846237512	0.2037722419	0.2314818945	-0.0368644748	-0.2548299932	-0.1477591349	-0.0945188926	-0.4041211607	-0.012880644	0.2091715601	-0.0811826233	-0.0112200187	-0.253313504	0.3413391148	0.2438872895	-0.2483157307	0.1268080855	-0.0911183847	0.517580682	0.4579854632	-0.0129182692	0.1189503068	0.1258027889	0.1416960288	-0.0288281974
APP	ND	-0.347997761576818	0.3984005312	-0.156966541	-0.4398252669	-0.3088404294	-0.3815509279	0.5775273182	0.2850543378	0.199519785	-0.803566274	-0.712353166	-0.850655509	0.4718438607	-0.5788658159	0.816389134	0.2777808987	0.4949905338	0.4281580434	-0.4157848464	-0.4398257177	-1.1486278363	-0.9218901131	0.0383077133	0.9054529375	0.0913919277	-0.0142963183	-0.6629653027	0.3998241508	-0.6192667863	-0.4375938594	0.0610388509	0.3707133817	-0.4410245031	0.1489684413	-0.7770848209	0.0772528818	-0.1258682891	-0.5582170306	0.217244313	0.4907557825	-0.8258577775	0.0768613177	0.9195964607	-0.376505533	-0.3039867669	0.335501492	0.7269714268	0.8665221188
APPBP2	ND	1.55817998051557	0.1490941154	-0.1418274647	0.6342918757	0.2539157628	0.2055564798	0.6091238071	-0.0125371092	0.0776644857	0.0498999377	0.9401153672	0.1534364268	0.0350303214	-0.4667903568	-0.1545514821	-0.1692777586	0.0678123932	-0.0715628481	0.2492846356	-0.0192141459	-0.5069514277	0.1571073557	-0.2591664738	-0.1192261075	-0.4003895173	-0.2389885149	-0.1362730407	0.0346849008	-0.1955711384	-0.1281668917	-0.4884706398	-0.06912937	0.0398878367	-0.1779048994	0.0423536203	0.2480043795	0.6149244556	0.3598047524	-0.1622006236	0.0644101495	0.1001672492	0.8230236035	0.048804714	-0.1842487227	0.0415751535	-0.4071868972	0.1227691442	0.2229883503
APPL1	UP	3.68012955937549	0.0153780938	-0.4299961779	0.1995546099	0.243137352	0.1355579596	0.6045731849	-0.3780196219	0.7152963908	0.8223111539	1.0404010981	0.7975430999	-0.2060858791	0.5610617266	0.2440936449	0.2485660744	0.4248533652	0.1733231917	-0.2251891064	-0.1540209308	-0.77633906	1.0907817767	-0.1952024072	0.4763361071	-0.1629315699	0.0454415157	-0.5728972012	0.3740369263	-0.1312742333	-0.018909958	-0.4728364648	0.0740936098	1.079177113	0.6630530499	0.4209674659	0.2136599847	1.2560102323	0.4534570075	0.0963576054	0.3980035217	0.4727246595	0.3115094075	0.1964300482	-0.1982587799	-0.5061968447	-0.3513838526	-0.740426526	-0.134126265
APPL2	DOWN	-3.62952321830615	0.3532384936	-1.0989353129	-0.4906463576	-0.210426313	0.0593953994	-0.0344425678	-0.5003003796	0.0538168235	0.3411188976	-0.2127796502	-1.0339571762	0.7906953993	-0.2683145767	-0.0631850211	-0.230804881	0.1318359282	-0.586591807	-0.1336930851	-0.283590826	-0.941786582	-0.1828636446	0.1575901915	0.1489605596	0.0252891303	0.3739564135	-0.0363025451	-0.5290891992	-0.1259658183	-0.3053733733	-0.0529869325	0.2387317528	-0.1365468143	0.3284581449	-0.1428180505	-0.0549506937	-0.124564685	0.2362671595	0.2067152892	0.026611686	-0.4499576954	-0.3782153828	-0.4297825357	-0.3847095888	-1.0902720206	-0.2866193542	0.2361508795	-0.2244655568
APRT	ND	-0.634105256120432	-0.0878227828	-0.3228436776	0.6366893403	-0.3555254723	-0.1306808005	0.0282102052	-0.0059644848	-0.3444467868	0.2018929942	0.2004225255	-0.2643664919	-0.2170060053	-0.1924923269	0.1836566711	-0.1275313754	-0.0188911788	0.5156673771	-0.4395583189	-0.0628904192	0.1118413347	-0.1252076415	-0.188074061	0.395311931	0.1404389562	-0.0650260334	-0.0326913142	0.4554932503	-0.1989356103	-0.0777057832	-0.8378648347	0.0024833206	0.1193504777	-0.3150353188	-0.6424352945	0.0923183978	-0.9486404505	-0.3155437032	0.2207753379	0.6730755673	0.2460895623	-0.0878806441	0.2267392416	-0.1825395691	0.4207232708	-0.1964080821	0.063750476	0.1596661036
APTX	ND	2.3872592990957	0.081253105	-0.1357967277	0.41026766	0.6178970665	0.2345472769	-0.3729047174	0.2251223149	-0.0339360705	0.120955847	0.2367522651	-0.1725737912	-0.134900611	-0.2573604979	-0.1004398893	-0.0532350609	-0.2238653507	0.0552736721	0.4856072862	0.0172711862	0.1833919204	0.7654514716	0.1728764322	-0.1161910827	0.2911225168	-0.1958449143	0.2210129075	0.0601030716	0.0661348788	0.3338189407	-0.2772888469	-0.046828122	0.2293250212	-0.0627179967	-0.1710838682	0.4749041309	0.1618322383	0.4795950238	-0.0446311539	0.1264210993	-0.1802661578	-0.0902988544	-0.1098894782	0.0002153761	0.2016011655	0.0290847143	-0.1968422831	0.2546751782
AQP1	UP	5.85238100129258	0.3986711036	1.40395999	0.0517880421	0.3821562016	0.7605533393	-0.6833647895	-0.9351651225	0.956297549	-0.3472053204	2.2181037323	0.4059490538	0.8193190717	1.5887989699	-0.9724998706	1.3074387308	-0.0676723593	1.1145467634	0.2246788966	0.8191447834	-0.9016606186	0.5678605381	0.9315289147	0.9033950436	-0.8106182046	1.138842134	1.3176768303	0.8592610548	0.051349116	1.5226199079	0.9624187198	0.5549230081	0.9700636737	1.0525774396	-0.4305909716	0.8889594121	0.3338343874	-1.2290884893	1.8192243237	0.1118754562	0.1716446564	0.6718793002	0.091959464	1.005103074	0.1555816277	0.3467796057	1.4152189485	-0.4916675077
AQP2	ND	-0.339240324643405	-0.2015481499	-0.1777685785	0.0277805729	-0.0437455739	0.0920249198	0.0123470218	-0.0928809954	-0.1800904925	-0.183288295	-0.0534621318	0.1268887647	-0.0260585765	0.1499525938	0.001370665	0.037031812	-0.1619645618	-0.0431880433	-0.0136972324	0.0611575173	0.3242977582	-0.0208520184	-0.0017498018	-0.1134992262	0.263763422	0.0897674501	0.269662751	0.0665881568	0.1531311925	0.0282231273	0.0679587605	-0.1184043026	0.04184934	-0.103272109	0.0823874493	-0.163723223	-0.093182277	0.1517327987	-0.030346398	-0.0633247482	-0.0026463862	0.0224424111	-0.0717846761	-0.2036007827	0.1009162538	-0.0728090395	-0.3010615298	-0.0998360967
AQP3	ND	0.824625853858337	-0.5914816087	0.2956579638	-0.1714429419	0.0027053502	-0.337462998	-0.868801154	-0.7883443439	-0.1264171282	-0.0769192524	-0.4087927693	-0.355541148	0.0164889713	-0.4161214347	0.4355757697	0.749987775	-0.5023056018	1.2761598492	-0.086905247	-0.1966040528	-0.0363790684	0.4770468532	2.6508153102	0.7860736038	-0.0597994365	-0.031844939	0.7325040696	-0.4407262194	-0.4009689488	0.5203266709	1.8558788276	-0.5554904726	0.7971439419	1.4667844873	-1.0566280633	0.2246983427	-0.1006153727	-1.1709937276	4.1644629366	-0.0845376728	-0.7879196078	-0.0644481421	-0.7169992635	-0.5491567314	-0.0716981181	-0.4765556816	-0.2824996434	0.1334012649
AQP4	ND	-0.418824041559938	-0.0819290846	2.9462735884	-0.1025519243	0.0716426092	0.0953745033	-0.2379288782	-0.0300212236	-0.1132324389	-0.2589851025	-0.2041109329	-0.1603142259	-0.130955097	0.0613853809	-0.2340589623	-0.0638080599	-0.1492372964	-0.1828228196	-0.0983255624	0.302629336	0.0287087167	0.060090082	-0.0967507707	-0.2593332457	-0.0994251243	-0.1316027277	0.0156664338	-0.2114853181	-0.075734979	-0.0240280662	-0.0658321471	0.0084237716	0.0021482637	0.1860370032	-0.1694987793	-0.2373903553	0.2364529233	-0.0515908741	-0.2404611355	0.1309939834	-0.1848381566	-0.0675795565	0.1094710135	-0.3499356502	0.3428138771	-0.2531576798	-0.2975757115	-0.137458931
AQP5	ND	-2.25458893233756	-0.4417056058	0.0632644374	0.0174969055	-0.379451864	-0.3083482447	-0.4050404298	-0.268008988	-0.4524159066	-0.5724068214	-0.4231467049	-0.4150215775	-0.1339566842	0.0350606482	-0.1928466182	-0.4026370811	0.0406127516	-0.5689227492	-0.5045251993	-0.0444953704	0.409295531	-0.3802990408	1.0041303548	-0.2288979898	0.4259005903	0.2153118916	0.1387534471	-0.1125511508	0.186164899	0.1169458472	0.6060609757	-0.1129602669	0.0980157986	-0.2151581931	-0.1747944836	-0.4275299773	-0.3664003181	-0.1178205705	0.7472272861	-0.1281578345	-0.285479974	-0.3050938257	-0.2998349073	-0.2420387362	-0.5813670164	-0.3637646923	-0.424081328	-0.237146621
AQP6	ND	-0.626236392634841	-0.2293150883	0.1377649125	-0.2490773599	-0.1410700065	-0.1318505791	-0.2915568143	-0.2026967743	-0.3213992385	-0.5318379463	-0.1574464233	-0.0879919259	0.1643789901	0.1057130637	0.1264676564	0.1481172429	-0.0865876976	0.0745963024	0.0238225855	-0.1346884294	0.2111254722	0.0246749292	0.0235534111	0.020208446	0.2332758549	-0.0239470166	0.2142613081	0.2010425864	0.5267329313	0.0381899329	-0.0215765172	-0.1187029944	0.0301389128	-0.0120472683	0.0760281236	-0.1987066646	-0.1483144109	-0.0467890142	0.1082310395	-0.2162255334	-0.0430105038	-0.1647517194	0.099389826	-0.175050326	0.2525219081	0.13566953	-0.1354997306	-0.2280027071
AQP8	ND	0.176221795430483	0.1005094405	0.0576936195	0.2310416018	-0.1573728679	-0.0394019648	0.0268831384	0.1248086954	0.002326396	-0.3395871904	0.2009129491	-0.1237289469	-0.0386407687	0.1638208835	-0.0139685057	0.0192131533	0.0989445494	0.1727238114	-0.1359150104	0.1033958886	0.2252976575	-0.0072484051	-0.1936747337	0.1839518259	0.3739654461	0.1668392755	0.1042478185	-0.0403072973	0.0516148531	-0.1559698051	-0.4528021283	-0.0136598361	0.2267044506	-0.0564985584	0.3282261166	0.1592157233	-0.1714307572	0.0630225842	-0.2839734248	-0.1891452969	0.0870780998	0.0417266014	0.238735302	-0.1149065133	0.1264683993	-0.061294979	-0.2480927792	-0.2959021055
AQP9	ND	-0.862923405864132	5.2388965086	0.207922545	-0.7815139496	-0.9460863966	-0.8789093717	3.2287850378	-0.7085906733	-0.912488027	-0.8201982025	-0.5991277201	0.6562770588	-0.432647534	-0.5716059991	-0.3185860187	-0.6223869958	-0.0360669748	1.807242789	0.0096247186	-0.9522379879	1.6024523607	-0.1682785671	2.8202313029	-0.6579885644	-0.6794421168	-0.5692822072	-0.3629066496	-0.5600994485	-0.6317799346	-0.6433571638	0.2414240573	-0.2588776667	-0.38101154	-0.48479805	-0.8683250869	-0.2882763437	-0.4126254598	-0.0584156999	0.7872917334	-0.8433272051	-0.6908969559	-0.6817365221	-0.8726683712	-0.6114027019	-1.2540314396	0.9079767226	-0.5384934968	-0.4095042936
AQR	ND	1.62658980679738	-0.0850882601	0.1655817772	-0.1990545955	-0.0843814657	0.2146010217	0.1618045674	1.3293731975	0.739995278	0.2953407534	0.3711612793	0.6418679018	0.1644767998	-0.3783869629	-0.0196979884	0.1276307934	-0.0407643753	-0.5594500351	-0.3683533261	0.5972668671	0.0554653519	0.1490489123	-0.4740506149	-0.2371862036	-0.2601010467	-0.0263883552	-0.4969564738	-0.0448648258	-0.4725180069	-0.3320697957	-0.1708595179	-0.0580603268	-0.1181147635	-0.013535257	-0.0344095556	0.2441636803	0.6623469505	0.6688726921	-0.4256136844	-0.0382430991	-0.0269781662	-0.3438345009	0.976163426	0.1447829716	0.0295380009	0.2200899598	0.1498642607	0.9652146881
AR	UP	4.60275354195345	-0.1717704399	0.4607088894	-0.9398494839	0.0769547005	0.9734437017	-0.8602478741	0.035709657	0.4923326468	-0.9814509222	0.670681376	1.4617577619	0.0034572312	1.1571334413	1.099448925	0.4871555928	0.8043005464	0.5460338492	0.3528233736	1.2085600757	-0.6213063913	1.1521813056	0.4888233967	1.4849737757	-0.6634689375	0.5805734528	0.8498246898	-0.5756046199	-0.206081521	0.7718301847	-0.3198927568	-0.3087929256	1.3058971118	0.3098303369	-0.9497258198	0.1216269553	1.3173003331	-0.2772097728	-0.1238360843	1.8032266998	-0.9642242721	1.392420922	0.163841798	1.56131948	2.7017254551	-0.9512932464	0.5962327141	1.3121465262
ARAF	ND	-1.00063330752999	-0.3097313694	-0.0876024536	-0.2411138466	0.1208070263	-0.1742930041	-0.5445866617	-0.2801223699	-0.1345113718	-0.0690803939	-0.2142677142	-0.2342557685	-0.1938688447	0.4864219902	0.1436529949	-0.1386040519	0.0671970136	-0.2218256378	-0.0457390247	-0.1607650514	-0.3272766939	0.2403369212	0.0908215795	0.2026438464	-0.2356085863	0.1727213355	0.2249950741	-0.4122609224	0.0062518879	0.1369265822	0.0578480293	-0.0267449372	0.0763764269	-0.1624606964	0.1193296969	0.1338727027	0.2677317406	0.4240242174	0.3465493541	0.2144111517	-0.0139087765	0.5410083312	-0.1671373479	0.0641512192	0.1905864347	0.0118695689	0.0186057433	-0.3706272442
ARAP1	DOWN	-3.23497218544885	0.0087111037	-0.0228382008	-0.1506217203	-0.4681368713	-0.3715385639	0.011503352	-0.5079669781	-0.3956777218	-0.2422556588	-0.2348859384	-0.0698302335	0.227224164	0.0949298975	-0.2402872926	-0.2652156864	-0.0531606042	-0.4983500769	-0.154769355	-0.2698752565	0.003102132	-0.1399340678	0.2941143118	-0.1332076496	0.027955307	0.4444778447	0.0980020849	-0.3202328498	-0.0409443848	-0.18564352	-0.0944392839	-0.22191067	-0.1572199773	-0.1864689319	-0.2949595096	0.0706297505	-0.4777512272	-0.7005313499	0.2703946121	0.1163109843	-0.2607877603	0.1762947126	-0.2825666318	-0.0089454411	0.2400729972	0.1177388869	-0.1376028889	-0.143730399
ARAP2	ND	-1.1023849945728	0.1479245061	0.3186696404	-0.12680919	-0.1414962022	-0.3392050834	-0.2236947764	-0.3023589377	0.0032013162	0.7936590072	-0.1426764846	0.1657698968	-0.3014288464	0.1182487318	-0.3268262785	-0.1968196494	-0.2741093495	-0.1205013281	0.0245231048	0.0041742845	0.6778332706	-0.2128668777	0.4844910351	-0.0853641799	-0.1355098581	0.059491129	-0.2397130318	-0.0689503012	-0.0242056157	-0.1798828539	0.1326447666	0.0257007942	-0.3217090884	-0.1629572096	-0.2951715027	0.3530038846	-0.4247404072	-0.2192346022	1.0412661415	-0.3028904887	-0.2810525395	-0.4080300545	-0.4391758853	-0.236208539	-0.2291592966	0.3465282342	0.1751758289	-0.5385818912
ARAP3	DOWN	-3.76951992335595	0.3296787779	0.4066093542	-0.1148452571	-0.249039027	-0.321471962	0.3048041348	-0.5071276873	-0.2434558369	-0.1022490562	-0.2954044429	-0.8334729614	-0.21462718	0.3047184375	-0.4519412417	-0.0491557846	0.001135733	-0.1204189226	-0.5318739083	-0.0585745714	-0.3482421489	-0.5921698748	0.7005806082	-0.5269413178	-0.0824010328	0.3089387898	0.2393544342	-0.3584413712	0.0828159554	0.4377925921	0.1709558293	-0.1459990623	-0.2090601601	0.2968933935	-0.2260224379	-0.0409193196	-0.6540095171	-0.3942728916	0.2836674337	-0.5305022093	-0.2332344644	-0.2009529529	-0.5365388129	-0.0782985349	-0.4179128082	-0.1648990416	-0.0364053346	-0.1391022123
ARC	ND	-0.673539352872944	-0.0562347279	0.2190899519	0.5967717089	0.8129913755	-0.2786176805	0.1654522402	-0.3750421901	-0.351741717	-0.4047842295	-0.6846553425	-0.4582564614	-0.1526719139	-0.2452004193	0.1942691948	0.9981176812	-0.3580690082	-0.2303446369	-0.0271882683	-0.4714212552	0.4679378718	-0.1299886751	0.1723104457	-0.8443364889	-0.3926797367	-0.1334644922	-0.0974738765	-0.0163207207	0.428677821	0.6227609379	0.7504951574	0.0024597507	-0.0906748557	-0.3864575497	0.1288001057	-0.0270530315	-0.1507938646	0.9498129574	0.3258236861	-0.4077245645	0.2741920826	-0.0630664561	-0.0391302149	-0.4716784274	0.8237621725	-0.3161041133	-0.1314365251	-0.5446257878
ARCN1	ND	-1.10493771860276	0.5444029905	0.1727386014	0.3286573352	-0.0064490001	0.2452381061	0.6330742977	-0.0446976331	-0.1801446263	-0.1956754961	0.1301371594	-0.0070617998	0.1141066471	-0.928606758	0.1074068107	-0.1183801158	-0.1106272771	-0.3210580744	0.031430802	-0.5129434297	-0.7078879451	-0.3362376144	-0.2900743214	-0.0148064198	-0.2172036702	0.1990638627	0.3033305081	-0.0976875541	-0.372991902	0.4368760875	-0.3819834696	0.3697855858	0.1174268452	-0.5194978207	-0.9320013287	-0.0063434045	0.3368617517	-0.1720432051	-0.1689327834	0.1662041719	-0.4692363975	0.0424655705	0.3613483023	-0.3626208865	-0.2434835333	0.0130092341	0.2080479869	-0.2253804742
AREG	ND	-0.418140149049084	-0.0003665549	0.1369698737	0.184446801	0.0881957059	-0.0712319651	-0.1977856009	-0.0211116109	0.0143231732	-0.0347212262	0.059869003	0.1302515771	-0.1185630045	0.0337318181	-0.0011744156	-0.0563180188	0.0735343791	0.2273556615	-0.124840873	-0.0368927792	-0.0402177075	0.1050071054	-0.0168107457	-0.0956293856	0.1128312878	-0.0846954983	0.0079653917	0.0443333881	0.0896649768	-0.2421501783	-0.0131981552	0.0802330558	0.1208843579	-0.1356787154	-0.065150154	0.019678426	0.2213989593	0.0730368683	-0.0585542948	-0.0494327357	-0.0687713542	-0.0877160477	0.0642882562	0.0531369275	-0.1044973946	-0.1406179013	-0.0286107799	-0.0253987394
ARF3	DOWN	-4.37603323108618	0.2147586734	-0.0718779803	-0.1847398301	-0.0882387744	-0.71784418	-0.2205334206	-0.8555983109	-0.2585719258	-0.0888336011	-0.4161297675	-0.9414406615	0.4677070171	-0.7387640898	0.3965486006	-0.5948517966	-0.1285628902	0.0970336506	-0.0209322472	-0.4313663834	-0.2930312103	-0.3001574148	0.3174313428	-0.1915236637	-0.1291297602	0.1865370063	0.1563125128	-0.0140126546	0.4117105266	0.0033873771	-0.052571284	-0.128648219	-0.2254310849	-0.2658735648	-0.2154745414	-0.3853408387	-0.2282513659	-0.1145721188	0.2169211061	-0.5753960406	0.0070261982	-0.1110318998	-0.065085821	-0.0452755969	-0.2378039497	-0.2357416698	-0.2909309444	-0.4173041665
ARF4	ND	-2.14619300122446	0.4302472488	0.4347789664	-0.0869173558	0.1050827637	-0.4307156701	0.5043556061	-0.3893506315	-0.0662284606	-0.2602212232	0.4117065672	-0.183313186	-0.2806485906	-0.7464170819	-0.3612432792	0.2263820577	0.0591553521	0.3720914688	-0.5870661068	-0.5239282213	-0.5190141357	-0.8565737854	0.2167108619	-0.0687831989	-0.1269968737	0.0201303937	0.1782034244	-0.0508320223	-0.3000411072	0.2942161655	-0.184513888	-0.0914509118	0.1101289489	-0.1890818164	-0.4151884376	0.337736038	-0.3095402969	0.3977515876	0.5672582744	0.0711326806	0.0318573915	-0.4185031395	-0.3641954595	0.1574972714	-0.4747175864	0.0844427388	-0.0049947878	-0.3669928104
ARF5	ND	0.178848076352508	-0.4898447368	0.1581432094	0.3556382994	0.2856518617	-0.4290126872	-0.1955415599	-1.0607646534	0.024242138	0.1423253761	-0.0344336226	0.0561457808	0.0774812688	-0.1522242056	0.0533133842	0.0982447392	-0.0197486497	0.4319132827	-0.6027827614	-0.4315870341	-0.2504737479	-0.367274754	0.1099270315	0.7000637323	-0.6671723441	-0.4106329719	-0.0180914648	-0.1441197602	-0.0155778203	-0.1393191228	-0.532154779	0.2683654321	-0.0745715343	-0.0405735114	0.5577327344	0.396007643	0.2653435531	0.7995804731	0.1259934829	0.5878116535	0.5050856196	0.0856646098	0.0612182461	-0.0015590409	0.6007278825	-0.4894452551	-0.2191315746	-0.7281561628
ARF6	ND	-2.1590948296626	0.2705004849	0.1405466536	-0.108163928	0.2583872516	-0.1874649879	0.0709313409	-0.4984968904	0.1407361182	0.7414185268	0.4193800821	0.1119037512	-0.3379581793	-0.013566632	-0.2269129748	-0.240219503	-0.1369483896	0.0349542654	-0.6057411516	-0.3699467568	-0.195138537	-0.4054268349	-0.0614754464	-0.2907789102	-0.3358699213	-0.1243316535	-0.2978292261	-0.6468045285	-0.3413611022	0.0666508716	-0.4224885167	-0.1345529203	0.00062583	-0.1281857308	-0.2861753421	0.3527969231	-0.3191567589	0.5609929153	0.6758087951	-0.1038937548	-0.2119072505	-0.1295026954	-0.2200180284	-0.0246269001	-0.2882743758	-0.0003259581	0.0216589204	-0.2084861651
ARFGAP1	ND	-2.0867706199519	-0.5505181532	0.049711543	-0.1558313138	-0.5695499279	-0.3723051898	0.3695587452	-0.4762674759	-0.1666631309	-0.7366334547	-0.2914365039	-0.6493941718	0.6074667303	-0.4061117634	-0.1736659878	0.5727769205	0.0077874267	1.13881998	-0.5311578904	-0.2370334284	-0.8891060443	-0.4010637	-0.3433568845	0.0835911171	-0.2380557935	0.1011664731	0.3133073629	-0.167301167	0.2677758999	0.2017029528	-0.5892573857	0.0158850202	-0.3495145891	-0.1655279179	-0.107049859	0.4163537502	-0.6921090025	0.2158322276	-0.0639955536	-0.288565841	0.1291773244	0.0140999336	-0.4072852903	0.0490692312	0.5133296102	-0.4995051894	-0.1396410144	-0.2410863967
ARFGAP2	ND	-2.15363355838272	-0.2435796301	-0.2710143878	-0.1215279377	-0.1096105787	-0.1860211829	-0.1060936891	-0.3087125896	-0.3945091055	-0.2611065566	-0.075304934	-0.1223695331	0.0902422099	0.1829803856	-0.1379667108	-0.0272298849	0.0031974394	-0.2590096458	-0.0715213975	-0.1875516124	0.0952494219	0.0985874445	-0.0968783205	0.2923185328	0.0746394755	0.0674057478	0.1092686857	0.3656601318	0.0490976194	0.1593862772	-0.3164290476	-0.1985896271	0.1477490322	-0.1332416478	-0.2027050728	-0.1766136558	-0.0248943306	-0.0236629824	0.1513553408	0.0971454645	-0.2635230813	-0.0242127178	-0.0177034798	0.1691842925	0.2197875245	-0.1837968024	-0.2178851975	-0.2739909091
ARFGAP3	DOWN	-4.17053606477615	0.5370678656	-0.0617653083	-0.2095433712	0.5656299012	-0.2025218377	0.4618969222	-1.0358993998	0.0202595417	-0.1441163362	0.2015312161	-0.5092444565	-0.2811802343	-0.3900443764	-0.4649871023	0.2217424714	-0.8700133614	0.0177177194	0.1492058381	-0.6005556188	-1.1078310121	-0.599385232	0.3389121834	-0.3684019906	-0.6268026844	-0.0382839927	0.6714876979	-0.7931479049	-0.458246414	0.5792779914	-0.0796484587	-0.4687503263	0.3227211263	0.0984259322	-1.179719205	0.0848461661	-0.6805589067	-0.244388528	0.2836996616	-0.1504889958	-0.7993005315	-0.204752827	-0.4505271006	-0.3093005443	-0.6465696346	-0.689984541	0.1029665847	-0.0250932776
ARFGEF1	DOWN	-7.53699477966197	0.2958240468	-0.526701497	-0.4880433428	-0.4797283979	-0.0227713666	0.8918196656	-0.096519707	-0.334996919	0.3660724304	-0.0539931675	-0.22701135	-0.9136597951	-0.2843608438	-0.7325338652	-0.5297151464	-0.6089403679	-0.2677095386	0.0707103239	-1.0522503806	-1.2488530055	-0.1479763846	-0.2133902736	-0.1555780614	-0.7012383156	-0.4971964972	-0.6191089142	-0.2087746657	-1.0733867068	-0.6568609952	-0.2948293938	-0.4203916454	-0.4330300152	0.1001186577	-0.3329361977	0.0578263752	-0.277754745	-0.2795001105	-0.1781607423	-0.3216742441	-0.2533250763	-0.3852591555	-0.6174612077	-0.6766165294	-0.9093228574	-0.5447285474	-0.2997349725	-0.4406980486
ARFGEF2	ND	-1.42920924372125	0.2284954462	-0.0321829503	0.0333204883	-0.4076171668	0.0065644474	0.4149418698	-0.1017931179	0.0363510484	0.1210404802	0.3074948494	0.613718234	-0.0821464168	-0.2133142248	-0.1073508595	0.0453980038	-0.3331781912	0.7321767034	0.3736244806	0.0088439343	-0.3333760359	-0.1077975479	-0.2574819043	-0.046603093	-0.3657123136	-0.2594660331	-0.2169938992	0.1933946405	-0.1540702285	-0.2649524845	-0.4250328939	-0.058764673	-0.1144487923	0.0476975556	0.0690850118	-0.0395407624	-0.021002961	-0.1454043602	-0.2295004627	-0.0675336313	-0.141386209	-0.0351483748	0.3074484017	-0.2656751731	-0.2451536978	0.0608467427	0.1951349927	-0.0399852337
ARFIP1	ND	0.566782675580692	1.1024600313	0.5740098543	0.6016967677	0.3611073265	-0.1853535425	0.1622717751	-0.0662518206	0.1778508	0.4114546204	0.6936731915	0.5643308409	-0.2709043741	-0.2411943884	0.0062326471	-0.0885107479	0.317022567	-0.2547624167	-0.2516568187	-0.1302889044	-0.0973451117	-0.2643128474	-0.2694795308	0.2734491874	-0.3422030232	-0.0511999897	-0.1211323136	0.0843464458	-0.6549238032	-0.3704761892	-0.5283969029	0.1084397685	0.2970125858	0.3404513841	-0.4216682267	0.3607181111	0.2230094408	0.4513440348	-0.0602851956	0.3531292365	-0.0678079445	-0.4994609213	0.2127416732	-0.1915242121	-0.6280827346	0.0466258278	-0.0205997107	-0.4263712338
ARFIP2	DOWN	-3.0812460642952	-0.4001098694	-0.3165332016	0.1289537565	-0.114550622	-0.3706397949	0.3213597298	-0.3235272012	-0.6034123081	-0.771307095	-0.4133923979	-0.5702746632	0.0793693919	-0.7915828074	0.0661680831	-0.267524228	-0.0531666744	-0.1126507394	0.076557623	-0.4686921427	-0.5853869028	0.2881847428	0.2381797028	0.2203259122	-0.1359818628	-0.0857747042	0.6441013045	0.0792723145	-0.017360122	-0.0272719129	-0.056924772	-0.0670642158	-0.0321336427	0.013510078	-0.23272272	0.1097617972	-0.3970426258	-0.4652798671	0.3794124651	0.2529168445	-0.0814008304	0.041900213	-0.3049410637	0.0508313513	0.2680406704	-0.1852349454	-0.0684969856	-0.2167286291
ARFRP1	ND	-1.66051385185326	-0.1851757724	-0.1528341318	-0.0339504153	-0.2488968228	-0.2461204309	0.0982800034	-0.273411033	-0.3630514377	-0.224251992	0.2623623201	-0.355604574	-0.0574576462	0.216330423	-0.0945896827	0.2751015229	-0.1138489385	0.6069464103	-0.2036340302	-0.3260881338	-0.0379371061	0.1115108564	0.1243229607	0.5069315275	-0.1279747112	0.3367976763	0.076872753	0.114198882	0.1241036402	0.0575785409	-0.4628682984	0.0243910984	0.03476396	-0.048602956	-0.1390439423	0.0074624806	-0.1078086599	0.2468668103	-0.2065971841	0.0342006572	0.0495895501	-0.3424253553	-0.0119399577	0.0172927247	0.2656711892	-0.1817488424	-0.3299221397	-0.7894357318
ARG1	ND	-0.563614149464658	0.1412662531	-0.0112773581	-0.0422889816	-0.0978465374	0.0684744384	-0.0579161661	0.0332057402	-0.1502690157	-0.1239669572	0.010445939	0.3304634393	-0.0752426734	0.1095620105	-0.0864352859	-0.0949457847	-0.0193246336	-0.0969505753	-0.0930862983	-0.0156606929	0.1177086691	-0.0112936605	0.0450909831	-0.1080711222	0.121360091	0.1520631213	-0.0364539943	0.2102836431	0.0999901496	-0.0767625414	-0.0768041928	-0.0764933728	0.0570958558	-0.0419007038	-0.0472923401	-0.0618216011	0.0580742465	0.210026891	0.0084192744	-0.1178854565	-0.0103523809	-0.1918254215	-0.115399694	0.1074520879	0.0518829407	-0.1658971327	-0.0514301016	0.0068589527
ARG2	ND	-0.104305866972614	0.4721974325	0.3471640489	0.8448555084	0.114450146	-0.0702981375	-0.3231958771	0.213362541	-0.7415279234	-0.1754625004	-0.0465495796	-0.6918929318	-0.5729383742	0.6526690385	-0.4638825194	-0.049844356	-0.2606154516	-0.0312088287	-0.3185367026	-0.2219386632	0.3744619658	-0.2110450048	0.649050876	-0.045961838	0.10641732	-0.1569278956	-0.4006828221	-0.0013946135	0.6227261553	-0.2282728436	0.8649598219	-0.0386846806	-0.1746758842	-0.1064158684	0.0841671604	0.0878170968	-0.7683585109	0.6849978441	0.468027406	-0.3025274071	0.6170485918	-0.0873188384	0.7411087798	-0.3601871913	-0.500995264	0.2738461439	0.0054221155	0.9587655223
ARGLU1	UP	3.54893696107549	-0.0748388643	0.3473836721	0.5352110771	-0.3627014557	0.4156798806	0.2618394616	0.8092152076	0.5185630691	0.2186022115	0.381013161	0.6591576079	0.2864841185	-0.3947910735	0.6249654522	-0.0016887667	0.485429362	-0.4834313935	0.0893342587	0.2484970088	0.0681598702	0.6385500961	-0.977045352	0.1411168574	0.2642707485	0.3284232353	-0.1955704852	0.7628506893	0.1534854872	-0.0043792761	-0.1080975618	0.7059537168	-0.8403429339	0.200606773	-0.0270139568	0.8348292095	0.4139153852	0.6010525399	-0.6898356793	-0.0410420751	0.8342389592	0.0384006564	0.4109738246	0.5147172045	0.0062750204	-0.4464046444	0.0202791264	0.551943313
ARHGAP1	ND	1.71046377784097	-0.3421604782	-0.3860782914	-0.0235347955	-0.2472598681	-0.0212031109	0.0064930717	-0.2871746719	0.5060138262	-0.1102667173	0.2040293141	0.1180564018	-0.0021194909	-0.08145218	0.1003437217	0.3607685003	-0.1668406944	0.0026383846	0.016209637	-0.0514520206	-0.4515874046	0.1065363156	0.2000399313	0.5834290541	-0.3996510512	0.7288993711	0.1382455071	0.1613294335	-0.076081703	0.267387649	-0.3282650324	-0.1994208905	0.0063200157	0.0783480421	0.0163042198	0.2656183209	0.4646013767	-0.1292060876	0.1073472017	0.4164187242	-0.038853552	0.5492501772	-0.4259974948	0.8815837564	0.3988205216	0.0233480062	0.2773019832	-0.1587692586
ARHGAP10	ND	-1.0984902116009	0.3395457705	0.1855333659	0.1508743236	-0.1507327504	-0.2662850071	0.1313014664	0.043779407	-0.3146131169	-0.1388182614	-0.2134939182	-0.1107626325	-0.0492174046	0.1330369022	0.1608603887	-0.289652842	-0.0461312414	-0.5174860349	0.0214856637	0.0338082357	0.2255945669	0.5468993756	-0.2952792942	0.3798358873	-0.1066797275	0.0272169468	0.0886759867	0.001212885	-0.3428163483	0.2774417595	-0.0991484306	-0.0604936694	0.307487197	0.0013373059	-0.6435037215	-0.0846952732	-0.2246172838	-1.3054282111	-0.6493667247	0.4101901613	-0.4127040706	-0.0382157592	-0.0281049082	-0.403026644	0.2208532217	-0.1915990698	0.3203292534	0.2954676221
ARHGAP11A	ND	-0.913338560813923	0.869690085	0.046136058	-0.3358666372	1.5167710054	0.3408664138	0.3696262949	0.7618014918	-0.3096293216	0.6221831762	0.6865729172	-0.5535083371	0.821061412	-0.6269932058	-0.4620937305	0.2217201122	0.3163974355	-0.8010708099	0.1410586342	-0.3731907709	-0.1826452518	-0.0858107868	-0.6484591757	-1.0196565718	-0.4297883545	-0.5170201927	-0.2433221703	-0.0007850686	-0.2022009112	-0.5301469522	-0.3980297885	-0.2090697553	0.0932462103	0.0427615907	-0.4159916797	-0.2163517436	1.386481198	0.804669012	-0.6039868649	-0.5192165053	0.0476013009	-0.6420934934	-0.3853467298	-0.7135679601	0.6578279454	-0.6917376332	-0.4135973132	-0.2365641474
ARHGAP12	UP	4.14395304457594	0.7343866756	0.2177541616	0.3563358702	0.4268777023	0.1833486194	-0.0907896622	-0.454332377	0.6437818541	0.3110779643	0.5611215208	0.5913994067	-0.2738032714	-0.0546112524	1.2763146053	-0.260939164	0.0469790978	-0.4259734609	0.4453024545	0.2601923236	-0.5283646145	0.2883717896	-0.2845821599	0.9889948798	-0.6352172237	0.3875889313	0.2722441575	-0.2518604633	-0.339356957	0.3419893754	-0.3751808904	0.5431078779	0.3654923036	0.2921906144	0.2694109123	0.0939284635	0.2062675335	0.4089306983	-0.1835601637	1.6518852277	0.0689358809	0.4123611762	0.1599169771	-0.2589766408	-0.3158071266	0.028106894	0.7626959953	0.4216828234
ARHGAP15	ND	-1.89250778595298	1.0428109766	0.0501388905	-0.0712309026	0.2723292142	-0.4013121672	-0.1027773518	0.1530000526	1.011596905	1.6721623431	0.0373557763	0.1252994223	-0.8791031048	-0.2803260617	-0.2768926875	-0.5988682201	-0.7233355507	-0.3386565104	0.169746593	0.5756304296	0.127914186	-0.8636858242	0.2402466879	-0.2809594087	-0.5367276435	0.0448865291	-0.3874481384	-0.0859552398	-0.0670253475	-0.4288325546	-0.3066637413	0.4337011944	-1.0639830438	-0.5217934342	-0.3464932538	0.0836998804	-1.1218125764	-0.3201014856	0.7999948451	-0.7083625628	-0.3090750949	-0.4575087837	-1.053643193	-0.4045054274	-1.0520436189	0.545523397	0.352042244	-0.5302750302
[truncated: 11,043 more rows]
[truncated: 86 more columns]
