# Supplementary material for: The PAX-FOXO1s trigger fast trans-differentiation of chick embryonic neural cells into alveolar rhabdomyosarcoma with tissue invasive properties limited by S phase entry inhibition
Source: PLoS Genet. 2020 Nov 11;16(11):e1009164. doi: 10.1371/journal.pgen.1009164 (PMC7682867; doi:10.1371/journal.pgen.1009164)
Supplement: S2 Table — Normalised expression levels of genes assayed using DNA-microarrays in FN-RMS biopsies (XLSX) [file pgen.1009164.s010.xlsx]

## Sheet: FNRMS-GENES-DEA
gene_ID	status	score_delta	RMSC006	RMSC009	RMSC012	RMSC027	RMSC038	RMSC039	RMSC041	RMSC043	RMSC046	RMSC050	RMSC054	RMSC055	RMSC060	RMSC064	RMSC067	RMSC075	RMSC076	RMSC078	RMSC080	RMSC081	RMSC082	RMSC084	RMSC085	RMSC087	RMSC091	RMSC092	RMSC093	RMSC094	RMSC096	RMSC100	RMSC102	RMSC110	RMSC112	RMSC116	RMSC117	RMSC118	RMSC120	RMSC131	RMSC136	RMSC142	RMSC144	RMSC148	RMSC149	RMSC152	RMSC155	RMSC156	RMSC158
A1CF	ND	-0.564577763045886	-0.1096891159	-0.1287058677	-0.0393800263	0.0782738014	-0.3330941694	-0.2358586509	-0.1845589066	-0.0199687148	-0.1913003855	0.2238926071	-0.2404783813	0.0765004039	0.0464162228	0.0888674679	-0.0471429465	0.503235469	0.3867110632	0.3694797131	-0.1124704806	0.1362029541	0.1170628968	-0.0818328563	0.145753997	0.4082611201	0.1278930051	0.1001247692	0.0085657904	0.2240215128	-0.273191226	-0.0496122895	-0.1748949405	0.0507373961	0.9657913844	0.2134219791	-0.2286005638	-0.0310751417	-0.0301009016	-0.0933276961	-0.1010848122	0.1892821986	-0.1970714758	-0.228535941	-0.0207959844	-0.125346632	-0.1746896884	0.0303789257	-0.0939892828
A2M	ND	2.41003728086791	0.5614625619	-0.2080234267	-0.1258249834	0.333240899	-0.3389796053	-0.2793501486	0.4021050857	0.769555904	-0.5067511927	0.1970021801	-0.1390933757	-1.481154422	0.1321282509	-0.6616196152	0.7282900904	-0.5018752115	0.1552694893	0.3984448435	-0.2736377382	0.420074471	0.555592227	-0.4066850697	-0.2369392712	-0.3927869765	0.3835443004	0.3684395951	0.1552842656	-1.8853781392	-0.3406589591	0.3572568224	0.0976363003	0.0056144209	0.411945998	0.6348329058	-0.5023900024	-0.4604946874	-0.45104903	-0.1023127327	-0.6512306825	-0.749243909	-0.3495219092	-0.3680169666	-0.5119453853	-0.1895228939	-0.5749830685	0.5977061094	-0.3169346575
A4GALT	ND	-1.56453763507065	-0.0869773732	0.1739081358	0.2740879817	0.107798029	0.2230171328	0.0907415419	-0.3260856242	0.3155187403	-0.2731937058	-0.054122903	0.0322411458	0.1010010473	0.1866354821	0.213478179	0.291519882	0.2301790275	0.1128785735	0.088058923	0.2502158357	0.3417842459	-0.1688995737	0.5980252755	0.2241697997	0.2669778968	0.3653630104	-0.1222032808	-0.0146505127	0.166673914	-0.000065078196930024	-0.3784100867	-0.3010564518	0.1160834344	0.292548141	0.4520826148	-0.0850441541	0.346231155	0.9515532962	-0.2451386278	-0.2487295979	-0.3109708172	-0.0303130849	0.0724540184	-0.2989477789	-0.0763518981	-0.1209957372	0.0778150094	0.0000943857354807065
A4GNT	ND	0.279818225435471	-0.0666946281	0.1060305601	-0.1526576966	0.0073390059	-0.2254955071	-0.2194936673	-0.0589629939	-0.1655796697	-0.0858855935	-0.0872668345	-0.2948030631	0.0303845882	0.0461081139	-0.2304764681	-0.165081939	0.3146240684	0.2070343199	0.2961178756	0.0483908008	0.3129937482	0.3468642337	-0.1030099854	0.3446653493	0.1750181342	0.1239196153	0.0372711068	0.0101229729	0.1966127762	-0.2217615417	-0.1294491884	-0.3613469168	0.3630090363	0.3542217265	-0.1153063864	-0.0343540339	-0.122537025	0.3901635437	0.0967232723	0.006380183	0.2812579972	0.0232603679	-0.1332394475	-0.2346021129	-0.0584477005	0.0994086712	-0.1511137855	0.1394533295
AAAS	ND	-1.44683498852868	-0.0285747517	-0.1761195116	-0.3432337613	-0.2192108864	-0.9945977764	-0.8505749383	-0.2748357034	-0.4234987024	-0.1097189161	-0.0320093596	0.1800719491	-0.2224972499	0.3561525215	0.8383736799	-0.2312961406	0.1310601486	0.1423137392	-0.0653996712	0.5241655718	0.3828539512	0.0158101532	0.3049436949	0.2313909032	-0.3662467654	0.8572919317	0.2952254892	0.3583031161	-0.0688275873	-0.0121387226	-0.5051944288	-0.2220396593	0.2625731062	0.2245267976	0.2019183617	0.1510290733	0.5971892618	0.6820209844	0.4647241586	0.097937367	0.3107806346	-0.0076176453	0.4920269583	0.1183249586	0.0124845012	0.8268232286	-0.0417373337	0.6788236128
AACS	ND	1.8158017669318	0.1196751948	0.1402208788	0.0167581596	-0.1829289068	0.2074779394	-0.0907519383	0.3474152716	-0.5379531519	-0.3312392728	-1.1843846518	-0.4399442346	0.5573694937	-0.2331215664	-0.5095606665	-0.3719367826	0.0761871699	-0.2405147279	-0.4819919311	0.6795563947	-0.4764659613	-0.0172154341	0.1841867301	-0.3466553478	-0.5534976928	0.6247765557	-0.1304095713	0.0431709595	0.637352827	0.4786726622	0.5402702629	1.1797013931	-0.4472094963	0.2708971218	-0.9716082642	1.2893321278	-0.7797501389	-0.6083097422	0.067263756	1.0619546153	-1.0895948266	-1.5750999292	0.1369627594	0.2008795291	0.1336278835	0.3319383143	0.4223838021	0.3122666585
AADAC	ND	-0.246284115258047	-0.0732673749	-0.2901254443	0.1574630314	-0.3868192264	2.0796358051	0.7536950759	-0.4567787688	-0.2928622095	-0.2967007019	-0.2354144506	-0.1902686617	-0.3148978997	0.0767095467	-0.0328730832	0.0331119017	0.0290235608	0.4271097912	-0.3981489288	0.4340310147	0.5311047363	-0.2547892308	0.4844779707	-0.1968554215	0.2329183505	-0.2338276502	0.0368949182	-0.1409952394	0.0186937708	-0.2840143952	-0.4256582366	0.1668918723	0.2159224862	1.4613740262	0.1442092704	-0.1730592353	0.038746814	0.316586414	0.0949592283	-0.0705920452	-0.0639869639	-0.1439121657	-0.1200007399	-0.0285211753	-0.2189805441	0.1015682457	0.08961351	0.0545199623
AAK1	ND	1.44880434690842	-0.2176045802	-0.191341719	-0.3112731443	0.0661115	0.0739295099	-0.2535309569	-0.2242254145	0.1497987212	-0.1167224786	-0.155145162	-0.1648394923	-0.3511836293	-0.3800081234	-0.0408922882	-0.0785612163	0.1299151916	-0.0894759901	0.02488401	0.1999000704	0.3360934194	0.4399455904	0.1038819937	0.0905673251	0.2105919637	-0.1450543142	0.068276438	-0.0687224316	0.0611424458	-0.2085956006	-0.1937446965	0.2251437145	0.059842564	0.0504233548	0.1154023866	-0.3323554485	-0.3522030439	-0.2164831399	0.0547835774	0.1162573748	-0.0383440203	-0.1806681025	-0.1641518421	0.1885042715	-0.0362454772	-0.0706227789	-0.1546826279	-0.1232609169
AAMP	DOWN	-3.84331030745688	0.003442313	0.812912136	-0.0684028702	0.2374814975	-0.4614372059	-0.2221815635	-0.0208770445	-0.0715092803	-0.2735339619	0.0363277735	-0.0051053265	0.1181542755	0.2994445396	0.2848356816	-0.0979173471	0.3391046335	-0.0051259314	0.1301720304	1.0466462353	0.2233931396	0.1915316675	0.1784545744	0.1120538742	-0.1430461936	0.2578423292	0.2688843638	0.1953045831	0.092847826	-0.4882468468	-0.4568720687	-0.0625603328	0.040153567	0.2697301205	-0.3874511969	-0.2926485571	-0.026634506	0.1487620532	0.238744954	0.1163102296	-0.1706233454	-0.0042324776	-0.050946091	0.3479341629	-0.1483293	0.3437149402	0.0807871196	0.5418656638
AANAT	ND	-1.998697338547	0.0605393457	-0.0346851883	-0.1966199032	0.0406838695	-0.1791721696	0.0226566472	-0.2189214815	0.0939284782	-0.1353386112	0.0235004357	-0.0078362511	0.1052109057	-0.0848201752	0.2722539634	0.1443194933	0.2299350576	-0.0357705192	-0.0147233258	0.5796616711	0.3416607901	-0.0812403377	0.3818128723	-0.1077271322	-0.1496268763	0.2528417553	0.6724599546	0.3292513935	0.3742526009	0.1351516877	-0.4647969486	-0.0573588297	-0.1636275497	-0.2064946641	0.3418527145	0.2065264541	0.1964490555	0.5057202633	0.0220823665	-0.1720224721	-0.2589862971	0.1880342302	0.2529381866	-0.133550557	-0.3505502402	0.0878605677	-0.2398655171	-0.0882376763
AARS	ND	-1.96601379052347	0.1093810504	0.0803845137	-0.1909805206	-0.0469984113	-0.4968959237	-0.421371345	-0.1225080077	-0.0080932904	-0.1115457654	0.4224962235	0.1409915593	-0.5406989107	0.1806129968	0.2046562678	-0.1363254688	-0.0567657816	0.0930402381	0.0279890418	-0.0261056748	-0.0019833579	-0.2628074918	-0.0836715373	0.3525335454	0.1398414281	0.3245621505	-0.330595684	0.0888869806	0.3823706442	0.1550081801	-0.2779227943	-0.0467618806	0.0743072522	0.835892481	0.5874612743	0.309837321	0.3244781395	-0.0911010051	-0.3628104348	0.7010065938	-0.5255917017	-0.0221590942	0.120651438	0.5974941953	0.6588698808	-0.3635040004	-0.2395680011	0.1919835284
AASDHPPT	ND	0.0558880220490812	0.0757769902	0.7589810025	0.5031521196	-0.0390436526	-0.5893575521	-0.478105138	-0.0359465842	-0.4599301523	0.3025508148	0.3271167879	1.8498205629	-0.2653853607	-0.050167581	0.3743825919	-0.232237023	-0.1787488407	0.6017042015	0.2222274855	0.2050911048	-0.2115130733	-0.8104553673	-0.3509804932	0.5391394725	-0.6336802167	-0.0058110213	0.2964987454	0.0533423286	0.2904199385	-0.0898631901	0.1908387619	0.3287457029	-0.1949893913	-0.1998376611	-0.8383631041	-0.3142233711	-0.2426699447	-0.4114538349	-0.0650124484	0.0365174898	-0.0015311621	0.0566986742	-0.3585806568	0.6402937623	-0.3520555279	0.3653871451	0.1176383981	0.4547360523
AASS	ND	0.105719015778231	0.9898901513	0.8287225047	-0.5547271987	1.0126620573	-0.2460709196	-0.3730129127	0.224297546	-0.3361530776	1.3214121163	-1.186191244	2.0789003266	-0.5965883963	-1.1581857139	0.1787290398	-0.3174830749	-0.6653445351	-0.0003240721	0.8106340582	-0.5360736008	-0.0427336	-0.8990306111	-0.7089258605	-0.6559113885	-0.8235658256	-0.6504250506	-0.228270788	0.1861429031	-0.0576464161	0.3559737748	1.178252365	0.3468758263	-0.1860630704	-1.1597240885	-0.5197305771	2.0590020759	-1.0277380513	-1.5512200085	-1.5944869829	0.3043350983	0.9016192824	-0.0371042633	-0.3672109213	0.9434713464	1.73180178	-1.7430603914	-0.6662549407	-0.0307178766
AATF	ND	1.39425380125574	0.306419608	0.9139913701	-0.068469635	0.4146494548	-0.156121468	-0.0799411202	-0.087408781	-0.499235081	0.0406867023	-0.0092577305	0.0207596487	-0.5734988171	0.2336790591	-0.6210007968	-0.5274831552	-0.0230305026	-0.4338624037	-0.3972053315	0.3192903592	-0.4991455318	-0.5984951569	0.2019045198	-0.2762635375	0.1825278157	-0.2289755825	-0.0798343064	-0.6142643352	-0.0003946342	-0.7803582558	-0.1862843331	-0.1124092283	-0.0169917062	0.150574654	-0.2259285606	-0.4714148874	0.3361039183	0.2687189428	-0.1754586735	0.1520614613	-0.1402862445	-0.20803836	0.5815616059	0.5803543997	0.2788489634	-0.0539984061	-0.4194775394	0.3654945025
AATK	UP	3.54509072062069	0.0509423568	-0.0789357532	-0.1835109322	0.6374442568	-0.6351538699	-0.4451614101	-0.0254245513	0.0958598223	-0.284616673	-0.2217017203	-0.0365881689	-0.0112134914	0.1894229473	0.1967274665	-0.1627902163	0.1645471014	0.4033102173	-0.1136875441	0.1183718716	0.5604502822	0.0293279595	0.0566641308	0.3690227339	-0.1906967566	-0.2754115563	0.2093065515	-0.0575066983	-0.2754629396	-0.5587693024	-0.2252471767	-0.259285908	-0.1162578261	0.1188215683	0.245964013	-0.1377764717	-0.0017084816	0.226911869	0.0752195963	-0.304498626	-0.1298821536	-0.2402544576	-0.0823559966	-0.232411007	-0.0079125502	0.0323057029	-0.1296252035	-0.2041066824
ABAT	UP	13.2152923642104	0.0281138741	1.7099284052	-0.4393503167	0.6659101539	-1.781311964	-2.1486336903	-0.7488752168	-3.261835189	-1.8414500802	0.4183360379	-1.6598564925	-1.8651469016	0.7015875315	-3.0481810202	-1.5003789888	-0.3752594274	-1.4357254535	-0.4909358733	-0.9875565223	-0.8528905787	-2.1888793707	-3.7934894159	0.3725352355	-2.0742585614	1.3058586245	-0.64191431	-2.0695032894	-3.5657234789	-2.3996272129	0.1691592158	1.0689291566	-1.2043214016	-1.0711611408	-2.786163057	1.6942415211	-2.4758353621	1.3842813309	0.1626375723	-1.9228115284	-0.1697022432	0.0846574259	-0.3184725528	-0.4544036821	-0.3281565711	-1.5685951084	-2.1894059308	-0.2016574043
ABCA1	ND	-0.25073878710381	0.3978673938	0.5846064366	-0.124559305	0.9543059896	0.13981028	0.6057457274	0.4850927594	0.5934729896	-0.0743721107	0.0461581293	-0.0987968728	-0.1900419224	-0.159821596	-0.2783471279	1.383084379	-0.1194098722	0.1280773312	-0.3656002994	-0.0939544822	-0.4762087357	-0.2580637993	0.0865712029	0.3688648935	0.3943217873	0.4438765393	-0.2436498118	-0.6736950769	-0.5183356172	0.3494603746	0.6803972726	-0.2463807296	0.0080847204	-0.1918560761	0.0626421375	-0.7102812593	0.3620335813	-1.3247034512	0.3593988613	0.4483373286	-0.8284495653	0.1205196104	0.2471016635	-0.7082509413	-1.5260275154	-0.3460525452	0.4761987937	-0.117667767
ABCA11P	ND	2.9468031537407	0.2791292843	0.7807278061	1.0970226145	1.1172993379	0.0690338941	-0.6722536598	0.8897697809	-0.4369198218	-0.8914372979	0.1178135612	-0.2734650129	-0.4527782227	-0.8482954448	-0.2877423662	-1.0511863694	0.0837604134	-0.3173785972	-0.0451612293	-1.3512605833	0.2163554908	0.1922340255	0.1543239185	-0.6795491266	-0.3088840536	0.0910196707	0.2264641766	-0.5376874583	0.0695383477	-0.5291440854	-0.5687411593	0.8044419727	0.422195728	0.1508774274	-0.4319316554	0.1439066668	-1.0874282236	-0.7617691839	-1.0094347324	0.4539470896	0.3441968462	0.1431973036	0.3112684579	0.1205659822	-0.1841260217	0.6524240725	-0.3303333571	-0.8041831539
ABCA12	ND	-2.39763657452575	0.0129849454	-0.0730302403	0.1146985877	-0.1388394285	0.7127815813	0.1617203746	0.1264563384	0.0613346092	-0.1248034397	-0.0485689581	-0.0213669769	0.0358022394	0.1784983926	-0.106002025	0.6977041577	0.2586201604	-0.0700060884	-0.0027707976	-0.0611476531	0.0762555792	0.311775668	0.3809819222	0.1887037313	0.0723493774	-0.2156235883	0.0532061868	0.2949370281	0.0002872281	0.1114196381	-0.1448284715	0.1646781141	-0.031799997	0.0157904728	0.0398643814	-0.0746932589	0.1686323053	0.0039793479	-0.1105087092	0.2360027285	-0.1684945812	0.0028786685	0.2089447778	0.0617743843	-0.2194124087	-0.1296507582	0.4588486932	-0.2245097895
ABCA2	ND	-1.68846749600003	-0.0168664749	0.0342910526	-0.1587445532	0.1460762512	-0.333239457	-0.2427736693	-0.3277053574	-0.1840432057	-0.2973049482	0.0607029069	-0.0647370348	0.1407577732	0.1958051448	0.5806210732	-0.1102247032	0.0578649389	0.0427807231	-0.0307892464	0.1943762601	0.3622660518	0.0287086695	0.2696664051	-0.1715316798	0.2097254447	0.3995479141	0.0730494708	0.029970515	0.2170495063	0.2484226633	-0.4747633121	0.0915988738	0.2023823992	0.3771291474	0.2941180453	-0.094910821	0.2838475537	0.8224712627	0.2842933064	-0.074848284	0.0950573151	-0.0844710518	0.2372665429	-0.2356382174	-0.0340773981	0.1008016853	-0.1037358443	0.0779086472
ABCA3	UP	4.05514963313941	-0.8502237597	0.415104434	-0.6642718009	1.1660693428	-0.1261441199	-0.2731608077	-1.0447410554	-0.2442002303	-0.1147685423	-1.1495763554	-1.2903692201	0.5103727584	0.6482721969	-0.7903557117	-0.6139631948	0.1402837026	0.3231304869	-0.6640268871	-0.6289707595	-0.4050428051	-0.6586676662	-0.7530019415	1.483428881	0.4356251375	-0.0066229671	-0.4985876818	-0.2440709554	-0.6769176905	-0.4182370873	-0.2510840834	0.5237367264	-0.8769657887	0.4489805623	-0.7958454666	-1.4838168897	-0.4422662151	1.3284354902	0.475081224	-1.1691262074	-0.4826880467	-0.1449054489	0.655440149	0.3550024934	0.1959436363	0.496816032	-0.653584381	-0.1599681816
ABCA4	ND	-0.554508976823352	-0.2334470612	0.6400567723	0.0793410797	0.0489061027	-0.1749162694	-0.1178858414	-0.0954201723	0.1392381189	-0.041945836	-0.2673122781	-0.064095808	0.0573054753	0.0904573664	-0.0557018928	0.163836122	0.0424397029	-0.0596356144	0.1039111293	-0.2110036762	0.1811909764	-0.035811769	0.3535149493	0.1024108107	0.193115295	-0.0869839244	0.1349066779	0.0453967222	0.107591657	-0.0910233064	0.1206575528	-0.0877030772	0.1940113408	0.3618681747	0.257028705	-0.0364744252	0.131014233	-0.0889293878	0.1297211227	0.0643255713	0.1055939624	-0.0220579586	0.0886482992	-0.0006626701	0.1839187797	-0.009931956	-0.0407781466	-0.1572537922
ABCA5	ND	2.59730543250805	-0.7343656778	0.5736442148	0.2440607663	2.0671645561	1.7283016886	1.4288784398	0.2320813767	0.4842004049	-1.1738890085	-0.4749054881	-0.5415120886	-0.4219838342	-0.5548364698	0.5879106702	1.1878350483	-0.6652269983	-0.595813141	-0.5404771345	0.2117974997	-0.6423636329	2.1531111641	-0.6076042906	-0.6305189796	0.4292969506	-1.2003880481	0.0172551013	-0.8737292987	-0.9014239178	-1.3738686381	-0.6455382536	-0.1724723257	-1.1572803396	-0.6517399762	-0.5423777408	0.9283034946	-0.8479037435	0.3510673513	-0.417311205	-0.2905088669	-1.4588454768	-1.2647225275	-0.5124467236	-1.584429022	-1.5252664273	-1.5782002771	0.2249857569	-0.2955099888
ABCA6	ND	-0.508040276120289	-0.0246305886	-0.5021282355	-0.5315442115	1.9350672385	1.595576864	1.1723549818	0.2593756152	0.0006521476	-0.4052546694	-0.0832365583	-0.374408168	-0.4967444029	0.1067108949	-0.5699904025	0.4505351305	-0.3861368744	0.7756663637	0.3766950549	-0.3294172617	0.0456284493	0.629977005	-0.3753862893	0.1586378815	2.2232681737	-0.1224487084	0.1550708602	-0.138620071	-0.0643396518	-0.7400716016	-0.202839093	-0.1406992676	-0.1728641182	-0.365655589	-0.3722443532	-0.3652885157	-0.4517885235	-0.4975122732	-0.5702019029	-0.5927233137	-0.1326031295	-0.5187404493	-0.0870919102	-0.2953536041	-0.3914416042	-0.5471858302	0.6104512094	-0.6278395114
ABCA7	ND	2.79894295360038	-0.3075184922	0.4111245538	0.0800614659	0.827319899	0.6911839429	0.721693208	-0.4657571157	0.0468369904	-0.6543052256	-0.3934749906	-0.3369606572	-0.2227438139	0.2004815119	-0.0999413027	0.3250049196	-0.0332372719	-0.4612759072	-0.6655133083	-0.4931985459	-0.4093628771	0.4606349724	-0.1834796123	-0.15725167	1.2263470717	0.7799932265	-0.1767853446	-0.3372795379	-0.2042429346	-0.3567749422	-0.0808544062	-0.3949189266	-0.3090942712	-0.361801687	-0.1376924634	-0.2240684849	0.1234911005	0.3574047141	-0.2908188349	-0.590571304	-0.5674980673	-0.2146731859	0.0162365989	-0.2851307013	-0.7569442247	-0.648816242	-0.3196944209	-0.5258578826
ABCA8	DOWN	-5.13535483048242	-0.1666781597	-0.6352481969	-0.738061733	1.5051014798	0.7997158325	-0.5180589358	0.482345427	0.5718895702	-0.5214520295	0.4163587606	-0.5932763079	0.3537173296	1.4452676708	1.7765016082	0.5981724934	-0.3548469293	-0.1621975499	1.0876543681	1.5515714435	-0.2879407787	1.3833677317	-0.6607378603	0.4588686934	0.345429709	0.570433419	0.6924323773	0.0684633402	-0.144620852	-0.5647418835	-0.1009882084	-0.556248645	-0.8286846302	0.5265240738	-0.4620292564	-0.2689664547	0.9704639498	1.0871598301	0.4729165939	0.5962585127	1.212427914	-0.5547353104	0.0595562093	-0.6546898102	1.0385562274	-0.3806280411	0.3769871596	-0.2090712316
ABCB1	ND	0.387375118977459	-0.0657616305	-0.1452385647	-0.2982404366	-0.0679475862	1.2755708326	1.2222267997	0.0450073171	0.1438268448	-0.2540916443	-0.247199511	-0.1419713957	-0.1718581695	-0.0812701578	-0.2081421916	-0.096383147	0.0935527359	-0.2141036657	-0.1619159675	0.0631645275	-0.0459285811	-0.1923870838	-0.2315057522	0.1147976785	0.7070568491	-0.2188129942	0.2036752844	-0.0243374959	-0.2067570951	-0.2705152991	0.1512727705	-0.3436619027	0.1337995875	0.5359253125	-0.0879638268	-0.3331589934	-0.2089069239	-0.4249798044	-0.2567563362	0.0127837745	0.2631785006	-0.2138358559	-0.2635655104	0.0050193584	-0.1319455212	-0.2840118112	0.4477648823	-0.4982506235
ABCB11	ND	-1.12079043339365	-0.0592303411	-0.0241224047	-0.0127125016	-0.0808614058	-0.2186945718	0.013842986	0.0391167619	-0.0510213532	-0.1552883167	-0.114561966	-0.0561826324	-0.1312892067	-0.1412612375	0.2304285524	0.0604136963	0.2953304491	0.0090173496	0.17467011	0.4691196688	0.3573982432	0.0937930758	0.2681472101	0.2165819719	0.0185041239	0.2182007403	0.0893101535	-0.1096289336	0.1740758994	0.0560588255	0.0312687097	-0.012232262	0.0659835844	0.2316116034	0.1299705332	0.0262523684	0.1283357113	0.0754325736	-0.1008348285	-0.1117685788	0.1037230523	-0.1335310276	0.0009649757	0.0431765111	-0.0857949843	0.0107386422	-0.1370974724	0.0385498145
ABCB1 /// ABCB4	ND	-0.46596042656807	0.196656953	-0.3359465841	-0.286577157	-0.0304818749	2.0896338184	2.7754404197	-0.2743182353	-0.0659409741	-0.5775928245	-0.4601182777	0.8654076759	-0.4285500443	-0.1181221034	0.9106885424	0.21810683	-0.4559705966	-0.5733241514	0.2103910733	-0.3979426066	-0.3403661786	-0.7004198096	0.181622654	0.0696678378	3.079447066	-0.8811455213	0.549032273	0.4796829947	0.394579415	-0.5119672747	-0.952710781	0.0663673919	0.2897650954	1.3864527021	0.1809072609	-0.1240356521	-0.0938551675	-0.2397804662	-0.6623363481	-0.3236851775	-0.8579900645	-0.5553255901	-0.105358299	-0.3877622106	-0.6239579156	-0.7041292785	0.8301178793	-0.6084184804
ABCB4	ND	-1.33941789799849	0.0264945307	-0.2044467372	-0.4264671639	-0.2923923061	1.5606042879	2.664223408	-0.3852314604	0.1413851843	-0.4691063084	-0.2795097107	0.7208485428	-0.3263221028	-0.3021599778	0.940992478	-0.0224490535	-0.4477267679	0.0903706418	0.2862635966	0.1330175843	0.1317088568	-0.4140185479	-0.0473956634	-0.2850083718	2.970667006	-0.2499243353	0.2428680432	0.2915411165	0.3482546017	-0.2176719155	-0.6743762254	0.2167137786	0.6423350618	0.1453709599	-0.1575614474	-0.4049988946	-0.4479686947	-0.0456461481	-0.1897931628	-0.2536558019	-0.3576904406	-0.2382846768	0.2987188603	-0.4187886718	-0.2156192183	-0.2927731188	0.2394709961	0.126573992
ABCB6	ND	-1.29406284280825	-0.0344304009	0.4339756211	-0.2635264448	0.7579216024	-0.8023350682	-0.8661674065	0.0299818792	-0.269688579	0.0767224115	-0.3283968494	-0.349281733	-0.1476452906	-0.1796207067	0.3197392996	-0.4122096592	0.2681005073	0.0389972352	0.2052956585	0.1114813008	0.4604656958	-0.2905287527	0.2791138258	0.1716573818	-0.6000564864	0.2336785686	-0.0629641307	0.4329126864	-0.0822380029	0.3416533224	-0.379237654	0.1729266748	0.2506122186	0.8010445208	0.3936290742	0.0043609868	0.6286918656	1.323313365	0.1777348821	0.0340863159	-0.0319518341	-0.057985847	0.071139756	0.2691540209	0.1135479124	0.2107156213	-0.0891819179	-0.0402615143
ABCB7	ND	0.523860036718522	0.592706301	0.0362420112	-0.0287824276	0.4227065534	-0.067066654	0.2933066302	0.1159655056	-0.0128860234	0.0841755269	-0.3055555021	0.7264096545	0.258150748	-0.4559886181	0.449505564	-0.9946938048	-0.4953083722	0.0877718151	0.0301751588	0.5193659768	-0.5614527691	-0.3917519762	-0.0668618329	-0.4698840549	0.5137326664	-0.0183105619	0.0534206339	0.1438792065	0.0042738157	-0.2563539707	-0.1911608506	-0.0765181057	0.0226143562	-0.1138582076	-0.3377065147	0.1533639825	-0.2333866421	0.7490982097	0.0556309952	-0.2928401662	0.1938544452	-0.3535426048	-0.1470752185	-0.0461533711	0.184349707	0.122468267	-0.1310346991	0.1572064186
ABCB8	ND	-2.10127770605236	0.0200490411	0.2598464998	-0.4242644921	-0.178504399	-0.4367435338	-0.4867510116	-0.3009920167	-0.140533738	0.1170425846	0.0902698427	0.3101857118	-0.0545099723	0.0966746371	0.5337760366	-0.3231045795	0.2991186126	-0.0983205664	-0.1177541562	0.1720721121	-0.055858871	-0.1262671372	0.1033617297	-0.1805439286	0.1176325067	0.1748320886	0.2166722836	0.5014646959	0.1652680969	0.1580910424	-0.1060109236	-0.1907860111	-0.1598979804	0.551749102	0.1866955303	-0.4819266399	0.5490455085	0.359703019	0.3943975417	-0.0377891682	-0.03846289	-0.2277187137	0.0730797734	0.2450678602	-0.1247488238	0.6042300489	-0.3847893735	-0.0256654066
ABCB9	ND	-1.9964917404911	0.0912673092	-0.159802463	-0.3188369897	-0.1266636908	-0.2950500326	-0.2545894203	-0.097455291	0.0131013329	-0.4179152869	-0.0426777027	-0.1216762083	-0.1648976151	0.4294087696	-0.2246269049	-0.2357238865	0.3353769295	0.2040836481	0.232096816	-0.3019276447	0.2500893055	0.032130793	-0.1172186077	0.1449302997	0.1859497041	0.5624259104	0.2083971702	-0.0147605128	0.0500835796	-0.2861259288	-0.0644467683	0.5485650032	0.1232179593	0.2629274365	0.0620247358	-0.1279833623	0.0983514497	0.2031898877	-0.2050565068	0.0457496025	-0.2153093541	-0.0718478087	0.2128863858	0.3297327894	-0.2500612843	0.0484624646	0.0073372439	0.3809971898
ABCC1	ND	2.14132564197659	-0.4790652977	-0.5655039857	0.1337454859	1.1310649412	0.3358338981	0.6772269625	-0.0437370614	0.110846919	-0.3806865301	-0.1531097388	0.354637839	-0.1240268628	-1.6991103113	0.163601952	0.3387558067	0.2771910608	0.2495580027	0.1882019895	-0.0226552159	-0.1721564603	-0.3613492717	0.8806525245	0.5525869001	0.8492332419	-0.2563614682	-0.5928204952	-0.2021185119	1.3251679807	-0.6212743982	-0.6379688268	0.0566675519	-0.274451747	0.2668635408	0.0472661671	-0.1626855059	-0.7749678565	-1.8875730015	-0.3692696217	-0.1057268991	0.6726147186	-2.0479566776	0.2901622419	1.1163600985	-0.3259577436	0.0474231021	0.3693732083	0.2585008871
ABCC10	ND	2.21473277729902	-0.0004898488	-0.1238151397	-0.0763169275	-0.8148266194	0.2720623305	-0.3338571386	0.2835908158	0.1992288282	0.302189563	0.2933926879	-0.0379365327	-0.2102123528	-0.3662969321	-0.0972665121	-0.1034756869	-0.635326652	-0.5738782464	0.0507716171	0.1617729311	-0.1068066717	0.3901110747	-0.167752626	-0.0627352149	0.3080291002	-0.6642232154	0.0570796969	0.0823934021	0.1414267204	-0.0722071775	-0.1219703104	-0.0220279306	-0.5072302477	0.0867150325	0.5509561113	-0.1453363439	0.0823245617	0.2277989966	-0.0732708321	-0.1408167027	-0.0628032995	0.2998987058	0.0810462042	0.2232209415	-0.3127072447	-0.1279152207	-0.1963867321	-0.0714339499
ABCC2	ND	-0.948352667923201	0.0617448372	0.1818088049	0.0366577727	-0.0824224733	0.1369923614	0.3560972373	0.1198096772	0.2063111117	-0.1047649971	-0.1584587856	-0.0249237294	0.0959055919	-0.0924907704	0.1758286575	-0.0017839337	0.1099254103	-0.1309653029	0.1466961219	-0.3731630634	0.645060415	-0.3322958788	0.5733432286	-0.109738787	0.1433124578	-0.0501367844	-0.1530962312	-0.1742319863	0.336935179	-0.0660044135	-0.2068747854	-0.1749320058	-0.3560434169	0.2332192846	0.3347619475	0.1654963669	0.4296161279	0.7502789511	0.4576497479	-0.1243796369	0.2696109587	0.0819388378	-0.4153698078	-0.0240042181	-0.098051263	-0.2056098116	0.121603693	-0.3407651384
ABCC3	UP	4.3227195897017	-0.5149783827	-0.6238265949	-0.2715116052	-0.6525875464	0.2185120955	0.1812680803	-0.3633754606	-0.1826090443	-0.3167312114	-0.1125061993	-0.2066537887	-0.3889508496	-0.1669801405	0.0079817651	0.8964130271	-0.0688139975	-0.1633978976	-0.1060059956	-0.1226950672	0.1695620157	0.1307815238	0.1590501639	-0.1874887636	0.9122630954	-0.0440592339	-0.3922764736	-0.236004091	-0.1918015682	-0.3865838121	-0.4806042441	-0.3596026347	-0.4733257109	0.6815641077	0.0695542592	-0.1764840067	-0.1580725269	0.0760910931	-0.1896207708	-0.453959485	-0.3230271334	-0.1905834831	-0.2944750187	-0.3066194825	-0.4421921335	-0.42421975	0.1372680492	-0.3667358346
ABCC4	ND	-2.51995575698892	-0.0962180614	1.1745844274	0.4442098928	-0.1508719051	-0.1187610024	0.4889286617	-0.114024165	0.5023400766	-0.8256876779	-0.6029826877	-0.0344330355	1.8972145186	-0.1123416888	0.7225873176	0.1706064437	0.2628711802	0.3515781062	0.4442220484	0.7011938224	-0.2897511526	-0.3611791445	0.6870099419	0.4383469867	0.1278090617	-0.0246073051	0.0917859385	0.4896942613	2.1186657516	-0.3067598933	0.1101402713	0.1824211786	-0.1806264404	0.0083190415	-0.2072694545	-0.4698478257	-0.3999908834	-0.6038859854	0.5172295256	0.3995062751	-1.0926789189	0.2163602993	0.5839722939	0.2627496094	-1.0264719197	0.5591211307	0.4952296355	0.6215866209
ABCC5	UP	7.90850792330755	-0.1190043473	0.1390735867	0.0380709246	0.7565192698	-0.3433858999	-0.8488064051	-0.1346611301	0.0575747545	-0.6577127771	-0.3540696959	-1.0891816629	-0.4407165842	-0.4200412444	-1.2252104686	0.2038437048	-0.6756834008	-0.703724036	-0.2566073033	0.8028549066	0.0844590764	-0.0021315615	-0.6207236511	0.200639564	-0.7578599442	0.3346068169	0.176858824	-0.5091328014	-0.9404829924	-0.6781793248	0.3359358536	0.2519705509	-0.7392303197	-0.3594911645	-0.5572949695	-0.3840889883	-0.2581313274	-0.4366866007	-0.0078669819	-0.6296958668	-0.9789567634	-0.2950274559	-0.5716609614	0.6990889828	-1.0773869002	-0.2854132862	-0.4452213527	-0.0141332501
ABCC6	ND	-2.64004728865837	-0.0693016865	-0.2095677834	0.2318986716	-0.3616486739	0.2678516465	0.0559194611	-0.1706737507	-0.1663609675	-0.0497079439	0.3580746195	-0.2149290817	-0.0677378132	-0.1075332262	0.1164943679	-0.2315033978	-0.1929486213	0.2245956814	0.0902702501	0.2278781537	0.1892130097	-0.1995461914	0.1639911118	0.0254526488	-0.0394156315	-0.0851490593	0.0362513204	-0.2395679468	0.3111991656	0.3697675739	-0.0922281387	-0.204374371	0.1499141102	0.3912126775	0.3862088458	-0.1221603599	0.0369844244	0.267680635	0.0287436824	-0.1904318748	-0.1550509936	-0.2304651488	-0.1217953738	0.8664509103	-0.1394836562	-0.0487537281	-0.097496115	-0.0538288595
ABCC8	ND	1.39234077403534	-0.1909168727	0.2067435654	-0.1686970703	1.0322320481	-0.5104081578	-0.3571011397	-0.1795524551	-0.4393640407	0.3866976821	-0.1076164254	0.059687369	0.4656936962	0.3267817732	0.1240470085	-0.0680617873	-0.1499800287	0.1440379503	-0.1863150429	0.0118083209	-0.09865055	0.2085948328	-0.461823321	-0.1860675643	0.0287585792	-0.0585892383	-0.1876241582	-0.160477551	0.140935142	0.4186570394	-0.3061227987	0.0490109793	-0.1065885166	0.0623826096	0.1823156785	-0.2348347035	0.5311134149	0.4049219609	0.1344169139	-0.4783814284	-0.0174218795	0.2721305525	-0.1226316018	-0.2137252301	0.0044117934	-0.0413535649	-0.4386671012	-0.0936356804
ABCC9	ND	-2.52182706699266	-0.0622435537	-0.3878989506	0.3250738926	0.0850090031	-0.6567603723	-0.6880304598	0.037072489	0.4355315037	-0.1609214435	-0.0747365552	-0.364380631	-0.56337668	0.4691876314	0.3237139634	0.3943806684	0.3686978636	0.5217078213	0.1597943929	0.3959311141	0.0600400389	-0.1851427646	-0.051396357	0.3580383576	-0.4236473802	0.7758157041	0.7971160831	-0.3723279429	0.1048945136	-0.5062083539	0.1512397932	0.6814989917	-0.2140753894	-0.2875596073	-0.4161793777	-0.1798349049	-0.4897561051	-0.5205191926	0.7987133781	-0.0628019324	-0.6298141771	-0.2033602142	0.6358020286	1.7322194193	-0.6926579559	0.5147334397	0.1060698465	0.4121105233
ABCD1	ND	0.170727072171589	0.001329205	-0.2207220256	0.1226148741	-0.3675720392	-0.7022091176	-0.6108440804	-0.1491126082	-0.3470472389	-0.6668680019	-0.0655212295	-0.0079636141	0.3176913692	0.2595524898	1.7114142903	-0.2916640309	0.2469767097	0.1865616108	0.0884442698	0.3200979679	0.459131967	-0.1102834385	0.0229959452	0.2204288694	0.5141785778	0.8346978599	0.2551720455	0.0137712465	-0.0757054824	-0.2231022897	-0.2432800736	-0.2481916423	-0.8499790805	-0.0423658531	0.6969514489	-0.1646498021	0.2366707041	-0.0845051103	0.120422481	0.2744620544	-0.4138175078	0.2663735264	-0.1069320998	0.1535040484	-0.2664308415	-0.1645760509	-0.2760608855	-0.0036109553
ABCD2	ND	0.888825184030062	-0.1523330295	0.0168727735	-0.2638507137	-0.0328665883	0.2502748858	-0.0493847406	-0.1624026327	0.1324278563	-0.0340888766	-0.1369850064	-0.0092541542	-0.2669344231	-0.0592580306	-0.1182024201	0.0187139296	0.0325121239	-0.0493085646	0.1004938306	-0.0228162412	0.0900745426	0.00356515	0.0620540777	0.0537405043	0.0581678901	-0.0065060783	0.0630318748	0.052481976	-0.1781932545	-0.1573032254	-0.090798211	-0.2733191838	0.0014045944	0.0169489705	0.0729309146	0.0114732043	-0.000165587	0.1186981962	-0.0878715139	-0.1295372161	-0.1047284329	0.007276297	-0.115216308	0.1466869083	-0.1336247052	-0.1595878548	-0.1180012883	-0.1053594617
ABCD3	ND	0.244563596367769	0.8261780997	0.8325722446	0.606450406	0.6282966413	0.0541376854	0.8896129893	0.1912241775	-0.1799244381	1.0265714842	0.4766396237	0.5447164764	0.1644815624	0.8224431168	0.8196683331	-0.1518409393	0.071476789	-0.673970259	-0.4366296603	1.2047536915	-0.691846034	0.18934091	0.370414377	-0.5345601153	-0.4594591679	-0.8212741172	0.1160283022	-0.0885064951	0.8631219199	-0.1789535472	-0.0257554255	-0.4660930326	-1.2427730663	-0.5773054133	-1.0098826218	0.440141072	-0.2815770499	0.8953711527	-0.1880437225	0.9206705867	0.4616489675	1.1565815033	-0.3790000659	-1.0490759872	1.5520875336	-0.3643071259	0.2843963421	0.3259103067
ABCD4	ND	2.10743919408838	0.0709078737	-0.5083894387	-0.33692641	-0.1844406357	-0.1231636355	-0.2967027659	0.0647865641	-0.0397106385	-0.2762376343	-0.2501991336	0.2408624061	0.0981629282	-0.1922913226	0.3171774946	-0.1048003431	-0.0161612083	0.2446312289	-0.1051973251	0.1483558366	0.3077161867	0.1494271067	-0.215681776	-0.0403542115	0.3791110156	0.1642045037	-0.2298485483	-0.0632746294	-0.0817995737	0.1265954669	0.0802180357	0.1789248361	0.085984456	0.1236145316	-0.0077659313	0.4624991616	-0.0139692953	-0.3217267776	0.1405507038	0.0167945587	0.117458242	-0.0744799515	0.0470488699	0.2090564008	-0.3179201174	-0.1712925373	-0.2634400402	0.2349267326
ABCE1	ND	-1.28226581704595	0.520689545	0.6529459006	0.0187878506	0.1988788865	-0.4199839392	-0.0939617796	0.3720228481	-0.0489131987	0.8019953247	0.5360493631	0.3647822386	-0.0449198168	-0.3523288633	-0.2219816402	-0.5213682948	0.3139679291	-0.0378162328	-0.0489776891	-0.6855101747	0.0113080942	-0.4760854134	-0.0059962758	-0.0723541487	-0.4758543252	-0.4087144962	0.46526328	0.0560889777	1.5123769199	-0.3340068271	-0.3815250333	-0.0425457781	-0.1353292611	0.0698483707	0.1349760224	0.3591128766	0.4301289987	-0.0657144018	-0.4924839241	0.4543804412	0.3844725423	0.3705248407	0.1415363492	-0.0371277088	0.7817351808	0.1056955528	0.2474523163	0.7537135474
ABCF1	ND	-2.43483429216108	-0.2347950364	0.4730027897	-0.2336853115	-0.7030469306	-0.3171972756	-0.2916834299	0.6226276988	0.0360204636	0.000830997	0.2946690162	0.1977115614	-0.313170535	-0.5930164694	0.6162735312	-0.1814386187	0.2020910339	-0.0769918979	0.3612997571	0.3061318432	0.1036223668	0.2834469067	0.5598642357	0.3155969603	-0.0263349418	-0.24347379	0.3055316309	-0.2153768477	0.3697140989	-0.8498214304	-0.6156893005	-0.1528696808	0.1606351931	0.1584486256	0.0223914081	-0.2439000476	0.3421247702	-0.4293245108	-0.6226084859	0.1396465837	-0.1414746504	0.294457116	0.493781564	0.3073521865	0.1446807939	0.1128329744	-0.0023221946	0.5545054655
ABCF2	DOWN	-7.22116551937076	0.0972849631	0.3102968113	-0.0563431154	0.0558727251	-0.4725426106	-0.1526429448	-0.0068682078	0.0406896575	-0.1828544042	0.2003979704	0.6407209848	0.725360364	0.2589777358	0.0645096502	-0.3587398011	0.6634071591	-0.0984670024	0.0923224871	0.3885807095	0.0786028143	-0.4493963172	0.870486648	0.0772194932	-0.0068891749	-0.2505567864	0.0668243028	0.3857320365	0.7246657345	-0.0260165917	-0.5147411765	-0.0042681054	0.1547957978	0.2421241018	-0.0543787772	-0.053576542	0.7233884954	0.4697214474	0.8680100656	0.3322313395	-0.3401825285	0.0852400144	0.1723206716	0.330130275	-0.1230261132	0.8659692676	0.1381011576	0.5561217294
ABCF3	ND	-1.55489695102722	-0.1352512567	-0.02676488	0.3075559196	-0.2516889489	-0.132944045	-0.2493850423	-0.005055453	-0.163278257	-0.2665712149	-0.0274246602	-0.2543813948	-0.3844249581	0.0466794596	-0.0134408957	-0.2583677347	0.1347199774	-0.5855257798	0.1122513555	1.5029424385	-0.0692619917	0.2371976747	-0.3064490773	0.2730740772	-0.1741733978	0.5718656058	0.2439994321	0.0373657263	-0.2494545123	-0.4443855096	-0.6312435616	-0.0981527452	0.2623079587	0.0050997741	0.3500898153	-0.1071991188	0.0473920736	0.6432156008	0.0659246907	-0.1530224265	-0.1274033379	-0.4847217628	0.0593747088	0.9296220824	-0.2662233724	0.2113653691	-0.1788803301	0.5607210271
ABCG1	UP	10.8009354266552	-0.48483495	1.664090265	-0.4472640382	0.6513577179	-0.1322015727	0.0258535676	-0.2525807641	-0.5536318107	-1.2840869683	-1.5537703985	0.0188403944	-0.1223234838	0.2971668313	-1.7391620423	-0.3414544889	-0.5345205877	-1.0463857604	-1.1254612923	-0.1304421296	-1.3774851869	-0.7453328747	-1.8808977798	0.3410212668	0.3185915681	0.8768176596	-0.5394376267	-1.7787092631	-2.6937730057	-1.9728860032	-0.6944040642	0.0136507056	-1.4508985315	-1.8488016498	-1.8019618726	0.0500320487	-1.5120934446	-2.5040654651	-0.3683584413	-0.7423968758	-2.3305198931	-0.40812353	-0.6570928212	-0.517025559	-2.1812208858	-0.9732485075	-0.0556987061	0.2014331581
ABCG2	DOWN	-3.87898776217067	1.4169272665	-0.6655726438	-0.6069315413	-0.1074076175	0.1126183084	1.0300610854	0.9586374921	0.2139529393	1.4619978999	3.4550025934	-1.0720505632	-1.2176658489	0.4907547318	0.7345695681	-0.6447558299	-1.1478316221	-0.9641750642	0.2738325533	-0.4440980911	0.1830934035	-0.2842941955	-0.6127382072	-0.3841020291	0.3337622004	-0.1756990065	2.0850096378	1.9903207592	0.0207768621	0.6723809688	0.6190222043	0.101587639	2.3945193525	-0.1361084255	0.6634515049	-0.8976372712	-0.5154509332	-0.7455740913	-0.5861608816	-0.0802106779	2.3295638182	-0.1776006644	0.2177988538	-0.8133606141	1.8710627436	-0.3782389914	-0.1822227822	0.259894244
ABCG4	ND	-0.630330922329605	-0.1668226918	-0.1372568251	-0.2857263024	-0.3718653154	-0.288816759	-0.1610501649	0.0582280562	0.1093657298	-0.3316507495	-0.2056498214	-0.2679683923	0.1065154112	-0.0775063434	0.355876149	0.1490630872	0.0304906085	0.1531248371	0.4219918949	0.0798716389	0.3711072916	-0.065717468	0.4231184928	0.199135312	0.0635653716	-0.1316117027	-0.1143267337	-0.0467154914	-0.0579192168	-0.0616679488	0.2340980042	0.1120798807	-0.1495489931	-0.3748078168	0.3130289028	-0.283852032	0.2631976861	-0.0680283662	0.2064063055	-0.0717226366	0.0198824507	0.2180783097	0.2394239281	0.3892369029	-0.0939419267	0.2480169506	-0.0509228067	0.2874601536
ABCG5	ND	-1.70552894126706	-0.2652649843	0.1360452162	-0.0783914742	0.2690725815	-0.2264040577	-0.0051525746	0.0539323279	-0.0407173619	-0.2732861362	-0.2011849763	-0.1265573565	-0.0289248018	0.1614562402	-0.0569695008	-0.1670425794	0.0577521827	-0.2981120573	0.1828590662	0.4060855028	-0.0490264703	-0.0770880132	0.3987807671	0.1425623833	0.1660212558	0.4486614494	-0.0291799421	0.0015944631	0.2402054529	0.1963511529	0.1346032844	-0.1515930904	0.8705187575	0.7610161863	0.3262704962	-0.2279916827	0.4628904791	-0.0396442804	0.0385934519	0.0641392339	0.2291785409	0.2435400557	-0.1275692432	0.1545848641	-0.0438757888	0.180246976	-0.3736452646	-0.141139326
ABHD10	ND	-0.785382582764671	0.5925509089	-0.5747204087	0.0625417912	-0.5326634121	-0.0464577899	0.1922191233	0.3477651674	-0.1265735476	0.1625438649	0.333534102	0.1107211698	-0.1159172566	0.0322168245	-0.4690177339	-1.3440004132	-0.182565677	-0.2861960281	-0.2756951154	-0.022364538	0.2026344925	-0.2353556706	-0.3359156511	0.2146439112	0.5197498815	1.2378282049	0.4680065377	0.6078412987	0.2437372714	-0.6546018681	-0.2570575477	0.3815481801	0.6987622106	0.2262100012	-0.453040261	-0.2429695491	0.9573646367	1.0416255741	0.1097903576	-0.2191038035	0.0017269988	0.0385561163	0.3332360423	-0.1840531094	-0.0123867189	0.0998269855	0.0487946863	0.8468109679
ABHD11	ND	-0.625400839369352	-0.064994879	0.3041561445	0.268139142	0.1861152668	-0.0784883183	0.1835983507	-0.3111235699	-0.1886928545	0.0111734474	-0.0975412265	0.2862653785	-0.2894414784	0.3682251899	0.1159673961	0.2376643118	0.3386253353	-0.1550440437	-0.0308225347	0.2817003266	0.1617673338	-0.2847744642	0.2035371991	-0.1201394574	-0.0216500111	0.1898965297	-0.0534943588	0.0870415062	0.2838007935	-0.1307172571	-0.2389097952	-0.4493668651	0.0690109054	0.3232155191	0.1983851425	-0.2248774467	-0.086165025	0.0136413247	-0.0349327381	-0.1445482656	0.0561612061	-0.0717168014	-0.5940586963	0.1179147917	0.1361917129	0.4673617904	-0.1147960074	-0.2249737209
ABHD14A	ND	-1.11401303768398	0.0584880896	-0.9426652725	-0.1689391055	-0.0159720126	0.3047386388	-0.1617567512	0.1110541793	-0.3355989198	0.0412294564	0.0700928454	-0.6391332197	0.9973144195	0.572848587	-0.413840524	-0.5717762962	-0.7300319042	-0.4666034833	-0.5013470639	-0.3901412613	-0.4168652775	-0.6613194134	-0.093526744	0.1861916129	0.3549507498	0.860043878	0.2518730157	0.2753361414	-0.6147332202	0.3056133111	-0.0873924502	-0.2176394412	0.2182078258	-0.2223560657	0.8743841186	-0.2226630725	0.5486965093	0.0876057485	0.6100912308	-0.6850435916	-0.2767704017	0.5103296175	1.287872105	0.5152155169	-0.2112509355	0.8074098556	-0.126940174	0.3912655504
ABHD2	ND	-2.61152741832229	0.0177709996	-0.2071316949	0.3075819546	-0.3090348325	1.0256076255	0.4017824266	0.2003336263	0.8211299727	0.6448325251	1.4250514705	0.213356357	-0.214154984	-0.0223859348	-0.2583002749	0.432054523	0.1791232368	0.0147206832	-0.1993024581	0.0367447108	-0.5038821048	0.604376761	-0.1532073114	-0.1214129189	0.0004987491	-0.2321546589	0.1029037492	-0.2990771	0.8034475491	-0.1946838615	-0.0895504528	-0.2665541954	-0.1475212879	-0.2384221	0.3672020352	-0.1144004093	0.177049291	-0.0626730814	-0.6182029573	0.3117913148	0.4007470128	-0.4141219103	-0.2497852529	-0.0730196664	0.4371719947	-0.3066445125	0.2666378238	-0.0642592896
ABHD3	ND	1.28154383111267	0.3302422776	0.2687434378	0.1503041893	-0.4050580827	1.6068851036	1.1757429382	0.1432075952	0.6141152865	1.2873524389	-0.484494638	0.664925234	-0.5462308371	-0.6709352361	-0.7826117249	0.3326060475	-0.8288987515	-0.9875785467	-1.2212594982	1.148615294	-0.598895008	-0.3636738618	-0.5371215969	-0.3859150966	2.2901086646	-1.0412111748	0.1919200082	-0.2776055191	-0.6547538406	-0.7033409823	0.1308394934	0.1001788023	-0.5581010639	0.6734582617	0.7541613271	0.3408554127	-0.818413953	-0.215262163	-0.1419521968	1.8680439136	-0.6400676394	0.6260439332	-0.1989766773	-0.0746134876	-0.2022216048	-1.2614098322	0.1447066664	0.3404810137
ABHD4	ND	0.773807465952621	0.0502692873	-0.3817892761	-0.3052984548	0.1487631272	-0.1802761411	-0.1581922137	0.0194773045	0.2654239828	-0.4060044744	-0.1685298995	0.3391692525	-0.3338423493	-0.0092940114	1.0652477124	0.5700388268	-0.3258729609	0.2767417031	-0.1305408017	0.1066261452	0.2620959378	0.4850497173	-0.0542357675	-0.406963595	-0.0075773207	0.2475088591	0.245054587	0.1074535353	-0.008250762	0.149102691	-0.5266734996	-0.1244713404	0.1293495585	0.0118885134	0.4767858875	0.332171107	-0.3334565675	-0.6984914916	0.0680694827	0.7997131101	-0.2231146506	-0.4409744221	-0.2514292607	-0.2719714226	-0.1937593035	-0.138973473	0.3227882393	-0.238363004
ABHD5	ND	0.939600494159987	0.0096615422	0.1361020988	0.2072944247	0.7219134295	0.4705385972	0.9963552954	0.1278970499	0.6248133025	0.4008596	-0.2445383501	0.0045652357	-0.1645648148	-0.1760760045	-0.2632660954	0.3988806613	0.1431664912	-0.3622662471	-0.588910697	-0.1669548322	-0.5900094956	-0.2204124752	0.0355334205	-0.0264392388	-0.0615781515	-0.350734089	-0.0499021562	-0.264461381	0.1771285697	-0.3017616567	-0.4582600806	-0.358219394	-0.6686597613	-0.3662403754	-0.0592112725	-0.3606469822	-0.4108540406	0.0182491726	0.083045929	0.0619314967	0.1920825528	0.3294038164	-0.2166285677	-0.4501589746	0.0108807072	-0.1550224253	1.0367797606	-0.03668804
ABHD6	ND	2.38443513743591	-0.0045360571	0.2081597862	0.2749280138	1.025927096	0.5124944155	0.5265152851	0.0416129131	-0.1069747053	-0.3775274057	-0.4907829276	-0.2453143304	0.0539835487	0.0386290974	-0.2991853952	-0.5784438081	-0.1644259982	-0.4067259411	-0.1716938396	0.4770821618	-0.1940294453	-0.3060828957	-0.355933176	0.0776132484	0.713682574	0.2338880418	-0.1095665172	-0.1374481515	0.2199141677	-0.3751556487	-0.4198135525	-0.0947122792	-0.4031690031	-0.138185523	0.3486511908	-0.3185918081	0.2131391681	0.1353843259	0.1244275554	-0.4025776913	-0.6115799825	-0.2496701528	0.3653518529	-0.2499988662	-0.6730361594	-0.3074688495	0.2685764257	0.0080117518
ABHD8	ND	-1.58823592410998	-0.0171639657	0.3051031363	-0.0867684549	-0.1569150209	-0.4959464297	-0.4426068077	-0.4174350802	-0.4472852544	-0.0594322034	0.742435812	-0.0155658161	0.6379745492	0.3568677281	0.423715536	-0.4067036316	-0.0870804797	-0.0882840491	-0.2605848649	0.7389257605	0.5892653299	0.3272142416	-0.1267934477	-0.318824013	0.0964596524	-0.5624591898	0.8981296313	0.1539407656	0.1222529594	-0.2191431274	-0.2320794601	-0.1690647408	0.2551155049	0.2088435898	0.1151122073	0.3473579303	0.6890182049	0.9300692801	0.1757301812	0.2349600989	-0.0981890096	-0.015254677	-0.1906100945	0.2269277321	0.1596843426	-0.1007306426	-0.3449471454	0.2993947093
ABI1	ND	-0.974333099449181	0.3028457807	0.0111558409	0.360858228	0.1833036503	0.9866784138	1.3574397177	-0.0224227546	0.0883947811	0.6231288934	-0.5457652452	0.3108799541	-0.1123633015	0.253660308	-0.1344773477	0.462323435	0.0180305917	-0.2531761182	-0.3167799389	-0.1380246124	-0.4684415375	0.1179773551	-0.1799691955	-0.3159086497	0.826637541	0.0389641653	-0.1526552209	-0.1364068558	0.3701343974	0.2277027261	0.0342256415	0.1439976932	-0.5377628688	-0.4221095742	-0.0475681811	0.0554821081	-0.363795309	-0.3190376564	-0.1501459774	-0.0204076157	0.3409836526	-0.2141377928	0.1579720692	0.1334834179	0.3293849374	-0.2602621916	0.7824783293	-0.2866374117
ABI2	ND	0.0757505383059879	-0.337334818	0.4522533471	-0.2500546327	0.2076595185	-0.9845435093	-0.910102952	-0.1023539303	-0.4350340024	0.0183995843	0.1967788327	-0.0647245971	0.3006743114	0.1650026341	0.0507820988	-0.4721467806	-0.0265456022	0.1433604271	0.2312215114	0.0093551043	-0.0881697557	0.2393537242	0.2131693817	-0.0390191276	-0.894236811	-0.1577756215	0.1610110023	0.2717288929	0.125282862	-0.0429410415	0.2699113461	0.2081656557	0.294451029	0.4277881199	-0.2238161637	0.0591511499	-0.1839423397	0.3310854782	0.2373049946	-0.432561538	-0.1514322024	0.1803612072	0.0314946844	-0.4810696225	-0.3779109606	0.3250054763	-0.5071532143	0.0353862804
ABI3BP	ND	-0.638455183022088	0.6258382169	-1.5430727152	-0.753079601	0.0041430203	1.3011172174	0.7960682445	1.1959647939	0.9248747681	0.0748406524	-0.1354583972	0.5413175314	-1.5005466243	-0.2385144609	-0.1515495462	0.9619999708	-0.6190238648	-0.0575591319	-0.9762179333	0.4877295566	0.294767532	2.1551516741	-1.3053604323	0.4616151423	0.2873093313	0.0412200839	0.1166777277	0.5737910094	-0.4540144946	2.460896625	0.6311746779	-0.1623780556	-0.4259192807	-1.0582772326	0.2770312214	-0.7875158272	-1.3785283128	-1.0973939881	0.2376185715	0.2315093058	-0.3235453245	-1.0580461093	-0.6279845935	-1.2806061376	0.8336577632	-0.3455358743	0.225482768	-0.6125939024
ABL1	ND	-0.998712079440249	-0.2880793014	-0.1471852087	-0.3617170836	0.2033949037	-0.8717243338	-1.1510113283	0.1658413102	-0.0243754976	0.6382460819	-0.3329968229	-0.0279473278	0.2412801919	-0.5059977404	0.5984011314	0.4859252604	0.524066764	0.3498626226	0.1748762741	-0.4501927585	0.2633395284	0.5380304443	0.5228030537	0.1026696347	-0.968541333	0.4133841357	-0.3267190372	0.3028433847	0.4150846328	-0.2439115455	0.1387813274	0.2323311654	0.3785250014	0.3720659962	0.277664361	0.1884330826	0.4329979982	-0.4844264919	-0.092930598	0.1290583241	1.2400884373	-0.3733093598	0.0560620299	-0.0878375978	0.4453809365	0.3281201402	0.3772064272	0.1227211571
ABL2	ND	-2.06692966334948	-0.1800638251	0.2760568178	-0.1496793201	0.2142723301	-0.5678012586	-0.0952844539	0.2273744287	0.5065488899	1.5772697927	-0.0472369845	0.0503327951	-0.5817040674	-0.1139493373	0.2803543372	0.4516477383	0.5302427137	-0.2823011531	-0.0147024463	0.0189886277	-0.0091197924	1.861156939	0.3179213174	-0.1179630583	-0.2071030244	-0.3264067949	-0.0750286082	-0.1655210266	1.7702812955	-0.4678874953	-0.2997992658	-0.0059687581	0.0968830738	-0.0370118784	0.3554933162	-0.2785457776	0.1413565058	0.2754991174	-0.1855344225	1.5495415402	0.5491570463	0.297016136	-0.0916694086	-0.4419268614	0.649743326	0.1663697353	0.0989894561	-0.0893231115
ABLIM1	UP	4.60210619788811	-0.2469632426	-1.1025561753	0.3175311278	-0.038204546	0.9107881776	0.8412287671	-0.0294129134	0.2843126162	-1.5606062511	-0.6263284721	-0.7464463318	1.4831401847	-0.8833119608	0.0369703562	0.3166732442	-0.0487910414	-0.1572147424	0.2757772692	0.0080810184	-0.3519999984	-0.9389836433	-0.3697254852	0.3439916324	1.1040697681	1.1834115746	-0.0870043067	-0.4301372674	-0.9683721281	-0.9491413895	-0.4523531927	0.8770801581	-0.3280697231	-0.1887636377	-1.1983472317	-0.8197335314	-1.6947255335	-0.568189163	-0.5764329561	-0.4778833734	-1.488222811	-0.8206665874	-0.0266480669	-0.7199091669	-1.5189515683	0.0385770589	0.6930839542	0.0161012076
ABLIM3	ND	1.52876671376365	0.4556718098	-0.5787658379	2.245067848	0.590670338	-0.0021746708	-0.8651370075	0.325552497	1.1308485515	0.6635129404	-1.322190656	-0.2702172796	-1.3971611841	0.8204719	-0.2237859714	-0.0915081591	-0.4447589244	0.0209138473	0.0661483895	0.0603700694	-1.1321264818	-1.0136760126	-1.7364350993	0.1766132252	-0.6977367279	1.7224518939	1.151073655	-0.6774673071	-1.3763574057	-2.0485870773	-1.6604768697	1.32897873	-1.0508514097	-1.2429719796	-0.8386293769	0.0545414571	-0.8949889867	-1.2714160791	1.9727230108	-1.0268703889	1.3294863089	-1.5466780604	-1.2883391251	-0.4668504862	0.2109897588	0.773133003	-0.166752995	-0.9494999048
ABO	ND	-1.50575254077558	0.0189094667	0.1607539994	-0.0891832884	-0.0427614251	-0.1475403831	-0.120306346	-0.2136161746	0.2123636024	-0.2811567056	-0.0536662867	-0.1061563913	0.0047915693	0.1805469984	0.0967668305	0.1111137794	0.0960347411	0.0948148346	0.2599110347	0.2778246339	0.5025213286	-0.0978533214	-0.0107672147	-0.0590649952	0.1990613495	0.2084071241	0.0846050531	0.1106393282	0.4511390623	-0.0170370655	0.1065444103	-0.1987231532	-0.2573844117	0.5101225834	0.7752140159	0.1194193521	0.2432773906	0.7560967022	-0.2138818949	-0.0149129545	0.0075399272	0.142426918	0.0150265236	-0.0410474887	-0.0469582118	0.1536365247	-0.105040116	-0.0178347614
ABP1	ND	1.75588213125739	-0.1564639302	-0.3512226992	-0.0749230102	-0.365164442	0.7834845967	-0.0934801063	-0.1178922131	0.1349235518	-0.1858766738	-0.4931363215	0.0085255922	-0.2651946497	-0.0902262324	0.1590435817	-0.1404225312	-0.1442401771	-0.3076455399	-0.0257422955	-0.0736184347	0.6761172189	-0.3740929999	-0.0708513899	0.1231170157	-0.0093131665	-0.2376945835	-0.3582545155	-0.1359533301	0.0099191029	-0.2175739117	-0.4296130544	-0.4678764492	-0.1116574334	0.5428554725	0.2801881719	0.0150436664	-0.1265490173	0.1176654076	0.1328041635	-0.2989717144	-0.2712354348	-0.3154643935	-0.1356756087	-0.0716925125	-0.085351619	-0.1580142078	0.4832421222	-0.1996831
ABR	ND	1.50723724297647	0.2919118316	1.4122708593	-0.1920960403	0.4605679544	0.1560574194	0.1119930506	0.0911255785	-0.3887546946	-0.1680306859	-0.2841178097	-0.3054060689	-0.0996693289	0.3546116796	-0.591444979	0.2274894812	0.1049619454	-0.501830346	-1.0170880999	0.8182566454	-0.2358596777	-0.0787694834	-0.1893661748	-0.6762899247	0.3538467846	0.5617967192	-0.4239195527	-0.5978946025	0.1054740094	-0.2126996755	0.5592476822	0.4232237323	0.0495217235	-0.745817094	0.2515567169	-0.8944289354	-0.1015790231	0.5163284152	0.0386666525	-0.5647619675	-0.4710895431	0.6550799778	-0.323318793	-0.5096648411	-0.3483708732	0.6147650048	0.5365450223	-0.6750889131
ABT1	ND	-0.809454490167267	0.1804109434	0.8394169101	0.0080634514	-0.4350107363	-0.1872179285	0.6871633453	0.3588302667	-0.4043622255	0.1856350836	-0.0800409573	0.2917054607	0.0636824206	-0.1092973716	-0.3995000429	-0.1712137472	0.0348919752	-0.1531080248	-0.0314258963	0.5408801004	-0.1614346055	0.4788060473	0.2501478023	0.254581642	0.7272616578	0.033085674	0.2580318386	0.1458067579	0.42179038	-0.5087462332	-0.3180400792	-0.1775567949	-0.0560143912	0.1873362604	-0.2261516449	0.0379643913	0.089510647	0.0030758462	-0.3780356873	0.0306232676	0.4155297362	0.0399943807	0.5532924564	0.09602118	-0.0137346755	0.0857111388	0.1433951694	0.7632985533
ABTB2	DOWN	-4.40558782699995	-0.1490034472	0.6187108136	0.1290785379	0.560149265	-0.3570277124	-0.2835607757	-0.2004785953	0.4178101145	-0.2752089362	0.1143681535	-0.0915584266	-0.0059950697	0.033930255	0.0065826469	-0.1118189793	0.1175525774	0.4415654001	-0.1529378471	0.3884204704	0.0798217147	-0.1732839996	0.3397994171	0.4523149693	0.1737287485	0.7111825804	0.1574224835	-0.0878088057	0.5841330977	0.4840176963	-0.3223077686	0.3778769301	0.2158152891	0.4004305062	0.2526957655	-0.195795652	0.2457602923	0.1607425225	0.3716956818	0.1588539003	-0.2950712257	0.038719175	0.202993939	-0.2585779362	-0.2888892259	0.0485552591	0.2086472865	-0.0204280431
ACAA1	ND	-2.10342289308642	0.1904839914	-0.3363502207	-0.1520982895	-0.4775459463	0.3325629067	0.2028848037	-0.0852468541	0.412735256	0.7964993777	-0.0928503222	-0.1602204087	0.1947782847	0.1150945903	-0.2094687513	0.046577761	-0.0077519895	0.3389367384	-0.174586158	-0.1271414115	-0.096799173	-0.2751461194	0.1465570108	-0.0232278443	0.7864332716	0.3630055555	-0.0540130707	0.3014234325	-0.0202040218	-0.3647658842	-0.2245640476	-0.020388226	0.1277655218	0.30961593	0.06691112	-0.3272416901	0.0687497974	0.1003693231	0.0553223262	-0.3720945313	0.8259277205	-0.3061509616	-0.0787732491	0.0030326216	0.2803409316	0.1540461058	0.6404155866	0.4239965804
ACAA2	ND	3.21677168607883	-0.0884945876	-0.0108213033	-0.2215273629	-0.5331189315	-1.0625500697	-0.6298523581	-0.0261559586	-0.1739145622	0.413154533	-0.1297484271	0.5460668052	0.5041524005	0.3997075319	0.4913795033	-0.8477253013	0.0935164567	-0.2618162272	0.0471606013	0.9150214086	-0.0871883571	-0.1436840188	0.1274813876	-0.0341519504	-0.2899594669	0.1857644574	0.0475172003	-0.480113999	0.326794941	-0.3145510628	-0.1887383053	0.1197085378	0.0599735928	0.5812628332	0.0379174567	-0.181096207	-0.0415278114	0.0624343941	0.544433391	-0.0708179605	-0.585500465	0.4342482185	-0.2177539502	-0.4795797766	-0.1785718101	-0.251484433	-0.0912533595	0.0545203066
ACACA	ND	-0.0728422290942191	0.1956811471	-0.1888634897	-0.3466495294	-0.0185897029	-0.1969107594	-0.3311303263	0.0322578084	-0.1415546165	-0.0082648494	-0.0820477041	-0.5070338011	-0.0132110571	-0.5466119628	-0.2325349018	-0.0931747886	-0.0843950033	0.0726042257	-0.0787241126	0.4516473931	0.1733569105	0.0462202452	0.3437227381	0.2976698342	-0.6121557645	-0.1816656323	-0.2040192683	0.101509495	0.4690482109	-0.0945941701	-0.2792751945	0.2125142856	0.424799223	0.4654139542	0.1131171406	0.1405381773	0.3341828605	-0.3231244092	-0.3047892099	0.333105135	0.2216129248	-0.0804624682	0.5287006666	0.920791049	0.1397004589	0.1094356844	-0.3789098821	0.6706111093
ACACB	ND	-0.59822469552874	-0.5955029082	-0.4126776573	-0.0787100657	1.3437459915	0.2852385025	0.183122152	-0.0713383087	0.5366393824	-0.3451386051	-0.1358065501	-0.4824715016	-0.2605942295	0.0691740574	0.0021393734	-0.2059222323	0.0367818625	0.0526183992	-0.1369568399	0.3291772901	0.0855916885	-0.2383877176	0.0003206209	0.6535930431	0.6658760205	0.4099092112	0.405654297	-0.0254251253	-0.2941884279	0.170870103	0.0967494857	0.0505567525	0.2216208965	0.3595446242	0.2660249831	-0.6125637293	0.1550929452	-0.4684543478	0.1799234341	-0.4060423247	-0.2017681677	-0.3287191165	-0.0785868777	0.0785714879	-0.5978818345	0.3276188084	-0.339681489	-0.1965798013
ACAD10	ND	0.794698960277532	0.0295340693	0.3781639265	-0.197413977	-0.2985732911	-0.188353136	-0.319796279	-0.1753943397	0.0556679201	-0.3798920333	0.0265725748	-0.1070740215	0.1641091254	0.2035087968	0.2784503387	-0.3369787677	0.0438655552	-0.1828204589	0.0311255635	0.263503093	0.0308192737	-0.0518482886	-0.0225502404	0.0693383533	0.1802039373	0.2178751385	0.0278016371	-0.1720011112	-0.3530264303	0.1577649873	0.3004461947	-0.3606448593	0.00508271	0.0203411488	-0.0432318929	0.0731041385	0.4732851809	0.4306988033	-0.0235200468	0.0584402501	0.0492855358	-0.1800435896	-0.0176801549	-0.1182912455	-0.1819206521	-0.0548654284	-0.2163797898	-0.077921906
ACAD8	UP	3.4178202317587	-0.1878847991	0.2547032218	0.1519386802	0.1040706654	0.1009460767	-0.4114151552	-0.6597337687	-0.213864883	0.523901613	0.3097707153	-0.1637873425	-0.9044326803	-0.6975853561	0.8015781511	-0.9178620198	0.5017665773	0.7468547521	0.4941696193	0.6240307438	-1.2295663314	-2.3677326214	-0.3447627158	0.4855516742	-0.6188440141	0.5407497214	-0.2572681199	-0.1428690065	0.1000706924	-0.6486624482	-1.4689053727	-0.0215734084	-0.8435229416	-1.0266855077	-0.7978371656	0.2595238804	-0.576163233	-0.6932264814	-0.3382102551	-0.0696391929	0.3806252847	-0.1881054509	-0.0589956804	0.7459119061	-0.3113231871	0.7736542306	0.5265955298	0.9227166469
ACADL	UP	4.98943397377358	0.2465428901	-0.2146592764	0.0259669106	0.6638387297	-0.6983983363	-1.154596528	-0.9734452493	-0.3897298921	-1.1492678338	-1.3512698284	0.013063279	-0.9031693938	-0.2404074221	-0.6484061567	-0.4347103689	-0.5525787444	1.0208055033	0.2279265514	-0.361428868	-0.5710695024	-0.639745554	-0.7659679034	0.000996016	-0.8287310105	-0.4463597574	-0.6189384181	-0.6239952239	-1.1244081943	-0.9830780527	-1.1629554049	-0.2262618679	-1.2436445579	-0.6080878071	-1.1523130239	-0.5215260474	-1.2705005707	0.9568292614	-0.7639236017	-1.1300592669	-1.1761482087	-0.5912851158	-0.6545056841	1.6740842108	-1.0784492702	-0.7942245417	-0.6964106738	-0.5716553673
ACADM	UP	3.49081592753931	0.3273785327	0.3100604086	-0.3481167937	0.6293291578	0.1625156419	0.1155687159	-0.1985753006	-0.0037128037	0.1127418779	-0.0721584752	0.0692107463	-0.5272564774	-0.0890770412	-0.2894286802	-1.0416373511	-0.7081635817	-0.6079639911	0.0757016071	0.1858402188	-0.6314358582	-0.6125183101	-0.47627928	-0.3558533058	0.2448044618	-0.4720721745	0.1830755476	0.1177960061	-0.4758059753	-0.2118410003	-0.0442266658	0.0978298573	-0.5645543577	0.6692253663	-0.2670971483	0.3292283748	-0.5217918715	0.0527882927	-0.0486956996	-0.6086791447	0.5741559687	0.3858717885	-0.3451834101	-0.7646910765	0.9644718198	-0.3034949989	-0.4965855244	-0.1423135512
ACADS	ND	0.372174741957374	-0.2969368055	0.0893536635	-0.0400113047	0.3745135723	-0.2189302253	-0.1094425563	-0.1062092879	0.4171933151	-0.0869815875	-0.3345910911	0.0302012	0.0001928619	-0.1778266218	0.098397523	0.1482918417	0.1642978504	-0.4149237945	0.0581239177	0.4415049634	-0.0911460619	0.0333102017	0.1343246923	-0.0791017305	0.1898101937	0.2486798667	-0.3178376705	-0.2729273885	-0.2420849088	0.2037117736	-0.1130969007	-0.0483949494	0.2776569945	0.3399363286	0.1672594639	-0.19283334	0.1956594553	0.6970519545	0.3639788673	0.1760658206	-0.1417154919	-0.1422578869	0.1628646444	-0.208701855	0.145306962	0.3842508092	0.0496757587	0.0526473603
ACADSB	ND	2.26212551928912	0.4756302851	-0.0475575485	0.0869336007	1.1885364175	0.9540403432	0.7687868736	-0.0639305349	0.2503413894	-0.1635355192	-0.2379038559	-0.0806341102	-0.1671575134	-0.1524484351	-0.3281293291	-0.7313368108	-0.3594329866	-0.3016793691	-0.2383178449	-0.691358027	-0.38973851	0.2445312001	-0.4167432981	-0.1894437142	0.642920897	-0.3281117774	-0.4019415239	-0.4449476269	-0.3864160741	-0.5476707528	-0.1674898516	0.3731114468	-0.3647472081	0.0420010027	0.1425956476	0.3385749228	-0.632705575	-0.3998491215	-0.0002868601	-0.1667440688	0.4107269265	-0.6391887874	0.4061272827	-0.2144700551	0.224268619	-0.2501391031	-0.1659448119	-0.38928816
ACADVL	ND	-0.0680164525773754	0.3674323983	0.2317897815	0.0675015239	0.2708427457	0.5350668824	0.1408371176	0.172337523	0.8108452068	-0.016264951	-0.0549950766	-0.570314098	-1.5788586456	-0.170359978	0.0084034567	1.2466085622	-0.277546398	-0.5526591521	-0.9076680346	0.5635089642	-0.074776721	-0.5295888981	-0.6679159417	-0.3410662884	0.4935210024	0.1851748634	-0.4142216293	-0.2757924581	-0.0067036635	-0.0255243906	-0.3828201093	-0.4155077842	-0.1908324556	0.0783021607	0.8927310508	0.2633732487	0.6778851472	-0.8720308561	-0.3355379229	-0.2646341392	0.3851039673	-0.570525544	0.3298524916	-0.6150831742	-0.5738719134	-0.0770127206	0.4154174504	-0.8890171302
ACAN	ND	-0.0413904428653317	-0.3635772549	2.1239924841	-0.4064339185	3.5378856486	-0.8991986353	-0.7063799462	-0.1981919543	-0.0481228689	-0.3730014068	-0.2009826599	-0.4084886223	-0.6303321953	0.4394898978	-0.1218178376	0.0461182761	-0.2954454496	0.1921083215	0.0620450614	-0.0827125581	0.058557516	0.7312170189	-0.4118495895	-0.4068483083	-0.7001965593	0.0962634717	-0.4947270449	-0.0550915395	0.3411051496	2.9258549529	-0.4695858743	-0.0622201863	-0.0869444598	-0.337669352	2.4568613341	-0.0236520061	0.3280740257	1.0288523557	-0.3796267566	-0.5638793593	-0.3660736948	0.2263415993	-0.435794606	-0.0950444932	-0.4945182336	-0.4389650707	-0.2555197694	-0.6981867677
ACAP1	ND	-0.4286055909981	-0.0662427104	-0.0783174626	-0.1027126328	-0.1869844803	1.0506835942	1.2356279793	-0.4084656284	0.3199252938	-0.5653560595	0.0330706456	0.1078441583	-0.1770657775	0.0221094737	0.0555074897	-0.1393810024	0.3746294266	-0.0213289142	0.1241790739	0.1140617243	0.0512683773	-0.4283214201	0.2480592607	-0.1155220256	2.151183542	0.2411550758	-0.0093357552	-0.1013093105	-0.0110931216	-0.1697990737	-0.3246071954	-0.2323083667	0.0165912277	0.1144184218	0.2208668514	-0.246827882	0.3303648537	0.4163516477	-0.3572421715	-0.389343258	-0.1722699397	-0.1800381935	0.0398795603	-0.337450337	-0.3524204229	-0.0153206847	0.3122714182	-0.1941647505
ACAP2	ND	-1.28292916513277	0.0901696443	-0.2457938198	0.3058473199	-0.142335279	0.641825536	1.2459087492	0.0394886786	0.2658850577	0.431198032	0.0585518016	-0.049180305	-0.1036538682	-0.1534390178	-0.2815838818	0.2931763605	-0.4037169131	0.0837782884	-0.2970112787	0.2389082314	-0.2217861563	0.3069018671	-0.0522876708	0.1745437504	0.7370607006	-0.177782655	-0.1297007129	0.3975682907	0.4666394278	0.1600903142	-0.0056872088	0.0940218002	-0.1250075201	-0.2118875907	0.0221146401	-0.2517287825	-0.5288722074	0.0238882543	-0.3718604193	-0.14768255	-0.0329847824	-0.05495743	-0.0424314736	0.0802620302	-0.2745224173	0.1151150439	0.4654452512	0.3887134875
ACAT1	UP	3.93990117382358	-0.1423565167	0.2255934045	0.327296944	0.2558049261	-0.20864097	-0.252789444	-0.095821632	-0.2069879982	-0.3311384615	-0.1962288411	2.2313461874	-0.4092062266	0.092579045	0.0895683903	-0.4622358478	0.0152160455	0.2218950843	0.1677445242	-0.2951186405	-0.294334157	-0.9635745082	-0.2561838049	0.0266691464	-0.2638926512	-0.1144106615	-0.3732240488	-0.0650039079	0.2823958168	-0.1681749279	-0.3606918097	-0.002441146	-0.2129611794	-0.3409972462	-0.2539534078	-0.0494841572	-0.1335464056	-0.5374742477	-0.5788279145	-0.3686905175	-0.5998654224	-0.3294602711	-0.1389469254	0.8453132834	-0.4022542629	0.0908903881	-0.0890994578	-0.4051473366
ACAT2	ND	0.890156438633077	0.0143490456	0.0246268742	0.1324279151	-1.5248496258	-0.0125824314	-0.0986418628	-0.2059703921	-1.0675159711	1.1816483954	-0.1493530875	0.0075651666	0.5850335946	0.3865417422	-1.1827050916	-0.8042191986	0.4025449676	-0.4679255893	-0.1612664446	-0.6549872052	-0.5262628629	-0.6389988754	0.7645759335	0.1331847065	-0.619368493	-0.2601393924	0.1804512884	-0.0307907975	1.9947781875	-0.4160004854	-0.2881272437	-0.2030654682	-0.1895296603	-0.3973359156	-0.0972280536	0.4746527857	0.4749542708	-0.3181153228	-0.6944784799	0.3658312244	0.1120273886	-0.0988745662	0.7808359727	-0.2449896633	0.9929255656	0.3016721381	0.3590960503	0.4567721988
ACBD3	ND	-2.66464274150715	0.3755973868	0.1886968293	0.1266357778	0.1142234693	0.275124843	0.4187204404	0.0644377635	0.6110190581	0.0834645813	0.3766928498	0.1447309036	-0.5772024368	0.4351714927	0.6963619288	0.7502717262	-0.5090283975	0.1029204977	-0.2522463021	0.481468273	-1.2216958691	0.6027056002	-0.3167790197	-0.2736768229	-0.090245822	-0.0700916696	0.3445603026	0.3891580311	0.407442965	0.0789935593	-0.1995337547	-0.5489517455	-0.0907273526	-0.4654870315	-0.0601775488	-0.1115320612	-0.4935397013	0.0717188899	-0.5904176075	0.6687203686	-0.3349050598	-0.3577167336	0.0318270015	-0.4584254486	0.6704219074	0.0775456333	0.5299643069	0.1626032003
ACBD4	ND	-0.165273986953427	-0.0751921182	0.0002324786	-0.1271721329	0.6399891385	-0.059625302	0.0741510517	-0.151626844	0.131503876	-0.4962461304	-0.0648360708	-0.0963177312	-0.301030031	0.1903964363	-0.1914045511	-0.1241541809	-0.0048518324	0.5586894865	0.4271162201	0.3403887401	0.5052743111	-0.0330789083	0.19284795	0.399345184	0.817572306	-0.0483832597	-0.1188552682	-0.2199276963	0.0280690804	-0.1557599915	0.0669258847	-0.026417939	0.260885067	0.5820205876	0.2534853829	-0.3280129682	0.2647426963	-0.2724752633	0.0036297193	-0.3960891159	0.5765353372	-0.3646336974	0.3579739051	0.2430114906	-0.4261776925	-0.0795220112	-0.254448262	-0.2583764936
ACD	ND	-0.804147626974177	-0.3666104922	-0.2612665564	-0.1903878009	-0.099813273	-0.3964533852	-0.4291123612	-0.0335845744	-0.794343293	0.2262276203	0.3403861937	0.1018294927	0.6872758954	-0.0720226724	-0.0795914231	-0.1219909628	-0.0219745986	-0.0414628221	-0.1913519509	-0.1548207822	0.2972195009	-0.7964695636	-0.3194891754	0.1260766518	0.7034536097	0.6154070311	-0.0830232096	0.0063344221	1.0441886084	0.554995022	0.2035977367	0.1728475682	0.2780069127	0.9982737911	-0.0278327536	0.0770555592	0.0011559204	0.4511283987	0.1480049914	-0.6865953329	-0.4998299304	0.2442522575	0.0290038395	0.6283529176	0.2346741076	0.3392648342	-0.0953974697	0.0805490401
ACE	UP	3.32139371969283	-0.3101483392	-0.160572453	-0.4768215923	-0.131940484	-0.2645409343	-0.2995209073	-0.1122564182	0.3184514764	-0.3390918283	0.198354994	-0.3280285744	-0.2219068428	0.0304246309	-0.0421525201	0.1840525341	-0.115817788	0.2528533073	0.7167869362	0.008030932	0.0911554118	0.1632352206	0.0896974782	0.050074058	0.3020182909	0.5215212145	-0.2700792813	-0.104755105	0.0286873002	-0.1688191591	-0.2148409852	-0.3929483811	0.0809610193	-0.1646472606	0.8347490388	-0.0269293296	0.1530200647	-0.0234858457	-0.1492507359	-0.3115146504	-0.3564999419	-0.5107641	-0.0515211277	-0.5498908493	-0.391127825	-0.2787413268	0.1618292413	-0.1657137846
ACE2	ND	-0.114062765571925	0.5622245812	0.0764481823	0.1065749106	-0.0262952344	0.4424524639	0.0708889952	0.0923598598	-0.1673724013	-0.0775450614	-0.3365476273	-0.2193076474	-0.0420709929	0.1480893923	0.1074452998	0.608908293	-0.0282985706	0.0337130734	-0.2627166497	0.1096396527	0.3171356766	-0.0126100178	0.4845388029	-0.0532366649	0.036589536	-0.1432471791	-0.0817576866	0.2470038327	0.1073348754	-0.1191388714	0.0655664979	0.1921881077	-0.0596783016	0.0206509486	-0.0690450321	-0.2115895577	0.0688920766	0.0041985383	-0.0263170509	-0.1277309587	0.021077656	-0.146281247	-0.202222773	-0.0249488273	-0.0901561066	-0.0451083902	0.0322307021	-0.1783476479
ACHE	ND	-2.73183410709034	-0.4539819565	-0.2155722088	0.2868040136	0.3819614374	-0.4050680218	-0.2602217347	-0.1046264996	0.2547212306	-0.4374051411	-0.0449231171	-0.1547716504	-0.2117809892	0.1793234524	-0.0104693704	0.3542337444	0.4634998177	0.0222935962	0.0246604309	0.2974782881	0.1245565062	-0.2095680894	-0.1052515821	0.2273188505	0.5307572736	0.1727111765	0.1956713635	0.122329903	0.1410826747	0.0191133102	-0.2716390689	0.496662824	0.0337665423	0.2102013221	0.429504602	-0.0155279597	0.414006468	0.3955355707	-0.08787189	-0.3213773941	-0.0852482779	-0.3321135703	-0.1901595219	-0.2422490532	-0.2930614976	0.3006288502	-0.1547307556	-0.1216208874
ACIN1	ND	-0.983253244152437	0.151072093	0.2034072487	-0.4319871236	-0.2218771707	-0.2653495156	-0.3275074431	-0.0515903619	-0.3885059067	0.1093265153	-0.1002757769	0.6100523203	-0.0601863516	0.0386087352	0.8603810659	-0.6715769812	0.3802740738	0.0140860854	-0.4213094968	0.3732791475	0.3279291966	-0.401230914	0.1386610133	-0.111009334	0.2681091393	0.5336131211	0.3620654666	0.4700912184	-0.2798650467	-0.4700186626	-0.4865516001	-0.5459874894	0.0478426765	-0.1022587523	-0.0541572855	0.757329933	1.1136383309	0.0234118687	0.3551750268	0.8403905565	0.202989849	0.5982011265	0.1844464485	0.4796973385	-0.382130863	0.647912666	-0.1893865251	0.3480271977
ACLY	ND	0.435086100087518	0.5736121072	0.6378765522	-0.1825717075	-0.3522816195	-0.1587033466	-0.1204482021	0.2918657858	0.4072582799	0.4303743977	-0.1777777818	0.1524726892	-0.6950940193	-0.1451095397	-0.4494083152	-0.1185039602	0.1373590526	-0.2403413262	0.0467660559	0.7668783548	-0.4621451732	-0.722197748	0.3920916895	0.1665677293	0.0113428515	0.0301951611	0.4129199782	0.1389668576	0.9084058284	-0.6230033173	-0.6918734337	-0.203146654	-0.5858256826	0.0637143753	-0.0066836653	-0.2718529631	-0.1401880571	-0.3218218883	-0.1942932371	0.2024467656	-0.1231152569	-0.2204533693	0.6124652445	0.7815883969	0.1085383169	0.3838706727	0.1806106881	0.4424752242
ACN9	ND	-2.86445348903855	1.3812530775	-0.0762604763	0.4826985055	-0.8453169156	-0.0518456357	-0.1158896265	-0.3644276737	-0.8345555356	-0.2300707954	0.1787500208	1.8946987189	0.8470075384	1.5985567663	-0.8728862115	-0.7441217486	-0.9347329875	-0.9134820277	-0.0162672284	-0.6098996034	-0.8616475962	-1.2163445339	0.3471326387	-0.6135399657	-0.7005729114	-0.8210164577	0.4360896739	0.1540692195	0.3956330743	-0.1447273247	-0.6670612002	-0.2573941008	0.1352558037	-0.7736907071	-0.4703457173	-0.178673084	0.0031738995	-0.9260408476	0.9363739086	-0.429580462	0.4473919977	1.4111245523	0.5051167512	1.8055024429	0.6416985959	0.5406347707	-0.1047879557	0.5144021091
ACO1	UP	7.5985666406538	-0.202087613	-0.2420087387	-0.0359424194	-0.5997627342	-0.7689908272	-1.0976492348	-0.637610758	0.4949535705	0.7048449994	-1.158201615	-0.630989361	-0.9235578603	-0.7936532231	-0.8380957807	-0.2925592722	-0.1069545628	-0.1212779132	-0.2827429522	-0.7754329984	-0.6910443999	-0.4586266528	0.1098473446	-0.0143910399	-1.0311728216	-0.8215878323	-0.369166788	-0.3605201845	0.7716492649	-0.4451396347	-0.7586227159	0.137749673	-0.8865239387	0.1261351803	0.1731731904	-0.2793811282	-1.0127985257	-1.7592308026	-0.7387326458	-0.7473106686	0.8584848167	-0.6750943107	0.0253502818	0.5663634031	0.175210865	-0.5746756638	0.0717377519	-0.2618181009
ACO2	ND	2.19803529623591	-0.086940128	0.2332240063	-0.0300791787	0.5943815283	-0.1129463553	0.038306829	-0.0921483902	0.1482292567	-0.2788037718	-0.106858961	-0.1932076695	0.1509091745	0.3633583534	-0.2367624919	0.0128764896	-0.2489936579	-0.4323024186	-0.3888934971	-0.3760383696	-0.3801897933	-0.4565709299	0.3680305945	-0.4687427978	-0.0896379982	-0.212048015	-0.0876954295	0.0939668416	-0.1063963377	-0.4463232108	-0.7407944241	-0.2458875382	-0.2610819311	-0.0194288297	-0.0561990076	0.0960532634	0.1320633904	-0.0560398904	0.6189200592	0.3091522809	-0.0430335829	-0.3408271159	-0.007990097	-0.2360108422	0.294281731	0.0501439089	-0.063987164	0.0157011161
ACOT11	UP	4.50689705272297	-0.3028629175	0.4643184383	-0.1817576276	0.6059809383	-0.3172154236	-0.7008571436	-0.4051524073	-0.2701000454	-0.6581500967	0.2007036527	0.0095526434	-0.7673720979	-0.0821305454	1.1026568671	0.3147474262	-0.0816820323	-0.2860326984	-0.1900209105	0.4938477105	-0.4058915871	-0.3676148668	-0.3065959539	-0.2505959168	-0.3872259813	0.0195754422	0.1665269975	-0.4259095521	-0.2914080394	-0.2478949248	-0.0282561933	0.325111935	-0.2993935618	-0.2176781998	-0.2295222891	-0.0387446149	-0.3075902446	0.2160906104	-0.5530511362	-0.2743389197	-0.6684507158	0.2680720918	-0.5466317251	-0.1982929099	-0.3706983147	-0.536922315	-0.4817517581	-0.2762560494
ACOT13	ND	1.18293860590008	0.3378976746	0.2628800461	0.7132818433	-1.2550211753	-0.0325869502	-0.129344851	0.7514479544	0.3390600659	-0.1061769896	-0.0267007552	0.3577762015	-1.2367815339	-0.2653843947	-0.563479769	-0.6666958475	-0.5407719235	0.0468594971	0.2508433991	-0.0455070557	-0.1070269096	-0.0218411149	0.6098594441	0.2859868107	-0.233055569	-0.3318203348	-0.173697	-0.3435308229	0.4191597154	0.0118571245	-0.1315379181	0.0681526678	-0.1544595193	0.9442012142	0.4202230435	-0.8602496854	-0.0291470067	-0.3088514771	-0.2855677252	-0.9387830445	-0.5707304309	-0.1205934474	0.6115444786	0.7056066303	-0.7182932704	-0.4210193346	0.3489140118	-0.4854715128
ACOT1 /// ACOT2	ND	-1.45415988532254	0.9058594085	-0.5198636472	0.3843446812	0.4650433874	-0.2104943435	-0.1957411856	0.76417819	0.6019688972	0.9571640881	0.1683656535	0.5053923967	-0.2541307121	0.0837942996	1.0567584856	-0.3178959581	0.1773026988	-0.373235345	-0.6966773031	0.4690149226	0.0798084259	-0.3408131173	-0.1555126777	-0.7037512072	-0.1497576179	0.6713836446	-0.3745494315	0.5097320782	0.4852080201	0.1106227907	-0.8032525476	-0.3490050549	-0.5273385727	-0.1046684871	0.0615460273	-0.1155988433	0.7996409329	0.4855997879	-0.033265737	0.6183631589	0.6220643399	-0.1228549322	0.4882501119	0.485398786	-0.3338816443	0.0119814236	0.5698608616	0.3783851067
ACOT7	UP	3.76966899326653	-0.3905599612	0.2347073554	-0.3229017701	-0.3414663286	-1.046245218	-0.4493842883	-0.5242976713	-0.9516988226	0.249235716	0.5173296921	-0.2959991695	1.3652695001	0.4119410095	-0.0076858216	-0.7488617304	0.0177343114	0.1028409387	-0.4551721922	-0.0157832699	-0.3055483297	-0.4517627879	-0.0357602536	-0.105669475	-0.5458051511	-0.5295215025	-0.224860546	-0.2651706859	0.8214470824	-1.4553430629	-0.3344364664	-0.2288638039	0.4214476454	0.5790773403	0.0095175994	-0.8989679146	0.1300618682	0.6691850384	-0.9307453088	-0.2801747928	-1.4512537114	0.9928237645	0.0404496039	-0.0379724286	0.4204386205	0.3112410972	-0.3191637383	0.5575624132
ACOT8	ND	-1.31695897177017	-0.08110169	0.1863000286	0.8085121151	0.7548480956	0.003047789	0.2529816937	-0.0778026128	-0.1035779811	-0.1609300557	-0.4209664791	-0.398618241	-0.2806642436	0.1529232291	0.4945280469	-0.1138988855	0.1041732333	0.0271177605	0.1198881227	0.2778496797	0.212833172	-0.2263811453	0.1079954231	-0.035074774	0.1573266502	0.6109920983	0.0735137784	-0.0564058357	-0.0104384319	0.1116708434	-0.1403762496	0.2517272846	0.2656382062	-0.1566480972	-0.0378689042	-0.590706105	-0.0046681347	-0.3002203782	-0.0723602193	-0.0455225665	-0.2620438958	-0.4072772846	-0.1971346609	0.7237444684	-0.1907747001	-0.2353732931	0.0528512735	0.6510573776
ACOT9	UP	8.62753445832132	0.0615040243	-0.4405659012	0.1237986307	-0.4250909043	-0.4736036778	0.0275379986	0.0862022213	0.588731291	-0.40529134	-1.0174476612	0.9503106525	-0.2103482626	-0.7257443937	0.785047681	0.1719858375	-0.4001807649	-0.4132830435	-0.6289720496	-1.3843549063	-0.821694131	-0.1367492566	-0.2066874439	-0.0846874227	-0.3121973067	-0.4622790526	-0.4589881411	-0.149161863	0.8935068569	-1.0986687233	-0.5598933107	-0.1025877722	-0.7079137611	-0.5952621433	0.5799152076	0.4014847866	-1.1743724871	-0.6420274792	-0.991188681	0.5926845908	-0.9643894212	-0.6404381563	-0.5865809168	-0.7571652254	-0.8676637185	-0.7379830209	-0.0233786579	-0.8128747436
ACOX1	ND	-0.194669612253588	0.4136700756	0.3976859098	-0.0391044299	0.1763192534	0.5077732825	-0.0387132865	0.0989863143	0.4119239626	0.0571699566	-0.1081378084	-0.0251740523	0.070234385	-0.1134409465	0.2401155154	0.2677411383	0.4384367923	-0.192275107	-0.3182119539	0.1215476059	-0.0827158642	0.8729932481	-0.2075001154	-0.2071665318	-0.5035577361	-0.1603639106	-0.1581740563	-0.1587510903	0.3059307487	0.1198344232	-0.0481954097	-0.0016293505	-0.4281117037	-0.2682586741	-0.1266052613	0.015634102	-0.0564841325	0.2329776348	-0.4739014124	0.0603335071	-0.160925264	-0.6283297519	-0.0213104732	0.3510087226	-0.256540747	-0.6717151471	0.4557025809	-0.0317109929
ACOX2	DOWN	-4.35302423443862	1.1046868648	-0.6123614773	-0.4318452697	-0.1666373992	0.6104858453	-0.4970027296	0.9630207505	0.215698181	-0.3752907068	0.5770743339	-0.574747308	-0.1642284355	0.5875948307	1.2044592517	-0.2102132031	0.2331944646	-0.0102044243	0.6417226771	0.4784356444	0.6665513236	1.1472266684	-0.2647936077	-0.2878333499	-0.6737897212	-0.0266130203	0.4836835832	0.4506354108	1.2398283474	1.2449162891	0.1392247602	0.4740227022	-0.6251019226	-0.0402073344	1.2561395946	-0.6629675119	0.290172387	-0.3939506627	0.1490778459	-0.7976273718	-0.3993490453	-0.7263454635	3.6428623389	-0.9043698415	-0.6108144732	0.6634111989	-0.1740010037	-0.3247222021
ACOX3	UP	3.69344969665562	0.3390593363	0.4211039888	0.0249977518	-0.5837626955	-0.0219077757	-0.1608223358	-0.1016475607	0.1850458316	-0.3751845563	-0.4606016267	-0.0029094545	-0.6912351113	0.3479380444	-0.1363794088	-0.2463684441	-0.0064243763	-0.3839192173	0.3467297981	-0.824679706	0.4823168063	-0.2854256404	0.0787276604	0.0063091415	-0.3216004706	-0.026752403	-0.1721552633	0.0493255565	0.724218852	0.1069921389	0.1325860979	1.2479180267	-0.2199156346	0.1347634056	0.14496771	0.2706175558	-0.4883262225	-1.2657847868	-0.0595074903	-0.6935597434	-0.2799792403	-0.7715831294	-0.1153281927	0.1415036683	-0.58711283	-0.3725130677	0.2933932248	0.0401827572
ACOXL	ND	-0.466372467266138	-0.0697100982	-0.195986867	-0.23372418	-0.3005570068	-0.0887738646	-0.1731740529	-0.1069728281	0.1275196101	0.2209103321	0.4353815766	-0.0632741163	-0.0117935437	-0.1209258284	-0.058805869	-0.0921588344	-0.0001072525	-0.0007176247	0.2818749713	0.0194621307	0.2585326069	0.0353264452	0.1187213231	0.0737234423	0.315514222	0.1254209349	-0.0095812299	0.116831586	0.0444804741	0.086878084	0.1498320197	0.2241181777	0.4836341767	0.3550765355	-0.1487337399	-0.1096480413	0.0160226834	0.2124927912	-0.1139649505	-0.2349703567	-0.0539525687	-0.0157455431	0.0469876563	-0.1401973319	0.0004780916	-0.0728143407	-0.0691797495	-0.0151933898
ACP1	ND	-1.89577169792312	0.0537753023	1.0353767761	-0.0490478997	0.0402431715	-0.5219699994	-0.1871814874	0.0344973022	-0.5841976731	0.0798643443	0.0011849504	0.2786363051	0.2824419918	0.0828619833	0.0379733587	-0.4724113278	0.2932371752	0.0578813578	0.2391935098	0.576095314	-0.0168073377	-0.0079481054	0.5245967902	-0.0118416299	-0.2566643189	-0.4598805152	0.2977481436	0.4272270928	0.3979173349	-0.5056561632	-0.3107204614	0.0081666943	0.1750522962	0.3489880248	-0.4137993803	-0.4521033163	-0.2004860888	1.0351803612	0.5024480474	0.0592255945	0.2306748685	0.4185062526	0.1367161782	0.4002770437	0.0923495401	0.6528812701	-0.0187810403	0.6161431639
ACP2	DOWN	-3.1598960229086	0.1582385729	-0.7337030352	0.3624731778	-0.7953004729	0.2638540955	0.1110522921	0.478950506	-0.0862789772	0.4825808577	0.4471486281	0.3839286538	-0.7823928051	-0.1965533272	-0.3942526751	0.6499501785	0.2932569988	0.2385312633	0.4499127594	-0.1751040034	0.5034016212	0.004458694	0.5400437148	0.4484184207	0.1647074346	0.164255269	-0.1570996021	0.179106774	0.2280060599	0.5653081434	0.2095250502	0.3769594324	0.6325086816	-0.2856999758	0.8514961464	0.3621457159	-0.3811809233	-0.6297962965	-0.7442729624	-0.0164001124	0.1913530198	-0.677310649	0.2590693408	0.7437996781	0.4592958077	0.425805309	0.2470674247	0.7172096922
ACP5	ND	2.18781243782526	-0.9585285896	-0.6414515273	0.2958738727	-0.9909206684	1.2069274325	1.502547407	-0.0583975802	1.0545147428	-0.5531550049	0.8561302403	0.2804009096	-1.0259303941	-0.2032953638	-1.4858850979	0.3590010493	0.3325531755	0.7784428068	-0.7274358975	-1.0131471688	-0.8821244399	-0.2791472797	-0.0831585065	0.005888466	1.8589947066	-0.0305939453	-1.3996517051	-0.5045206327	0.2885034198	-1.3310765087	-0.7196683522	-0.8174883959	-0.5671972659	-0.2394391893	3.4214502979	-1.1665741549	-0.0264164133	-0.9220994251	-0.6959765545	-0.1845282459	-1.5274999568	-0.5782345963	0.778857867	0.9265150976	-1.3891005585	-0.8691082325	1.510109545	0.2494501336
ACP6	ND	-0.498341324502621	-0.0346052535	0.094843221	0.4047659133	0.6819295492	0.2623508328	-0.0123912884	-0.1338558603	-0.445775672	-0.4935733445	-0.7296690372	-0.1432494867	0.2216471055	-0.3323809589	0.3795929643	-0.2387744527	0.0732515256	-0.2674540035	0.152930362	0.4190474755	0.17435159	-0.3450490272	0.2329312091	0.7553517606	-0.7723108979	0.0440819752	0.1238496623	-0.0012042621	0.1628054969	0.0222489522	-0.4322480453	0.0688604293	-0.1931476183	0.2232024438	-0.3191184872	0.2555733937	-0.7485921494	1.3771877163	0.2940533408	0.0063016456	-0.4298100304	0.4665543914	0.2183740018	0.2652929888	-1.3264293515	0.7622532625	0.4024871243	0.6308404709
ACPP	ND	-1.66207301095744	0.0974743591	-0.0442217892	0.0405108165	-0.2303711658	0.6555345027	0.4202021279	0.2408716425	0.1718594304	-0.0671993915	-0.1326794899	-0.1785913986	-0.031122628	-0.0727043273	-0.1100278056	0.376987043	0.2063956106	-0.0251389558	-0.2045325927	0.0525892037	0.0885864919	0.2444341304	0.127371769	0.2968479888	0.1720201366	0.176462151	-0.0231273899	0.1759634387	0.065081422	-0.1935158384	-0.15702901	-0.1763125239	0.1053775015	0.1140925187	0.0615280168	-0.2608238943	-0.1241899029	-0.2306442255	0.0172094373	-0.0734838765	-0.095965033	-0.1954476451	-0.0849850928	-0.0395796372	0.091005967	-0.0756156769	0.8019624334	-0.0697424603
ACRV1	ND	-0.130572098668104	-0.1500231807	-0.1794264836	-0.2728936039	-0.2065990105	-0.3371421595	-0.1244577114	-0.1572501092	-0.2025951349	0.0310224207	-0.0804609195	0.0573979099	0.0844341713	0.1159842863	0.0299202389	0.0207573462	0.0282830881	0.3021062755	-0.0037859303	0.2310896307	-0.000584748	0.2106770072	0.1749837623	0.1848355827	0.0540939835	0.255161773	0.100601704	0.0066637289	0.0219903433	-0.2381283618	0.0608094609	-0.0791592932	-0.1029514922	-0.0222308486	0.133397712	-0.0371874677	-0.2195586011	-0.3017129894	0.1010854446	-0.1292274688	0.3130683719	0.0602060985	-0.1982849159	0.4320279639	-0.0653312069	-0.1191708821	0.2444336622	0.2847739917
ACSBG1	ND	0.694967768939423	-0.2164103979	0.0863786435	-0.1459992003	0.3523068202	-0.0662256493	-0.1028430241	-0.2338580706	0.0080377675	-0.3127311648	-0.2106811521	-0.1694244901	-0.0150480449	-0.1588246004	-0.0936151029	-0.0926266908	0.1368659719	0.4383451015	-0.2487410223	-0.0008224882	-0.1968640587	0.0793253531	0.1746817652	-0.0690418715	0.1721003008	0.1112335309	0.1406816157	-0.1406394552	0.0138811564	0.085778132	-0.1915714894	-0.1603283529	-0.0830519409	0.3117030275	-0.0215273428	-0.1887670204	0.0154078262	-0.291597257	-0.069024874	0.0248956383	1.8169137757	-0.0807655306	-0.2116499598	-0.2387997844	-0.091462614	0.5784101116	-0.1871415274	-0.1383230328
ACSBG2	ND	0.917685982310295	-0.0757735472	-0.1827493034	-0.2895208338	-0.3114500739	-0.2939122311	-0.4168689593	-0.0724182936	0.039269228	-0.1156821292	0.1614364919	-0.1451453614	0.0487758139	0.2639091799	-0.1959255016	-0.2153778945	-0.083972898	0.1155748559	-0.0692129819	-0.157190705	0.0477717165	-0.485767303	0.4359130247	0.0956704257	-0.1363559759	-0.2209733389	-0.4316544291	-0.2571214939	-0.156736574	0.1111554107	0.1015861032	0.4611421353	0.13510135	0.0245317613	-0.4943125473	0.1333097381	-0.1489614733	0.1994149733	-0.0675155441	-0.0112786303	0.2398220021	-0.0047148244	-0.0293420846	0.079826843	-0.0679457069	-0.0687178252	0.1979228193	0.0437235758
ACSF2	DOWN	-4.89237558286175	0.2923195516	-0.7518863873	0.8084220285	0.1527308767	-0.1375842047	0.2273763889	-0.0854284283	-0.451117357	-0.8586421303	0.1948217149	-0.6370601802	1.2239264882	0.0363105723	1.2555843711	0.2313090351	-0.3828367874	0.3504844361	0.0786712703	0.7915086693	-0.0281097653	0.4945648499	-0.108182785	0.4445758458	0.5134577696	0.6849158845	0.8602004902	0.2953142018	-0.398512321	0.7124367975	-0.2690255379	0.9689197403	0.3060109336	0.7213087592	0.5405495685	-0.8304885423	-0.2700218625	1.2223514475	0.3626752363	-0.5027499028	-1.0465453684	-0.2463829094	2.7787024622	0.5685474919	-1.5426717696	0.5823879529	-0.0453438113	0.8891302774
ACSL1	DOWN	-3.06683027433146	1.5425060908	1.2242470837	0.9610606445	2.5008947657	0.665544955	0.9967980497	1.1643901196	2.1774067777	0.382649699	-0.1173674383	0.5325832372	0.1252950605	0.02022595	0.4658105476	2.2475331511	0.6177814621	-0.0980504531	-1.217682325	-0.6273653453	0.5355569901	0.5996510169	0.2504435288	0.1112288859	0.3092787755	0.0129291734	0.2942914584	0.5814093424	1.3462406823	-1.1445685556	-0.1300887933	0.3002539491	-0.3538824622	-0.4999637998	-0.0355107642	-2.0247494487	-1.6146028527	-1.5137401188	0.2246746508	0.6598122717	-0.3135294053	0.1946188649	-0.6240383864	-1.2309130476	0.5230440102	-0.4381528695	1.7104740899	-0.4325343328
ACSL3	ND	2.30205761711837	0.4084916892	0.4646480516	0.0869372536	0.5864170229	-0.540650362	-1.0881338258	0.262922794	-0.7860491756	0.8372597443	0.5810141193	-0.0100070134	0.8190815114	0.0404454474	0.3984395296	0.0541449942	-1.1552887795	-1.0503392639	-0.5938694585	-1.4567009469	-0.5637613167	0.6364090247	-1.3565552641	0.1126161842	-1.8602232545	-0.3188286881	-0.3924371674	-0.1215655975	-0.2819980596	-0.2368303873	0.0651935799	0.2499115789	-0.6197500404	-0.4894930977	-0.0721816416	0.8520088453	-0.8070947253	-1.1649722558	-0.1470520706	0.8096647804	-0.8584810209	-0.6247416918	-0.657413363	0.734775504	0.2660631486	-0.8512831613	-0.6609951434	0.3443227918
ACSL4	ND	-2.79222174039928	0.0663058213	0.0362975882	0.2723244964	1.6961183516	1.2868818025	0.7028500541	0.8625596102	1.4998492131	1.0324913929	-0.3085185941	0.6446791859	0.1180465353	-0.9624454046	0.178873499	3.4355852739	0.3799470196	-0.7135535212	-0.718771352	-0.3664124712	-0.2960253994	-0.5163349772	-0.2166282555	-0.0112855389	0.8321027309	-0.5591777788	0.2557651412	-0.0765356063	1.0491481876	-0.9842703507	-0.0395795863	0.2555439772	-0.7326709935	-0.5028849056	0.6128538847	-0.9648913932	-0.0860728742	-0.2291053517	0.0730398128	0.9178293916	0.111528162	-0.5137028048	-0.4057490696	-0.6166293859	0.3075985291	-0.5120446964	1.4197114565	-0.7851690725
ACSL5	ND	0.290755509301908	0.5452553407	-0.8725916454	0.3148299393	0.0474041365	2.6181792113	2.3822081855	0.5490597582	1.3424455443	1.6757922476	-0.4794256521	0.6072360919	-0.9087884228	-0.249110158	-0.4020792829	2.3014214679	-0.2066163014	0.239987667	-0.4938103864	-0.7994361384	-0.326505262	-0.2690203776	-0.307010477	0.1375756702	2.4020686941	-0.2892029517	-0.2271151291	-0.0127288261	-0.638214132	-0.6943597094	-0.4493816086	-0.7208079098	-0.2554201475	-0.3388789601	0.6154705759	-0.6441282724	-0.8199450413	-0.8911755923	-0.8389822932	0.2118512962	0.0262257066	-0.7706636085	0.0688742723	-0.6722760129	0.4105235581	-0.5884721866	1.120315057	-0.5964612671
ACSL6	ND	-0.964694023248494	-0.1553890225	0.2357311312	-0.1216009953	-0.183559533	-0.2881273491	-0.0358446374	0.0470982923	-0.2143734139	0.038463677	0.2145811898	0.100094688	0.2568154232	0.2840055174	0.0207203907	0.2754644126	-0.0730066791	0.1912122399	0.1994674126	0.5094512802	0.5737610293	0.3226873181	0.3619941737	0.1394306572	0.3255034483	0.2212793964	0.0503892165	0.2150252044	0.1382917352	-0.3019501631	0.054796191	-0.5241758085	-0.5205631544	-0.0067602062	0.2652810755	0.0178872594	-0.1968453731	0.1766789572	0.2483307039	0.0141636396	0.1889341737	-0.2902624476	-0.0285515043	0.2737887996	0.27820163	0.2245778034	-0.1128048294	0.1754216364
ACSM1	ND	-0.166052965818433	-0.1130874076	0.0266430152	-0.1344039149	0.020215509	0.0658830509	-0.1035291357	-0.1630089058	0.2816517029	-0.0252381317	-0.121383053	-0.2041431105	-0.0076690362	0.1205457274	0.0264850875	0.2158547628	-0.0228619497	0.2624014339	-0.2957759555	0.4409460879	0.1968409268	0.1454930978	0.0756355521	-0.2868617387	-0.0947074041	-0.2098770906	-0.2161372518	-0.1078218712	-0.0409240784	0.0203028781	-0.294413911	0.0454800139	-0.0882689402	0.2770584818	0.2004923849	0.0296056285	0.1054641395	0.0636112258	-0.1420716626	-0.0318122073	-0.1516745855	-0.1619444333	0.0537844071	-0.006102296	0.0130697741	0.0612546612	-0.1279551091	0.1127259051
ACSM2A /// ACSM2B	ND	-0.656052760891992	-0.0259130385	0.0566186609	-0.0140341329	-0.1460031705	-0.2031057756	-0.2292019775	-0.1606217091	-0.0665913831	-0.2293580869	-0.0940261929	-0.0926621891	0.1002924709	0.1159358662	0.1366399139	-0.0048919743	-0.0807257863	-0.0092343414	0.0212650289	0.1304658724	0.0417154891	0.3027662509	-0.0683124304	0.173952214	0.1768527043	0.2450787031	-0.1056378898	-0.0561779234	0.0403505905	-0.1619522747	0.0044845171	-0.1968685611	-0.0160468139	0.5102875761	-0.1053985532	0.0861231521	0.5779993973	0.3847569837	0.1404292744	-0.1678682129	0.211312975	-0.0308071539	-0.2847056229	0.0747780661	-0.0071826078	-0.0332131422	-0.0545251372	-0.1531153084
ACSM3	ND	1.55744909028761	-0.1225979471	-0.219540423	-0.1300093607	-0.2460263778	0.2974264893	0.4035481269	0.1578899478	0.1496867056	-0.2423483989	-0.2271793023	-0.149795237	-0.1619813338	-0.0692821505	-0.0201271424	-0.0557717297	0.2064371751	-0.1239206966	0.336117638	-0.0818449685	0.1324705374	-0.2673784594	-0.1746636589	-0.2085547655	0.2255824778	-0.0246635677	-0.0969061	-0.132115893	0.2282049787	0.0101235978	-0.2704461074	-0.335764261	-0.2168615907	0.2210497284	-0.0148275748	-0.0028296729	-0.1595477238	-0.1944151068	-0.0425404065	-0.2344384015	-0.0477474333	-0.295381748	-0.2329251723	-0.1256185994	-0.2010283339	-0.1491651335	0.0016870047	0.0342385334
ACSM5	ND	0.870119088907262	0.0784176609	-0.1992012441	-0.3126788745	-0.0549902287	-0.159398051	-0.2100785345	-0.2890288233	0.0463556045	-0.2998797581	-0.0120414799	-0.1251902006	-0.1713378291	0.1250768307	-0.0534535143	-0.1794754588	-0.0646861917	0.1154123003	0.1288740143	0.3011248877	0.0643949991	0.0502941642	0.0013489547	0.0553120304	0.4076842507	0.4364707977	-0.2690524677	-0.0736507243	-0.1096305422	-0.1773269962	-0.3069148933	-0.1585516494	-0.0223622044	0.214064372	0.2552997323	0.1804050088	-0.0241843288	0.052780368	0.1334832857	0.044052186	-0.006015784	-0.0704782678	0.0450059732	-0.1086332502	-0.0869936608	-0.1185637478	-0.2716216701	-0.2126818991
ACSS3	DOWN	-4.47051340988703	1.8975236949	-0.4098057533	-0.1941797014	-0.1006063508	-0.0476644137	-0.3831920927	0.1430545487	-0.2083271991	-1.5242178236	0.7500303003	0.5636100111	-1.2785221841	-0.7526503716	0.9534804587	-0.178120622	0.3465709198	0.4458704714	0.2953560926	-0.0751038434	0.7655472889	1.1020745762	0.5702022025	0.6250121815	-0.7350605568	-0.5405051299	0.8082905075	0.402820665	-0.0498875743	0.769743603	1.7945821656	-0.0736337439	1.6079204461	2.1697188685	-0.6535489332	1.7217051269	-0.8200608261	1.5583590725	-1.2634179165	0.2636231455	-1.1782378801	-0.707547123	0.8817192764	0.6047569694	-1.6088035605	0.6383846277	0.0379986122	0.9512752051
ACTA1	UP	7.20110591234168	-4.2424289589	2.8900378699	-1.6654964352	2.7891533245	-4.9274125563	-4.7315458735	1.6675567169	4.2043946032	-2.9771046898	-4.5834824885	-3.5191116341	-0.0250618491	2.2914479894	-3.7307940327	3.5917382301	0.7463114508	-1.3226967032	-3.0026650715	1.6411629342	-4.3521075708	-4.767616286	-4.1124659906	3.3349717937	-4.297010699	0.9650457295	2.8063161354	-2.0690907285	-4.213080908	-4.8418837219	-3.1232574779	-3.0363533332	-4.1849787678	-4.0947443195	-4.362287862	-1.4080825025	-3.7936318759	-2.9470215833	2.1742810194	-2.755129789	-3.4482461671	-1.5054144756	-2.7845573771	-0.0896369938	-2.9362975341	2.3132860349	-0.0409148713	-1.4303017026
ACTA2	ND	2.40212254929819	0.3373999687	-0.4385242568	0.0703377336	-0.5751115972	-0.3279468317	-0.6521519553	0.2653686766	1.5365656208	0.2745512758	0.4237823019	-0.8249481157	-0.6732145546	0.343706507	-0.5312746814	-0.1256137521	-0.3949183085	0.3320098962	0.4722664094	-1.0233606906	0.240334166	0.2441099906	-0.181657628	-0.3007098422	-0.511634607	0.0492156228	-0.8895212753	-0.1930931068	0.0287544163	-0.6010098006	0.2107583991	0.2456853548	0.4965126569	-0.1835304914	0.8592980525	-0.3263958596	-0.4662865395	-0.4434112909	-0.2741370021	-0.743513081	-0.1162130707	-0.0174720959	-0.4299393296	0.0620750877	-0.154888444	-0.3211720936	0.2675363297	-0.7041939186
ACTC1	UP	6.12677729477942	0.1432462453	-0.4773025088	1.5771324965	-2.5480649318	-6.5036803774	-6.2836743371	0.9938553448	0.9727413438	0.2030048962	-4.009923061	0.7333044206	-1.2447149957	0.930128084	0.86683741	0.7908974368	1.2480989667	0.7244028201	0.4387228426	0.8961893075	-2.3554086768	-0.6494322406	-3.5890895323	0.0922846275	-5.852460541	1.4656953677	1.6127940055	-0.7889253124	-4.84530583	-2.6659367632	0.8872555945	1.7762055179	-4.9829635559	-1.7733467046	-2.9160157344	-0.3290753425	0.0547181998	-0.4430730372	0.9375242079	0.0460880716	-4.5090583726	-0.1329174815	-2.0677646946	0.8006150734	-1.2803656897	1.0052053113	0.0419361168	-0.8079053085
ACTG1	ND	-0.971815386142437	0.0218852222	-0.15583701	-0.2209716104	-0.0686657958	-0.0481604051	-0.0647562507	0.0392466802	0.058048592	0.162855057	0.1129172525	-0.0740132039	0.3266806497	-0.4064658426	0.0111661119	0.1472064691	0.2104101065	0.2292605366	0.2088573298	0.1613565821	0.2074813644	0.3151100575	0.2777266909	0.2674303333	0.1377890347	-0.217516263	-0.0901002278	0.376080965	0.4287561612	-0.0456551032	0.0497318298	-0.17686266	0.2498508258	0.2103560923	0.3197157444	-0.1372727078	-0.2314721947	0.0993075507	-0.0040977977	-0.1590365209	-0.0068182391	-0.0262206752	0.0917183803	0.1050584847	0.2300114652	-0.0468506702	0.1383943466	0.1356259937
ACTG2	ND	-0.410685072844916	-0.1253704251	-0.1919928404	0.2900007719	-0.7123582698	-0.2499880265	-0.6174604221	0.4508854769	1.5736905045	0.2651761201	0.7742565949	-0.4514225012	-0.5636124245	0.8583340396	-0.0721719179	0.3434249664	-0.5259225708	0.3874200031	0.5150144837	-0.6000951654	0.42558533	0.5394320108	-0.3354410563	0.0166776028	-0.6364427167	0.2485071954	-0.3937813038	0.4185054195	1.1173984586	-0.7345920033	-0.1621374367	-0.9740883461	0.914317431	0.3589034245	1.3531512193	-0.5827068076	0.3508943423	0.2537282917	-0.1392649035	0.9351206222	0.0329412503	0.5583468329	-0.3393332039	-0.4075472927	-0.2050479434	0.1687871996	0.5839782765	-0.6089384454
ACTL6A	DOWN	-3.45348287162663	0.4394263717	-0.4117830681	1.0212688841	-0.6804237099	0.1622950704	0.0042652399	0.1405645463	-0.8971730736	0.8292578377	0.7710582196	1.5913124938	0.5399215639	0.5191181467	-0.9248079746	-0.7374523653	-0.9018820721	-0.7962624337	-0.8694746658	-0.070639779	-0.0019614877	-0.2704249107	-0.2425264573	0.4519008506	-0.4748832057	-0.5198850804	-0.2314570085	0.7764802125	0.6413167509	-0.0373331012	-0.2259401422	0.0626174015	0.2413183673	-0.4923458942	-0.0721734595	0.0427722443	0.5283720836	0.1475516972	0.6809137435	-0.2484389923	0.5751118342	0.944824371	0.6410236738	1.3757827779	0.0204235121	0.4361389449	-0.053427157	0.860125594
ACTL6B	UP	4.76894393653349	-0.3451082679	-0.138869288	-0.3135337182	-0.1910595661	-0.5646632767	-0.381869683	-0.2928515312	-0.4542319806	-0.6033359871	-0.3421747469	-0.3385773024	-0.184514883	-0.019966357	0.1275928427	-0.2914428882	0.1230920692	-0.2065489418	0.081062583	-0.466523864	-0.3727864357	-0.0914000466	-0.0172816444	-0.1647541602	-0.0886495014	-0.2844428811	-0.457140787	-0.3943643842	-0.1023175401	-0.2267820164	-0.6543226178	-0.0781573335	-0.2385392559	-0.0530433858	0.3990560589	-0.2816660444	0.1961410385	-0.0409440436	0.1110659253	-0.7377448843	-0.4747220657	-0.5129259476	-0.4595378502	-0.3656763633	-0.4113968695	-0.1514005054	-0.543513697	-0.3738950856
ACTL7A	ND	-1.32585382927153	-0.2773906099	0.2992906983	0.0627444755	-0.0681732411	-0.3573606314	-0.063627339	-0.1716599767	0.3443718117	-0.177182206	-0.1076874477	0.0791660607	0.3260220307	0.061444086	-0.0168453566	0.3562726599	-0.0160665671	-0.0343699971	0.2143381513	0.3711178111	0.8936221377	0.4547025843	0.3425496902	0.4760995563	0.3354827369	-0.1885609913	-0.1631056701	-0.1348653495	0.1541115985	0.2085308108	0.2129293514	-0.2992680326	-0.1375418484	0.1884608958	0.502337392	-0.0686964283	0.2095589815	0.2051606608	-0.0518059717	0.0073779821	0.0110569435	-0.2834451237	-0.1492444673	-0.0120872138	-0.2213903794	-0.0060914896	-0.1467865143	0.0098074033
ACTL7B	ND	0.485447475888116	0.0601751981	0.1540348195	0.4355600611	-0.5941105737	-0.5978924215	-0.2925312731	0.1933129068	-0.0102041932	-0.3398524607	-0.3462370156	0.125590923	-0.0301324749	0.3622039931	0.2794764367	0.1718075851	-0.2757495928	-0.1165129703	-0.3758197559	0.1478510442	-0.0208903594	-0.4395404792	-0.4286657782	-0.4652442385	0.250095481	-0.138735386	-0.0039263007	-0.1779301342	-0.0809221097	0.3780356125	-0.3966518053	-0.0018525753	-0.3277960434	-0.1309644629	-0.1285398563	0.1049474891	0.3982279662	0.256242577	0.1462519312	-0.0981325026	-0.2970530484	0.0458657918	-0.4164671579	0.0839158169	0.0734092472	0.3926908475	0.2406054665	-0.2895015916
ACTL8	ND	-0.350609844860596	-0.3297881187	-0.2367519345	-0.1731553852	-0.2371482182	-0.244271769	-0.0944446849	-0.2623713998	-0.0128684598	-0.0250236155	-0.2071545645	0.1195819228	-0.1272437201	0.0767102296	-0.0142406444	-0.0488098586	0.3022524508	0.0915321313	0.0094580574	0.0931896271	0.5492597433	0.0361553539	0.4381282682	0.1577926267	-0.2114492829	0.1907313331	0.059209898	-0.0169761504	0.0520570436	0.030488458	-0.0428776953	-0.3746341446	-0.1040109479	0.5299287546	0.0770448939	-0.0138389474	0.248855857	0.1929537113	-0.208858406	-0.3804625657	0.0807110988	0.013428731	-0.0164975989	0.4781481581	0.0134958049	0.1359215433	-0.0622666849	-0.1115898185
ACTN1	ND	-0.910943909127476	0.3348744029	-0.8135642105	0.0865168846	-1.0016802595	-0.3879585128	-0.3147774038	0.4918067769	1.0622324855	0.613487828	0.179852019	-0.0354033338	-0.4099423431	-0.2604170688	0.3766912602	0.8148127703	-0.1113449522	0.260141933	-0.3204215758	-0.2628275192	0.4237297912	0.2429518807	0.2636476394	-0.3522358774	-0.2026489838	-0.0737201589	-0.2222746761	0.2235515903	1.2112827726	0.4158667633	-0.5208757882	-0.8608253509	-0.0050273718	0.1681666529	1.6453205052	0.4287168313	-0.2318130585	-0.7190826709	-0.9002246984	0.58921232	0.3610578681	0.4984136783	-0.2489040257	0.1137656468	-0.1244599284	-0.3878123953	0.916958932	-0.061107811
ACTN2	ND	2.23777049581588	-0.0289474451	0.8247695326	1.9112822496	0.9597056561	-2.7237038955	-2.6344968645	0.9422888764	2.6762509292	-1.1626511182	-2.1645235478	0.2164732597	-2.0594371255	1.4981631803	-0.2833497294	0.9856429111	-0.1871960595	-0.5249048998	-0.5739203473	1.1011945356	-1.7119747401	-1.4911472223	-1.9139955131	0.665275578	-2.4395853487	1.8031396968	2.9222942201	-1.7909325497	-2.4808120277	-2.4576427978	-1.2774549985	2.7667262356	-2.2865645871	-1.6734755837	-2.0222615993	-0.699821551	-1.75713152	-2.5846198842	1.0687766176	0.29419454	-2.5106415999	-1.1407057571	-2.0545051795	-1.4777755841	-2.0231354282	0.9471373178	0.0837535573	-1.3476457201
ACTN3	ND	-1.91257182654369	0.0092401801	0.7094031196	-0.341954489	-0.2675282284	-0.5211217697	-0.3019768087	0.0914204641	1.6596767482	-0.4495281733	0.0420252613	-0.3468572249	-0.0980109263	0.4973813364	-0.1920859977	1.3817493986	-0.4194589564	-0.0219260777	0.1071305572	0.6464337452	-0.3243548158	0.1295630177	-0.2745732684	0.5979913406	-0.5466137306	0.220940808	-0.1248531041	-0.0553636457	0.2155394545	-0.5318049403	-0.4354394094	-0.1148734843	0.0855907931	0.4938524628	-0.3193112066	-0.0834560394	0.0525000519	-0.2290731442	0.5911364954	-0.1821971014	-0.0895272065	-0.150390483	-0.4350458801	-0.1651990714	-0.1196295018	-0.4108509562	-0.5097114411	0.1760140884
ACTN4	ND	-2.2285915122277	-1.009593402	-0.3796572901	-0.9240827056	0.0504459087	-0.2702726428	-0.7270442263	-0.3623428235	0.0044342688	-0.2878061324	-0.0553230073	-0.5692458103	-0.7582592968	-0.2112037405	0.3592829039	0.7423997497	0.6772946473	0.3155915327	0.3768874505	-0.0302959602	0.6391043983	0.9272402609	1.0433395252	0.2611747742	0.0679394619	0.1971432222	-0.2905974555	-0.1400719523	0.5243007201	0.0708557986	0.5454088	0.2591943881	0.2355612584	0.2602812778	1.0204594699	0.4404511374	0.9889703124	0.7171892218	0.0861173566	0.1842305119	0.6037129451	0.8651962159	-0.1679103972	-0.6332214972	0.4355431521	0.287875195	0.318349877	-0.947489367
ACTR10	UP	5.37711775976703	0.1694478841	-0.6113249092	-0.1245828017	0.178510158	-0.2908119494	-0.3137713743	-0.0944985253	-0.0121358003	0.0136794474	-0.127451027	-0.0320205879	-0.1143979075	-0.0007886924	0.5202085071	-0.3839780916	-0.6539790545	-0.626076016	-0.3089864882	0.0606365074	-0.2376806294	-0.2974962311	-0.5976747189	-0.5001484941	-0.6356450127	0.1544317825	0.2962329403	0.1235304023	-0.0903078972	0.4638743157	-0.1479239252	0.2298760646	-0.4417747237	-0.0426592006	0.1938933618	-0.2302091373	0.4316425982	-0.4293131119	0.0760657336	0.6221665922	0.0676768276	-0.1456456306	-0.1571237095	-0.2871455931	-0.4510032257	-0.4010251942	0.1092427076	-0.0228437502
ACTR1A	ND	1.29586856097572	0.2322722978	0.2898143199	0.0058263515	-0.3017855059	-0.6680531803	-0.2583878794	0.1480624046	0.4067595904	0.1449746523	-0.0956706481	0.1615635675	0.0071087272	0.1526081987	0.4471695507	-0.1947154444	0.349514177	-0.0579984731	-0.2506372581	-0.3927554125	-0.2339870174	0.0981641196	0.4173582799	0.2844856099	-0.2902183105	0.1103499758	-0.3761550893	0.1202129528	0.8040370537	-0.8293648519	-0.8134508435	0.3362790874	-0.2412652363	-0.1200916112	0.5308170342	-0.4870945351	-0.279896642	0.1029517784	-0.1496301378	-0.4390994047	-0.4637907431	-0.0349989665	-0.0204321255	-0.6472841639	-0.5512165628	-0.1617191398	0.4199836194	0.1320146263
ACTR1B	ND	-0.33868114533671	-0.4632881146	0.7328373977	-0.0599037144	0.7121124431	-0.2371585446	-0.3379577399	-0.0569705608	-0.318502029	-0.4646097075	-0.5034252608	0.0465374478	0.0878148597	0.1994420134	0.6447890437	0.0137698592	-0.1057688732	-0.4333657245	-0.1178911032	0.1291989557	0.140646156	-0.2912536227	-0.0937822595	0.8199921675	0.2360860704	0.1977145669	0.1273328548	0.229253137	0.1161663276	0.3525154737	-0.5336509031	-0.2869804861	0.0174940137	0.350288386	0.2386876978	-0.4273013887	0.1345562061	0.1486638442	0.686371064	-0.2197182929	0.2689728927	-0.1027370329	0.160247181	0.5958819993	-0.0772062001	0.5908340918	-0.1600337312	0.542048976
ACTR2	ND	-1.45293889522047	0.776080846	0.7789885202	-0.1405911621	-0.3576580957	0.6846191403	1.512670287	0.41627952	0.6466530086	0.4637119621	0.0841535579	0.4679778782	-0.2870680805	0.3108384551	0.1575652701	0.648189302	-0.2399446723	-0.0929776056	-0.2375450297	0.2906061457	-0.5827038992	0.8208159002	0.014066937	0.0183570139	0.5297804566	-0.4730151102	-0.1641394055	0.1605099224	0.4950637138	-0.1614779268	-0.290866315	-0.2443814027	-0.6335927846	-0.5884006247	-0.215633042	0.0296637688	-0.6129128664	-0.2412353032	-0.4816060185	0.255803081	-0.2999796288	-0.1228280839	0.2587640688	0.230511175	0.7541424405	-0.0752351071	0.4393178062	0.4069155913
ACTR3	ND	-0.818709237628757	0.3508425204	0.3712655701	-0.1124809766	0.1402694783	0.922525647	1.6274306099	0.3149742024	0.5268964452	0.8355583675	0.0641511704	-0.1289121737	-0.3994059711	-0.1607452633	-0.1116679856	0.5119086841	-0.0704724142	-0.3504380313	-0.4715761122	-0.5381371348	-0.3691904702	0.1208899438	0.2560831112	-0.2493424955	1.0559296761	-0.8670687903	-0.485654541	-0.0204220087	1.3926355051	0.3830532129	-0.1074195267	-0.2374180534	-0.3663818525	-0.4458640811	0.4363946569	-0.5488553293	-0.7825424918	-0.8438299417	-0.3924322979	0.1117890177	0.556897474	0.3447816031	-0.0178006396	-0.5049027803	1.4717153461	-0.0864295951	0.5941668613	-0.3127682539
ACTR3B	ND	2.81070435899419	-0.1906727268	0.0508589229	-0.4915795667	-0.110838098	-1.3931436213	-1.6559595806	-1.0895290997	-1.4498845871	1.0025934529	-0.7086264521	0.3774439854	0.5269937418	-0.0815068173	-1.0790080358	-1.9323740023	-0.2571923766	-0.5724845904	-0.2521135055	0.0347885234	-0.2172759187	-2.5064390785	0.3451437694	-0.6517130937	-1.4872880381	-0.4456324211	0.0486354757	-0.0738244319	-0.8727552422	0.0953806861	-0.642079455	0.0157774358	-0.5613830916	0.1010547358	-1.4337414197	0.2361973931	0.5673960666	-0.1046134783	0.5862603897	-1.0099220056	3.9978163542	0.1397500464	1.1213189211	0.9108508128	3.9161118107	0.5911104387	-0.6276148419	0.0539896084
ACTR5	ND	1.39358100607665	1.3437575887	0.5289270883	0.3084888952	0.9206003063	-0.5786277231	0.0698323939	-0.1759412793	-0.5381708019	-0.3340280172	0.0393538096	-0.044335235	-0.4298798535	0.176479604	0.2769800471	-0.9637452807	0.1221333631	0.1866310464	-0.197397226	0.0418890686	-0.2487678973	0.2147366069	-0.0015049929	0.255854278	-0.2257866901	0.6615825793	-0.0633595715	0.1298771102	-0.4105070419	-0.4264661008	0.093058722	-0.0658325022	-0.0822201509	0.2924646035	-0.1691198899	0.3276350644	0.287688404	-0.2794923079	-0.3489187561	0.1008124768	-0.360975499	-0.136555185	0.1334862743	0.622680086	-0.4252357005	0.191325098	-0.0529305971	0.8348684018
ACTR6	ND	2.85607525791125	0.4366130341	0.5882684927	0.0031108078	-0.1670810918	0.1039071427	-0.020959773	0.110093238	-0.4482863156	0.0616262102	-0.1125903968	-0.0282327055	-0.2561780094	0.3342181841	-0.1961574462	-0.0390042735	-0.4805493649	-0.7393703139	-0.6961832285	-0.0724488236	-0.5094109143	-0.3521765811	-0.2150050488	-0.3521321114	0.0764715544	-0.3475225865	-0.2813423001	-0.3111457897	-0.3346141405	0.3252759177	-0.0399131008	0.0662351364	0.1722562369	-0.3717674694	-0.5818105253	0.1255128367	0.1325805695	0.2063589272	-0.0249663453	0.1391006333	-0.0045172705	-0.3091869827	0.1878519657	-0.1417011931	-0.143924235	-0.0756123557	-0.2784741783	0.2680982059
ACTR8	ND	1.40084920699766	0.3695942003	0.0204977984	-0.1490714285	-0.303401217	-0.2163885743	-0.0925088064	0.1441003923	-0.1367246724	0.1506338154	-0.0376776587	-0.2207819967	0.7808607216	0.0339507302	-0.1312640664	-0.2575571653	-0.1033655945	-0.3659879697	-0.0396260669	-0.0897199195	0.2947829397	-0.0689352667	-0.1019451961	0.1574378081	0.2264273593	0.0327936701	0.1161758983	0.0034308869	0.1765326579	-0.3665706267	-0.2455791695	0.0476376656	0.1085698828	-0.1046953629	-0.3028698825	-0.0385952602	0.3039344819	-0.3266990226	0.1284020941	-0.2345594957	-0.0537286756	-0.1750848439	-0.351811111	0.0072330766	-0.0297501674	0.2625176733	0.0303729673	0.4203405969
ACVR1	ND	2.88755949473918	0.3850131261	0.1440729692	0.3403520813	0.3005071516	-0.6733372966	-1.0097104813	0.3326806408	0.4068628263	0.190473105	-0.1223717893	-0.1272481463	-1.4361605243	-0.0652881423	0.9362346854	-0.2652780817	-0.163762568	-0.496603426	-0.7333149036	-1.0113004234	-0.4236180993	0.7894600455	-0.1293452543	-0.6301595786	-1.9948207374	-1.1728765818	-0.2536872778	0.3820960501	1.0030540232	0.4344725211	-0.3288057458	0.3059236197	-0.2841389976	-0.3282727486	0.461252184	0.1305521932	-0.8229589642	0.1249552181	0.3940889666	0.7127707541	-0.6987973322	-0.7683262796	-0.7173251839	0.2167278545	0.511999888	-0.1524826044	0.0086024796	-1.0552598352
ACVR1B	ND	0.87385951467652	-0.141539635	-0.1242483461	0.0142704434	-0.0264845234	0.0316998284	-0.2026379279	-0.050039455	-0.0236517454	-0.0579450996	-0.1624913194	-0.0647985851	0.1287200221	0.0450888892	0.0800460273	0.2392522121	-0.0291119465	-0.0639932295	-0.2287260071	0.1084454	-0.0383831549	-0.094758386	-0.0429806456	0.4894234852	-0.2692728536	0.2988730205	0.0197361828	-0.0537585259	-0.0837145468	0.1412046886	0.1380309696	0.01616639	-0.0260376518	-0.025983964	-0.0414869882	0.0144969845	0.5392569617	-0.1242132278	0.1290845023	-0.0148558791	-0.0757946685	-0.1524686474	-0.0134019591	0.0494231908	-0.2843338192	0.3067642134	-0.0990134419	0.1598507828
ACVR2A	ND	0.924623724548989	-0.3532300131	-0.0654089512	0.6338446876	0.113180862	-1.4665733822	-2.3149898509	0.2969347724	-1.4964712842	-0.7743104787	-0.5507651039	0.3219905998	-0.1563536179	-0.7301091196	2.3638616098	-0.6345824346	0.6660661094	0.8821414219	0.4901294032	-0.0690570586	-0.2607249382	-0.3318652709	-0.5512789515	1.0746634932	-2.6183213533	0.74319847	0.5356972237	-0.089065262	-1.8653087909	-0.3954386791	0.3972565788	1.3754585625	0.2260214483	0.0355454305	-1.6633086982	-1.4442444183	0.1519410439	-2.0169413366	1.395763909	0.6961471823	-2.2081392934	-0.3927876495	-0.594770729	0.7955811167	-1.9384990164	2.216139349	-0.1278500732	0.3571832185
ACVR2B	ND	1.36658549559806	-0.687246833	0.8508520577	0.3643474572	-0.1848937962	-1.1484406921	-1.5077178371	-0.4668555519	-0.9790527819	-0.5403493468	-0.2001576381	0.0177027772	0.7876710226	0.0075399171	-0.6608136081	-0.1208422463	-0.3090846338	0.0090707576	0.1963571374	-0.2876518105	-0.2677493829	-0.8718350134	-0.325092495	0.8276829603	-0.9822335591	0.590646537	0.4921065013	-0.6554275557	-1.2075189744	-0.6860185339	0.2643859583	0.4760586446	0.8207410542	0.0571548124	-0.8984467891	0.149182631	0.1810064532	-0.2568960364	0.5532536166	-1.1150249211	-0.1235433111	0.1457856211	0.0208561604	0.0878221625	-0.6484322651	0.8556711688	-0.1988739213	0.9067113891
ACVRL1	ND	-2.20471803458027	-0.2026939296	-0.6247863713	0.7484264027	-0.5015449335	-0.3717833305	-0.362577209	0.3041278551	1.1370281234	-0.3207757878	0.3348727954	0.0203417761	-0.646662871	0.4878026429	0.9553888767	0.8066551324	-0.8100011475	0.5541410981	0.4712418906	-0.6684042112	-0.24872863	0.1100272154	-0.4639858278	0.1210977775	-0.0500694331	1.1543579057	-0.0236544179	0.0416549978	-0.2218652681	0.5232824901	0.2820367728	-0.021769453	0.4120784271	-0.3088767786	1.1323364598	-0.3234477911	-0.3191513021	-0.2900741141	-0.0986247711	0.5647513819	-0.4858163588	-0.3258234648	0.8652288064	-0.5678063497	0.007593396	1.188884534	0.3533720453	0.0100839557
ACYP1	UP	6.97036793610249	0.0669221185	-0.124247871	-0.0205120852	-0.1724213482	-0.2839013915	-0.5542515101	-0.4191757623	-1.2919460925	0.0281031922	-0.8205773541	0.5204466133	-0.3277582104	-0.3105712034	-1.5583855719	-0.913304065	-1.0555084615	-1.9561155563	-0.5539636692	-0.4995809776	-0.7079486423	-1.368463683	-0.8649313885	-0.9131347415	-0.0436400454	0.2883874575	-0.432428841	-0.7196509857	0.1810958246	0.6020028563	0.5263323579	0.333453031	-0.5569198037	0.2367289779	-1.1262368044	1.0623005967	0.5140858352	0.5264705741	0.0865235658	-0.4481978339	0.6176088451	0.8368957918	0.0123712538	-0.220726818	-0.5507185931	-0.5487941917	-0.6094991195	0.8049784183
ACYP2	UP	5.16862269530469	-0.5312632752	1.0780652777	0.6997712319	0.4862655201	0.4423950363	0.696542701	-0.8480489235	1.0484809201	-0.9053069703	-0.4898072538	-0.8684119511	0.7349858453	0.8134553489	-0.7515607663	0.1645093427	-1.4630601041	-0.8777099675	-0.5318773723	0.4688293915	-1.0592169733	-0.597282113	-0.8196440561	-0.2620493764	0.4099980373	-0.079343317	0.6810328367	-1.2374551213	-0.7276444298	-0.6505818012	-0.9763060449	0.6006960022	-1.8268391098	-0.7117799187	-0.7135566586	-0.8619615988	-0.4204877857	-1.1509894822	0.8800759774	-0.6543799092	-0.9059725927	-0.3233275767	-0.9666143258	-1.5258739395	-1.7055665409	-1.3078987997	0.3431322912	-0.8161446547
ADA	DOWN	-9.48746699578411	1.2708327629	0.9566958645	0.8454343737	-1.3564847031	0.4672523285	1.4401278726	0.7772280925	1.1808026534	1.4766976831	1.2690418695	0.3190842836	-0.0173025628	0.6678460814	0.1701265408	-0.0882273578	0.6391085331	0.3399574679	1.3938324612	0.0562032059	1.0118884146	1.0060572583	0.6767473249	-0.0166207591	1.7501473298	0.3769914043	0.0570552645	1.0231926307	0.235382641	-1.0919870038	0.1436870997	0.4555174917	0.8330979139	1.6026307926	2.5026396117	-1.5612988315	0.3132702108	-0.1518735509	-0.5678182446	0.6422277562	-0.4934699588	0.624598817	0.820363197	1.7412330138	0.6782234785	0.3116601419	0.9025571717	0.8823922324
ADAM10	UP	6.04862085756573	0.2071951047	1.6286067722	0.5633657531	0.8845260584	-0.1081713419	0.6951868528	0.2280748471	0.3463873381	1.1226858778	-1.5105440437	0.4654921677	-0.3116236138	-0.9973503819	-0.4504963318	0.4432296682	-0.2728711937	-0.8725713761	-1.0835967873	-0.4432505295	-1.4870671241	-0.0707777732	-0.7060623573	-0.156628456	0.1820358351	-0.1597289914	-0.137401321	-0.2889679939	0.6347396	-0.4104420008	-1.0199274145	-0.0229586609	-1.5785421317	-1.5948518127	-0.6085029126	0.4275743813	-1.3190271579	0.4029518875	-1.1731428751	0.8026402843	-0.0276918031	-0.6232316431	-0.2412947819	-0.4105955982	-0.7990108232	-0.1470300673	0.483792659	-0.0983679731
ADAM11	ND	-1.24318220427045	-0.2032406487	-0.0331450262	-0.3095682747	0.0651888858	-0.3810413198	-0.057620088	-0.2589571606	-0.0438231545	-0.2269132158	-0.2221970522	0.0721895968	0.0786550985	0.2693527185	0.2245606016	-0.13066484	0.2523425559	0.0349779786	-0.2371050973	0.181324292	0.3403194235	0.0828151907	0.216494128	-0.0784352823	0.1062913568	0.2023208513	0.0685917762	0.2993578311	0.2846035024	-0.0895387297	-0.3448237049	-0.1154756016	0.0916400884	0.4519911573	0.0708370457	0.1376337176	0.4869879539	0.4882227426	0.0532983084	-0.252296752	0.275610794	-0.1889001233	0.3697936259	0.5533615197	-0.0637472008	0.6120509089	-0.1689867697	0.1634969076
ADAM12	ND	2.34272661114732	1.2454250183	-1.486964378	-0.687111634	-1.8506674992	-1.2402667855	-1.1114884015	0.7851847707	1.5065262441	2.0143133461	0.5399437617	0.1044637277	-1.815182841	-0.2884976874	-1.1242548953	-0.8618236903	0.3168869068	0.2025378061	-0.7919095162	-1.9955727005	0.8126823291	0.579001917	-0.3716700302	0.6554021002	-1.1529241128	0.4002176442	-0.761051555	0.3847160919	0.3891783246	-0.3277313201	1.0712883907	1.7422962394	0.0774722112	0.4546996351	0.5220199057	-0.9164239748	-1.0343233122	-0.2429581147	-0.7263152091	-0.0779526892	1.0092019369	0.1637225444	-0.7247758312	-0.6154876364	0.9419950932	-0.6893320453	0.6452291902	-0.4029864294
ADAM15	ND	-2.07579185311123	-0.1431822907	-0.2118010037	-0.1535585737	-0.2826066303	-0.1673294532	-0.0809209867	-0.0377362778	0.5734739647	-0.2166272999	0.0598531718	0.1666008603	0.4936628011	0.6520884865	0.7659981493	0.6099262725	0.0848042501	0.4249238063	-0.1677354787	0.4156035086	0.3496774866	0.0622208556	0.1314643332	0.143440568	0.0188394572	-0.1835247056	-0.1522430647	0.4839556824	0.194709291	0.196440237	-0.6542394921	-0.5311118643	-0.3296082169	0.0541697242	0.8328076202	-0.0640495831	0.4710856411	-0.0359395161	-0.0509967973	-0.2843503902	-0.0352451427	-0.1242080556	0.1761061205	-0.1462836604	0.3007338482	0.4032976789	0.4187254947	0.0596568009
ADAM17	DOWN	-3.51159006394886	-0.0377923966	0.0954896343	-0.0191273571	0.2322888623	-0.1422365778	0.0757120456	-0.3172606723	-0.0477855779	0.229067458	-0.0312617502	0.165195259	0.0304106863	-0.1237222571	0.1504447553	0.4901313872	0.1494491115	-0.4518090303	0.3085060763	0.2033614031	-0.0122446093	0.5912581474	-0.2915087351	-0.0236560417	0.0040051283	-0.4713916071	0.0938334928	0.0638884089	0.6586509906	-0.049849512	-0.0092941822	0.2385968314	-0.2675245398	0.3318059923	-0.4982942385	-0.0829774142	-0.5332764337	0.6045946387	0.250899844	0.5751827083	-0.4345379698	0.3261773238	-0.4081304031	0.5038201564	0.0711095899	0.7675212476	0.2266019933	0.6508605739
ADAM18	ND	0.255034851046223	-0.0274988476	-0.2227275175	-0.1306618989	-0.1521304378	-0.1081334356	-0.1188056149	0.037130728	0.072223102	0.0401354785	-0.2506637415	-0.083028105	-0.0564812259	-0.0021303269	-0.1437755071	0.084539531	0.0120118964	0.2799963323	0.1249686451	0.089785279	0.1283360151	0.2238686891	-0.1003449465	0.0212503584	-0.1101259095	0.1384186625	0.1099504505	-0.0819533177	0.2290117047	-0.0113782732	0.1263936769	-0.077196989	0.0342604738	0.2366341232	-0.0913546357	-0.0462981041	-0.2235392432	-0.1031255636	0.0056873918	-0.1021609552	0.1044673425	0.022474044	-0.0739240238	0.0779133279	-0.1663387842	-0.1352545559	-0.0684283643	-0.1082829566
ADAM19	UP	4.7874774657667	-0.1712072612	-1.000162777	0.0435196961	-0.0704027506	-0.2008144756	-0.0163290052	-0.1269251216	-0.0435005786	0.3969539507	0.0879522469	-0.5367890113	-1.0430274907	-0.3854821469	-0.0349551158	-0.3772521601	-0.0420823818	-0.3086748939	0.0212598373	-0.2310923854	-0.2711477204	0.6501943806	0.059212591	-0.1055360469	0.6760263854	0.6168536907	-0.3356963267	-0.131185397	0.7564074308	-1.0707883711	-0.2956991515	-0.0825683769	-0.6770204162	-0.3559546853	0.6180462896	-0.0956537447	-0.2822381302	0.0769417518	-0.0095761754	-0.071853883	-0.1757809656	0.3229955982	0.1159390761	-0.5346616412	0.2547905687	0.139687134	-0.4650826464	-0.4874578169
ADAM2	ND	-0.595959450432339	-0.1564709896	0.0253236046	-0.1573019355	-0.0642927292	-0.1561182635	0.0346910376	-0.0007782827	0.1814479952	0.0794096292	-0.1333317893	-0.0228092668	0.0370049879	-0.0828089099	-0.0821977558	-0.0220841602	0.307648364	-0.1493092713	0.0008498956	0.3464882426	0.0109332666	0.3952397377	0.1985782611	0.0440737333	0.052837367	-0.0609965378	0.0304684419	0.0290172002	0.0525261413	0.1290595443	0.084356512	-0.0568369903	0.2195759193	-0.1854907196	0.1409249378	0.0520806785	0.3580553296	-0.00241852	-0.1417187838	-0.2202818271	-0.0695357787	-0.073250747	-0.1730363604	-0.064222703	0.0705271304	0.0712441958	-0.0411037187	-0.0912405539
ADAM20	ND	0.205729042721336	-0.182565915	-0.0146676812	-0.107898431	-0.0503572329	-0.2081229233	-0.0169000778	-0.0986314839	0.2074538036	0.1699817168	-0.0822975028	-0.1470441945	0.0458511527	0.036913452	-0.0773100274	0.2050603586	-0.2177423789	0.1977861327	-0.0664193766	0.0199590258	-0.1209163779	-0.0713418637	0.489011215	0.0588882793	0.1504632695	0.1049731862	0.2323402984	-0.0905909011	0.0172559604	0.0769856589	-0.1059739839	-0.0498835823	0.1403111257	0.4119231392	0.2486968016	0.0303645758	-0.101907645	-0.0641448015	0.0644138515	-0.2232748878	0.0124612775	-0.0679171042	-0.0456439265	0.1641703693	-0.0423635026	0.0716183747	-0.1270887249	0.0234134287
ADAM22	DOWN	-3.80625785466716	0.3079426189	0.1967893277	-0.18852618	0.2212188075	-0.2874667442	-0.059245092	0.0495888645	-0.0124626476	-0.119180175	-0.2647304375	0.5419862283	-0.2768261918	0.2714771558	-0.2756386674	-0.1211482592	-0.0218096249	0.067845252	-0.0066572836	0.328483059	0.5899703406	-0.1586026553	0.2994355273	-0.1182230467	0.0446460417	0.3818017866	0.1852215599	0.808861322	0.0137914266	0.1961013417	0.0553662447	0.1442208064	0.0723796762	0.299752545	0.1096709252	-0.0917392911	-0.0708142459	0.0516795225	0.3454251382	-0.2584378658	-0.1528301843	0.0401534987	0.6274804712	-0.0407849691	-0.093371719	0.4696634782	-0.1847977267	0.4930855874
ADAM23	ND	-0.316489609792789	0.2843098332	-0.4556167569	0.0563663801	1.2528526568	-1.2230818266	-0.8065113565	-0.47219376	-0.0315960564	-0.6256936669	0.133406393	1.0782313351	1.3856362359	0.1015961279	0.2156541946	-0.5000286873	-0.504325445	-0.2599521717	0.1264419961	0.9306091252	0.3846999763	-0.0097727596	0.170492021	-0.3118751323	-0.7267143533	-0.1735872248	-0.468437764	0.6709414155	-0.0912161706	0.0461955191	-0.7871773998	-0.1088980466	-0.2560305997	0.4651682686	-1.0000012385	1.3544993513	0.3272255282	0.6668525906	1.4797789516	-0.3957311366	-1.0072837712	-0.0987302573	-0.5056911805	0.9186227914	0.9169828728	-0.2214425827	-0.3195886767	0.06135591
ADAM28	ND	-0.610668804650553	0.7744305385	-0.4308008564	0.7406527054	-0.7143229283	2.0038693215	3.0855252419	-0.0539334464	0.0180404851	-0.0328417693	0.9248398198	0.2968105697	-0.7799925109	-0.1516389853	-0.3591825574	1.0854361327	0.0012343042	-0.5141528935	-0.0435815253	-0.6168386681	0.1729212448	0.162666878	0.4964581261	-0.3080268544	2.1183571064	0.6899893723	-0.0792743552	0.1473309433	-0.5627804229	-0.2231787507	-0.1183214862	-0.1846456187	0.6930416269	-0.07745491	-0.1395142707	-0.5726524862	0.1020753725	-0.3772161677	-0.2913866406	-0.4026420902	-0.6185601899	-0.2717560923	-0.5417974404	-0.5867507016	-0.5922543631	-0.6137394886	0.5371286278	-0.4633660169
ADAM29	ND	0.170028744002687	-0.1598137563	0.063369952	-0.061880163	-0.0478474286	-0.1721910112	-0.0244341906	-0.0200115804	0.0221958772	0.0039410496	-0.0540553161	-0.0094747219	-0.0938610756	0.0535544744	-0.05126163	-0.1123473748	-0.0225983023	-0.0387791038	0.2168949378	0.0798534954	-0.0674392176	0.0098861381	0.1875141442	0.0892615146	0.0750376923	0.1209013134	0.0557672531	0.0067813807	0.0487132837	-0.1757700994	0.0037740039	-0.12418416	0.0967561292	0.072006752	-0.075110882	-0.1826848788	-0.023819422	-0.1372083316	0.0688077247	0.0010715932	0.0022464832	-0.1439808985	-0.0262012536	0.2483912177	0.0457658354	-0.0179439781	-0.0527690214	0.0723188032
ADAM30	ND	0.837426011902054	0.0074112957	-0.0121748457	-0.1571079627	-0.1322835173	-0.2547111266	-0.0775094814	0.0941004884	-0.0714974197	-0.1595907514	-0.1923585205	-0.1135916224	0.0518538798	-0.0550121191	-0.0149290227	-0.1092285757	0.085237581	0.2160256893	-0.1044795327	0.0104852391	-0.002443462	0.0685253137	-0.0745892252	0.1347921022	0.0643080491	0.0877118018	0.1752161342	0.1666505683	0.088279791	-0.1016726447	0.2340401608	-0.2420064878	0.0892591558	0.0855084731	0.3151307674	-0.0140585969	0.296278926	0.2054147193	0.0654113004	-0.0890091275	0.1840742096	0.0288272738	-0.2135807551	0.0001706971	-0.0298647752	0.12523921	-0.251109114	-0.1468419078
ADAM3A	ND	-0.679953362671362	-0.0991331168	0.0101600457	0.1611215767	-0.0790370848	-0.1023765472	0.0142421993	-0.144053065	-0.0629702705	0.0310598708	-0.0487335146	0.1046026885	0.04242112	-0.0462286468	-0.0529946163	0.1788856297	0.0897802684	0.0052951337	0.1172229688	0.2070841675	0.1275923077	-0.0261972142	0.2694471157	0.5201452425	-0.1371477128	0.1488411002	-0.198450626	-0.0208950735	0.0092676435	0.0342132772	-0.0171156689	0.126759482	-0.0597367036	0.045144973	0.0922591048	-0.0259286616	0.3237109648	0.3164952482	-0.145784565	0.0727002198	-0.014263343	-0.1053766335	0.012771372	-0.0924913773	-0.0512308785	-0.0371102427	-0.18751727	0.0035292075
ADAM7	ND	-0.347368937737054	-0.0189255005	-0.092943433	-0.141019364	-0.165552902	-0.2758359922	-0.0639657229	-0.0932380536	0.0273658075	0.0012358996	-0.1464142487	0.0035963124	-0.0152727428	-0.0079662922	-0.0048652407	-0.0556452998	0.1076377711	0.2899324959	0.0255374621	-0.1523569235	0.0997418725	0.1731640985	0.1766969395	0.162272311	0.0362946126	0.0662368365	-0.0052367368	0.0483356888	0.1284171821	0.0304262166	-0.0442046925	0.1003375915	0.1525035522	0.274378736	0.2223021676	0.0311082912	-0.131736074	0.1085248468	-0.0050186791	0.1118074513	0.1160103426	-0.0510570461	0.0659051619	0.0273803212	-0.0302066994	0.1078891802	-0.0881455394	-0.1412405904
ADAM8	ND	-0.195252620770762	-0.3944722634	0.0111827123	-0.0305161943	-0.0150468844	0.1527478396	0.4892942937	-0.1728201834	0.1998909244	0.216360439	0.1222955487	0.4325078767	-0.0453337121	-0.1312870852	0.1179205296	1.2851882291	0.6563872228	-0.4176495702	-0.2926442125	0.0734684455	0.1990441996	-0.1568306194	0.2161967899	0.1061655146	0.6233811026	0.4329110798	-0.3000209199	-0.0702520181	-0.1398623848	-0.1023196733	-0.66489457	-0.2401564488	-0.3316621274	0.4468155533	0.2660990848	-0.1647491422	0.1038398598	0.3134726354	0.2644030226	-0.1547281884	-0.5242584442	-0.1057438509	0.0235237557	0.059869461	-0.7386022396	0.2507763117	0.9929338442	-0.0753146139
ADAM9	DOWN	-6.16424937743134	1.4245588925	-0.2785671476	1.4943096054	-0.5239540047	0.0617556246	0.2995945147	1.1172552695	0.6819833894	0.3528411478	0.5094714063	1.3949764069	-0.8063215111	-0.1326840823	0.2518978664	1.2314680958	0.2186341303	0.361100358	0.140866332	0.2287267582	-0.4272602682	0.8632395323	0.1926922291	-0.3044568381	-0.8706320857	0.5721862797	-0.4466358145	0.5274920504	1.7297950497	0.1389851993	-0.2416603319	0.1522563983	-0.4496185029	-0.2662041467	0.509791671	0.1433090082	0.2953287834	0.8333749441	-0.7989134957	0.9887889391	-0.148855232	0.885128833	0.4928309035	0.6287384185	0.92597258	-0.1194231093	1.0932416816	0.2919641184
ADAMDEC1	UP	3.46509838624092	1.168650923	1.4799317794	0.9220475221	-1.903014301	3.8005226549	4.7743423289	-0.1833021379	-0.5874631984	-1.301716968	-1.2432921844	4.0393490801	-1.6134126764	0.0260871769	-1.9229683357	-1.4257686282	-1.5454338439	-1.1295917008	-1.6986052773	-1.7744318315	-1.3283701154	-0.9335651743	-1.3022593348	-0.0335157754	4.1104259309	0.3999072812	0.0873334255	-1.6274241634	-0.3883296685	-2.1393736458	0.9444763826	0.0378115368	-1.7404155295	-1.8094951835	1.9114402612	-1.7505974095	-2.0942282705	-0.9932383474	-1.6532642763	0.4335941217	-1.8880640895	-1.1356385206	-0.5716063597	0.5466629727	-1.7187620256	-1.6474480175	1.18483074	-1.1492895722
ADAMTS1	ND	-2.30240893764014	0.7571151568	-1.3185670369	-0.0478372122	-0.1175833791	-1.9160784717	0.9136913619	1.1844055326	1.8195988564	-1.1248373611	0.1655375509	0.9680889934	1.6877401374	-1.4962659129	0.4975610388	0.839926946	0.3183343178	0.7289850126	-0.3347193573	0.168649036	-1.1138849965	1.6556932453	0.288119026	0.4553105401	-1.0914151818	0.04961297	0.3926501464	-0.5606607437	-0.4510249609	0.3546088044	-0.5369288706	-0.3117789933	0.2984771837	0.7157118824	-1.3054765881	0.5337561503	-0.645067492	-1.7795664795	1.2964335594	1.9546849373	0.9405194241	0.2975249238	0.4716636371	-0.4144194817	0.1856743967	0.704591602	0.9450471164	0.1211785726
ADAMTS12	ND	0.0118691449307737	-0.0031544673	-0.7625946638	0.2072433355	-0.9778993874	-1.0495056039	-1.1903109009	0.3997459066	0.8440555544	-0.7977832568	-0.0158128164	0.2547600281	-0.2413378181	0.1587266182	0.6114428785	-0.0202398139	0.1580332768	0.8144746705	0.7838838493	-0.0229245236	0.3469422021	0.2761322142	0.2855075021	-0.1016924224	-1.0944577209	-0.1374803981	-0.0612077897	0.5631461666	0.9937347078	-0.3777760018	-0.1817893384	-0.0581411396	-0.0448868541	0.474012964	1.4634946689	-0.6557501381	-1.1294558567	-0.1670399796	0.0158931916	0.0375863179	-1.0769724292	-0.1492717852	0.4347349333	-0.0937374241	-0.9169690826	0.4110336071	0.6509692872	-0.157653126
ADAMTS13	ND	-0.346934309765477	-0.236696034	-0.1975459705	-0.0412715389	0.0759990828	-0.4965906793	-0.2294084652	-0.0289418955	-0.0511608722	-0.2853788658	-0.3575397076	-0.2210464348	0.4402844167	0.1234222551	0.2864850761	0.1021487988	-0.0661921538	-0.0572293801	0.2247407148	0.2483714253	0.3903829076	-0.1402335972	-0.2052860041	-0.0676818647	-0.0619899157	0.6251339966	0.1915508205	-0.075651361	-0.134821667	0.1783604853	-0.2377026319	-0.0525022956	-0.1315121716	0.710023376	0.1390701425	-0.0946078617	0.2335789062	0.2050375825	0.2793852584	-0.4235825597	0.2297749148	-0.3727810743	-0.1067543468	0.2408808237	-0.0313780444	0.0089833784	-0.0514004409	0.3835790552
ADAMTS2	ND	2.06550745810634	0.1696313572	-1.1395606402	-0.3273377175	-1.0665162988	-1.1669620364	-1.6478277775	0.1523784235	1.2458560236	0.214326419	0.3004616925	0.3558767405	-1.3134835429	0.1334531129	1.264515368	-0.2010410358	0.7890829859	0.6659992632	-0.3721531697	-0.7922053042	-0.1004231693	-0.2473629663	-0.1192529356	0.0841019549	-1.499924441	-0.1094734792	-0.3640286823	-0.1425774276	0.7801296275	0.3464866444	-0.1563531738	-0.1716106999	-0.1192041566	-0.2105942631	1.9347787641	0.5090706421	-0.4351267195	-1.0817196889	0.020543912	0.7815650499	0.3007975977	-0.6213233393	-0.2402336703	-0.9416920826	-0.4295694889	-0.3686130765	0.9292427147	-0.9355358554
ADAMTS20	ND	-2.16361702496089	0.1143302159	-0.1517368702	0.0050180853	0.2715229131	-0.1575455921	-0.1811924181	0.0701820752	0.1238542092	0.1096659922	-0.0011995828	0.0490317769	0.0762884123	-0.0481948623	0.8618078921	0.1736161409	0.1201193456	0.0846823249	0.2000278463	0.2156534639	0.3676596102	0.0237922124	0.1399364225	-0.0559130443	0.0516064083	-0.0354199387	-0.0270711661	0.0320911083	0.1735573245	0.0096879522	-0.2341100042	-0.0306824965	-0.1264672942	0.1718233549	-0.1135651779	0.2102722649	0.1188032676	-0.1697309809	-0.0394177188	0.4114769547	0.0864622184	-0.1815863043	-0.0016448061	0.001489462	-0.1702926859	0.0381808327	-0.2258004942	-0.1793605174
ADAMTS3	DOWN	-5.40466564476511	3.0172524162	-1.1545882204	-0.7131606561	-0.4343909546	-0.6190851798	-0.5875606397	2.7858821682	0.7652146607	2.0304506284	1.067041165	-0.8020084766	-0.9843914867	-0.3300855967	-1.3150724725	-0.2796587602	-0.9509060064	0.1416632447	-1.0682577352	-0.9627664355	2.8586675053	-0.7008101394	1.9927021101	-0.5445247412	-0.0249010548	-0.6661268352	0.7764002439	1.9647009061	1.7253210323	1.9775415995	1.3039722233	0.7863771718	0.5793733637	1.2679218672	-0.037977729	-0.7358317866	-0.7912541823	0.1515595547	-0.9498677076	0.0382588349	1.4280236793	-0.6499254537	2.0440783643	-1.2476000152	2.3607216017	-0.775888654	1.6807016301	-0.2870062168
ADAMTS5	DOWN	-3.93150577100032	0.5497680466	0.5797323478	1.5714505306	1.2915189158	-1.8018845072	-2.0439380113	0.7946073055	0.6104664541	-1.0332678416	-1.0775100812	1.8126342106	1.898680941	-0.9626270607	2.9487217664	-0.5656092371	-0.8329124854	0.9479312017	-0.1465634326	-0.1586455777	-0.3473896503	-1.0442522828	0.3798420198	0.355556933	-1.5519696769	1.2392318926	0.2566316294	-0.6430040616	-2.4008390369	1.1943940462	0.4183092058	0.8026063314	-0.7082067585	0.4451154809	-0.8362387565	0.8047728816	-0.6265812109	-1.4459872801	1.7964947304	1.2445200341	-0.6950529293	0.7435173329	-0.0947733801	-0.3714565844	0.1190107757	0.6755018801	0.7711936938	1.6146817886
ADAMTS6	ND	-2.21225303621448	0.5515843996	-0.8028560297	-0.4308419662	-0.8216310949	-0.7321395768	-0.4266563277	-0.1366385565	1.169222194	0.7665072482	1.6039300789	-0.4204507429	-0.7579206775	-0.5896257674	0.6304169221	-0.5549145964	-0.0965788802	-0.0881460272	0.6626562148	0.2429020568	0.42502023	1.3799146325	-0.1031316767	-0.2897585478	-0.4517852218	-0.3212381315	-0.1680831002	0.1039420226	0.6154960115	-0.6911862458	0.982092836	0.3293198741	1.640678335	-0.0923199108	0.0247555367	0.1192701553	0.8997325465	0.2260979289	0.5635375839	0.5539063469	-0.4916056894	0.2791887514	0.3383488385	0.0183492268	0.3647331546	-0.0406120616	0.0719339058	0.2425711473
ADAMTS7	ND	0.419157519951479	-0.1635170258	-0.0189949047	-0.2407711435	-0.023233319	-0.30736326	-0.1533119483	-0.1192693787	-0.0063236658	-0.1407699635	-0.0420851432	-0.1334395104	0.0882239357	-0.0001080778	0.0935894251	0.0639091121	0.2154854882	0.2374202456	0.0302534818	-0.043046649	0.0552689702	-0.0206517464	0.2316822986	0.0154910822	0.1896744014	0.3597546853	-0.1700203833	-0.1847194916	0.412914752	-0.1362176717	-0.2366810741	-0.0984519466	0.2414467478	-0.1440040984	0.0760508653	0.1428766269	0.2299949291	0.503004992	0.0302367767	-0.0686395899	0.3365063636	-0.1290208742	-0.1662332302	-0.1549931682	-0.1952524467	0.3207049582	-0.0130227462	-0.1004538916
ADAMTS8	ND	-0.625601051743818	-0.6123294025	-0.6000781777	1.1814589423	-0.3074095994	-0.8691701307	-0.8573681076	-0.7649248827	-0.4982787736	-0.4476868428	-0.0285291846	1.3172530953	1.3624216926	0.4983397702	2.1548417046	-0.0461226638	0.7204601694	-0.0143478839	0.8350379647	0.9834586117	-0.4163957078	-0.4536857845	0.3064280533	-0.2201825626	-0.6637326792	0.6510750759	0.0618758524	-0.0500813616	-0.154492428	-0.7572472844	-0.1210733388	0.0405454468	-0.1120823557	0.1758947177	-0.3309398967	-0.5492917683	-0.2205529496	-0.1157091595	1.3759463018	0.1729705052	-0.3282485081	-0.3786087638	-0.5379243023	-0.2864991543	-0.2413151657	1.6321665028	-0.1530064895	0.45659854
ADAMTS9	DOWN	-6.56576317481668	1.0584324285	-0.1441545605	0.0960982385	0.5722918307	-0.9937397576	-0.1399589732	1.4422219153	1.4176633428	0.644834983	0.9341398183	0.6173964543	0.653153926	0.4430367943	-0.0897129108	0.3409170591	-0.2734864755	-0.0404477502	0.4232928006	0.1685982535	1.5595866293	1.0510089179	-0.0465805786	-0.0594846825	-0.7523762398	0.0265185913	0.5595567971	2.103063856	-0.8088832217	1.629308796	0.6172406387	0.1678337376	1.0121656507	0.7286513603	0.2279125778	-1.1553184667	2.4759920293	0.6935170455	0.9131884608	0.7947646059	-0.6378378356	0.3267345524	0.4007986608	-0.7267698662	0.7044042148	0.5487772106	1.0407225525	-0.2539757264
ADAMTSL3	DOWN	-3.50747144397009	1.435455796	-0.6190942611	-0.5001405606	0.390384428	-0.2507657744	-0.6050570455	0.4415851929	-0.0696108859	0.659379802	0.5441930378	-0.2210927722	-0.9462574284	0.6841581247	-0.4757981222	-0.3901131852	-0.6708374608	0.7162168765	1.5643552679	-0.6260070667	0.8773296691	0.5252298797	-0.5405499515	-0.1550546007	-0.158533095	0.8768620704	1.1377358184	1.4767003442	-0.5796793246	2.1741427676	0.8337457175	0.7976308538	0.1724981456	0.6965113871	0.0330339613	-0.4183288121	-0.028972153	0.1232972332	-0.7792434359	0.8967385175	-0.6181834024	-0.646817808	0.2705958887	-0.8055778918	-0.7905697398	0.5698538117	-0.4362761204	-0.3052874676
ADAP1	ND	-0.907780367107166	-0.2196162977	-0.2668669122	-0.1061830125	-0.2414109493	-0.0690567881	0.099016456	-0.1584937474	0.2713257131	-0.2205077193	0.003843264	0.1140675424	0.3359442288	0.2367433133	0.3118005297	0.2193247842	0.1592583466	0.1952862506	0.1019517526	0.1228993557	0.254074481	-0.0473093463	0.1506401515	-0.100249167	0.5044371708	0.253074621	0.1399257233	0.0189424684	-0.0599636774	-0.4014874644	-0.2199050567	-0.3732542478	-0.1895657676	0.0242348183	0.4385853054	-0.1302449897	0.2239262223	0.0173654106	0.2015571091	-0.0779354662	0.0465135574	-0.0787547153	-0.1101440774	0.0076902376	-0.1418716612	0.0808478061	0.0589300221	0.1211149158
ADAP2	ND	0.502920489439384	0.7638149375	-0.2281747375	-0.2541506963	-0.9535053608	0.3856664817	-0.2299933004	1.1089391747	1.0912862624	-0.6344933214	0.7498755744	0.1053162779	-1.3580835148	0.1499354736	-0.3556235185	0.0520678073	-0.6401360107	0.4739444248	0.7742213697	-0.1796623193	-0.0571680637	0.2119457697	-0.3921522624	0.1135659998	0.3663533104	-0.3133660746	-0.3477536366	-0.3199279148	-1.0908154218	-0.7630074046	1.0751138333	-0.596661943	0.8114518792	-0.2304375763	0.6273201374	-0.3756520953	-0.2890158322	-0.7231869615	-0.6166945322	-0.140048288	-1.1910146609	-0.6292001831	0.122242549	-0.1127633792	-0.3942844315	-0.7460252195	-0.1049841866	-0.6297806964
ADAR	DOWN	-4.75652857206745	0.2147565352	-0.3450436009	-0.3963841787	0.1642834937	0.5886058541	0.5854883631	0.8706448413	0.2451242409	0.1623701977	0.4998469179	0.5345596106	-0.2764476245	-0.4391589929	0.5534097793	0.8469543273	0.2030410888	-0.0118461038	0.1322341916	0.938680798	0.5289206415	0.2477985016	0.7685976606	0.1886852908	0.783397393	-0.2193275107	0.0938135384	0.3162748642	-0.1371530786	-0.3524080773	0.265305289	-0.6774990167	0.2171374388	0.1968444713	0.708076422	0.1452786109	-0.0799919662	0.5642327557	-0.175130985	1.31929284	0.4683903838	-0.0077216938	0.3184697157	-0.2507919727	0.5315531427	0.3699710117	0.2044191882	-0.840803138
ADARB1	UP	6.24827711330449	-0.1819917612	0.4026175841	-0.4541399665	0.9093351014	-0.5449973505	-0.2010358811	-0.3915791459	-0.0596269272	-0.1535907273	-0.4309298219	-0.2630020378	-0.1464379176	-0.2261816491	0.3335393594	-0.4191691454	-0.1649351824	-0.0500733389	-0.1831698061	-0.4052421384	-0.0203549114	-0.1210633046	-0.1261837045	0.188499754	0.3376914302	-0.0136503497	-0.1421116691	-0.1194995608	-0.2755042589	-0.0984802786	0.0755952276	0.1721003452	-0.3516771186	-0.0449086859	-0.0758819505	0.4510450982	-0.0242536896	-0.5958915005	0.3044508128	-0.0032198234	-0.1080140345	0.1661785347	-0.4969666902	-0.2831009479	-0.3019842654	-0.107121463	-0.2456580547	-0.0080918258
ADARB2	ND	-1.64409925924144	-0.1458186101	-0.1231484627	0.0145049161	-0.1716861724	-0.0192973212	-0.0280720083	-0.205033787	0.1160293434	1.4694686733	-0.1258091713	-0.016571637	-0.2058132967	-0.1026094327	0.0966412863	-0.2492687607	0.2693819815	0.1263795788	0.3134304347	0.3967354262	0.2047511965	0.0399651024	0.0759775353	0.2075331514	-0.0009809363	0.4293232583	-0.1599018389	-0.0026865801	0.0267798337	0.1989278513	-0.0292028566	-0.1844628193	0.0874728715	0.4143064469	0.5788106527	0.0872105301	0.3607720367	0.129128049	-0.2525620474	-0.2626789688	1.3219271556	-0.1541000079	-0.3032704808	-0.1426103486	0.9806915872	-0.0270764163	-0.2531966149	-0.106983748
ADAT1	ND	-1.72094929357895	-0.3130455573	0.2625676939	-0.1703338105	-0.0234590937	0.4478576193	0.3400693792	0.2607378434	0.5556856765	0.4085849406	0.3272417269	0.5872049011	-0.5055057186	-0.1060809943	-0.2252638287	-0.2704115657	0.5819360313	-1.4363922823	-0.7015109739	-0.5041015344	0.080831188	-0.0473979882	0.2910843276	0.7460493611	0.8093314704	0.3294196206	0.5892925917	0.8388908366	0.9169810372	-0.0115584876	-0.2887516785	0.4774565716	-0.5524047028	0.3830486105	0.7830800872	0.1275606598	-0.7043135574	0.5716177181	0.5315627088	0.4692882473	-0.7058119458	1.0451646361	0.1140684231	0.2845122104	0.2653624617	0.4493698826	0.5061334411	0.7454700708
ADCK2	DOWN	-3.05924584668995	0.5356644565	0.3728438108	-0.1556451175	0.5128949723	0.4498713331	0.4734663717	0.173150581	-0.2408048356	-0.2229893644	0.0276821926	0.2358273433	1.6931733551	0.1058911337	-0.0887439053	-0.0368895969	0.3089924202	-0.4991272357	0.0524664064	0.055723999	0.6647733548	-0.4899183598	-0.4711728146	-0.5828481828	0.2644904566	-0.2543338622	-0.1156213035	0.777832223	0.0121029157	0.0459976721	-0.4041976936	-0.2241265555	-0.0605337166	0.0583165925	0.6911416413	-0.2893423295	-0.4773245772	-0.3637234697	-0.0519050225	-0.5186449673	0.0696756254	-0.1452547079	0.1746569325	0.4798169838	0.3269693519	0.3750211238	0.1016905699	0.3784248307
ADCK4	ND	-1.72670812434139	-0.3157532269	-0.1041116724	-0.2343886667	-0.2251673465	-0.1227978431	-0.1208788028	-0.2904755208	0.1947816867	-0.009658971	0.4106049387	0.08196593	0.1546848109	0.2415024996	0.1772735199	-0.0165340474	0.0788839571	0.2906158364	0.0866853508	0.2745285403	0.246033617	0.2307663322	0.1154030734	-0.0907696894	0.0007029704	0.0951957296	0.0676242367	-0.0085923505	0.0387223923	0.12994402	0.1652157851	0.0460497835	0.0559636251	0.1382958077	0.0963461576	-0.0178255325	0.3690950144	0.1118012404	-0.0686295586	-0.0963015087	0.1359491391	-0.1397836873	-0.2069340427	-0.0190993363	0.1863809215	-0.0210398544	-0.1051416189	-0.2966206951
ADCY1	DOWN	-4.33235420575567	-0.1016382105	-0.3520423739	0.0976038786	0.1665223057	-0.5037041416	-0.5363051265	-0.3480078055	-0.1247577942	0.5574354985	0.7572194437	-0.2236803115	0.4053461775	-0.0015776161	-0.1231956208	-0.0507816509	-0.3056066058	0.4038575268	0.5020662115	0.4817993629	0.5367346956	-0.0168984772	0.0208772052	-0.1600767878	-0.2857119756	0.5996526044	0.2083310329	-0.0995480355	-0.2383487843	0.0931963135	0.1015701034	0.1731173723	0.0597930076	0.0027821269	0.7560014419	-0.3728660099	-0.0716775765	-0.435529105	0.5423087939	-0.387889368	0.0325287351	1.2563973332	0.3734813799	-0.2268570466	0.703082074	1.3587192302	0.0090570745	0.2193528758
ADCY10	ND	0.10199380604347	-0.029413769	-0.1291805449	-0.1145342254	-0.0775144598	-0.1751332156	0.0170731568	-0.048398969	-0.016302413	-0.0600014972	0.0438910364	0.0148504773	-0.0991933011	-0.0843582965	-0.0014918077	0.0327782075	-0.1559443882	0.1761195936	-0.0637430496	0.093525389	0.2549290733	0.0096594307	0.3065242663	-0.070624808	0.2289983673	0.0624402666	-0.0353471801	-0.0474889718	0.2454958119	-0.0983076088	0.1034546996	-0.095992828	0.1697333233	0.1387740991	0.0455787701	-0.0250105498	0.0669062867	0.1822915675	0.0111993255	0.1629021269	0.0100739876	0.2302546527	-0.0223219788	-0.2332173739	-0.2519900707	-0.0799482825	-0.1628364762	0.0847979867
ADCY2	ND	2.24114355633561	-0.686716303	-0.3893343484	0.4020570745	0.7966001995	-0.391588055	-0.4110784324	-0.3321829111	0.638128519	0.176290144	-0.545197978	-0.6002380624	1.1062329823	-0.2803307743	-0.6241757293	0.0529090663	-0.3752277151	0.2995884348	-0.5764802604	-0.0250303298	-0.4663778453	-0.5285067241	-0.7273156851	0.0090692146	-0.6376510892	0.5525480267	0.838733042	-0.6514945115	-0.527602117	-0.696996175	-0.3420524221	0.2397491359	-0.6540682537	-0.4764212419	-0.1591566862	0.8971980158	-0.4173174669	0.0366373047	0.8464270604	-0.6603561415	0.5824390954	-0.4003786126	-0.6050388793	-0.5138437176	0.5102222999	-0.381539024	-0.1744185423	0.1084336456
ADCY3	ND	-2.77471816984164	-0.3029567493	-0.3075350009	-0.3669263729	0.2216420751	-0.3562024857	-0.2269009371	0.0370081203	0.1868110396	0.0552413429	-0.0126411776	-0.016144689	-0.1372384749	-0.3857282067	0.8159122485	0.0524599788	0.539179021	0.1637368822	0.0969967423	0.6638200365	0.1442290297	0.1133545285	0.635414333	-0.3064132306	-0.0665856007	-0.4008016937	-0.3047811402	0.365773033	0.888818034	0.6358391701	-0.0219272221	0.2823964974	0.2389199055	0.3332061532	0.0083086835	0.3526465335	-0.1348660761	1.6292147224	0.2052074481	0.2389235123	0.0946347908	-0.579034729	-0.0244942735	0.7420886344	0.4256847228	0.9806447466	0.5635608928	0.5632228198
ADCY6	ND	0.0824852698741988	-0.0941392657	-0.4648798467	-0.2387430988	0.3045444794	-0.5302904007	-0.7281981754	-0.0052604739	-0.1662851518	0.0246916641	0.0887351589	-0.231635483	0.0563867765	-0.6380459642	0.6099886534	0.2204394137	0.2021449764	0.3522146167	-0.3801211714	0.587318615	0.4729464806	-0.0334628687	-0.3306523351	0.1391606875	-0.6618314559	0.8294752133	0.2600251339	0.0379962917	-0.2732904934	0.2930679171	-0.3411004997	0.0387690798	-0.1440789985	0.0327848105	0.5921073812	0.7063842932	-0.3354436119	-0.0682865967	0.29942279	-0.1912066533	0.9121938048	-0.3141375128	0.1682945952	-0.2577780535	0.0963214151	0.5202673475	0.0497768354	0.7579415633
ADCY7	ND	0.433518055588312	0.6083584007	0.2416386713	-0.2741137864	2.1269400073	0.7166169994	0.8610414893	0.5460084485	0.0048137094	-0.3276254162	-0.1999797318	0.1689526536	0.1510625764	0.152020456	0.215324199	0.1350461286	-0.1169621378	-0.5841318135	-0.4281658111	-1.0260512577	-0.0653894287	-0.1840583333	-0.7876919591	0.2702800447	1.1930271349	-0.4692675639	-0.1633639172	-0.2289855708	0.5645064395	-0.616023404	-0.3091636662	0.0168059822	-0.4138847548	-0.8691295718	-0.0940179806	-0.6962727873	-0.2841077084	0.1299576899	-0.5249464232	0.1205899897	-0.3574216124	-0.6386986704	0.1813710723	0.8149049575	0.2074780059	0.0081803082	0.5641641618	-0.3687113526
ADCY9	UP	4.71882833593159	-0.0428593365	-0.526588942	-0.1734657747	0.6006517279	-0.5397759579	-0.717970253	-0.2130379088	-0.0920853221	-0.0630783186	-0.3231032067	-0.1016562389	0.3786450829	-0.0649013382	-0.0452259259	-0.4210939931	-0.1042225207	0.0204668234	-0.2739593863	-0.0049852041	-0.6717371084	-0.4501094277	-0.0529134927	0.5422821582	-0.5800613211	0.2728244936	-0.259038196	0.0563726394	0.1692660409	-0.1272150978	-0.2800955714	0.072295483	0.0795463661	-0.1782770136	0.3173293807	0.2021826376	-0.0409434565	-0.0459886112	-0.0035082206	0.3934912014	0.1477200414	-0.2993590328	-0.2161441223	0.077290487	0.3727384142	-0.1277246867	-0.3900661794	-0.1116034502
ADCYAP1	UP	5.43536110185643	-0.6633569969	-0.8543252354	-0.6999982664	0.2944075362	-0.7926943294	-0.6632059216	-0.8587530953	-0.6655327475	-0.7766751376	1.0693635758	-0.6322631875	-0.6003289643	-0.848136284	-0.8022592955	-0.4556186591	-0.3090275855	-0.6523377795	-0.5918554817	-0.7684383373	-0.7331904328	-0.623537643	-0.6628323497	-0.2736204475	-0.6943634806	-0.7254033345	-0.7539977458	-0.3843319178	-0.5837151016	0.6196840968	-0.7408973368	-0.3565429421	-0.6346193781	-0.663646898	-0.487779784	4.8892282063	-0.0177409036	-0.7610080601	-0.4558833253	-0.8598890431	-0.4575933234	-0.6957339763	-0.8042949972	-0.6717749816	-0.6173849808	-0.6264880397	-0.5270664315	-0.9030644042
ADCYAP1R1	DOWN	-3.39100085001636	-0.4278401538	0.2589404282	-0.1429957988	0.9290269402	-0.5758667192	-0.7933970666	0.5593910132	-0.4500754576	0.3769345059	-0.5267109307	0.5760949045	-0.1799924501	0.1144995178	1.5740884058	-0.4963813557	1.4256776309	0.305309244	-0.1906238503	0.9099939559	0.2829853636	-0.7414128332	1.074993147	-0.0708930857	-0.4946621746	0.6635894712	0.1571583717	0.0200943696	-0.4881518572	-0.0196646303	0.233218769	0.466499628	0.3653440167	-0.2127632342	-0.5326348206	0.0743602766	1.6373918644	0.5148806702	-0.4907584861	-0.2270975073	1.2604257995	-0.4766711998	0.0021436304	0.2837362025	0.076138769	0.9833192071	-0.3871178183	0.3379061154
ADD1	UP	3.79325935619746	-0.2700747027	-0.2235975238	-0.3653276797	0.0375781398	0.0648620387	-0.0073274013	-0.011648434	0.3321250766	-0.0039344888	0.2314118258	-0.2874787668	-0.3392846311	0.1016558148	-0.0266922415	-0.0326184768	0.0626357716	-0.0023577109	-0.0889757947	-0.1506411833	-0.0624261463	0.1128310379	-0.0538306405	-0.333553256	0.4605058839	-0.0589462121	0.0040650899	-0.0479302894	0.5016520447	0.2099391486	0.0482989959	-0.0162947757	0.0157546346	-0.0238250267	0.1228432453	0.326198803	-0.0242277372	-0.3094806701	-0.5465719812	-0.4464333587	0.1580873272	-0.3984733373	-0.1978303436	-0.7129872426	0.0273851737	-0.2205101471	-0.1415822472	-0.3223799069
ADD2	ND	2.68591311615949	-0.3753458098	-0.0572851433	-0.4949586234	-0.1535122316	-0.4869385634	-0.264629392	-0.4650306099	-0.1983865193	-0.3464074586	-0.4053724767	-0.5068948596	0.4961556204	-0.2153329191	-0.1101136837	-0.2199558436	-0.3473365333	0.4057651725	0.3392346995	-0.1818000172	-0.1879952313	-0.2376637361	-0.276911228	0.5814731648	0.0585673791	-0.2812416293	-0.2634466232	-0.2279741148	0.142804976	-0.3136661924	-0.2138587708	-0.2735576863	-0.323113672	0.3363940844	-0.0331821083	0.3142497122	-0.1912019164	0.7326347548	0.1070369053	-0.4119549254	-0.218965952	0.0649249368	0.1862724772	0.0909287297	-0.4103011052	0.5410975991	-0.5453065964	0.3246407107
ADD3	DOWN	-3.25507404342766	0.3830034757	-0.3032171074	0.2065930311	1.5005648593	1.3661043442	1.3903998175	0.5590710797	0.4361764909	1.9861805345	0.5785686575	0.0014683737	-0.1496578435	0.2388951406	0.544725605	0.4190637412	-0.7430322865	0.2308285965	0.0644972199	-1.0873331984	-0.1324074393	-0.0358607083	-1.1101986293	0.21169763	1.5378239849	0.1026566242	-0.5263566911	0.0487373214	-0.5356977913	0.2106986883	-0.0565574226	-0.3252556567	-0.2638320929	0.1105093619	1.0990671039	-0.5059260128	-0.0794405605	-0.9974380559	-0.1082168085	-0.5146116043	1.9934207227	0.0090596035	0.6579942286	-1.6984636682	1.1873462004	0.0296251444	-0.0064556378	-0.4138522206
ADH1A	ND	-1.28389073993065	0.0863624037	-0.0705382228	-0.0528286068	0.0211357263	-0.0932547256	0.422085435	0.0444617038	-0.1396992099	-0.331355851	-0.0799241821	-0.0955073201	-0.2308034458	0.0961217167	-0.1267210393	-0.204301176	-0.0345148141	0.5503902626	-0.1413464618	-0.1049324022	0.4004214284	-0.0256862562	-0.0275359028	0.0368122622	0.0910094281	0.2766922454	0.296292403	0.0858988635	-0.104274724	-0.0683600195	0.0850818055	0.1698327545	-0.0269292365	-0.0898673054	0.2766713535	-0.2609827635	-0.0573875623	-0.1152155642	-0.0560201858	-0.1320987374	0.1096675552	-0.100674892	-0.1578436333	-0.0569532348	0.1943996233	0.6848275489	-0.1599108349	-0.1492110518
ADH1B	ND	-1.48588377919465	-0.4824605747	-0.5817632922	-0.8334906803	2.5768544102	1.7266166739	3.0781147234	1.3121470426	-0.389861078	-0.3772714722	-0.403262327	-0.6210598846	-0.7540209442	1.5744121588	-0.6797949849	-0.3908664891	-0.6766180534	-0.631659364	-0.3225727317	-0.4448783961	-0.3640340145	-0.5893887108	-0.3666553357	2.1316384617	2.7949867016	-0.3040483123	1.3759813043	-0.7169980873	-0.5852600476	-0.5695545483	-0.5032315566	-0.5546511391	-0.1472476925	-0.2622689493	-0.5682606716	-0.6718534725	-0.6305937661	-0.6730311553	1.4779883579	-0.5934167873	3.3007164406	-0.6056043025	-0.5809802852	-0.6629159077	-0.1917039691	1.5892529078	-0.5910178675	-0.6779603917
ADH1C	ND	-0.933392695898957	0.2862371117	-0.7728097743	0.5278651618	0.9123639636	1.8072939878	0.4405513266	1.7206937955	-0.2479562668	0.0047712178	0.4131747382	-0.8039080684	-0.6536751189	0.7358268055	-0.2057990342	-0.1990834195	0.4834332595	-0.4390480785	0.811690396	-0.2543114188	-0.2240574417	-0.3755959151	0.0264383984	0.0803023705	-0.0307645716	-0.4224578574	-0.1403042106	0.9799797229	-0.2958859349	-0.0645999584	-0.434555387	-0.6402959625	-0.1382326855	-0.167878001	-0.3424649163	-0.2854808742	0.1807310313	0.0071230308	-0.2714054423	-0.5042110096	2.3157052443	-0.9692718697	-0.6442316612	-0.2848984793	2.9294264099	1.6375443115	-0.5976351558	-0.2080615156
ADH5	ND	-0.0821364363826382	0.2865989714	0.6664966083	-0.0292257935	0.4781924501	-0.2924133502	-0.1773712696	0.4512947593	-0.1323342542	0.2081834941	0.251019168	0.0100469442	-0.0907896208	-0.1966433426	-0.4146203499	-0.3120920244	-0.1603800408	0.0131018428	0.2395979443	-0.6365694568	-0.1146862407	-0.2651333677	0.7623784515	-0.2825234699	-0.3494463033	-0.4537329193	0.3657905466	0.0871337441	1.370484351	-0.0348384019	0.1961597047	0.16421474	0.1748543308	0.5333483928	-0.1582550674	0.1468888195	-0.0145958829	-0.2467367893	0.1162715309	-0.7703963113	1.0194008533	0.3430884918	0.1233906124	-0.3661316886	0.7114424162	0.2304877328	-0.0680104841	0.398348051
ADH6	ND	-0.0507072596421703	-0.0595824142	-0.0462545017	0.1562658905	-0.1806102723	0.1096209183	0.1593030985	-0.1398945291	-0.1365535419	0.0098755121	-0.1288693038	0.022780016	-0.0961977653	0.055551844	0.0030469071	-0.0349033117	-0.1496941935	0.1069045116	0.1149538225	0.0344441819	0.1691811366	0.151085951	-0.0065656271	0.2733728969	-0.2197895852	-0.1274208538	-0.0065014811	0.1195332719	0.0192899987	0.181929816	-0.0096670159	-0.0854230784	0.0858804001	-0.0911735376	0.0762796735	0.0646930282	-0.3194153864	0.1286473678	-0.1393809905	-0.1592167844	0.2767711916	-0.0126178468	-0.0343310985	-0.0576361212	0.1220635533	-0.1199659372	-0.0233921369	0.0892549415
ADH7	ND	-0.846550559337379	-0.3479186122	-0.2371475847	1.2761387482	-0.2252000359	4.5892122042	1.8929691045	-0.0657031215	-0.3293465971	-0.2829198569	-0.2822496837	-0.1122895227	-0.1505351642	-0.1783637504	-0.3244197482	-0.0823372698	0.2033105216	-0.0287672991	-0.3002415588	-0.2557530277	0.1672879409	0.2811790952	0.9144329271	-0.1729490289	-0.111963256	-0.0066931904	-0.0678015063	0.2516227505	0.0511785615	-0.2467859575	-0.3740524842	-0.1179349539	0.1307589856	-0.0480039892	-0.3092726883	-0.1707803272	-0.2300455046	-0.0939581839	-0.2590623387	0.096402603	-0.1448161188	-0.2304274702	-0.1328282685	-0.2348107264	-0.3460542179	-0.0380114012	2.6083024997	-0.2131162656
ADI1	DOWN	-4.58452606479401	0.9006493276	0.5033307951	0.0405654704	1.3227172658	0.4182431832	0.3900127087	0.5949187821	0.0029427008	1.3798056537	-0.4035966215	0.0629592554	-0.4601370945	0.8690405299	-0.0339280151	-0.4294506732	0.3246788042	-0.3814096929	-0.2225719647	0.681377284	0.1990941346	0.0932639461	0.3339201893	-0.0278295918	-0.1367386746	-0.0552212779	0.9663082198	0.0403441041	0.7108915327	-0.6211200515	0.2281720797	0.7487802839	0.1937150848	-0.4381857519	0.2594087479	-0.1268224547	-0.0211532359	0.6261210484	0.5547129492	0.0814111785	0.5072722837	-1.0028055544	0.1369713051	0.1954036227	1.2895254175	0.4182641067	-0.0277958977	0.6924367303
ADIPOQ	ND	1.26881913593343	-0.4342483522	-0.5054273011	-0.5565342038	-0.4799796576	-0.3273458977	-0.4465775786	-0.3259659695	-0.2471378532	-0.0141143513	-0.0045158669	-0.3368587587	-0.1939470711	-0.4638954348	-0.3917154286	-0.0022249578	-0.3733895225	0.0461732642	0.0860936311	-0.580564894	0.5901034576	-0.2638343804	-0.4801125285	3.6772647242	3.8610191291	-0.3050046577	-0.3507691262	-0.2872534934	-0.3844667286	-0.0887521677	-0.3167928882	-0.1463055179	-0.7307349128	-0.381600519	-0.3010081526	-0.3554195562	-0.4230467292	-0.3697418416	-0.2485621863	-0.2608116348	-0.3643026009	-0.463214793	-0.0914583752	-0.5141601399	-0.199212281	-0.2700479212	-0.3163668495	-0.5310877486
ADIPOR1	ND	0.972848101694104	0.1508509491	0.6019781839	0.4188884151	0.2625392884	0.7023745199	0.3590182098	0.336477623	0.3558281648	0.2871749255	-0.1328162238	-0.1608907111	0.0157331521	0.022429365	0.509297002	0.1009990804	-0.383112044	-0.3073668567	-0.7312637647	0.2041721767	-0.7773913853	-0.8466422424	-0.4660935739	-0.4750363004	-0.3800204676	-0.1991643175	0.0838009985	-0.0969084331	-0.3779182853	-1.1415065192	-1.2920522167	-0.6691449255	-0.8856521644	-0.8257227703	-0.3444271209	0.5849725305	-0.4426766157	0.1314131333	0.3019072219	0.0205559592	-0.4043961135	-0.4647399589	0.2878875106	-0.2838571336	0.6252916822	0.3824685965	1.0399657161	0.7262830774
ADIPOR2	ND	-1.84426840332651	0.1957815484	0.461724297	-0.229944931	0.749186232	-0.1534763399	-0.2414761747	0.2409982274	-0.1278539911	0.0544330899	-0.2361409772	-0.2883083321	0.5411609571	-0.0553563897	0.4797616688	-0.2647377979	-0.0404219161	-0.2129187797	-0.5938694592	0.834089216	-0.1307948219	0.0408724398	-0.3033767856	0.7305308119	-0.051423103	0.2227732485	0.0768264195	-0.1962177045	0.2165195926	0.5914023509	-0.1163407684	0.1772294404	-0.0963981512	0.2322592816	-0.0257689072	-0.3352824873	0.4178087408	0.097232401	0.2531922991	1.3050398591	0.1054603399	-0.5688565502	0.2368026085	0.4602081287	-0.2108853435	0.2313696319	-0.1218646269	0.9849224439
ADK	UP	4.0272585600135	0.310949397	1.8660706883	0.2102332673	0.289654073	0.135459757	0.5034598586	0.170190797	-0.2466906416	-0.3743525624	-0.5911542375	0.4761960596	-0.3626268898	1.1075001936	-0.6221745079	0.0033907821	0.125782228	-0.7442001637	-0.650211603	-0.409073334	-1.1619694226	-0.786690858	-0.2209716011	-0.5483809771	-0.0945386041	-0.3494910886	-0.5675931155	-0.9713726671	1.6269913929	-0.6081766986	-0.4844861133	-0.0810602225	-1.2262373258	-0.5637154737	-0.1582994269	0.1712205774	-0.5425325296	-0.4243394345	0.002781801	-0.8361475147	-0.976074411	0.2967078709	-0.0833282503	0.6463636854	-0.870686433	0.0707613572	0.6698002857	-0.6467653907
ADM	DOWN	-3.41236956079973	0.7527895943	-1.2641018485	1.7437093466	0.2231771741	0.8845078125	2.6662357301	2.733755022	1.8991821414	2.6902890187	0.2475454668	0.3397214423	-0.3304256547	-1.6235170281	-1.0539656343	3.8944207112	0.1284429006	0.3068144893	-0.6866984795	-1.1032266834	-0.7573606927	2.6493572631	0.964423816	-0.6891980917	0.1501834339	-0.2334026136	-0.6163438215	0.0350829303	4.849992626	1.6233310405	-1.7834079607	-0.8297003497	-0.9612062443	1.948495789	1.3412139007	-2.3942508579	-1.7278548241	-2.0307469662	-0.4011282895	0.717641088	-0.9722601044	-0.6846827988	-0.0048951805	-0.6984415641	-0.4965303324	0.2143440035	2.3600759667	0.0535075153
ADM2	ND	-1.41073772842675	-0.062296128	0.1196966442	-0.2117493805	-0.3036884648	-0.3436335318	-0.0110617713	-0.1201733876	0.1026773948	-0.0423780398	0.0518944178	0.0424400806	0.1810088817	0.4394349544	0.2534551314	-0.0570082382	0.4021628442	0.4230044599	0.0556361101	0.2042096235	-0.20128009	0.380519002	0.3894550007	0.0430554667	-0.0379020088	0.1155101737	-0.1142186345	0.0827732635	0.3897432701	0.0243822967	-0.0587448829	-0.3418733902	0.2059016516	0.4858497434	0.5404974036	0.1666860792	0.3829787737	0.4952910859	0.134292471	-0.1551453189	0.1704290918	0.06800548	0.0549302332	-0.143992343	0.1971763378	-0.0384268986	-0.0354579574	-0.2087337258
ADNP	ND	0.205595264278418	-0.0889888243	0.3152173128	0.3944977576	0.1181849106	-0.3187162434	-0.5970250907	-0.1493204692	-0.8722292911	0.2314299539	0.436878656	-0.2603629399	0.5765878989	-0.16140653	-0.2222129314	-1.1103679246	0.0078882563	0.1358033092	0.8050052586	-0.3182264316	0.0484694372	-0.1691763951	0.3425161301	0.3054061571	-0.4235769972	0.0919885628	0.0316023025	0.3270129288	-0.1005118471	0.3875009068	0.4758088418	0.2458289177	0.2062665621	0.011893689	-0.4291480172	0.1688691686	0.31745162	-0.1260325924	-0.0751201571	-0.3569993562	0.3905114951	0.1879627535	0.2964811759	0.1955110998	0.4384502277	-0.0118411778	-0.4396043373	0.2153901404
ADNP2	ND	-2.82152101886487	0.0063164767	-0.0489293976	-0.338442277	0.1705721489	0.1650229974	0.393769126	0.1441228258	-0.2282440131	0.618024763	0.5102271497	0.0968789119	0.0399146288	0.2047626604	-0.5990995216	-0.117156724	-0.1942078401	-0.0714502492	-0.0280781744	0.389395988	-0.2206501988	0.1628384171	0.2120363631	-0.1284296679	-0.2827976754	-1.5806580836	-0.4601061642	0.096900496	-0.359999165	0.1184548491	0.3649780384	-0.7702425831	0.6810641045	-0.1273767582	-0.4236742181	-0.2913918874	0.7418216764	0.333150999	-0.5261555416	1.1099468815	-0.055057173	0.2456121281	-0.3017144754	-0.2885222164	0.7365199755	0.3202223334	-0.3316253499	0.3723013803
ADO	ND	-0.464007107982562	0.4172368764	0.2036450079	0.0372970259	0.349851464	-0.2666959719	-0.1198561374	0.3891178395	-0.1331458823	-0.1635886807	0.3091016908	0.1250603216	0.6754304576	0.7392419436	-0.7290176534	-0.6892779274	-0.5226071043	-0.459076068	-0.0431536584	-0.7340858658	-0.1323314427	-0.5975184315	-0.0492801804	0.4529840938	0.1677992408	0.3928848249	-0.334885265	-0.1026211795	0.4594100419	-0.1195860765	0.394580311	0.8547260272	-0.2076359494	0.6106276492	0.0504552623	0.3883383797	0.1932076898	-0.0971811223	0.3331773182	-0.3300763695	-0.6507694545	0.5227847712	0.219350293	0.5606922492	-0.8114374309	0.2398882596	-0.1823251715	0.281099814
ADORA1	DOWN	-3.9452948028831	0.2087700604	0.4041220478	0.4562326989	1.3887912213	-0.7396062984	-0.5412286686	0.0117850666	0.0385959962	0.1521636065	-0.4063395279	0.425143757	-0.4938767387	-0.1277767649	1.6241270316	-0.2400312654	0.1745619072	0.1848844666	-0.071295224	0.4348507492	0.1415067882	0.1807428404	-0.1217762689	0.1630003596	-0.014442071	0.6537337324	-0.4882759003	-0.1423594668	-0.0024990622	-0.0786234887	-0.0447634455	0.0669879189	0.2673846357	0.2429694175	-0.0047782003	-0.1299680433	0.2541290044	2.7144779352	-0.1303730352	0.2725587404	0.8544478275	0.9760026646	-0.5341891277	0.3015197719	0.1662167387	-0.195598012	-0.1013721223	0.4775672411
ADORA3	ND	0.610109473568159	1.273585603	-0.1661788264	-0.4109155925	-0.6968698936	-0.1666448843	-0.4228502947	0.6313381591	0.0680893969	-0.000872483	0.3774584473	0.3020870441	-0.7192035311	0.3322173069	0.2217051652	-0.0098476825	-0.5540773676	0.0702610081	-0.1802016475	-0.1970333237	0.4485286933	0.1668850711	0.2221288575	0.3029621983	-0.1125775958	0.8619247778	-0.2323303726	-0.1298233396	-0.743136639	-0.7613083961	0.4638408647	0.2731656622	0.1745552182	0.470720733	0.63174541	0.0470556475	-0.1459973819	-0.2058335373	-0.1168815302	-0.6533043946	-0.2630626342	0.0865061198	0.719118765	0.5563622795	0.1437234583	0.0510921403	-0.2358767774	0.4283792492
ADPGK	ND	-2.96532985712196	0.3663554886	-0.3144107015	-0.1624502344	-0.2307750564	0.4442084904	1.1398024309	0.638098002	0.5005727385	0.5783552319	0.6347465348	1.7031278975	0.2632075031	-0.4473479517	-0.1066895374	0.1218453581	0.3025403108	0.1572400472	-0.1716292172	0.3563961521	0.1265599752	-0.0119818871	0.1017615412	0.2466304543	1.221655205	-0.1148683046	0.1970458546	0.2659087092	0.4602822201	-0.5270157572	-0.3920862802	-0.346929048	-0.3872494508	0.0230163943	0.1743168994	0.2691784623	-0.2882522183	0.5272644644	-0.4429972287	0.6118687555	0.3526312102	-0.5803351707	0.2230569666	0.1767274201	0.521433099	0.3335206608	0.7313356781	0.5043482431
ADPRH	ND	0.8731888148047	0.7054907842	-0.3706650297	-0.1490540908	-0.0346631827	0.2687072426	0.812786218	0.141668559	0.8308503604	-0.0215332089	-0.3359893219	0.2796568707	0.1275942537	-0.1479037557	-0.1585590818	0.1712918227	-0.0062391386	0.2348806528	0.0285509043	0.2605615612	-0.2903420817	0.0270647434	0.2278471587	0.06890914	0.9717024957	0.2973073365	0.0410889607	-0.2302106036	-0.2069086252	-0.4447221862	-0.5193110615	-0.3331042071	0.1272959748	-0.5159206394	0.1936732751	-0.3372663452	-0.5264251193	-0.2697259861	-0.4213376028	-0.204348826	-0.4739826085	-0.2970837381	0.1833805609	-0.1057488193	-0.3724620749	-0.0922991456	0.5140574277	-0.3271166943
ADRA1A	ND	-0.887038122557934	-0.0400901177	0.0710671589	-0.1387160465	-0.0339445322	-0.1773977689	-0.1518316144	-0.0931710883	-0.1188114389	0.0201275666	-0.1209115626	-0.0286947151	0.1295555607	-0.0704838369	0.0293933704	-0.0996326581	0.2579641509	0.0557314074	0.1302814986	0.256113639	0.1897969452	0.0256228447	0.0900144486	0.0907763525	0.2814983356	0.2856771627	-0.0246139017	-0.0227370028	0.1142200418	0.0187525194	0.0935778168	-0.0550844623	-0.0413386924	0.1036132273	0.2719856371	0.1021353127	0.2586089499	0.0790985805	0.0150994245	-0.1391569832	0.7043178564	-0.0550059121	-0.0419091211	0.0437269318	0.1961632209	-0.0958968768	-0.1310750455	0.0199317731
ADRA1B	ND	-0.376326871120775	-0.0134525219	-0.0861647217	-0.0927396974	0.0710598781	-0.1664364322	-0.0038103636	-0.10167755	-0.0506365385	-0.1869804239	0.0693740953	-0.0744820463	0.1336702952	0.2180474817	0.1989963354	-0.1561773861	0.0241542294	0.2940717068	0.1105092747	-0.0937800624	-0.2630558484	-0.0023600528	0.1173447101	-0.1217061556	-0.0677610381	0.1228022417	-0.2357276612	-0.1087596439	0.4710384205	0.0368931693	0.2160712744	-0.0225478281	0.5547279742	-0.081187021	0.1351494162	0.1286250885	0.1341184107	0.2259685103	-0.1996140486	-0.0675811477	0.0543307153	-0.2016458757	0.1312259959	-0.2773969361	-0.1845336252	0.1032359497	-0.0354040551	0.0717807018
ADRA1D	ND	-0.730841585860467	-0.2250108452	0.0060089321	0.0153048937	-0.0853635754	-0.1869716001	-0.0980067511	0.1745136395	0.2047854279	-0.2507431197	0.2891514619	-0.1504262171	-0.1093728819	0.190246814	0.2054866435	-0.2709819747	0.4762271922	0.0327768517	0.1728735447	0.1370921007	-0.2249391708	0.0586142549	0.097607772	0.1545836525	-0.0190242295	0.0467048387	-0.1726323724	-0.1202255639	0.3559615823	0.0315902073	-0.040085667	-0.2167367265	0.2372643964	0.2043041962	0.6285900336	0.1577841679	0.4325863841	0.3811342326	0.1406796126	-0.2136078645	-0.1225969264	-0.0735020603	0.8709564383	-0.1029292586	-0.1852043949	0.0622597014	-0.1690724834	-0.2836143212
ADRA2A	UP	10.6104838250369	-1.66863328	-1.759071881	-1.3163423686	-0.9044630336	1.8825031866	1.2117909547	-1.4842737083	0.5062148253	-0.6763544583	-2.0580281025	-0.4237204344	-1.8329870254	-1.2460221107	-0.8868862265	-0.3061293792	-0.6454992552	-1.1973974352	-1.8317939932	-1.0021708011	-1.8138323912	-1.480761596	-1.6434157333	-0.4730274774	1.5212720524	0.7341480763	-1.9917149072	-1.7538813155	-1.7602058501	-2.1033473431	-2.0767718091	-0.5780963304	-1.9139944409	-0.3977796204	-1.4984944977	4.0361468072	-1.6815748855	-1.8676482552	-1.0234416431	-1.2538504941	0.4620622655	-1.7126376941	-1.5036719231	-1.3159341854	-1.4931651663	-1.6446471652	-0.4792021723	-1.8316115892
ADRA2B	ND	-1.22378527580628	-0.2950624468	0.5369992857	-0.1056031875	0.0761442966	-0.2927922937	-0.1454325478	-0.1815314453	0.4120547956	-0.322544361	-0.167784241	-0.1180838664	0.0360526089	0.0472285004	0.1156991444	-0.1167910781	0.368886958	0.3608944451	-0.0309795907	0.1721176527	0.1643880456	0.5859279194	0.2253631081	0.3443731905	0.5588066224	0.4166854605	-0.0877280367	0.1892830316	0.2291027933	0.0604700267	0.1295096354	-0.069479741	0.1727347083	0.4797410428	0.9924525572	-0.1751053414	0.4527220797	0.4406028541	0.0493441295	-0.1436264147	0.3068261685	-0.2682243865	-0.1553063792	-0.0889936337	-0.0959708543	-0.0468178712	-0.070596856	0.0268098365
ADRA2C	UP	12.9017413746212	-1.129372946	-0.810495009	-1.1757149132	-0.3293151152	-1.1611740404	-1.1437330381	-1.0567275635	-0.5737076607	-0.5455375371	-0.6276483292	-1.0607128102	-0.5361891127	-0.2636545424	-0.5858482658	-1.0094664753	-0.2224680876	-1.0168288062	-0.1072305189	-0.0677085128	-0.8217978961	-0.7178749156	-0.6155663562	-0.5153234956	-0.6621473502	-0.4564977155	-0.9189499264	-0.8754045826	-0.5905046564	-0.3689471319	-0.3103837999	-0.0685555971	-0.5982029012	-0.1221697841	-0.1593306539	0.9320563032	-0.0930521532	0.3954975849	-0.6804532027	-0.986836666	0.8419803415	-0.3191383865	-0.8297972299	-1.1870139193	-0.6493744332	-0.4102367264	-1.1574066015	-0.6806502329
ADRB1	ND	-1.27332080019439	-0.1398147702	-0.0104009319	0.1002404209	-0.1039847908	0.7812972691	0.6497836784	-0.1459278782	0.2220825885	-0.1363473709	-0.1636232558	-0.182954867	-0.1344078825	-0.0523270118	-0.0437066629	-0.0514142943	0.3044503841	-0.161863663	0.2390407903	0.1991358791	0.1342349339	0.2389465918	0.2360040837	0.0334269719	0.1593816807	0.0888830363	0.0051688537	-0.0508051086	-0.0061837008	-0.1991765707	-0.0726342187	0.1276563555	0.315298815	0.0733705029	0.1980595251	-0.1438261819	0.032680672	0.1547149288	0.0416568487	-0.1215007041	-0.1281552137	-0.1755414594	-0.1635174993	-0.1365208235	0.1288136654	-0.1626398601	-0.0689593621	-0.0750017045
ADRB2	ND	2.62662211640987	-0.4608984676	-1.4153444953	0.9759992654	-0.4452884556	1.9829077208	1.9382996701	0.3461675528	0.6533228653	-1.1764274017	-1.377626982	-0.9452930399	-1.4807827584	0.0099920094	0.6454397837	1.0785850507	-0.1016805666	-0.4951353402	-1.6474711261	1.8257437883	-0.9576078078	1.3265986647	0.8263226553	-0.5390189786	0.8132396533	-1.3070060173	-0.8989578901	-0.1556905221	-1.1708236804	0.4100094277	-0.8131155954	-0.8228830329	-1.4060167534	-1.1090564739	-1.0256759133	-0.822560312	-1.2438065546	1.4802713955	-0.4035120709	-0.8866526162	-0.4697859845	-1.5710672749	-1.2101702638	-1.1526830819	-1.2439480387	-0.8712516698	0.7698891613	-1.0334916915
ADRB3	ND	-1.44836456429575	-0.0863185232	-0.1195452684	-0.1948188888	0.0457206142	-0.2486818258	-0.0585217168	-0.2183782738	0.3271448414	-0.1625810686	-0.0811966743	-0.2309501635	0.0542798145	-0.0542277513	0.0013086691	-0.097495893	0.511752012	0.2790351926	-0.0301936342	0.04228877	0.489009371	0.3076465885	0.5814136278	0.311592473	-0.2200936447	0.0349289313	0.0724008685	-0.0249705324	0.2022233409	-0.1246596569	0.0111448986	-0.2125593865	0.3211280054	0.3153120624	0.3651595638	-0.2860751562	0.0029295073	0.0538826789	-0.0022808813	-0.2175679628	0.0186286524	0.0003001254	0.0222074088	-0.0054548093	-0.1983764738	0.1948935852	-0.048800457	-0.0374718809
ADRBK1	ND	-0.772665791151238	-0.2841953991	-0.1654758976	-0.1925597239	-0.3667745951	-0.2615695969	0.3835800197	-0.1258514798	-0.1701178803	-0.0982178019	0.1283928226	0.0965551331	0.1861613208	-0.0256395806	0.5970372289	0.3003049538	0.2025320068	0.3508951786	0.0243936927	0.2525771454	0.4260019128	-0.0328322335	0.2250499948	0.264592606	0.6647553864	0.4318185492	0.2024272632	0.1761796675	0.1116893365	0.0638572752	-0.1970103181	-0.0913262561	0.1864595634	0.1181846832	0.0369531896	0.1005900678	-0.0800682058	0.336021965	-0.152132167	0.0957623606	-0.0113550642	0.1523134105	-0.1377195453	0.0757205328	-0.2065242972	0.1330200707	0.0699592649	0.242624052
ADRBK2	ND	-0.329440759973757	-0.0465477883	0.1038505383	0.013200912	-0.2425409187	1.0080142951	1.0553746936	-0.1391130554	-0.3100302985	1.3567606588	-0.1566267821	-0.6920063868	-0.3543673921	-0.2644779594	-0.411398521	0.5142975742	-0.6881089473	-0.3557240546	-0.2244833603	-1.0740963882	-0.5854474731	-0.3998414016	-0.5416436399	-0.6347285032	0.9844096141	-0.1525946449	0.7514181208	-0.6701175561	-0.9666029103	0.1085787322	0.3528523433	0.1023224719	-0.3149391786	-0.3615602877	-0.4203696245	1.9256680909	0.3327329869	0.7767063873	0.4310045326	0.4906239358	1.189949777	0.7362600146	-0.8187336457	-0.5393651711	1.0652591081	-0.3404747157	-0.0742536518	-0.1246408338
ADRM1	DOWN	-5.60153492534431	-0.2714004571	-0.2363069414	0.3411023038	-0.0094677517	-0.4334086366	-0.5162759693	-0.3937116972	-0.1485608683	-0.4613003084	0.217346568	0.1171614075	0.4435186687	0.37708764	0.5243499686	0.0124722417	1.1697904979	0.623756964	0.6381790093	0.3742850505	0.566230529	0.3788269412	0.6370879059	0.5737517442	-0.1015865735	0.6087446022	0.389135503	0.308276582	0.9838949586	-0.3264872877	-0.1328582018	0.2163413655	-0.0939992238	0.5827384891	0.728523113	-0.5472007671	0.510257856	-0.0784389865	0.3639007392	0.7067490554	-0.9663482226	0.0192735039	0.2713659397	0.915355716	-0.4290477718	-0.1851543711	0.6340293453	0.6725486241
ADSL	ND	-0.878695136216205	-0.0949278304	0.5499959641	0.3016644957	0.3749960393	-1.118490347	-0.6440552213	0.067868739	-0.4198477879	0.2071963582	0.0537610148	-0.2972467439	0.8218286874	0.7834078634	-0.7974119141	-1.2095132385	-0.2346204032	0.0748520599	0.2281324676	-0.8005449436	0.0925989414	-0.4813305185	0.0185599665	-0.144575446	-0.2400959033	0.350112499	-0.0216701127	-0.1075606163	0.2206894776	0.2489142448	-0.0499379043	0.3275127198	0.1538121091	0.7219000114	-0.4948735938	-0.4834482784	0.0599938651	0.355561222	1.2075345656	0.2618803179	0.4147702832	0.4081374748	-0.0243191375	0.0774556007	0.5989565804	0.5215762837	-0.4700585369	0.4531640496
ADSS	ND	-2.78890017256529	-0.0625151236	0.44682812	-0.1388813554	-0.063196793	0.2443121557	0.3428413083	0.1379124616	0.0604064144	0.2004071947	-0.0358848048	0.1563378479	-0.0498226069	-0.0278105023	0.2464803474	0.2064243012	-0.0345315979	0.0221453916	-0.1078099573	-0.0581240859	-0.2938743554	0.0094893393	0.0504621124	0.1165290636	0.0641936824	-0.2854737289	-0.2574488153	0.3552947773	0.2140283149	0.1139686239	-0.1272847485	-0.0210608228	-0.0387949759	0.0449731513	0.1097747218	0.2387947744	-0.1538975931	0.1004518327	-0.2089100034	0.4837814338	-0.0258300264	0.1915317658	0.3227152729	0.2687896522	0.1794265308	0.1406449288	0.1715087889	-0.0278975986
AEBP1	ND	1.35910653761458	1.3055789877	-1.1751273575	-0.8874275049	0.0423181891	-0.7840970923	-0.9012127024	0.4191600706	0.6077048252	-0.4540213602	-0.6170563398	0.0093371483	-0.3568914865	-0.5373045264	1.1603710736	-0.2803054095	-0.0194672514	-0.2833969505	-0.9282690222	1.3529859917	1.0507748316	0.5768853828	-0.6629494659	-0.2792462611	-0.9614612712	-1.020469125	-0.4065125583	0.758660167	0.0547527206	0.1136370098	-1.1787711068	-0.4872509895	-0.1177707302	-0.5872096996	2.2527090238	0.4808444497	-0.4736636382	0.8328834508	-0.1335292044	-0.5185918231	-1.8070575218	-1.5591116664	-0.470200799	-0.0933991389	0.076501762	-0.2889760911	1.0080420925	-0.3823417099
AEN	ND	0.151657321583262	0.1660162198	-0.0154192463	-0.2062896313	0.6273726549	-0.6600621767	-0.0702927249	0.1155230535	-0.3192398682	-0.1480729016	0.5356781801	-0.4390071438	-0.1656442775	-0.2176740402	-0.8231729206	-0.5485237684	0.4145260213	-0.5484606273	0.2102097014	-0.378747113	0.4479514812	0.9089229899	-0.0399124144	-0.3194138786	-0.1727939892	-0.2090634059	-0.3786890982	-0.1194226228	1.1405236756	0.2471160852	0.002460532	0.1786349391	0.1267062219	0.448533777	-0.1528347866	0.4299793892	1.2422995619	1.4113908944	-0.0787303649	0.9431224629	-0.3918795506	-0.0417948152	0.1530144244	-0.7947558393	-0.0644445982	0.1013900652	-0.5712144107	-0.0736704122
AES	ND	2.44880777944259	-1.2223208295	0.2311224805	-0.1138854594	-0.3482230281	-0.1607027897	-0.2012348352	-0.7171762863	-1.1485780503	0.2880985024	-0.1512362631	-0.2104160378	-0.1123828305	0.5204350481	0.5494241614	0.0143635111	-0.3718420227	-0.375865805	-0.869119557	-0.555714723	-0.0037026747	0.2170996714	-0.0147987522	-0.3711502772	0.7962050811	-0.3764643069	-0.855446979	0.3976711526	-0.515816404	0.400486407	-0.0513840456	-0.1501185089	0.5647091423	-0.184872482	-0.0801718385	0.1083144272	0.3797550217	0.9902628871	0.2268085807	-0.4256235428	0.4445465345	1.1228278107	-0.1675710279	-1.1577248828	0.5471850085	-0.2967922363	-0.5645827939	0.0128546227
AFAP1	ND	-1.80381999644171	0.3523892759	3.1524566733	1.8172565114	2.298645843	0.1631001722	-0.408735481	0.138312414	-0.6593523324	2.6348211015	1.4570258942	0.1799094383	0.1773075334	0.1662982633	0.0048626608	-0.0734857288	-0.4655779898	-0.873096631	-0.9265745206	-1.0307841679	-0.9143912627	-0.5708127316	-0.2769742575	-0.6165821084	-0.6305405258	-0.7855921909	-0.3259538812	-0.2885977188	2.5288917506	-0.7282650643	-0.3801571029	0.2173002403	-0.5786193172	-0.5705932043	0.0817401303	-0.3690334584	-0.4448503498	-0.484329756	0.0959088759	2.1138880698	0.6076317208	0.1933059526	-0.0466049491	-0.6031443364	2.593339211	-0.1236403142	0.378721436	-0.0454957247
AFF1	ND	-0.121600169605659	-0.1057640666	0.2702836402	0.0564052745	0.7157864263	0.2369483962	0.5666962238	0.0996065605	0.72514452	-0.0496144644	-0.1300662491	-0.0763351333	-0.2217698162	0.0938241769	-0.0491200372	0.4151119109	-0.1419075234	0.0939807463	-0.3422941384	-0.304527794	0.0574005709	0.3193853766	0.2046440865	0.1574737183	0.712857357	-0.3843661451	-0.0730385742	-0.0517920964	0.3145352912	0.0434576925	-0.1790652033	-0.5923594444	-0.4413699068	0.2674444112	0.3664010309	-0.6628583234	-0.2218317387	-0.0226549754	-0.0722792681	0.065800617	-0.5158716115	-0.3799230129	-0.124479426	-0.4861376347	-1.0853292438	-0.1755228522	0.1967384169	0.1002213788
AFF2	ND	-1.0407686352583	0.1228764173	-0.1190719175	-0.2664358288	-0.2311841031	-0.1344546705	0.349546816	0.0394810575	-0.2492349988	-0.2593900437	-0.1062750593	-0.1425028267	-0.0143298048	-0.0969350824	-0.1595473007	-0.258249374	-0.0304583823	0.3738830912	0.0567835079	0.0902774031	0.0560945277	0.1090442749	0.7492346595	-0.2202106232	0.407927949	-0.1914042535	0.022702849	0.3801333514	0.2736558498	-0.0676642282	-0.1364622893	-0.1200668551	0.4902619933	0.02943925	0.1018342682	0.3199279622	-0.0264860996	-0.2434872524	-0.0838566952	0.9019702349	-0.0593169204	-0.2516349407	-0.3236854326	-0.162153948	-0.1424473353	0.0714510745	-0.2109146502	0.1230268833
AFF3	ND	-0.430259355530909	0.109289064	-0.3561721249	-0.0225676059	0.5593162621	0.4192297046	1.0070409123	0.1962796987	-0.5353548603	-0.5835260265	-0.2468004106	0.2359879227	-0.1841139779	-0.4866024598	1.2434112135	-0.2812300094	-0.0910237962	-0.3985777008	-0.0251759949	-0.243196582	0.2460885431	0.5588462832	-0.1789902329	-0.5271962418	1.1248139747	-0.6959334851	-0.1377770868	0.9041410416	-0.2514736311	0.5616401586	0.0348240494	0.0000672187478842901	0.4534078543	0.0904540624	-0.3594682375	-0.8939529326	-0.4755010938	-0.451589026	-0.0940173064	0.6184783617	-0.3531501261	0.4172719636	-0.6410451404	-0.6115712341	0.0340587722	0.3763693893	0.0474300591	0.2735562589
AFF4	ND	0.519572089224282	0.0006976694	-0.0447572789	-0.1752424311	0.191977273	-0.1889782982	0.3707636327	0.2240387126	-0.1463230067	0.5386588432	0.364725436	-0.2912442558	-0.6258953843	-0.4359331007	-0.0482070987	0.2373516061	-0.0619522238	0.0772455104	-0.1870727934	0.2221596659	-0.5524204813	0.5527918269	-0.1777614324	-0.1576195704	-0.4496790138	0.0755521341	0.0673281301	-0.4854960249	-0.2568153283	0.0932471417	0.1173561288	-0.1421059533	-0.2974889962	-0.4005878232	-0.2525852175	0.2645350688	-0.2497518005	-0.0013687704	-0.3480583723	1.0847797123	0.1925780341	0.2568143716	-0.1277789837	-0.1933956614	-0.1316780993	-0.5866143685	-0.0665133304	-0.2774661227
AFG3L2	ND	2.4942753669908	-0.5180017514	0.5977425461	-0.2645772266	1.2556764132	-0.1601758824	-0.4584817406	-0.1816670828	0.3431378282	0.3557708038	-0.3853077883	-0.1090475653	0.2308068165	-0.1100291204	0.7262438168	-0.6199463795	-0.2227205879	-0.4129103615	-0.0914574019	0.6070355496	-0.3544159382	-0.3913382763	0.0417829269	-0.0284796131	-0.360855269	-0.5625886653	0.190151017	-0.6161589194	0.2195205705	-0.586593623	-0.3916347426	-0.2120729938	-0.7018922994	0.2553683097	-0.4107805413	-0.3016506602	-0.3930338128	0.0436733534	0.2842267093	0.4212231273	0.0499657465	-0.3524926196	-0.4618103618	0.2482965862	-0.290054864	-0.1667079963	-0.453926213	0.2544717028
AFM	ND	-0.818441536625499	0.0069586366	0.0295902449	0.0717047761	-0.1311209273	-0.1897457323	-0.0955903868	0.1285056812	0.0230834939	-0.0106214091	-0.0156703397	-0.1208500709	0.1946170855	0.1860861972	-0.2704027033	0.2812149746	0.2424103291	0.1591187175	0.1490972123	-0.2768734834	-0.0594843228	0.5430654369	0.2988757534	-0.1592466926	0.0351221255	0.1023873416	0.258086282	-0.127245406	0.3434208827	0.0475944088	-0.3253128194	-0.1229049995	-0.3905706041	-0.0365447703	0.1096994028	0.0476392182	-0.0256025602	-0.1425563592	0.1132319418	-0.1759498426	0.0062542863	-0.1603966562	0.0345023615	0.1698867262	-0.3306663721	-0.1477324764	-0.0222634248	0.1044758145
AFP	ND	1.48987906449228	-0.3355874762	-0.0142333906	-0.1663708566	-0.230334044	-0.0255045639	-0.1543729509	0.0047371449	0.0594853545	-0.2342093435	-0.2791199989	0.0187504949	0.1400419511	0.0441825289	-0.0755953212	-0.0820280233	-0.1341605063	0.3593431005	-0.1582152315	0.325767285	-0.2005819003	-0.2703105564	-0.5490829159	-0.017367118	-0.0436217256	-0.5177667551	-0.1336024385	-0.1970765575	0.3041723398	-0.2641390718	-0.1887097894	-0.3317368633	0.3328848171	-0.0395216945	0.5141039762	-0.5007228397	0.0561363461	0.3585394826	0.0831821956	0.8328854589	-0.3632660778	-0.1729303209	0.1342981994	-0.3763084778	-0.186298691	-0.1651723806	-0.2249222194	-0.4716962158
AFTPH	ND	-0.0528468597711232	-0.5659567047	0.4591277804	-0.3042664088	1.2346533446	1.2925253846	1.2171063049	-0.2333015086	-0.1829651975	-0.3389964761	-0.9326076371	-0.1495136737	-0.2593657068	-0.3990406822	-0.1804388051	0.4081384746	0.1533140489	-0.011636925	0.2995870237	-0.0451556705	-0.0122818422	0.9236658462	-0.0200753984	-0.1724460785	1.7268094185	-0.5813404549	-0.1718718509	-0.1622995976	0.1246546244	0.0132601968	-0.2030357876	0.0165122299	-0.3328076181	0.2179004318	-0.3016333268	-0.0466956951	-0.6763142301	0.3781452041	0.2001400308	0.3387599091	0.4036394805	-0.3339072955	-0.4220419807	0.0072411011	-0.0985251585	0.268342133	0.3570154293	0.6216950248
AGA	ND	1.56782497934503	1.1116191232	0.0383545521	0.8297166719	-0.2491902004	2.0671703593	1.8110484877	0.8586336317	0.8743425194	-0.5658856635	-0.9428187972	0.2127040334	-0.0349043529	-0.2231590025	-0.1956184497	0.3062882847	-0.2352134515	-0.6300564986	-0.4545299131	-0.6201062058	-0.3293369105	-0.2277743612	-0.2612263472	-0.4137502327	1.7489574538	-0.608277473	-0.2121860111	-0.571252208	0.9480419345	-1.0223326688	-0.6582945286	-0.4341920762	-1.1979117416	-0.2650501398	1.0493758246	0.383687207	-0.9807756126	-0.0984534844	-1.2185938326	-0.476723205	-0.6669017146	-1.1656410965	-0.0502005364	-0.4002298892	0.8273227013	-0.8662027948	0.9200793039	0.1917670371
AGAP1	ND	-0.771179811920449	0.0476402614	1.1857210213	0.3821693272	1.3880520935	-1.0197655571	-1.0053186269	-0.4423022677	-0.9751921627	-0.0940881362	-0.0888571313	-0.2612921468	1.265451919	-0.632171241	0.2542057477	-0.4753450924	-0.2745613405	-0.2135846007	0.0511355958	0.4539911928	-0.1747733778	0.0857538427	-0.1351743318	-0.0862671657	-1.8347251826	0.1513788383	-0.0416053644	-0.1613097702	0.8028765632	-0.176900103	-0.2546988477	0.6545000891	-0.138604794	0.4383501258	-0.5231706643	0.4037565613	-0.2571865742	0.1154122071	0.8514991	-0.264158508	0.8471448977	0.0806731277	-0.5415850715	0.005138561	0.1532830274	0.4943125573	-0.3456379186	0.1754459829
AGAP2	ND	-0.0547029136997618	-0.2449623343	0.1200575482	-0.3383778072	0.0920738473	-0.322689016	-0.1488265111	-0.2327649357	-0.173903652	-0.2911537243	0.0521445208	-0.0430984026	0.018762359	0.0628490507	0.1323370787	-0.3028396137	0.1285797029	-0.0008652073	-0.4035706964	0.1374715238	0.3157886515	-0.1994368075	0.0943549907	0.0710084682	0.4388139223	0.1035052292	-0.3684994203	0.3502248611	0.0468993842	0.0476754886	-0.2280177171	0.1035765504	0.1814508754	-0.0130923799	0.3891626228	-0.1566881958	0.6908224762	0.5506727386	0.0925304303	-0.4097435394	-0.1357235384	-0.1451209496	0.0796695558	-0.4821371674	-0.3627250179	0.7118252922	-0.2767720349	0.5444349276
AGBL2	ND	0.0174252047695113	-0.1269984376	-0.1924289946	2.9185697919	-0.3856472696	2.5695476298	2.1087327274	-0.1161071177	-0.1905429865	-0.3779315046	-0.2850076789	-0.157008949	0.2212749015	-0.1132065331	-0.2968063453	-0.2032422594	-0.1231937507	-0.2556617231	-0.3753030412	0.428573021	0.0930605267	-0.1430503964	-0.2806953272	-0.4034304432	0.7568055516	-0.3267666395	-0.4892248439	-0.1066202884	0.1092802134	-0.2414283556	0.4939726562	-0.0498233977	-0.1489788419	0.0411170588	-0.0908163298	-0.4502716854	-0.2918904238	-0.3058390295	-0.2280769286	-0.1910646034	-0.00049074	-0.1676941795	-0.4906731019	-0.5087284538	-0.2992076813	-0.2418655077	-0.0821480588	0.0217160781
AGBL3	ND	-1.64967683041159	-0.0053715037	0.0171030278	-0.0794323728	0.5833598569	-0.0074496145	-0.170784581	-0.067778275	-0.1181450474	-0.0763504534	-0.0681437307	0.0830558741	0.5249483727	-0.0205080397	-0.1500536252	-0.2306122049	-0.0957194878	-0.1231522024	0.0689052823	0.0028007028	0.0734021819	-0.1138180343	-0.0587687495	-0.0798175688	0.0360760599	0.0207684669	0.1234467309	0.0650335132	-0.1935258454	-0.0950738087	-0.0829984502	0.0868537998	-0.0235838939	-0.0702820172	-0.1228256048	-0.0478800279	-0.0488875253	-0.181345705	0.1103984895	-0.1427502022	0.1728198534	0.242291429	0.2821934072	0.3108111494	0.0479595564	0.0934165453	-0.094350981	-0.0224552773
AGBL5	DOWN	-4.37705736336367	0.0448835369	0.5760809647	0.1634877624	-0.1626603669	-0.5813442501	-0.3594037963	-0.20218436	-0.3696274364	0.0492380611	0.1764381491	-0.0535062934	0.7936574077	-0.1869593793	0.1715819744	-0.5120224218	0.1874924259	-0.103460229	0.4200435467	0.463060823	0.1706272193	-0.0809834072	0.4249881676	0.6074749203	-0.5100562481	0.2578212575	0.2969883867	-0.0597634957	0.549005435	-0.0953062889	-0.4538539243	0.1411174294	0.5057409138	0.9457780697	-0.1171208292	-0.0757395242	0.1875284932	0.4833704413	0.604425397	-0.1156056329	-0.2133223557	0.3898166888	0.4241923508	0.3021654041	-0.4589638204	1.3869890892	-0.0443586362	1.5003337584
AGER	ND	-1.81836128270153	-0.2713660403	-0.0224760812	-0.2744491786	-0.0459623826	-0.0093317165	-0.3936094702	-0.1588187211	0.1900298747	-0.1059613882	-0.152488601	0.097570121	-0.0279653349	-0.476458366	0.3891715847	-0.1224645308	0.0521114668	-0.0649797462	0.2003665801	-0.1292295374	0.3506053792	-0.1780553464	0.3606170577	0.616537621	1.067665863	0.1531295139	-0.0700647838	0.2140809753	0.025035695	-0.0103931468	-0.3558233051	0.3221701606	0.3000798096	0.3088102938	0.4763570148	0.1463097222	0.6687124494	0.7712242304	0.4964559759	0.0323283144	-0.0823221263	-0.0717793652	0.405853674	0.1527854888	-0.257361799	0.3316068994	-0.1093848125	-0.0712695565
AGFG1	DOWN	-3.42603787060691	0.1868196742	0.9645005111	-0.0279553659	0.2960815712	-0.0379906926	0.6795600383	0.0184341246	0.1279203684	0.1014588739	-0.1611658561	0.2054371437	0.5786791376	0.0302987202	0.1046172005	0.3750839062	0.0781422871	-0.1332214005	-0.2127383564	0.0667888648	-0.4327245742	0.3113682393	0.1492457794	-0.1963623974	0.1159116333	-0.2853714308	0.0267479388	-0.169342871	1.5132835355	-0.0705184455	-0.3166526111	0.3151396818	-0.1879381451	0.2051333652	-0.2145655183	0.090471811	-0.4168181961	0.8024579594	0.4068017235	0.5104482467	-0.0129370368	0.0089938375	-0.0902932837	-0.1489674664	-0.2820337741	0.4321866461	0.4344954624	0.3505129096
AGFG2	ND	-1.16497814255125	-0.1401981005	-0.0194227184	-0.0592772937	-0.164291551	0.2782225335	0.079345799	-0.071784808	0.0719225766	-0.1847912647	-0.1670017499	0.0994728279	0.0571226777	0.0191437546	-0.0689336972	-0.010056987	0.1583852865	0.1353876343	0.1029931279	0.1864502764	0.1509377007	0.0042601036	0.1110392907	0.0324097617	0.2794273285	0.1933746597	0.0757472248	-0.0213721994	0.1187082838	-0.1385228316	-0.1818164533	-0.1400165287	0.2318459641	0.0742214775	0.0998815915	-0.0030378096	0.1080156639	0.2612691986	-0.0280886542	-0.2334934021	0.013147284	-0.174371793	-0.0972342246	0.0699448637	-0.0914942651	0.0971264654	-0.1404114934	0.1142268518
AGGF1	ND	0.990921193418176	0.2339080041	0.3423395657	0.1959672104	0.3142743942	0.0617036979	-0.0582205095	-0.0586413877	0.0819837124	0.1503410711	0.0950174414	-0.1592885894	0.1758613315	-0.1109295823	-0.3893125435	-0.1373550452	-0.2754039719	-0.1890909548	0.2243795905	0.199930552	-0.4798793983	-0.05319204	-0.4608541879	-0.4409666141	0.1321935693	0.0972335986	-0.0544043215	-0.5189771575	-0.0854027476	-0.1441791129	-0.2216990269	-0.0272476553	-0.3094359945	-0.0799658576	-0.2416858174	0.017358047	-0.3465547121	0.5407992492	0.125475089	0.2184277764	0.3367794181	0.4105321382	0.1282395336	-0.4095152291	0.1049061562	0.1379965067	0.0981100997	0.1512781342
AGK	DOWN	-3.57653054975952	0.6787645022	0.1122207298	-0.1423082774	-0.3061540581	-0.2700662616	-0.0788285169	-0.0092439358	0.1070534454	-0.0685736606	0.0932903123	0.7922628186	-0.114298331	0.1840869336	-0.4571843341	-0.4994872741	0.224761323	-0.2486930593	0.0720447919	0.6292997465	0.1799860375	-0.5558729713	0.4678818306	-0.0927337341	0.1698242407	-0.1264362039	0.0400902649	0.3488389843	0.0748609693	0.0416989199	-0.1070430575	-0.0943890733	0.5188354299	-0.1778124777	0.0920566681	-0.1492969479	0.4239666177	-0.2978434702	-0.4064008157	-0.3557863308	0.3205793805	-0.1320758825	0.1729174574	0.6988988533	0.2192018203	0.3376712071	-0.1789273778	0.1636628012
AGL	ND	0.184224958892405	-0.1416418682	0.5956012579	1.685889329	1.1228788509	0.2297751833	-0.0859445485	0.5507299509	0.963803228	1.2341664523	-1.3568881198	0.1178045028	-1.1940233317	1.3596073912	0.4122320088	0.0671681529	-0.3046795224	-0.2790483177	-0.4583627776	0.6506623536	-1.2970914272	-1.3308301159	-1.7151774046	-0.3497022786	-0.7386768784	-0.1624201045	1.7933380151	-0.8562891289	-1.4611027945	-1.3954712352	-0.2469806761	1.1902998656	-1.4370546849	-2.5100906466	-1.0365615713	-0.4421189635	-0.5955431134	-0.0548616003	1.194229292	0.1210419662	0.1467789814	0.3390921325	-1.083251446	0.3073996571	0.7484286569	0.3183520124	0.0357347725	-0.8574529908
AGMAT	ND	-1.90910167751426	-0.1058761905	-0.3209128833	-0.1952386352	-0.06841837	0.6403606434	0.7871612024	-0.0188942955	0.35690882	-0.2483319446	0.1959846955	0.1704017582	0.2491529765	-0.1338555369	0.3117492085	-0.0760974589	0.1045375053	-0.2664908867	0.0216714055	0.1093991325	0.0917692326	-0.0737552381	0.041607571	0.3875384421	1.4030823513	0.083870069	0.201880708	-0.1884951191	0.6449149804	-0.2753542013	-0.1909534903	-0.1499980505	0.0916611315	0.1275028506	0.3197430413	-0.0789398833	0.0092711307	0.0527540761	0.2251201869	0.1281123376	-0.0617705451	-0.1545916758	-0.1850316291	-0.0317029174	-0.043793927	-0.3413935685	0.0099617412	0.0067688899
AGPAT1	ND	1.04529925061834	-0.4353986579	-0.0406038089	-0.3352085606	-0.5017427649	-0.5377256237	-0.858974232	0.1949799669	-0.3142451206	-0.1916030691	-0.0011638383	-0.2352732911	0.419983133	-0.34382646	1.5512210685	-0.3332494496	0.2174156761	-0.1209605541	-0.1022662121	0.7349574507	-0.2114306385	-0.3034504112	-0.2287711825	0.4926660287	-0.5160297142	0.1721397059	-0.126978258	-0.2689559374	-0.3194089808	-0.411976211	-0.7625477335	-0.0591485186	0.0877532469	-0.0684318541	0.5351913682	0.2150451968	0.0526232452	0.0049278689	0.2097542289	-0.2873086806	-0.1379197962	0.1257004024	0.3180339905	0.6081953135	-0.167042367	-0.1563530874	-0.2549703087	0.1918395764
AGPAT2	ND	2.27054560959701	-0.3696510593	-0.0382146949	0.0520360986	-0.2509950502	-0.3888720148	-0.3427184061	-0.3540132646	-0.0607468775	-0.0479361904	-0.2343806811	-0.3600138476	0.5058712953	-0.0644810011	0.3742325328	0.4970643246	0.1142386856	0.0656794464	-0.2076682396	-0.1251619208	0.0442650372	0.0622797407	-0.1826430362	0.0189947778	-0.0869235395	-0.2409593637	-0.4554529785	-0.2813326178	0.4425456712	-0.1854495211	-0.4088507138	-0.3121117589	-0.1556785182	0.1511246023	0.2153625137	-0.1360301583	0.2710256676	0.1749378025	-0.1385412464	-0.3614285813	-0.1932308417	-0.152142392	0.201303328	0.1251399352	-0.3839811846	0.204408357	0.2017806474	0.1829647778
AGPAT3	ND	1.39637754939146	-0.0946828975	0.1293817831	-0.1178427574	0.35525135	0.4283722861	0.0307108885	0.2129626938	0.2397234882	-0.2658572019	-0.8613350672	-0.3391412945	0.0647910997	-0.652384232	0.0642645321	0.2250030405	-0.2579166523	-0.1002811527	-0.1529092254	-0.0833791681	-0.3752289454	-0.0953036522	-1.0372172211	-0.1083277428	0.2569228225	0.0779558491	0.0602792342	-0.6412550854	0.3403318385	-1.1957235482	-0.0680451104	-0.1484953416	-0.1057578332	0.1495064341	0.1583706475	-1.4509859426	0.0204300112	-0.3450148372	0.0793124173	0.6229045826	-0.2763588936	-0.713678987	0.2500655143	0.4052789375	-0.5022239078	0.2357980737	0.2753227862	0.3105135606
AGPAT4	ND	-0.347946624789284	0.0501044487	0.4972792251	0.2716997497	-0.753170988	-1.1996975669	-1.123569752	-0.2833734711	0.1673040795	-0.949395528	-0.0884129773	-0.3524354298	0.7545347563	0.7793708754	-0.5848055152	-0.3843778978	-0.1338210472	-0.0673271623	0.2958274874	-0.2264447933	0.2542074842	0.0561580986	-0.1690386672	0.1273025906	-0.9413702816	-0.1074379304	0.3244428579	0.0099259758	-0.377756245	0.0828164653	0.0004717059	0.6098067002	0.2695636471	0.2006180563	0.1081198383	0.2049760488	0.5373057501	0.2004970467	-0.1833701278	-0.6712284261	-0.8197609119	0.7341348705	0.2693007257	0.6362006737	-1.0174280494	0.1522607037	0.219512345	0.6367195139
AGPAT5	ND	1.66436519048035	0.9306412792	1.1128774142	1.4188165664	-0.7635915444	-1.5240291485	-1.5848980584	0.2120197342	-1.4199612125	1.1910123244	-0.6680285569	0.4651642026	-0.097015197	0.6139618491	-0.9084988232	-0.7863418447	-1.2681598931	-0.4491121485	-0.5259107744	-1.1148679302	-1.1454685533	-1.2961741364	-0.3536289487	-0.7442396726	-1.4403046957	0.6500941366	-0.0480027875	-0.7085137658	-0.2925775424	0.0509718974	-0.2091409017	1.3862252797	-0.4242566188	-0.8518555093	-1.5043136511	1.9620455424	0.8410631424	-0.6501668219	0.2530709018	-0.6471265763	0.3929396109	0.8765661503	0.8088481511	1.2942257167	1.6874023388	0.6728460604	-0.404042143	-0.5063797489
AGPS	ND	-0.979456154502192	0.810153313	0.9614208067	0.3788531739	0.2894777601	-0.1307642856	0.0153033483	0.384544361	0.2570722756	0.2285096593	-0.2685405224	0.4525672988	0.3598444532	0.4481619692	0.1032725038	-0.668235714	0.0125114258	-0.5555473329	-0.1335823988	0.0311864264	-0.7578440246	-0.4215141166	-0.3157787702	0.1838383178	-0.6980322154	-0.8321458355	-0.3082877289	0.1182361105	0.501589184	-0.604009201	-0.8752716686	0.1720341668	-0.867206569	-0.1452483431	-0.2543313058	-0.4865641333	-0.861992434	-0.3805993133	0.2948852281	0.8374656156	-0.5036466155	-0.1770938161	0.2038738894	0.6222429305	-0.2825631626	0.6201108258	0.6831944612	0.3875607403
AGR2	ND	-1.8894390377911	-0.7413110083	-0.6201145105	4.630719913	-0.6247206509	5.356389466	3.9336515336	-0.5086981735	-0.4569892214	-0.5791618524	0.4751308342	-0.4510112764	-0.3990654724	-0.4099662473	-0.4090197116	3.7655766171	2.6908891972	-0.3365125044	-0.2638296094	-0.0872880221	-0.0477199165	-0.2499256282	3.3498500494	-0.1902174544	-0.5186984883	-0.2430588758	-0.3740947549	1.454742438	-0.3555919897	-0.5402691235	-0.530107593	-0.4076447975	-0.4529720311	0.0740791089	0.1199712279	-0.5074201933	-0.64462395	-0.5871674743	-0.3840290224	-0.7430355541	-0.2289597097	-0.6210901941	-0.3374565193	-0.6558940344	-0.4208186543	-0.6608755622	2.9684284785	-0.6453828186
AGRN	DOWN	-4.7027508342768	-0.1120191348	-0.1262144655	0.0827905261	-0.110190201	-0.5159814491	-0.2639487275	-0.058243878	-0.0946147058	-0.125824196	-0.191195082	-0.2470176557	0.9394455587	0.2220985365	0.3226804209	0.3465423648	0.3042575673	0.2619373811	0.1021754888	-0.0825603004	0.3690006821	0.0716515483	0.5051325565	0.4159695217	-0.2587425758	0.9083342702	0.1330800567	-0.0358323286	-0.0152414887	-0.0385696106	0.3367524327	0.6439387307	0.0658538225	1.246892164	0.3330346747	-0.4672987736	-0.1006277181	-0.2162640476	0.5986178828	-0.1510728774	-0.2297781299	0.7936549406	0.0850389099	-0.0131373393	-0.3137721627	0.6742684208	-0.0139081015	0.1033639893
AGRP	ND	-1.82974988455165	-0.2743197674	0.2902942291	-0.0597970011	0.0380938974	-0.2351641326	-0.1967655675	-0.0065037098	-0.1682898898	-0.2674638957	0.0173654544	0.1423941674	-0.1175992609	0.2310957397	0.1576143894	-0.2516191624	0.0292745393	0.1363398125	0.3953927474	0.5477453881	-0.0696634798	0.389118712	0.1207037918	0.3860937014	0.2752961422	-0.1223413765	-0.0885753139	0.2364626569	0.2688583947	-0.1157194081	-0.2221167753	0.0937479497	0.3515665335	0.122135823	0.052482201	-0.0088092996	0.6311196814	0.6407107938	0.1452219996	-0.2100023767	-0.1762832697	0.0065667993	-0.0765732635	0.013998011	-0.0191927649	0.1089698337	-0.1589056487	0.0138286171
AGT	ND	-0.912506601191993	1.9043020512	0.4653925607	0.6465487184	3.3513398666	-1.7116964269	-1.8003124379	-0.6590809461	0.4500501605	-0.4304681408	2.269233853	0.3140784095	-1.5477918112	-0.9032119804	2.5232540994	2.5535995524	0.1322261286	-1.2088239099	-1.6278682049	0.0832362924	-0.8033294891	-0.7756683682	-1.7183904641	-1.9071642551	-1.124797622	-0.6094594029	0.6769985082	0.5070563567	-1.7279710109	-0.6925459713	-0.8360969843	-0.4824482335	-0.4444374794	2.5527672557	3.1312424036	-1.0698812401	2.3450975747	1.6369110646	-0.6056020191	2.2645475553	-0.461876127	-0.8359981094	1.1087331418	-1.3197723984	2.4446173393	-0.8249244833	0.9914295065	-1.4652423591
AGTPBP1	UP	6.0948432260654	0.1205866781	0.7054129243	0.1075003297	0.713153312	0.0186947646	0.0697767938	-0.3406539177	0.2712620839	1.4308274207	-0.9971846177	-0.040322779	0.366722225	-0.5396187341	-0.6780038634	-0.7472223989	-0.9551415586	-1.2617780971	-0.1204530176	-0.7464697478	-0.5439277053	-0.4397872	-0.3865711402	-0.4383530205	0.4775039276	-1.1059291814	-0.6438347439	-0.5977276451	-0.2177372467	-1.2346899874	-0.1193722526	0.5465043824	-0.6253959818	0.5223679492	-0.8475877271	-0.6476589408	-1.811123387	-0.6150302475	-0.5877282592	-0.5230960886	-0.9517536461	-0.0331334136	0.288642715	-0.0650132044	0.9461090686	-0.0939946844	-0.3409123603	0.2974733807
AGTR1	DOWN	-4.81942579947267	0.1827371386	-0.9099279403	-0.275976486	0.715854253	-0.9788205188	-0.96749718	1.0553298151	0.6069156685	-0.6129534517	-0.5805097078	1.5084141431	2.4468182568	0.1898301374	1.9175602584	0.4783048558	-0.3042079982	-0.5435091694	1.0476999263	0.7648491941	1.1904350492	0.412283558	-0.5821277772	1.7139998169	-0.0743394143	-0.0489112066	-0.1169763315	1.1002886119	2.6531452215	4.4239938484	-0.5114248686	-0.7633553939	-0.3390656007	0.4878467671	1.6635201715	-0.8532118229	-0.7181889459	-0.828161954	-0.3159837729	0.3071505069	1.779294714	-0.5837494363	0.6070200065	-0.8376153522	2.1923902204	0.9390588109	0.1244464298	-0.3375640402
AGTR2	DOWN	-5.44427736159907	3.5687572826	-0.8693644915	-0.6198194684	-0.9753108965	-0.9865667548	-0.8309231891	1.5941269805	-0.5026454257	1.9467558979	2.9703278057	-0.8316173302	1.6566416254	-0.3012290379	-0.1442532912	-0.9701630522	-0.245248034	-0.6696434086	0.4748516751	-0.4741037071	0.004351395	-0.3370017678	-0.8211804984	-0.8078022006	-0.6422359227	-0.6058259341	2.3080435336	1.3590203673	-0.6256515267	-0.3832157409	3.0326529852	2.0024636394	1.0765090752	0.1667121581	-0.4796689865	-0.8051048891	0.8868811074	3.7266706702	0.4180999672	3.0999725295	1.7316536506	0.4600531027	0.3792124719	-0.8653293474	3.1884281891	1.6569916663	-0.2007745951	-0.5838263856
AGXT	UP	7.88548326931242	-0.6665222357	-0.6613586974	-0.8854003094	-0.578042537	-0.9516571279	-0.7148927454	-0.5776513479	-0.7080576337	-0.6997051498	-0.4905149332	-0.6655269743	-0.6047792012	-0.5218875083	-0.5359284639	-0.5869039568	-0.5780908539	-0.4956217021	-0.3127714209	1.2958907317	-0.3688475541	-0.3809109283	-0.422495721	-0.5306051217	-0.6763684315	-0.2406934929	-0.5107446942	-0.7703277492	-0.3925746306	-0.3805864293	-0.519218576	-0.3347782368	-0.530725239	-0.07568214	-0.5512941108	0.6946643305	-0.5714304807	1.1242784919	-0.3151159979	-0.6639867185	-0.5613639645	0.7615066506	-0.5950640331	-0.8691967234	-0.6433625881	0.8985807953	-0.6812808951	-0.4966964842
AHCTF1	ND	-0.695131323586385	0.3178868523	0.7808656944	-0.454605778	0.1300971301	-0.4399205355	-0.1177733811	0.1166135188	-0.7197843609	0.8955677993	0.3000343783	0.2678426305	-0.0599818589	0.0723807349	0.3315840479	-0.3510277939	0.1801248745	-0.3994707983	-0.0642722571	-0.1402374688	-0.3517253635	0.3368189042	0.1685725634	-0.0700069952	-0.4148061987	-0.9671985844	0.0784522177	0.3970426903	0.5638539146	-0.0747790487	0.2757838917	0.1331032713	-0.2795096014	-0.4746900495	-0.6267512365	0.9280719584	0.1127061328	0.6910155763	-0.2625508019	0.4751540235	0.3376701514	0.2803843687	0.5877933246	-0.0545674792	0.5890209506	-0.2785084384	-0.3704797935	-0.0109984305
AHCY	DOWN	-5.11777535463937	-0.0257725506	1.1596994221	1.3046787942	-0.1516424908	-0.9863139141	-1.0841146098	0.0262259898	-1.1966003598	-0.2726151223	-0.5485712631	0.476823426	1.6393921133	1.0780686252	0.9868297084	-0.6261435695	0.7653126347	0.8816526347	0.4681770149	-0.4788973038	0.3303046762	0.0559696215	1.0013404169	0.3490902974	-1.3732805048	0.5161000404	0.1190377039	0.8690514391	-0.7390411009	-0.3668767813	0.1031593128	0.3816201967	0.1809854161	1.3600938737	-0.100310321	-0.68269459	0.9205819633	1.2968382012	1.474925224	-0.2173451157	-0.6308547422	0.3465864607	0.7832820782	1.5907413948	-0.9348429084	0.6104414791	-0.0056541791	0.6310958693
AHCYL1	ND	-1.63439849159279	-0.1073578266	-0.220726723	-0.3162537662	0.5552027927	0.0900925603	-0.274296726	0.1091215994	0.1875670235	0.0647186088	0.1386333267	-0.0267286809	-0.4012729651	-0.1420818637	0.8266816326	-0.265622602	0.0402948289	-0.1302507954	-0.1359755403	0.1525116121	0.2606730944	-0.448673742	-0.0003948242	-0.1720025965	-0.2249956164	-0.0678213265	0.0596101367	-0.0152986298	0.0090970117	-0.2412985527	-0.1221160716	-0.0955405261	-0.029424112	0.2021119895	0.274784515	0.0892495833	-0.1543992896	0.4892436919	0.1382240093	0.6671519566	0.3423174605	0.2072343184	-0.1252525331	-0.0918727217	0.2713982345	-0.0989124762	0.2542988016	0.0539558313
AHCYL2	DOWN	-7.17503617406047	0.9921169333	0.0332152511	0.2837265397	1.0555258133	0.0433695119	0.5716673908	0.0030337023	-0.0962986853	0.226253205	0.006201796	0.4817550821	-0.091289686	0.0549095774	0.1832504964	0.5523796499	0.1969570189	0.0940849185	0.0499399821	0.2723707628	0.9160239607	-0.7471694894	0.2857306325	-0.4206322613	0.4609101024	-0.0301585834	0.7863574435	0.3216426516	-0.3147029792	0.2858485634	-0.0400663037	0.6255123209	-0.2644568042	-0.1306666174	-0.110010431	-0.8126610705	1.4839147993	0.4879231017	0.6640774385	0.5077391687	0.3875281824	1.4408815359	0.0024055659	0.6983294338	0.4000668713	-0.0383768895	0.824414412	0.2341205403
AHDC1	ND	2.58452645078638	-0.5417191851	-0.3107420203	-0.3966941302	0.1339813289	-0.6709094911	-0.7914306854	-0.1665795127	-0.507781038	-0.2439780449	0.1938951682	-0.2584662867	-0.172542581	0.1348442949	0.7426650094	-0.2741591621	-0.1224929748	0.2346757416	-0.0033703205	0.7120351433	-0.4310443072	0.060229247	-0.3556931577	-0.1325295065	-0.549358284	0.2477192329	-0.0498550386	-0.0783084456	-0.1400599	0.0894823923	-0.2569411154	-0.4744421652	-0.2144967101	0.2175513828	0.0115728746	0.0410192827	0.5317512551	0.1899960474	0.1242880109	-0.2465136803	-0.1055612888	-0.0309967508	-0.3770294864	0.1529852817	0.4163948765	0.0743873793	-0.1649436434	-0.0115420707
AHI1	ND	0.671201687379456	0.019677343	0.5647408169	-0.2066264793	-0.5527531779	-0.2495986408	-0.2507616089	-0.1708901245	0.0118943228	0.1470072201	0.3311382312	-0.1155284038	-0.7259845222	0.0057605301	-0.3180841177	-0.1179935953	-0.0459016604	-0.1602998749	0.1957484402	0.1960880729	-0.2343485542	-0.0363130132	-0.300303311	-0.1796877825	-0.307005362	-0.3227815156	0.226435506	-0.2152367759	0.1176281716	-0.2007235387	0.2311991888	-0.1896612077	-0.0291342485	-0.2996839445	0.0004501735	0.1833871035	0.5265245748	-0.208611451	0.0371573009	-0.2451887644	0.4312872749	0.0494803734	-0.1529257554	0.120624406	0.2823078955	0.0026687837	-0.3187715448	-0.5470975561
AHNAK	ND	1.61701961195511	-0.5325042417	-0.3036286268	-0.0752341596	0.4748824698	0.1128349578	0.2849046604	-0.1106163087	0.4931836662	-0.14659192	-0.4478994178	-0.1068939243	0.6006339434	0.0558392619	0.2540598153	0.2351608418	0.404857354	0.482606648	-0.0128526856	0.327862332	-0.118748643	0.0148408812	0.214381396	-0.0152646911	0.0734496226	0.2553973118	-0.2651764312	-0.1190519047	0.5618771238	0.5643230499	-0.1920755865	-0.0869145904	-0.3766990511	-0.2696483243	0.2196352165	-0.1363440261	-0.1106857438	-0.3812879916	-0.4998987757	0.037877485	0.0858684592	-0.4766757884	-0.2510773324	-0.300311645	0.0400076654	-0.13255761	0.2935112738	-0.2893994823
AHNAK2	ND	0.32952915889255	-0.9881050213	-0.9242639122	0.5914734002	0.1393725194	0.5596608786	-0.0212066128	0.2205604079	0.1769312521	-0.7658864231	-1.0504586946	1.5608895468	-0.5590268733	-0.0139554679	1.4332784668	0.3415042657	0.1768361104	0.166797648	-0.048675886	1.3451502418	-0.8727950651	0.6126182011	-0.0349748506	-0.2219781915	-0.8494145592	0.3994789629	-1.0671693824	-0.9888261212	0.6610467888	1.1868571261	-0.6703575938	-0.0244375677	-0.9345043499	0.3582792908	0.4319653622	-0.989621873	0.613429596	-0.4468344829	-0.0565889906	0.0225818547	-1.1601924513	-0.1121681065	0.1577157622	0.0666357482	-1.2646582619	0.3008273258	0.8466603195	-0.5798227067
AHR	ND	-0.935170335573674	-0.0604777129	-1.2035889118	1.6896303384	1.1364161189	3.1105610389	2.8739238095	1.1159984527	2.0358896948	-0.4773660289	0.4028958402	3.1345087867	-0.0319274555	-0.0270757546	1.0986679429	2.4428664192	0.6370625724	-0.6084335728	-0.606493653	-2.0055123853	-1.2280239428	-0.0000609709355678945	-0.0993250496	0.4179081574	0.8313049634	-1.2297707179	-0.8137953353	0.1108867567	0.6866866557	-2.2021776809	0.122263786	-0.6029921341	-1.0287755255	-0.0574584776	1.1247633483	-0.944524707	-1.2646012158	-1.8878979687	-0.2488922488	0.0360787856	-2.5457312215	-1.2390457657	0.0653621308	-1.0584028844	-1.9544381808	-2.1465036349	1.9355994698	-1.604566104
AHSA1	ND	-0.102020592493154	0.6204773547	0.2075406744	0.0768431419	-0.9297852307	-0.1586583607	-0.1707484226	0.2168341394	0.1268022289	-0.1960902389	-0.4969843102	0.3496408187	0.3289668406	0.4259230478	0.165892082	-0.1560242512	0.0023619438	-0.3997306489	-0.386578981	0.2840102101	0.3404362497	-0.0851648505	-0.1660140781	0.0164382675	-0.5596584123	0.0737003373	-0.5446519797	-0.1923522953	0.2197770004	0.0286724704	-0.1365063	-0.0605053524	0.2530826659	0.2036583043	0.0246475218	-0.2371280726	0.9742379307	-0.2069222782	-0.7442611885	1.3851337504	0.3910964448	0.3783229641	0.36963805	0.8522961843	-0.8671572806	-0.9991200749	-0.396064806	0.9598519613
AHSG	ND	-1.38748403088207	-0.0878815782	-0.0851254274	-0.0606748479	0.0565229705	-0.2534587773	-0.1929132906	-0.0029314566	0.162829858	-0.050838413	-0.0884305248	-0.0071327633	-0.0286358947	0.1762169735	0.005463258	-0.0957727751	0.0161644784	0.1184852473	-0.2891592789	0.2663055177	0.2869014124	0.0417417306	0.0350660022	0.0029648368	0.0778050659	0.1610359541	0.1099543086	-0.2219846042	-0.0054233984	-0.0409726247	0.2025432623	0.3096167448	0.2886885027	1.3822021477	0.3011017443	0.0144365938	0.557153087	0.1831670574	0.0107788339	-0.1436775367	0.1639408857	-0.0950210097	-0.1305614185	-0.1433991197	-0.258654212	-0.0640049555	-0.2625868524	0.0547248465
AICDA	ND	-0.090804715622036	-0.392817284	-0.1433538304	-0.3119442636	-0.2429124733	3.259177456	3.7302905189	-0.2138352747	-0.2738770119	-0.0435369415	-0.4043706492	-0.1885546712	-0.2434817609	-0.2794399469	-0.1693656898	-0.1758892791	-0.0341007052	-0.1661856493	-0.3873537729	-0.1774699111	-0.0876097072	-0.2851998621	-0.2611766751	-0.1526548856	3.6493239065	-0.0169862121	-0.2025459944	0.0104129722	-0.1270855305	-0.2484917913	-0.0559735396	-0.1703626802	-0.0473243621	-0.1200719368	-0.0822723855	-0.2347358281	-0.0693175602	-0.3915279133	-0.2144516239	-0.222336078	-0.0481473395	-0.1217583612	-0.3021592889	-0.3465005937	-0.2396191758	-0.0050523942	-0.2826720961	-0.1883596624
AIDA	ND	1.39335524365305	0.1579544709	0.0440555339	-0.0650445658	-0.4355314977	-0.0302911551	0.1084408615	0.2728766043	0.1084924108	0.1832182944	-0.0945144901	0.3806194928	-0.2839993427	0.2744999245	0.8878796335	-0.2249772328	-0.6501343828	-0.4661324889	-0.108266408	-0.3868489351	-0.8350019853	-0.4908552199	-0.4294018687	0.3016606047	0.3115348348	-0.527655608	-0.2837820206	0.2716545283	0.7061543678	0.1469847256	-0.5165204237	-0.444433829	-0.7198553399	-0.2813725978	0.048782019	0.7662089341	-0.3911740478	-0.6791434828	-0.1208643952	0.3295642336	-0.3701719957	-0.1137640212	0.4075302533	-0.1654451864	0.4851751024	0.3833407191	0.1146639145	-0.3327893029
AIF1	ND	-0.694673154127757	1.2782540666	-0.3701629817	-0.1522854459	-0.2853846123	0.3841009969	0.8325866144	1.0738291541	0.9187057737	0.0364733216	1.5002100653	0.4140931731	-1.1844148369	0.3306945101	-0.3044789206	0.6614416566	0.1780273288	0.3819839678	-0.3198860784	-0.2415670405	0.5404753205	0.0782258745	-0.0456708228	0.4064670258	1.0831107265	0.3668730648	0.1356070688	0.1470287813	-1.3389865685	-1.0590766106	-0.0573683568	-0.4507550591	0.5560648218	0.0472467697	0.9036280682	-0.5306703393	-0.659872904	-0.2456427507	-0.4997777502	-0.4854538168	-0.83543631	-0.4859083557	0.3730231064	-0.5480577916	-0.3741347924	-0.2477658108	0.9408002393	-0.2272337956
AIFM1	ND	-1.89869594126958	0.9116390355	0.8884889908	0.1756512795	0.2458196273	0.0099080566	0.0851944438	0.1730937574	0.4065251795	0.3923869733	-0.2151127345	0.3780082379	-0.0466732365	0.0501466663	0.1845187126	-0.6716925207	0.2986584588	-0.231784528	0.1561481505	0.4304978613	-0.7101829815	-0.3100006987	1.1623866222	0.0067930039	-0.0663660151	-0.2276992142	-0.0436484885	0.9735424918	0.6250587059	-0.898218742	-0.3000772761	0.0016191487	0.0297612403	0.6935158	-0.2597702683	-0.2573284278	-0.0256803039	-0.5177902631	-0.0254767191	-0.2008416044	-0.0924611536	-0.1480042287	0.2028335782	-0.4260281218	0.0489106441	0.0419659567	-0.1345828616	0.2739253666
AIM1	ND	-0.856079982252336	1.3482095448	-1.6800194934	1.389204974	-0.7880093499	4.3634798812	3.7288038885	2.020604379	1.9910238394	-0.9467439877	-0.6522121139	0.906572089	-1.75755342	-0.4971372363	-1.4981478677	3.068160502	1.5320686987	0.8656831803	-0.6974774688	-1.7492679656	0.8723188638	-0.4641020988	2.5565001907	0.637667758	3.9556708434	-1.1164422752	-1.0596492624	0.559295963	0.4181835766	-1.7881615913	0.0028671003	-1.7133919755	0.60690028	-1.5714940644	2.1524254241	-1.8076569878	-2.1546938672	-1.680760521	-1.3129311077	-0.161337676	-1.735530806	-1.8816364584	0.0074329933	-1.3391016846	-1.584124988	-1.5058582526	3.6280733014	-0.7865468214
AIM1L	ND	-2.77169729516908	-0.2262430365	-0.0619375838	0.128891687	-0.3540002772	0.4231406475	0.1937612876	0.18379384	-0.2181284028	0.0090776623	0.1101706268	-0.0022716024	0.1130450378	0.1854925871	0.2303497851	0.9399296758	0.3476742795	-0.0053307589	0.1025698377	0.0599592572	0.4377422026	-0.0532070207	0.2611630696	0.122201242	0.1943620227	0.2155612773	-0.0032089523	-0.0030363401	0.3230733928	0.2506618812	-0.0935734978	-0.2659269933	0.07753381	0.2865136579	0.5049952446	0.0814417094	0.3019811861	0.5561766093	0.1056657874	-0.0427517261	0.1492006816	-0.153049811	-0.2837017207	-0.2758456098	-0.1055676863	-0.1067454877	0.6411265838	-0.0797687001
AIM2	ND	-1.21543861185812	0.5203892069	-0.3100803706	-0.2556650925	-0.3814863358	3.7082809341	4.0174924656	0.2704270998	0.6227930264	-0.5030191867	-0.5190244797	2.1760021472	-0.3899543545	-0.3859292855	-0.3932060586	0.1345796405	0.193805062	-0.1453198588	-0.3213107872	-0.2894858178	0.2312603446	-0.4402979969	0.0953297515	0.0090364659	3.9138749326	-0.4997193977	-0.0531778146	-0.4952611969	0.6281190493	-0.4832302432	0.3679295829	-0.4212591114	-0.6386310635	0.2218262694	0.4982701796	-0.5388742158	-0.4013507752	-0.7523131892	-0.6275921991	0.8752018853	-0.6805815882	-0.1817729465	1.611886492	-0.2375841313	-0.4993510912	-0.6317662873	0.6029586229	-0.3625286124
AIP	ND	-0.286776145755325	-0.0975412942	-0.2318930846	0.3207316423	-0.1007448481	-0.4381836033	0.1634667701	-0.4551846484	-0.7312764866	-0.0296374655	0.2361812577	0.1170322933	0.0702516031	0.0811249876	0.8484169526	-0.0068675047	-0.1140111841	0.2412122705	-0.3076533061	0.7342854233	0.0843444163	-0.4130105989	-0.2884342658	-0.1624908314	1.1378887092	0.9128196206	-0.036319568	0.2016904329	0.4492615006	0.8575899499	-0.3766831368	-0.0432156013	0.634571383	0.1382860316	-0.2779344697	-0.1206106418	0.2759123489	0.709298811	-0.1274747692	-0.2677636678	-0.3191305628	-0.4349923049	0.0257616719	-0.0787035034	-0.5644437427	0.8205751525	0.2057089559	0.8262084104
AIPL1	ND	1.69071772699586	-0.2570419063	-0.0622242801	-0.2589750481	-0.3256658498	-0.386773715	-0.2756174123	-0.1981764782	0.525721133	-0.0143723714	-0.1849554274	-0.4396963013	0.0316380512	0.098897113	-0.170855399	-0.1197197379	0.2689923319	0.4538075251	0.1872576717	0.0989476101	0.2940362896	0.1668969182	0.1442056845	0.2648344812	0.039754842	0.1814965048	-0.1487338839	-0.2592152591	-0.1222853245	-0.3796862755	-0.236922047	0.4061024232	-0.0958162267	0.1538405992	0.21030857	-0.0293749453	0.1225316008	0.0807654008	-0.0171869393	-0.2941717348	0.1001085439	-0.0568391763	-0.1563796297	-0.271105375	-0.1104867013	-0.1254634364	-0.167344885	-0.1577861273
AIRE	ND	-0.727783945369899	-0.0490882909	0.2412295781	-0.1628158282	-0.2682972464	-0.0475583103	0.0534071955	0.1064074214	0.0531334035	-0.1735313863	-0.2037918781	-0.1810313483	0.4188123842	0.1066433089	0.6799116655	0.0964626209	-0.3785830812	-0.2418996333	0.3380270545	0.0670393072	0.4574105315	-0.3836398275	-0.0220307436	0.2125354401	0.8664119305	-0.0846160234	-0.0505700491	0.2761067543	0.2596065204	0.4458641462	-0.0645386717	-0.6362665299	-0.3393617427	0.3175978819	0.0630987006	-0.0443892219	0.0287488953	0.4987536026	-0.0060248247	0.0478860212	-0.0189093857	-0.0494632025	0.0334693417	0.0638676507	0.104172558	-0.1266642506	-0.1670237321	0.1064639027
AJAP1	ND	2.12656039736543	-0.4153061276	0.0841016424	-0.2508869567	0.0607578747	-0.4124362213	-0.2944103428	-0.04092558	0.1066158694	-0.1029581753	0.4789071	-0.3673019537	-0.0076832405	-0.1797581913	-0.0924727301	-0.3641018407	0.2480979602	-0.0722840857	-0.0993506115	0.6400276718	-0.4648781316	-0.1998304521	0.1117993613	-0.1690417828	-0.2763031749	0.1622526982	-0.231203597	-0.2692325481	0.3950188621	-0.1845928026	-0.2619366895	-0.2079244239	-0.2078547761	0.0296330551	-0.0624849923	-0.1981315506	-0.0358847719	0.1075652023	0.2563080932	0.0835072178	0.9022451206	-0.3666267835	-0.0642152544	-0.1820839486	0.660479715	-0.1711601487	0.1952404994	-0.1085549684
AK1	ND	0.671880177226325	-0.5680449526	0.0467907179	1.1205106139	0.7815837756	-0.2148182379	-0.5681285771	-0.2014125155	1.485673832	-0.6263854875	-0.8234900644	-0.6856341342	-0.17923999	0.4796953549	-0.4431281933	0.4716520596	-0.0533572616	-0.0354657154	-0.4841048752	0.7938098802	-0.5159551162	-0.9654272433	-0.4929224316	-0.1733461568	-0.2660557764	1.2081033299	1.05819538	-0.7491058105	0.1997885216	-0.3939062504	-1.7080598435	0.551549326	-0.9906383048	-0.6470976576	0.2568754926	-1.4483641918	-0.3625289786	-0.1557857027	0.2235197707	-0.5084005467	-1.0241413412	-0.4579449278	-0.3165362846	-0.5970922921	-1.1666837673	0.398470153	0.0448592404	0.0191024154
AK2	DOWN	-5.22360701711993	0.3385109479	0.30434405	-0.115116928	-0.1232486662	0.3497500613	0.3703041523	0.2648312229	0.2169068847	0.2880762722	0.4571647967	-0.0533108726	2.3182510344	0.0893603489	0.2154622373	0.2782983887	-0.0428388117	-0.086121263	-0.220942797	0.2023210342	-0.3370878029	-0.3374056843	-0.0592864895	-0.1349303898	0.0203402937	-0.2098419091	0.0775720548	-0.3611816905	0.2669699043	-0.27614926	0.078739062	-0.3948757717	-0.0095591556	-0.1798764539	0.1317613786	0.03100322	0.3020234723	0.7568197245	-0.1422507895	0.5828879225	-0.0860189331	0.0653285041	0.1011608609	0.086561285	0.2718784904	0.0404947247	0.2345417681	0.5945947087
AK5	ND	2.92484543546149	-0.6320152199	-0.9138586751	-0.1316585982	1.5717380368	-1.0989991128	-0.7859513575	-0.5189335022	-0.7122127632	-0.2095466373	-0.8819251765	0.8316844371	-0.8630893947	-0.1125104884	1.0937329453	-0.9444540367	0.4390475323	0.4697489761	-0.1431936051	-0.423753187	-0.4968096279	0.3455887299	-0.5030589295	-0.7890621924	-0.0204177254	-0.4751933719	-0.6508867557	-0.6655915632	2.9435703209	-0.5867147319	-0.7008877749	-0.5104892572	-0.5143118822	-0.4998089945	0.6151344626	0.9583005148	-0.4810096794	0.002224524	-0.637030062	-0.5964800934	-0.6966625482	-0.4705206906	-0.735662079	-0.5316324155	1.2334968822	-0.5557573469	-0.9601796412	-0.4952775624
AKAP1	ND	2.57985675104549	-0.1748312822	1.6762703411	-0.2499358895	1.5939974891	0.0206901174	-0.6215978924	-0.5041812769	0.0166372316	-1.1151254814	-0.3519935061	-0.6055303461	-0.3481627863	0.783131155	-0.6345298169	-0.085562826	0.2128336135	0.1460139431	-0.6512827671	0.6737690324	-0.8052605411	-0.8286843151	-0.2637720307	-0.2575236544	-0.3810890952	-0.1434539192	0.4845711565	-0.4872786099	-0.6159635282	-0.8951889103	-0.4635810093	-0.2219847133	-0.5565083913	-0.8001333253	-0.8483597111	-0.8929209753	0.0047926063	0.2967689914	-0.6961431093	-0.7418568696	-0.7049299196	-0.8235956933	-0.0476685242	0.138519744	-0.377051017	-0.2533599628	-0.1782271423	-0.2585003556
AKAP10	ND	2.37310792163453	0.2368543974	0.5803322301	-0.2642341765	0.0058585189	0.2873403373	0.2458622876	0.6296430208	0.0466822782	0.2525388699	0.3905858213	0.1657180524	-0.7698689196	-0.5723280047	-0.5954776969	0.1528441705	-0.7217481782	-0.0948743414	0.1584334427	0.1792021102	-1.219912509	0.0219752565	-0.5278235631	-0.8183036218	0.5244811227	-0.8540126982	-0.5495666111	-0.5812889366	-1.091671176	0.3816159933	0.5530641898	-0.5950699775	0.0018563219	-0.6469395185	-0.7398970082	0.757113998	0.5545149106	-0.5451170006	-1.3962587028	0.2532979446	-0.1091143401	-0.2143281849	0.1541713406	-0.0178008395	-0.150233598	-0.8434138557	-0.8671395992	-1.1532910779
AKAP11	ND	-2.19854843738667	0.0707238037	-0.4548750936	-0.3630675831	-0.0955320783	1.1059996765	0.69832357	-0.1568820268	0.5016458185	0.4437335675	1.3587944851	-0.1998993974	-0.798841776	-0.9868503334	-0.5660914649	0.2095578254	-0.8584962534	-0.5683867024	0.2376850035	-0.2836199539	0.0845990019	-0.5912975067	-0.5301915439	-0.1639801156	1.0998908105	0.1619085458	0.5326830683	-0.1509880707	0.0951484969	1.3011872906	1.6399203192	0.279262447	0.9122419275	-0.1649441717	-0.1588487359	0.283739095	1.483646343	0.1234565682	-0.635243928	-1.0588536326	0.36065435	0.5031790271	0.1218653753	0.133523573	0.358619575	-0.9057600121	-0.4906192341	-0.4301368346
AKAP12	ND	-1.19024890978828	-0.362872407	-0.6809694151	-0.2833222665	0.4829526436	-0.6221758335	-1.1099845661	-0.0481516606	0.0466379964	1.733452451	0.0346634781	-0.5650960524	1.5255457794	0.5594855723	-0.6411136008	0.8162926127	-0.1945983341	-0.117774967	0.9637498196	0.2227135471	-0.3392215223	-0.273175755	-1.3906360406	-0.1029938996	-1.0047432993	0.7702552241	0.8000547477	0.4093883709	1.4176199777	-1.2225607829	-0.0963433278	-0.0157613171	0.7013803208	-0.6091005082	0.4952101493	-1.7285604036	-0.3866990227	-0.1352503701	0.3481025838	0.7462583545	2.1566272074	-0.8275492302	0.4656100366	-1.2307878334	1.8320411222	-0.2189380921	-0.0842661887	0.4184200395
AKAP13	ND	1.05007684869863	-0.2084300384	-0.3786249883	-0.6113242067	-0.0527548362	0.5728860153	0.47216138	0.1619551443	0.5523924074	-0.1098270835	0.7169270358	-0.2618205819	0.2059281163	-0.1789197824	-0.335602971	0.4790152287	-0.2321463854	0.0093458431	0.0037565238	-0.1412521277	-0.3521317454	0.9792919803	-0.2675803758	-0.2025718919	0.2067748088	-0.6095046499	-0.2884759063	-0.1936525324	-1.0335706032	0.2778311764	0.3605827233	-0.5627780711	0.1885744676	-0.4579602769	-0.0925430323	-0.0381767808	0.6939150546	0.1003184264	-0.7346554144	0.1328871101	-0.0519006146	-0.4371223327	-0.2817077656	-0.1291258958	0.2824715379	-0.9025572714	-0.4873467909	-0.5874550522
AKAP3	ND	-1.03429249908501	0.1099964012	0.2584041645	-0.0071078424	-0.3662347812	-0.4220075573	-0.0466495942	-0.0611645758	-0.1399256204	0.1356182633	-0.0703323039	0.1076909072	0.0077663716	0.2819497484	0.1952287709	-0.0341807763	0.36073195	-0.2619552851	-0.3348690141	0.4039896008	-0.4257998853	0.038564276	0.5776642629	0.171259541	0.4083198385	0.3453805747	0.4307300426	0.1411173733	0.0467326778	-0.3961446995	-0.051583622	-0.3700054752	-0.1873496729	0.3056705285	0.0937932943	-0.1738271995	0.1455866408	-0.3752134547	0.3385214735	0.028961723	0.1329132599	-0.2550800518	-0.2653614698	-0.0703996434	0.1282878632	0.6793566851	-0.4240753183	0.5557689627
AKAP4	ND	-0.355029135880527	-0.2178107289	0.0271164491	0.2408726	-0.2642945325	-0.0442914831	-0.0120321891	-0.239820495	0.3932728514	0.1743716377	0.10365025	-0.0535918315	0.1395205646	0.1474481742	0.2729530246	-0.1344446468	0.0266642133	-0.1493488186	-0.159587788	-0.0521918453	0.3548707826	-0.2241701987	0.0040034938	-0.0669651099	0.1859167147	-0.0947786215	-0.0951623321	0.1749424629	0.2562067899	0.0876091637	0.0038903474	-0.2691550637	0.2651915733	0.3359097953	-0.0269246156	0.0432840737	0.315099606	0.5655570631	-0.0864356363	-0.3119413744	-0.1029159908	-0.1587662761	0.2221587144	-0.2332788918	-0.0505641994	0.093371103	-0.1393214357	-0.0221674271
AKAP5	ND	-0.473531245006062	0.019356272	0.0160153555	-0.1245159533	-0.1299377642	0.1071028143	0.2385039177	0.0048154808	-0.3240195124	-0.1138627113	0.0656991913	-0.0272642732	-0.0348457749	0.0160080247	-0.1961455605	-0.114334045	0.0431074186	0.2751875209	-0.0350331624	0.2978355483	0.1904591232	-0.0761829367	-0.0615716492	0.3258879496	0.1608357504	-0.1962445902	0.1093576475	-0.0984237803	0.0133490218	0.114302753	-0.0746256505	-0.1206266617	-0.1717604688	0.0615607371	0.2360430431	-0.1352289336	0.0035404102	0.2238201519	-0.0951590058	0.0092567131	-0.1456997252	0.1297082564	0.0650572213	-0.0294485669	-0.1171886502	-0.1024411764	0.0128606467	0.096929812
AKAP6	ND	0.0208481389397393	1.0042712039	-0.0002639636	0.2154858264	0.2799726517	-0.5585623086	-0.434114803	-0.2217276719	0.8466359442	0.0815400963	0.0220575814	0.102318945	0.2294699754	0.2065850972	-0.0038068554	-0.1759458853	-0.2998375589	-0.479279551	0.2525357496	0.3320580362	0.1082404961	0.4385476112	-0.0716913297	-0.1937740605	-0.2860035994	0.4257689808	0.7539235714	-0.0208888036	-0.2231075107	-0.5369620713	-0.1603585304	0.7856270097	-0.2402873765	-0.1647679642	-0.1092410563	-0.2756999222	-0.2587796596	-0.3100399323	-0.1385951656	0.0880397602	0.0149386139	-0.1655841953	-0.3533706966	-0.2179981783	-0.3437093919	-0.1715538128	-0.2236694825	-0.500814186
AKAP7	ND	0.0837748267894945	0.0275810163	-0.0294960879	0.1317047162	-0.4726025143	0.0070960504	0.1688750718	-0.5481426937	-0.3570310296	0.5384702063	-0.1059868783	-0.0368534937	0.5236787862	0.3423713795	-0.4680184386	-0.1780224866	-0.4645578318	-0.2650064469	0.2433357228	-0.1044654649	-0.3087346509	-0.0543252226	-0.5736091611	-0.2629827937	0.4153414524	-0.2639488253	0.2548688042	-0.3594848413	-0.1355798104	0.1040957854	0.107700305	0.1467310487	0.1325870431	1.0691303121	1.0745945103	0.572969511	-0.1418517707	-0.6481304993	0.2510834556	-0.2038890138	0.5586135036	-0.6249106523	0.0124635619	0.0164642762	0.43001536	0.4651479944	-0.7333309014	0.0355271679
AKAP8	DOWN	-3.13223854597409	-0.2974434573	0.1026589472	-0.1906613601	0.3775566366	-0.1006986204	0.4209884837	-0.1759251181	-0.0462564374	0.3951834577	-0.2150659779	0.0535840796	-0.2273515421	0.1764643228	-0.0079483601	-0.2739752787	0.1408668994	0.102932653	-0.2347015444	0.5657208962	0.0825374311	0.2763289953	0.2159776157	-0.1070646772	0.1991713458	0.0395132099	0.4761095985	0.2149200939	0.4853452268	-0.1848845157	0.3520460806	-0.1567464613	0.2137828043	-0.057325117	-0.3262583325	-0.0949810216	0.7814873853	0.6005713394	0.2443917535	0.8106146644	0.2981300756	0.3538448523	-0.0155078039	-0.4041353145	0.0301846678	0.9516300369	0.1786024467	0.0830077212
AKAP8L	ND	-0.797124626474268	-0.5106981214	-0.1642200125	-0.4000796809	-0.3536708814	-0.3732464613	-0.4033024665	-0.4818438103	-0.325493036	-0.2894727033	0.4166690979	0.1020705504	-0.0151982208	0.1475823135	0.5383513862	-0.0930930543	-0.0029364626	-0.0170309891	-0.0282676062	0.7840219595	-0.4080597014	0.1921427863	-0.0890213309	0.3512447854	-0.239102872	0.0204184115	0.1661432445	-0.1541619664	-0.3226360592	0.017268664	0.6434911288	-0.4368262734	-0.0265583117	-0.3558404829	-0.3671224482	0.259398876	1.0885696906	0.5474263188	0.3780152213	0.4793167292	-0.0790947837	0.3421880246	-0.0940763484	0.0348072485	-0.3519625414	0.0291054051	-0.4933229796	-0.3322506982
AKAP9	UP	5.01154207513103	-0.372164856	0.3995980367	-0.1604960983	0.8022978106	0.1967925144	-0.0562335858	-1.0307538338	-0.0409378363	0.1138534116	-0.5105431892	0.7740264369	-0.8017381186	-0.6588327296	-1.6157091313	-0.7955372855	0.6135365925	-1.2049610595	0.1823355365	-0.8412004859	-1.3005294297	-0.9039268774	0.2009226976	-1.4457169749	-1.1295908932	0.4493139503	0.116129828	-0.1802128268	-1.3590243082	-0.1521564272	0.0924897608	1.1342408539	-0.0122134095	-0.0161234401	-0.7978791016	0.6585874327	-1.1058056533	-0.4351511948	-0.773433109	-1.5246070087	0.2695877026	-0.1195555023	-0.3172448929	-0.2439258611	0.0654054249	0.8803766792	-1.4469706575	-0.7546943121
AKIRIN1	ND	-2.90914368678918	-0.0187196033	0.4796915032	0.1320809679	0.0906598147	0.0272009461	1.0538883102	-0.1688033899	-0.4215046458	0.0443613713	0.8758375585	0.5954357235	3.3875793406	0.5401436917	0.8995053134	0.1791872173	-0.4758547017	-1.2060505362	-0.5398379953	0.6913148199	-0.7125702654	-0.1889266293	0.1113954873	0.0637166409	-0.0064332628	-0.9154734138	0.6669018512	-0.0013671193	0.6063340134	-0.6184670449	-0.6704433275	-0.2339038361	-0.4746597916	-0.1657045085	-1.1277550227	-0.566693913	-0.2673807339	0.4602442884	4.2016697754	0.933116717	-0.8332768495	0.5954226167	-0.7881642061	-0.0221648636	0.234396733	0.0967284617	0.6004664092	1.0243637705
AKR1A1	ND	-2.06547576879541	0.5311240002	-0.2429302429	0.2023540035	-0.7547245379	0.8452144858	0.3991840462	0.5328468151	0.3316797926	-0.0834675594	0.2445478146	0.1848364431	-0.0080284592	0.1342733521	-0.0954166904	-0.3303766534	-0.2027783733	-0.121148642	-0.153047059	0.1037962175	0.3464464547	-0.7624562266	0.2544190121	0.2849201117	0.4331522388	0.0509883704	0.1348531802	0.0317279113	-0.4582369014	-0.5253125901	0.1868074284	-0.2912501453	0.1458774264	0.6803821204	0.5783816026	-0.4763859055	0.2793054757	0.7374452666	-0.0198258242	0.2475635805	0.3633480201	0.6414166971	0.2274126776	0.2005056398	0.4887852951	0.2008914073	0.1459158666	0.2854106829
AKR1B1	UP	4.67706714486899	0.1684947053	-0.2335043778	-0.3661511925	-0.457443318	-1.9864557867	-1.2325871187	-0.1747159177	-0.9216417347	-0.2203971318	0.3520373918	0.6543660854	-0.0113419089	0.4817857682	-0.576159625	-1.3135132836	0.4296463564	-0.0673118145	0.4191898055	0.6874562693	0.2328529136	-1.597018945	0.6361635689	-0.6979422128	-1.1825725258	0.5014352066	0.2116713293	0.4038849608	-0.8296110682	-1.3706350587	0.0875865137	-0.1651073321	0.747458932	0.0395101633	-0.9098092727	0.489928023	0.7459356492	-0.5477855189	0.7066120609	-0.1583203645	-2.3403813261	-0.353003403	-0.3043240248	0.0956852958	0.1381758432	0.9331227579	-0.7098487527	-0.0017877055
AKR1B10	ND	0.744659600355913	1.0880432714	-0.1230573507	0.8838996341	1.6243237135	0.9127112802	-0.1889302387	4.1401517416	0.2163755745	-0.8989662917	-0.538050044	-1.0333209195	-0.8323138501	-0.4266015858	-1.0664520134	3.0512216496	1.3292109726	-0.6003659173	-0.8842691189	-0.4544860304	-0.3597261416	-0.5665934618	2.0790753284	-0.4566378107	-0.6208997799	-0.7996816277	-0.1448202083	-0.0860669044	-0.8019862896	-1.324716021	-0.0358195155	-0.4925728074	-1.2612321205	0.9264889583	-0.8158521812	1.1715765252	0.4952932188	-1.2277196043	0.3374900583	-0.1555738685	-0.9741582137	-0.7738184432	-0.43394301	-0.6710904515	-0.8955654253	-0.6375461497	5.4920350949	-0.6587258954
AKR1C1	DOWN	-5.42728848712018	-0.2690924791	-0.8172917555	0.1552106192	-0.2939704962	0.8184149211	0.7072980477	-0.4453587212	0.4506592824	0.2300549272	0.1340710476	0.6472453458	-0.3862207433	0.1251825441	1.3354869959	0.6535650585	0.4544287557	0.3786584321	1.1649960881	0.1813408114	-0.0527975399	0.1759127833	0.9595703874	0.1265478053	-0.0819990188	0.0687362416	0.3330688486	0.1119643685	0.7835820918	0.2778753353	-0.1309522928	-0.3973448354	0.6167513884	0.4587751492	0.003642703	-0.586234235	0.0032562053	-0.6019066268	0.1971083216	0.3779685697	-0.1839618558	-0.0816427309	-0.1588029223	0.2733581182	0.0878030379	-0.7087800093	0.4415838074	0.2852876807
AKR1C3	DOWN	-3.32234475146852	-1.3366757764	-2.2875197882	2.1185818531	-0.2272563142	2.0706037971	0.9277540724	-2.0858782102	1.695221936	0.1544331896	-0.7105662425	-0.9961466449	-1.3832444323	0.1828278689	-1.8841372685	0.8820868695	-0.7136595238	2.9455887674	2.8928558623	2.7858430001	-1.5205858381	1.1096143975	-1.2758389154	0.5203794751	-1.0859366088	0.8273490402	1.5575122589	-1.1886541485	0.5432043063	-0.1369167755	-2.7935625983	0.5029485025	1.3269441802	-0.3717250424	0.4160043478	-1.4779989331	-1.3611118887	-1.2861570815	1.991804113	-2.2869927705	0.33076431	0.3987120421	-0.1091278474	1.6666477393	-2.085319612	-1.4000702336	1.3940924083	2.7604310374
AKR1C4	ND	-0.943349951616317	0.141272851	-0.2725878522	-0.1480631543	0.0130112828	-0.0114163562	-0.0043866678	0.0003489704	-0.3058846456	-0.0189817318	0.1757386486	0.0306971717	-0.2390053998	-0.1119184393	0.0326635904	0.0494827342	0.4317307105	0.10308816	0.3593775918	0.0267085983	-0.2096313856	-0.0129275616	0.0148155044	-0.0433576671	0.0903497044	-0.062979785	0.0776600229	-0.2008143377	0.1281561837	-0.1113549848	0.0762557395	0.2284848487	0.0916637232	0.2253074796	0.0154661991	0.0008160175	0.2501427231	0.5186581324	0.012336643	0.0603143295	0.0089503259	0.0205436123	0.0023851154	-0.1136742663	0.2417479252	-0.1490211377	-0.0418538256	0.1784150451
AKR1D1	ND	-0.754738989980363	-0.1157633602	-0.1066926893	-0.2578664963	-0.134286059	-0.0372712208	-0.0009496392	-0.072439563	0.1799584074	-0.0888449261	-0.1462930471	-0.0761399713	-0.0494141199	-0.1100821648	-0.058465963	0.0014563412	0.044233516	0.0254086528	-0.0182695315	0.1174957261	0.0047615635	0.1962883731	0.0039257538	0.011706756	0.324027827	0.5137891824	-0.1449784218	0.0582521245	0.0709711267	0.076726741	0.2249526232	0.0536072834	0.1476149826	0.0932726572	0.1106909462	-0.0127087472	-0.0758178029	0.0772288399	-0.2111154969	0.1219759923	0.1884444617	-0.2046465827	0.0442377292	-0.1288459269	-0.0430075286	0.1476593271	-0.0328082608	0.0050403591
AKR7A2	UP	4.93435870673879	0.0691439109	0.1801817753	0.2777207087	-0.7205003275	-0.2243076094	-0.3225324926	-0.067737354	-0.2815089209	-0.1075675381	-0.0892090424	-0.3162582893	1.4225821866	0.5940531535	-0.1344250976	-0.782726401	-0.5086015331	-0.6800470284	-0.9595600586	0.3290795853	-0.5193364077	-0.6429066694	-1.063095209	-0.4829651714	-0.7406346149	-0.0635150553	-0.3438548965	-0.4251993604	-0.1781670876	-0.3538925741	-0.3675526564	-0.3210848598	-0.389529952	-0.1766872728	-0.1555659413	-1.1313813938	-0.0840061481	-0.502330865	0.9604465571	-0.7618873019	-0.4498762204	-0.0602849769	-0.3935941624	-0.2217698006	-0.1700276672	-0.0458832642	-0.2475008041	0.0867466281
AKR7A3	UP	6.06616986389536	-0.7164565548	-0.0748370792	-0.3148405655	-0.6254850463	-0.6086769739	-0.6750967213	-0.4493497619	-0.490038518	-0.6309678974	-0.1270946275	-0.4998039874	0.6820534936	0.1993626083	0.0546536295	-0.7541845044	-0.240935618	-0.5281866856	-0.9334413704	-0.1494115858	-0.5774605126	-0.6536083665	-0.6470449523	-0.5580947969	-0.8276457786	-0.0906110774	-0.4272747027	-0.4956806516	-0.1419295207	-0.5722316782	-0.5810030913	-0.075970607	-0.1971193068	-0.2643422362	-0.163114581	-0.4469005561	-0.2373393567	-0.4950478013	0.440985796	-0.7180758434	-0.3275554459	-0.2700295454	-0.3021039259	-0.2178800234	-0.2067784296	-0.1977506108	-0.3585678405	-0.1363624596
AKT1	ND	-0.424283802877455	-0.1466404488	-0.3062266411	-0.2849124886	-0.0148612642	-0.6059993319	-0.9590640061	-0.0521521034	-0.6999341829	0.4249659261	-0.5995800965	2.4009745665	0.2379903093	-0.0908715795	1.3546604944	-0.482841328	0.366199181	-0.0615958258	-0.398126568	0.1458519114	0.1643684242	-0.3031938975	-0.3779071932	0.1176176332	-0.5476061148	1.0047319881	-0.3529951385	0.0737790778	0.5442191968	-0.0844669179	-0.9533912347	-0.2253462172	-0.3898924914	-0.5918492879	0.197968653	0.9315404067	-0.1177972547	-1.0556741582	0.7948690908	-0.12642591	0.3956123866	0.9307722649	-0.3033666536	1.1452144702	0.1456912094	0.1195212181	0.3064630028	0.5116033861
AKT2	ND	1.85596503423477	-0.7389109798	0.0765438039	-0.6192640038	0.6134942302	-0.4530648418	-0.3396449904	-0.5276429299	-0.5473704917	-0.2770197837	0.0164488838	-0.3538258528	-0.2149250005	0.0156356733	0.1675598259	-0.352117322	-0.2074161975	-0.3231417028	-0.36519638	0.325492561	-0.316374641	-0.0986773955	-0.3504248609	-0.0861928942	-0.0672407239	0.232633337	-0.1727741577	-0.1542256988	-0.5292067709	0.7988933296	0.4592065878	-0.3789096742	0.0783716863	-0.1423786138	-0.0960783952	0.2631246471	0.9657185142	0.0099874116	-0.1112401774	-0.3094259137	-0.170977916	0.1967957638	-0.0187626184	-0.3559082307	0.5762736917	-0.3893106946	-0.5838566264	-0.915527919
AKT3	UP	4.66417321018657	-0.110777366	1.0893933567	-1.2889239992	0.6229838445	-0.6877194565	-0.6303134597	-0.5165902959	-0.0202364542	-0.9990684774	-0.645255231	0.5742463152	0.6935101958	0.8498573207	-0.0348952004	-0.0288712659	-0.4614037101	-0.713452152	-0.3081655361	0.3707331914	-0.5310814958	0.1445020788	-1.1594185122	0.0822911062	-0.3799620177	-0.2565840873	-1.1011982077	0.0765185496	-0.9544145802	0.2709338325	0.3569698314	-0.8641716099	-0.4373196339	-0.5751501524	-0.4012983702	1.133405986	-0.6586433427	0.9154183509	-0.1836503903	0.4230975747	-1.2805863437	0.3327383184	-0.3708218983	-0.7741890791	0.9153121797	-0.4512277893	-0.3102858893	-0.0398940267
AKTIP	UP	6.36030874026735	0.2478060768	0.7226759754	-0.0308096001	1.0968523879	0.4310835044	0.6710408752	-0.4904981886	0.4949688149	-0.0231305562	-0.4223753414	-0.0223661854	0.7496277991	0.5095139328	-0.3971612331	-0.2918428801	-0.3409529214	-0.5186565615	-0.0109772633	-0.354282389	-0.912790918	-0.2774104334	-0.5641690577	-0.2178582876	0.5943476745	-0.1460924143	-0.1524880629	-0.4688955632	0.2229447878	-0.6367962375	-0.9890797288	-0.2473752751	-1.1858260134	-0.2138503038	0.1451161571	-0.644809072	-1.4231233141	-0.1267725315	0.0091186796	-0.8697310368	-0.397243023	-0.173290687	-0.5114436151	-0.4471206778	0.210349377	-0.5223055751	0.2510417005	0.2908134444
ALAD	UP	5.72548325099827	-0.1364419584	0.3924356144	-0.138895384	0.2368009839	-0.277516355	-0.2920796606	-0.337663953	-0.140620553	-0.8186748199	-0.7537012958	-0.5613221393	-0.3856065553	-0.2299552363	-0.5194641348	-0.2626394212	-0.3345774895	-0.2046124909	-0.4076581721	-0.3964136257	-0.5689333799	-0.3702094363	-0.2326926941	0.2167179696	-0.0269767485	0.6428196641	-0.4127554803	0.0609424831	-0.0066887547	0.116834063	0.0284970524	0.0960463375	-0.112907074	0.0834430553	0.1933831375	-0.6060097994	-0.1480001782	-0.3683122401	0.1461846607	-0.7946025949	-0.0854636683	-0.1618737326	-0.2017778703	-0.0196746595	-0.7655646724	-0.4588428656	0.0730739424	0.3761969656
ALAS1	ND	-1.12805770317193	0.1083751383	-0.1533641877	0.2117652629	-0.3432298794	0.1710135527	-0.2296772186	-0.0734682407	-0.2669890992	-0.0997131451	0.2294942898	-0.1670633277	-0.2136965896	-0.3256793063	-0.405620956	0.7322058063	-0.2656857985	-0.2596592162	-0.4182084761	-0.0310147262	-0.2071314755	-0.591594996	0.055017044	-0.2107674401	-0.3129398135	0.5230357637	0.3917579979	0.1323551529	0.8843825514	-0.3362452299	-0.401973366	0.3680005774	-0.014206583	0.1991367945	-0.0291102638	-0.4801669271	-0.2863874804	0.3134242382	0.5147797214	-0.0419354324	-0.503447154	0.004133987	0.0578301534	-0.1728986815	-0.5439939749	0.2510890907	0.4869411547	0.510388476
ALAS2	ND	0.826510052211721	-0.1052174833	-0.0497820938	-0.2725490605	0.3203380317	-0.2448952592	0.0584967938	-0.31602898	0.2357777154	0.0105258814	-0.0806702496	-0.0246275793	-0.2780705058	0.0382695839	-0.1534386695	-0.1442652304	0.1597272275	0.3317463534	0.0291149657	0.2604150974	-0.0129719119	0.1490184319	0.1986321229	-0.1302527167	0.1153936773	0.1687728525	-0.1665801075	-0.0537577266	0.0858806222	-0.060372851	0.0446575936	-0.2416555696	-0.1802041924	0.4295831611	0.1325794169	-0.0868004908	-0.1129537479	-0.0662372385	0.0580249394	-0.2098831798	0.0402620344	-0.2010677271	-0.1040041427	-0.0987245181	0.0827802475	0.0053524019	-0.2143953726	-0.1954071277
ALB	ND	-1.16915690163481	-0.0603253876	-0.1031568817	-0.0486700974	-0.2021644997	-0.1480412133	-0.1519366014	-0.038446478	-0.0409205136	-0.1609817162	-0.121461494	-0.0310747237	-0.0078682068	-0.1369373187	-0.1272069727	-0.1208292694	0.0868993416	0.1391773892	0.0279577438	0.2411073522	0.1473094203	0.0878140315	0.0716209901	-0.0471628223	0.0097873856	-0.0853027135	-0.0686369482	-0.1209055496	-0.0799856053	-0.0493632558	-0.0541946123	-0.2015618757	0.0890679958	3.9004069788	0.0704160306	-0.0429951129	-0.0438864896	0.2476245717	0.0258553404	-0.1042485235	-0.067116646	-0.0130767472	-0.0408303253	-0.1609425462	-0.1057893415	-0.0738374929	-0.1445482742	-0.0208296198
ALCAM	ND	-2.40046119336121	-0.1512593978	-1.1127684141	1.249734589	-0.8236168065	2.1419248358	1.8402719197	-0.0647095882	-0.1178581984	-1.0142748733	0.1280461702	-0.0215424366	-0.8751296427	-0.2844278068	0.7866030278	0.2273442364	0.8210144484	-0.5827273858	-1.1016070573	-1.297555719	0.0814615863	0.6456397636	0.7022171298	-1.0005623972	-0.2099637962	-0.5604264447	-0.7111161163	-0.1284635317	0.0170885038	0.9352302853	0.3628183355	0.0470040768	0.20250457	0.5631409468	0.556602194	-0.623588783	-0.1130976352	0.6299941597	0.4295621935	0.0903485105	-1.1843001256	-0.0934123594	-0.425499736	0.7083366675	1.5188759517	-1.3219781353	0.194996796	-0.6743179558
ALDH18A1	DOWN	-3.70512930058078	0.8832671052	0.2921766126	0.0735435211	-1.1078742652	0.0509591725	-0.1699802937	0.3711837072	0.2861072161	0.6817280799	0.6097929486	0.1249879897	-0.2003422775	0.1601445454	0.6728183556	-0.1484891385	0.1967658273	0.1938807811	0.1862413157	-0.2074287362	0.313413894	0.5470459634	-0.3421374734	1.0709183142	-0.4719968668	-0.0927007956	-0.3987856903	0.890719064	0.3041677105	0.2328778987	-0.430296725	0.1621864306	0.2220913167	0.6334785163	0.4966532083	-0.0014823148	-0.0810548583	-0.0450719169	-0.3277547056	-0.2593757088	-0.3564804403	-0.0320208646	0.3649698145	-0.0273013622	0.4771922627	-0.1795662095	0.2470521262	0.4400446755
ALDH1A1	DOWN	-3.0686906527921	1.1032415119	4.1657185352	2.9405054739	4.2726549648	4.4224825682	3.3591164685	1.2701687398	1.2195393114	-1.2935487835	-0.0520567733	-0.7590024414	0.3542866055	2.7353742771	4.571100084	-0.1133266016	-1.1338211957	-1.4484436947	-1.238056198	2.901174721	-2.1484210528	-0.605718715	-1.0099007922	-0.725423782	1.1357747171	1.1591322589	0.4120003109	0.6706552504	-2.5024609893	-1.8425550637	0.2134969525	-1.5940604987	-1.0251080304	0.1691030512	-1.9311763247	-1.2299344471	-1.9521626772	2.1144235034	4.4174176416	0.6543721867	-1.2769791513	-0.3333899378	-0.161661847	-1.4695493642	-1.2610594498	0.2259848604	0.5904502345	-1.0008197242
ALDH1A2	ND	-1.11631560362118	-0.8265652218	-0.8041158003	-0.6173710009	-0.8097083013	-0.8350768058	-0.8433283578	0.2299938554	-0.318066922	1.2971643434	-0.7201740701	-0.6877415738	2.9520851679	-0.2956782927	0.8115821165	-0.3693532975	-0.3044879852	-0.0916364325	1.1161091022	-0.095950725	-0.5884318127	-0.4178810896	0.7000032798	-0.2511703572	-0.4045662698	0.153880613	0.6476887611	0.2097016194	-0.5242307431	-0.1491243707	-0.3747041881	-0.2841132408	-0.466445701	-0.3081270147	0.3153977519	-0.7829860176	-0.7762860506	-0.4440455762	1.3946474614	1.3803267618	-0.3841411861	-0.1619492639	-0.6441752773	-0.4561536464	-0.4875781938	-0.8565761531	-0.5436939264	0.1811263192
ALDH1A3	UP	5.00829579347224	1.8959360805	-4.130987534	-1.1563552047	-1.4901053168	-0.3678631115	-0.1068635096	1.0374885095	-1.4912883223	1.4972306777	2.6281300076	-2.2979368155	-2.6485919673	-1.244775867	-4.149619992	0.4017896268	0.3846372433	-2.7278213196	-2.5774950512	-1.3893453267	1.6352802935	2.7724892842	1.200380138	-2.3010416609	-3.4647648363	-3.3081478213	0.3536977666	1.5328337378	0.0635911409	0.2448081629	-0.223013895	0.6836556718	2.2090682474	1.0288446986	0.5485669323	2.718622378	1.1367103826	1.4822097595	-1.9516217725	-1.7319829989	1.9950574463	-2.22403103	0.7258995513	-4.2949053812	-0.8200866965	-0.3345193693	0.1791753976	-1.8140193012
ALDH1B1	ND	1.6366367452397	-0.0209216553	0.6264668871	0.2457989288	0.6940824029	-0.9340673127	-0.5647464052	0.2539860198	1.0847920626	-0.120199005	-0.0755676437	-0.2211919652	0.7347941907	0.3526818829	-0.464419033	-0.1495945379	0.0384891407	0.0338138675	-0.4415468342	0.3312296168	0.1536354694	-0.1698325184	0.1170157429	-0.3083714624	-0.8689794902	-0.1178414719	-0.2032938851	-0.1880314886	0.6102967506	-0.5366057117	-0.585536048	-0.269900767	-0.158035075	-0.0594216245	0.4924553458	-0.5591696828	-0.0659087524	-0.0951012667	-0.3439766818	-0.4535752224	0.0215888823	-0.246133862	-0.3551449713	-0.4026331049	-0.2853771612	0.18518935	-0.0883433417	0.1770846154
ALDH1L1	ND	0.274278970461146	-0.3585890909	-0.2967592922	0.3348049718	-0.1045486266	0.7154158107	0.4142946729	-0.1427454808	0.0384349313	0.0128956539	-0.1566823613	-0.07876281	0.3056542607	0.109198238	-0.1862302996	1.2124078773	0.1910230335	-0.0778603111	0.0150804295	-0.0453162364	0.2170613841	0.0903238427	0.2045021663	0.0288199794	0.2710658293	-0.040612728	0.1573129601	0.1630770914	-0.2217809117	0.0305406741	0.1507575315	-0.2651452996	-0.3466428098	0.409291547	0.334315683	-0.1578429838	0.1671354971	0.1413728189	-0.0280416738	-0.0225715452	-0.0011133815	-0.01644661	-0.27464068	-0.0754607665	-0.057791851	-0.3186301753	-0.3192748583	-0.3955605002
ALDH2	DOWN	-3.49371252261287	0.8278539259	-1.4355925821	0.4759092026	0.5319565165	2.3014153563	2.0836554878	1.0124451317	0.7087766873	-1.3755164527	0.5055209992	0.5423366882	0.4038812875	-0.4369492889	0.7525029236	0.7693492317	0.7786457844	-0.4614659875	0.4777099654	0.771870858	1.0248966165	0.461489802	0.4735066193	0.1573207523	1.2705688354	0.3012480586	0.0899323949	-0.3320629637	0.4923925172	1.0210468238	0.2460939986	-0.440467029	0.0892269039	-0.3534505355	-0.1639036599	-1.2824802128	1.1112894041	-1.4448708671	-0.2615466503	0.3933269307	-2.3951561189	-1.6053843021	0.8607688427	0.3249723325	-1.0056658939	-0.6562806684	1.4271905924	-1.0611379206
ALDH3A1	ND	-0.988162956960717	-0.3818736894	-0.5583294868	0.5648544203	-0.2088373808	4.5394109991	1.4227526373	-0.3579732937	-0.1170255477	-0.3982323912	-0.4009164363	-0.375202496	-0.0357923034	-0.0768919892	0.1389835175	-0.2529124467	1.2506438397	-0.5743680694	0.2471457986	0.6190768986	-0.1839977417	0.0459307081	3.2047444089	-0.6898399788	-0.6593288364	0.0429595474	-0.3119866588	1.1423292314	0.212566314	0.0057061906	0.0302059369	-0.4130954769	0.1053740242	0.6110697685	0.1139331383	-0.4278161567	0.3234371555	0.6486370611	-0.1354900703	-0.3710526297	-0.2912818507	-0.2084314523	-0.1912148149	-0.3572775829	-0.3597829143	-0.3028649298	2.6762085707	-0.3498614666
ALDH3A2	UP	4.70349140763006	-0.268399779	0.9023648764	-0.1018459305	2.164224859	1.0153095403	0.2471989334	-0.3636763907	-0.001115331	-0.8533402363	-0.8279608932	-0.041180429	-0.2394540898	0.0410363499	0.3597453309	-0.6026886157	-0.3239572618	-1.2277654323	-0.6754159466	1.4996223497	-0.8008756863	-0.3169364864	-0.5090689004	-0.8329195498	-0.4026367632	-0.0783548428	-0.35793776	-0.4423458811	-0.7366118738	0.0019400618	-0.5122805081	0.0031454379	-0.8106612672	0.0647557402	-0.9123353408	-0.0388875662	-0.1022034755	0.5768685072	0.4745171834	-0.4693947905	-1.1209194434	-0.7039052141	-0.53464095	-0.490270288	-0.9130067294	-0.4201927681	0.2503318507	-0.9468899977
ALDH3B1	ND	0.677033657343306	-0.192497266	-0.1636084461	0.3026368451	-0.1174732281	-0.0519492807	0.1664394479	-0.1088042626	-0.0043200862	-0.2883793938	-0.1914103971	-0.1060286877	-0.17112983	0.0424787922	0.1643823088	0.4402488757	0.0256073163	0.2316107548	0.0160808419	0.0829712464	0.1532614091	-0.0161961539	0.0414333206	0.2936017757	-0.003397212	0.103526605	0.0278216553	-0.0236415311	-0.1641078927	-0.3472883942	-0.2848777985	-0.2306661459	-0.0122994151	0.0378386428	0.4818277127	-0.2476117505	0.0899947956	-0.1094885934	-0.0646424668	-0.3043546188	0.107799311	-0.1092755472	-0.2550913256	-0.11923814	-0.1443611017	0.0575255135	-0.1445836493	-0.5792694315
ALDH3B2	ND	-1.52759108036087	-0.2528748511	0.1106222792	0.3832296215	-0.203554206	1.5994760003	0.8800490681	0.0210868231	-0.0672120362	-0.2376940574	-0.2336220608	-0.1877477966	-0.1306222648	-0.2956101777	-0.0080442293	0.659701865	0.2068166929	0.0373055883	0.136826162	0.3164921404	0.2641946547	0.2088316855	0.7397303657	0.2204273276	-0.008939902	0.0960948978	-0.0223384399	0.034018059	0.0062306604	-0.1417480935	-0.0024207108	-0.1435737847	0.2919369617	0.1407712957	0.3402030388	-0.0527361082	0.2169814142	-0.1696223915	-0.2091229993	-0.4274764551	-0.203688814	-0.1997597089	-0.2429524839	-0.0483081214	-0.2038478388	-0.0275673798	1.9804719881	-0.1632931887
ALDH4A1	ND	0.875886510659874	-0.3015415377	0.1427967867	-0.0764497574	0.067952158	-0.382685944	-0.3065345922	-0.0698529316	0.0196570574	-0.3388025989	0.2931093134	0.0305318303	0.4625344326	-0.0351157839	0.6269498089	0.0174068745	-0.0442030975	-0.1050618111	-0.0024401501	0.9189211544	-0.1119963608	-0.3739842162	0.8017414322	0.0923296006	-0.0146675424	0.7279550977	-0.2226372582	-0.405631726	-0.1857878094	-0.4235541468	-0.3749401926	-0.2685547679	-0.1150327038	0.1079067496	0.0121330981	-0.1162801638	0.5015953011	0.1161452174	0.0822900638	0.2158234668	-0.4929789177	0.1525442965	0.0532456387	0.1463913452	-0.192345996	-0.0429476173	0.1781657143	0.2952808454
ALDH5A1	ND	0.757432267391464	0.2225207373	-1.1745552546	-0.1427156817	-0.585219282	0.5133923228	0.769649283	0.7971213525	-0.4175580629	0.4029806103	0.3438784496	0.0715042154	0.2068576303	-1.2276693104	-0.067362364	-0.6138851822	-0.4862134037	-0.6664394106	-0.697171917	-0.6137511093	-1.1009064293	-0.2488823072	0.3734252	-0.472784625	1.1166595426	-0.5268710657	0.2785029275	0.2850481751	-0.9414885075	-0.380304039	0.2564168891	0.2010508075	-0.029625906	0.207418662	-0.7348604583	0.6354669141	0.1266333088	-0.1914160061	0.098841733	-0.1073352899	1.5225747779	-0.059798808	0.6384900191	0.2028983267	0.6429386844	-0.0477002819	-0.4524844464	0.3827879979
ALDH6A1	UP	3.50593076271391	0.325122322	0.3182553959	-0.3815229488	0.50600723	0.8139982783	0.1895051558	0.1152275031	0.1246060409	-0.0030949823	0.1200752215	0.6164870007	0.1492639114	0.6088867004	-0.0580870497	-0.5672769127	-1.3024103613	-0.8295902724	-0.4719465736	0.8936885285	-0.6042002896	-0.8925124469	-1.2610400837	-0.3314268568	-0.0189670652	0.0103379689	-0.7066818274	-1.0383098449	-1.5120554527	0.2996196741	0.1730647731	-0.7213787123	0.1646785093	-0.6592252658	-0.4002423632	1.2429933125	0.3748575032	-1.3557013837	-0.4842934451	0.2676752513	0.7329558993	-0.3003141008	0.0635025062	0.3176404254	0.5245548867	-0.7078961159	-0.7185796668	-0.2545013635
ALDH7A1	DOWN	-4.59788475716859	0.4481717372	1.0492986177	0.7285116385	-0.2252580419	-0.2578264985	-0.5941857071	0.7503776483	-0.4489116259	0.715007663	0.9515234964	0.4623741812	1.2477696062	0.3934589873	0.6210363315	-0.5584820587	0.5110849793	0.3056828818	0.1131564137	0.1648653136	-0.1555787438	0.0529398661	0.6567083505	0.3487760583	-1.3935553581	0.219881025	0.0203966531	0.1297755507	0.1159600305	-0.1987254467	-0.0707209976	0.1686701844	0.4115817818	0.4780407454	0.2025653674	0.4637827445	0.567361932	0.3893772319	1.2755061534	0.4252265275	0.0867933619	0.274584503	0.6386327702	0.177031963	0.0719653735	0.2786378902	0.2678145316	0.6876970212
ALDH8A1	UP	3.29552478565482	0.4030779847	1.8103557339	-0.4884352034	0.6485506002	-0.5774188571	-0.9420235102	-1.0202483541	-0.2391304335	0.5666650189	-0.615551042	0.1512128393	-0.2808338552	-0.6277440982	-0.7903418377	-0.5299938171	-0.4928351165	-0.4740699227	-0.6673955654	-0.5650162817	0.2740987022	-0.2817772713	-0.8814203764	-0.8942133421	0.456579001	-1.0597731812	2.6229927975	0.0389139776	-0.5845585767	-0.3652824419	-0.526479013	0.3612886773	-0.7007989241	-0.330840677	-0.4099098925	-0.6212037762	-0.746840531	-0.6705643082	0.2337104751	1.6959542126	0.0689724777	1.3146992788	0.0334289204	-0.8998710944	-1.0779340712	-1.0803847971	-0.2706943837	0.3995453903
ALDH9A1	ND	-0.552175171885865	-0.0501597418	0.3000855478	-0.5104373651	0.121632397	1.2728075799	0.5204016877	0.1563715069	0.893217773	0.0398079999	-0.2076590371	-0.1620140442	-0.0416444523	0.1103498222	0.3902851676	-0.2198654198	-0.4851084142	0.2808383877	-0.1891225387	0.9879257099	-0.2783683835	-0.7682100924	-0.3841643029	-0.0922100697	0.8163512506	-0.8481935052	-0.2809156631	-0.2013991618	0.441256421	0.0388025853	-0.1638542831	-0.3143765865	-0.1437872395	-0.4798723941	0.113376827	0.0275405535	-0.2379145904	-0.2855206073	-0.2464206295	0.2174671205	-0.3731279715	-0.3976222021	0.6247938383	-0.9954511229	0.2413492695	-0.0430133763	0.7795051154	-0.0971708545
ALDOA	UP	3.47815842580161	-0.5180970576	0.5920167295	0.3526686284	-0.3515673707	-0.1805900297	-0.5125083053	-0.4553705245	0.4635385619	-0.3613366409	0.4124036179	0.1298597524	0.8851326284	0.7408460115	-0.5040695639	0.7579488539	-0.4988998178	-0.4704072754	-1.3549138097	-0.3323067543	-0.9486196649	-1.2215205767	-0.300617064	0.0452097772	-0.5338612135	0.1872536642	-0.0664988594	-0.7979068054	-0.2982730323	-0.5652295001	-1.3507277121	-0.7095091813	-0.8309695467	0.2306062201	0.1779762979	-1.3713037626	0.277751252	-0.8075235646	0.2126419695	-0.9513867875	-1.6551206692	0.0111083114	-0.2671980212	0.5436480776	-1.0256138972	-0.0710234134	0.051526989	0.3646505946
ALDOAP2	ND	0.0199497759304123	-0.17059453	0.2250643326	-0.3193979505	-0.222436909	-0.288334429	-0.0761407236	-0.3519383967	-0.0242341252	-0.0324532274	0.0017384906	-0.121567039	-0.2662516349	0.1771429836	-0.1455074249	0.0084470048	0.202137229	0.7745000272	0.0857120855	0.4270043983	0.6234550448	-0.0692015685	0.3373544142	0.112455614	-0.1323087898	-0.1609938068	0.1008596011	0.0636257151	0.1862295252	0.0807450596	0.0807148562	-0.0191381013	0.4862337025	0.5512592066	0.4416006638	-0.0293119576	0.0881769637	0.0614818877	-0.3472994765	-0.3125325923	0.3248998181	-0.174912551	-0.3095186629	0.2821703448	0.0426700232	0.0968929464	-0.3562899559	-0.2182550067
ALDOB	ND	-0.920485595519816	-0.1452766185	0.0475890623	-0.0222175687	-0.0882097378	-0.2041637306	-0.0399599497	-0.0853952531	-0.0337925232	-0.0947885499	-0.0361492086	-0.0400009067	0.0603710392	0.0298608378	-0.0695283707	-0.0283255846	0.2308837297	0.2364485914	0.0001484881	0.1597059193	0.0964112158	0.3344011933	0.1546359369	0.0094340987	0.0808242102	-0.0622708398	0.1144979548	0.0413195551	0.0718571483	0.0249195005	-0.0034298568	-0.0345297886	0.1232626284	0.3275643655	0.0934202733	-0.0034259758	0.0675746273	0.1008072866	0.0139617119	-0.0398281755	0.0698710368	-0.023050136	0.0089259272	0.0085909425	-0.0296566115	-0.0128862244	-0.1173963245	0.0487082267
ALDOC	DOWN	-3.54247984620199	-0.0968687488	0.608854384	0.6194448866	-0.3730805828	0.8090952031	0.6469049093	-0.5058146267	-0.1887392738	-0.1103581962	-0.108957354	-0.0683948906	-0.4511726223	0.2178032359	-0.4660865269	1.59359628	0.0783800411	0.4713974743	-0.2496282824	-1.4310965739	0.4979367657	-0.0925540445	-0.2264637505	-0.2503740013	1.1977563211	0.8824378081	-0.2720945114	-0.3315355	-0.2814995333	1.2278706768	-0.1755046907	-0.0284467683	0.2052536915	1.2271270196	0.864419423	-0.6827378807	0.2304997169	-1.2127878553	-0.4147446716	0.9267399463	-0.2218538617	-0.6017658823	1.4631389929	0.5514066134	-0.1479370206	0.3762531089	0.7450058334	0.9487455369
ALG12	ND	-0.14654351759119	-0.1444502087	-0.0131493646	0.0394467741	-0.025203833	-0.0241211646	-0.1405846752	-0.2309009793	-0.2666276619	-0.1346566495	0.3279400498	-0.1958154465	0.6028920796	0.2544152126	-0.0120492764	-0.0592502284	-0.0464720586	-0.4835189715	-0.368548454	-0.3839459429	0.368237844	-0.3586060354	0.0171304798	-0.1059466108	-0.1939072247	-0.0730227302	-0.205800609	0.1137410302	0.3116004312	0.1063488926	-0.6654119291	-0.1128785952	0.1086696816	0.2725157036	0.4283667797	0.0550752611	0.4626387522	0.2110039754	0.4744061721	0.5800268404	0.1074623508	-0.0279754616	0.2394891743	0.2661233665	0.2857301187	0.0827592551	0.1379073524	-0.2403108722
ALG13	ND	2.3643435608322	0.6051153179	-0.1803949496	0.0438521305	-0.2225719505	0.199747676	0.5100072586	0.2037438195	-0.1575929288	0.0903382866	0.3031290101	0.3007496884	-0.3880725469	-0.221915595	0.0384943378	-0.1687306424	-0.5422300219	-0.3056672502	-0.4932030942	0.1262489096	-0.238971499	0.4759793406	-0.1925258667	-0.4109199166	0.5071256577	-0.4680540498	-0.0685752856	0.2101301919	-0.042738978	0.1719581899	-0.1693971573	0.0357700216	-0.3469885169	0.0651582507	0.2101931788	0.4519321393	-0.2603813186	0.3633879062	-0.1924632572	-0.2545474962	0.5747276922	-0.2807319136	-0.2916164572	-0.4779538926	0.2768551945	-0.2075295121	0.0326332189	-0.1695905097
ALG3	DOWN	-5.42762977106788	0.0506145403	0.2511600792	0.6347295344	-0.4382546167	-0.4814724818	-0.3181147568	0.1316446644	0.1950054089	-0.1476789168	0.0502417998	-0.0830861696	0.4676208409	0.0910745946	-0.1907329727	-0.2552038979	0.3001436809	0.0112714579	-0.0981302043	1.108172132	0.4059857423	0.2194068673	0.0291509177	0.4220600734	-0.24300387	0.9066052886	0.1898014632	0.1492770975	0.4794494688	-0.648973947	-0.6394799489	0.2182075608	0.7347255248	0.1775954992	0.3237406491	-0.4911598239	0.3337323169	0.8126756786	0.5371461309	-0.3140178992	-0.3494743201	0.1110857128	0.4605101009	1.1902634735	-0.5403113586	0.8196256699	0.4394228092	0.7278774914
ALG5	ND	-0.949039137999549	0.3592359577	0.337627444	0.2383535045	-0.0528014271	0.1042355742	0.2113304698	-0.0957096701	0.1386872943	0.0286670855	-0.0395821286	0.0224416325	-0.143711924	-0.5641682568	-0.5333455003	0.0600151174	-0.2076497443	-0.1809631617	0.1085052549	-0.273405452	0.2206036983	-0.254433955	-0.2294450122	-0.0764359935	-0.1682941505	-0.0954283418	0.206647038	-0.0844147052	1.0361934937	0.1559985219	0.4083960741	0.3617906113	0.1000848273	-0.0468848929	0.2259941052	0.0566403319	-0.087716908	-0.0417897647	-0.247084202	0.1927904059	0.1674311591	0.5035570068	0.4026295153	-0.1824366065	-0.1089789831	0.2062249348	0.099947846	0.1590531215
ALG6	ND	2.87000040357848	0.1105553845	0.6471801075	-0.1938346776	-0.0733839232	0.3744535891	-0.0870791608	0.0899201009	-0.7469684753	0.7703623739	-0.1670102139	0.4346695194	-1.0664571111	-0.4576997524	-0.6952835961	-0.8147216593	-0.5970634	-0.4911191788	0.0751911758	0.1769194907	-0.2006689018	-0.442752245	-0.1401936542	-0.3558915912	0.4318035275	-0.7274599871	-0.067657271	-0.1128560582	-0.3879654141	-0.3840122487	0.0247490955	0.1878741857	0.1139607543	0.10519146	-0.2993892408	-0.6461004497	0.2746103382	1.2483306559	0.033871635	-0.450220366	1.1154280571	0.0679906557	0.3271516436	-0.2067661898	0.775498918	-0.1320472801	-0.0891908492	-0.0883834361
ALG8	DOWN	-5.69399406092934	0.2366766948	0.3131293238	0.6207771446	-0.2692911365	-0.3307342834	-0.4782574864	0.286139254	-0.4467542076	0.5336048974	0.5593309472	0.25050213	-0.5050354654	-0.2469950056	0.6670962821	-0.7206838694	0.3131711389	0.6600874852	0.1085940784	-0.197675752	0.6784256131	-0.6284332947	0.3388189666	0.4548975202	-0.5896648124	0.1043772279	-0.3761310906	0.8457778687	1.6873317375	0.5523671179	-0.3510516382	0.6004742658	0.681819067	0.5238907403	0.3060341748	0.1122616142	0.3304424016	-0.1796412985	-0.1042141797	0.2483310537	-0.2929780091	-0.3323017513	0.8988906459	1.4614340112	-0.8446073323	1.0688804088	0.4992404856	0.9939222361
ALG9	ND	-1.87631309270451	0.1487827389	-0.1736779318	0.7959566021	-0.2848744607	-0.5915963643	-1.0351529884	-0.3752365407	-0.7116639741	0.6626339419	0.1251735125	0.2552267188	0.151894867	-0.2871324573	0.844741536	-0.3473528918	0.2603287064	0.3902917388	0.4149201211	0.1944826425	0.0179818231	-1.5165635006	-0.2276782013	0.4507079791	-1.1011239731	0.5379853576	0.1545022538	0.3901599512	1.054798038	0.7574846388	-0.0201841242	0.735582164	0.7178509919	0.3535402153	-0.3461945482	0.0768792346	0.2138780779	1.0059698899	-0.4948288583	0.8218565628	-0.4055624635	-0.2787834597	0.2857479595	0.706671435	-0.4063976152	1.2299212233	0.0998125349	0.7280548902
ALK	UP	13.4710584138994	-0.662665369	-1.3123373104	-1.5920728006	-0.0905052988	-1.5848343479	-1.4050365724	-1.1997088471	-1.4969161343	-1.1439979639	-0.4566946583	-1.536754533	-0.4852322952	-1.6012411834	-1.2899783205	-1.4588990499	-1.4072741106	-1.3357540735	-1.4562085292	-0.3820468669	-1.0895045144	0.3933178054	-0.8516840659	-1.5654103326	-1.2852004817	-1.3103545523	-0.7253674752	-1.3832285015	-0.9613188176	-1.4143666235	-0.6810087926	0.4297059672	-1.2746753259	-1.0542391379	-1.2386157788	0.6467618563	-1.4074417289	0.9548359438	-1.4450780532	0.1707041691	1.1401296846	-1.236248629	-1.5203570648	-1.3528480178	-1.3515024152	-1.2795557429	-1.2957429489	-1.3228336216
ALKBH1	ND	0.386354173705917	0.4993050429	-0.0453159252	-0.0293489817	-0.1291596864	-0.3018481008	-0.5350080671	0.1916926125	-0.2676673337	-0.0033596559	-0.4390785667	0.5233217133	0.2820719268	0.0969271591	0.0998434372	-0.3659680082	0.0196391205	-0.0016906482	-0.1101536338	0.4652584918	-0.0364881668	-0.1800145369	0.0121528246	-0.0965521779	0.1615998542	0.3122330979	-0.1326145035	-0.0341659866	0.0040651607	-0.0330593984	0.0992315042	-0.0564928422	-0.1416604682	0.1063337358	-0.1231868237	-0.1280575011	0.1723791942	-0.3152236529	-0.172606865	0.8097556811	0.500857149	0.0796307348	0.0563668759	0.0727256109	-0.2033413848	-0.0708207196	-0.0628817147	0.7799535568
ALKBH4	ND	-1.85302564753232	-0.250442392	-0.0140065472	-0.1953473371	-0.0846503462	-0.1788764433	-0.6245468121	-0.2508573868	-0.1685691349	-0.1607129305	0.3433800077	0.1623344046	-0.3080455217	0.3721639389	-0.116528716	-0.1889034111	-0.1140920191	-0.4753900257	-0.0728432162	0.6021487114	-0.0842515772	-0.6120280549	0.2315692267	-0.3040408889	0.0176347465	-0.1275119377	0.1599188361	0.3474039882	0.3460342493	0.0815291679	-0.1134316069	-0.5819584935	0.3711076308	0.3111247123	-0.1798744071	0.0309553871	0.7430153254	0.7046227533	-0.3575894201	-0.5649263554	-0.1141361763	0.3144119051	0.0946698328	0.511908202	0.286151111	0.4442359695	-0.2237252385	0.4927349074
ALLC	UP	3.52101052288493	-0.138696861	-0.8031107777	-0.3586621453	-0.2341219039	-0.6198148386	-0.8008370299	-0.58806392	-0.9653804608	-0.4115938148	-0.5866016225	-0.6105502581	-0.2437391819	-0.6076735675	-0.4136120039	-0.4635736229	0.0505681431	0.029900461	-0.5551689772	-0.0414885097	0.0232275713	-0.2950019375	-0.5097853406	-0.1895061607	-0.1767581606	-0.1552694735	-0.1564564749	-0.1391726649	-0.1986496723	-0.8523951993	-0.2631930128	1.0063677368	-0.229368301	0.4372344629	-0.0458649855	-0.2688409486	-0.5144256125	0.1753448416	-0.0347889252	-0.3070423503	-0.2977821599	1.9280750174	-0.4098866098	-0.1609742597	-0.3610592407	-0.124040244	-0.2571655676	-0.0821921476
ALMS1	ND	2.54483128107513	-0.4130558408	0.7780781829	-0.1909553103	0.4096532316	-0.2488155214	-0.4485326334	-0.3457026529	-0.6810991806	0.2408930734	0.2010425777	0.1130174957	-0.2749690599	-0.3253238367	-0.3401187964	-0.6673621891	-0.5986850579	-0.8412649875	-0.206409495	0.0677978562	-0.9366207054	0.3063549782	0.0993807174	0.1104828287	-0.3762735679	-0.6262795	-0.3252306803	0.3027942661	-0.6623590869	0.1635619585	0.4039897333	0.6432251199	0.4676073476	0.3029762829	-0.5740274475	0.3766955172	-0.0381116611	0.3457467889	-0.0845737085	0.1172894111	-0.2067107376	0.3188900922	0.0695888972	0.5333536718	-0.1008364216	0.1594097578	-0.9508772225	-0.2697373625
ALOX12	ND	-1.07255773563027	0.0553146032	-0.0957169571	0.0523244836	0.0151195567	0.5212381802	0.1753754411	0.2358568566	0.2893125424	-0.1332858768	-0.4471369112	0.0235428105	0.1514467616	-0.0764039789	0.0419516084	0.4623205869	0.0692788827	-0.1858299362	0.032090747	0.2856693299	0.0924892266	-0.1121526374	0.2379544111	-0.0941346302	0.4103486164	-0.1563102191	-0.2150682426	-0.1347129995	0.0109515336	-0.3336759559	-0.1083426633	0.4935641981	-0.1285210467	-0.3984813437	0.1838195257	-0.1265667258	-0.0894929641	-0.5341830967	-0.0356163434	-0.1246384727	0.3004469571	0.1270558876	-0.0407064933	0.1770712712	0.1248163923	0.0170829428	1.0493354625	-0.0341137484
ALOX12B	ND	-1.69346811996979	-0.1313240269	-0.0809729969	-0.3288140185	-0.1575368965	1.33135136	0.5336472101	-0.1528451651	-0.2747690759	-0.418444675	0.0741246572	-0.2556702001	-0.1116177822	-0.0244626686	0.1470869045	0.0615320793	0.6194285779	0.4530889902	0.2756159611	0.178892245	0.2027875523	-0.102284672	0.3532398352	0.2615965419	0.2902215848	0.2926077334	-0.2477610428	-0.1575868405	-0.1078932698	-0.0074808919	-0.1293270762	-0.1251041565	0.0355442416	0.6070241367	-0.0119870658	-0.1995943147	0.1266716622	0.1315746942	-0.1446739167	-0.2098937858	0.0955056284	-0.067333616	-0.2685856386	0.0242882248	-0.0105277161	-0.0821046342	0.7549867423	0.1911925604
ALOX12P2	ND	0.131439391743613	-0.4943327038	-0.1108812096	0.1205354692	-0.1244086952	-0.0202687444	0.109688334	-0.0780110022	-0.3172523783	-0.1319790569	-0.010061054	0.1872748384	0.0335678335	0.1145681335	0.0813488573	0.2735002147	0.1978959458	0.2306096808	0.0025010438	-0.0991034876	0.2371389205	0.0110522871	-0.0766707794	-0.1527629189	0.4105754407	-0.3390355122	-0.0091265513	0.1579020221	0.0105306684	0.1982039195	0.0307150899	-0.381635664	-0.1689236002	0.1704865047	0.3739923351	-0.0211340921	0.1897242946	-0.2416473782	0.497449422	-0.4235225156	0.3256015082	-0.2949104017	-0.0665186882	0.0510197173	0.1839860289	0.1035567666	-0.3840319658	-0.338961271
ALOX15	UP	5.07982742311071	-0.7055011615	-0.3902939949	1.5175817688	-0.4395790018	1.6631597461	0.4498114686	-0.7398089363	-0.4586880524	-0.5423359287	-0.2675228737	-0.4694618347	-0.5745929139	-0.2696300798	-0.6839269573	-0.6364068655	-0.3977645788	-0.4928300212	-0.5338406407	-0.3580200481	-0.6013683555	-0.099125051	-0.7279882242	-0.4573286765	-0.5451815803	-0.6027859555	-0.0164022766	-0.7223170481	-0.2607999285	-0.628258045	-0.4568395166	-0.6094376584	-0.4687431363	-0.348321144	-0.0812537237	-0.3819012787	0.727583789	-0.3175099775	-0.3923806091	-0.7958776694	-0.5385531535	-0.2524054504	-0.3728678551	-0.5377038156	-0.6306697296	0.010475741	-0.708840667	-0.5897868277
ALOX15B	ND	-0.798795078067656	-0.1551056073	-0.2289337963	-0.1395190859	-0.1942504042	0.2176930076	0.081686745	0.1376194681	0.0873703289	-0.1485942855	0.1666665492	-0.0275169551	0.115854104	0.0506064704	-0.0159685439	0.7746000477	0.0844886316	0.1499813568	0.2914496538	0.3156252162	0.2612844909	-0.0489085162	0.6694686501	-0.1649201818	-0.0871607828	0.6150166056	0.1674684215	-0.0572333143	0.1560092917	-0.3434277941	-0.1110438314	0.0205602611	0.1074225587	0.2646653817	0.0202143952	0.0625587901	0.2662490435	-0.231131695	0.060753983	-0.2359218731	0.1147604094	-0.2664071514	-0.0952548258	0.0315799755	-0.3420762754	0.1105974066	0.7259648077	0.0078482726
ALOX5	ND	-0.169174899346239	0.8673450379	-0.5859779285	0.1782455626	-0.1421177226	1.2085532449	1.5693449507	0.4360332445	0.7865189203	0.154231601	0.3627747542	0.4811100996	-0.7807057815	-0.252923376	-0.4369592106	2.0206279522	0.6484236346	-0.347170102	-0.5474549682	-0.4657919732	0.5948285038	-0.0656865457	0.0297790981	0.1040093811	2.2392134897	-0.2704036233	-0.3588509191	0.3070550569	-0.6179850741	-0.5703987562	-0.1567454109	-0.3702253924	0.0844567002	-0.1462759293	0.6797129226	-0.6226759145	-0.3546913921	-0.0841902631	-0.8110942414	-0.0108860682	-0.7393977652	-0.5417663434	0.1286288683	-0.3783554112	-0.6149504597	-0.710940318	1.2805905657	-0.4898534225
ALOX5AP	ND	3.18128334698119	1.7362599948	-0.5478053442	0.3452793759	-0.5708670288	2.0743787471	2.7830336591	0.3601951233	0.2753572298	0.3818585396	-0.1179489059	0.2069199329	-1.9393903244	-0.7719123364	-0.1834861012	1.7812606707	1.0769132664	-0.4495237471	-2.1538407138	-0.1199688294	0.2555067402	-0.0276736986	-0.1195403716	-0.10512707	3.1909609448	-0.187085421	-0.4393628351	-0.425914333	-1.2250700443	-1.1761282836	-1.1953964091	0.198800231	-1.2087917127	-0.056064903	0.8257160786	-1.3379191388	-1.6874067619	-1.5454320103	-0.9587694542	-0.526341136	-2.1469004968	-0.9521487242	-0.3801768924	-0.2150757331	-1.1116431588	-1.4261196454	1.7849031164	-0.6132537254
ALOXE3	ND	-0.342408146714092	-0.1528521119	-0.0890757827	-0.122635583	-0.0755659392	-0.2945012189	0.0031526966	-0.0377824341	-0.0012113612	-0.1593073346	-0.1764322733	-0.0417816363	0.0587296446	0.0297046081	-0.0608853516	-0.0375145495	0.2658628377	0.3249641387	0.2617349636	-0.0499564077	-0.149056365	0.3339824346	0.2911897512	-0.1406132636	-0.0133599653	0.3607350356	0.1449830548	0.0060735401	-0.0305758455	0.0214207405	-0.0760024023	0.0298793574	0.333580382	0.6151841607	0.4229695316	-0.2731922133	0.2086844596	-0.164872698	-0.1217087551	-0.0352886386	0.1939865405	-0.0596123022	-0.0993815998	0.0946075828	0.0175793444	0.0243587762	-0.1159475956	0.1832625058
ALPI	ND	-1.09111127803228	-0.0312203023	0.0488199532	-0.0076701079	-0.1686958403	-0.2675273367	-0.3000382467	-0.0969140358	0.0738711197	-0.0490868377	-0.1629404228	-0.0983673107	0.0517779464	-0.0632906478	0.0547271876	-0.143176746	0.2176994841	0.1489561863	-0.0255816273	0.2854722803	0.2100133549	-0.0934421054	0.2748126262	0.0784303137	0.0341973822	0.3410532614	0.0381495849	0.0480981111	0.5419468617	0.1745600555	-0.0984718329	-0.0564140616	0.1990762213	0.4717712414	0.4677011664	-0.0582170143	0.3557215984	0.7057617383	0.1028297073	-0.1135609084	-0.0835358453	0.0157745406	-0.1035346519	-0.0583637435	-0.2675473571	0.0862810568	-0.2009766751	-0.1152283442
ALPK1	ND	-1.17173306251717	-0.0331661882	-0.0750720494	-0.1073345758	0.056078906	0.8992510168	0.5728496977	0.0072474373	0.5391996055	-0.0214501953	-0.1961899117	-0.0982574852	-0.4688386446	-0.0100642665	-0.1555977621	0.4290971938	0.0217136984	-0.2493791006	0.2397407795	-0.0941038061	-0.2173749535	0.117538289	0.1930234041	-0.0805022684	0.5459049042	0.0778142576	0.1079610779	-0.0749579405	-0.199530809	0.1290279016	0.1625354041	-0.160292548	0.0356161249	0.1182925417	-0.0882481578	-0.3100109829	0.0816279228	0.2128376801	-0.1086844072	0.0506161648	0.0113978945	-0.0514157203	-0.0644733548	0.0281354192	0.0677004995	-0.2490088626	0.0097269874	-0.1061733303
ALPK3	UP	5.54380836980278	-0.3574106526	0.1911075311	-0.1028681655	1.0697745519	-3.2020183198	-3.3543665742	-0.3855991891	-0.0791753548	0.6406598362	1.0428770579	-0.5028539761	-0.5739666105	-0.8712415654	-0.2745715133	-1.2216069934	0.4801240803	-0.4137654098	-1.8436936391	-0.5093574909	0.2524009962	-0.2049476888	-2.9760148582	0.4916312898	-2.8258321923	0.1097805276	0.94634346	-0.8082454091	-3.2392599982	-2.1282778279	-1.2054170944	0.5043522948	-0.3347695688	-0.8156439947	-1.5429531791	0.611200372	1.7178891295	1.2806272656	0.0540381925	-0.3323071538	-0.1954924158	0.1079779867	-0.7211634304	0.0083971418	0.6870325404	0.0224303432	-0.8661362211	-0.2111042617
ALPL	ND	-2.89598010426721	-0.2794458316	-0.1790576848	0.122859046	-0.3302303157	-0.0953514061	0.1620286416	-0.2616969019	0.9065882331	-0.0902011972	0.1373322737	0.2453860544	-0.1289805233	-0.3107552568	3.2421747819	0.1055048074	0.1281491855	0.15931053	-0.0412679226	1.0999806886	0.2601830176	-0.3229416207	-0.2683280788	0.1073354255	0.1689997773	0.0223325142	-0.0023185826	-0.0807495216	-0.0029124762	-0.3049975602	0.0848798324	-0.138335279	-0.1738563779	0.4559913226	1.6088608888	-0.2037100115	-0.1249775326	0.056501325	-0.2926037602	0.6446301738	0.198122839	-0.2565062301	-0.0321560454	-0.2691355584	1.8277249454	-0.0264990662	0.5245016918	0.0762433534
ALPP	ND	-0.201882616327638	-0.0232194477	-0.1027639158	-0.0133807474	-0.1758856544	-0.495789888	-0.1719760866	-0.0409521963	0.0694632178	-0.0787659093	-0.0176027831	0.0956029065	-0.1060536441	0.2013519654	0.7929195567	-0.3202195195	-0.2107663418	-0.0338486496	0.769811843	0.3510201304	0.5945690059	-0.0012770103	0.4272943236	-0.2369721254	0.3932345439	0.0791920513	0.2394811575	0.2369895586	0.2796907799	-0.1404448287	-0.4505592307	-0.1126895177	-0.0400092202	0.7286959341	0.9631664871	0.4934969755	0.5426298077	0.5384484724	0.2112138349	-0.0043088425	0.2366663482	-0.0096088876	0.0829979266	-0.1516164221	-0.3615884266	0.1184914379	-0.0868680818	0.2752570361
ALPP /// ALPPL2	ND	-1.89316891427023	0.1013614673	0.3944389389	-0.0699742851	-0.2636290001	-0.3194656767	-0.0223487545	-0.0350666144	-0.194042424	-0.4072288099	-0.0409420439	0.0546209245	0.1998409979	0.2095070822	0.4754394905	0.0679373617	0.3223317204	0.0516248078	0.2432043605	0.1548196584	0.5762046782	-0.0408550554	0.0208408632	-0.4151555292	-0.1619078037	0.2821697887	-0.1344035977	0.1350583766	0.5407415592	0.1609831902	0.0309678742	0.2672607025	-0.2025921339	0.8308104072	0.6984578732	0.2341526671	0.9269093708	1.0572749863	0.3232113057	0.2394472483	-0.0537554762	0.127837649	-0.3000525079	-0.0824635003	-0.0343465984	-0.0688721193	-0.1125230804	-0.0996886238
ALPPL2	ND	0.452290192777625	-0.1374319973	-0.0024715262	0.0156806915	-0.1173597038	-0.4509869286	-0.1704148326	-0.276798091	0.0693877621	-0.2081526556	-0.0573437049	0.0382294811	0.2060225462	0.0909395597	0.1459699714	0.0227180882	-0.2509029453	-0.3627575725	0.3499269531	0.1704099362	0.0008846384	0.0384195645	0.130755354	-0.002423304	-0.0076495316	-0.1075104136	-0.1414104384	0.1359728056	0.2514236045	0.0100277899	-0.2208654787	-0.4146288419	-0.0376079471	0.2061956981	0.1057470006	0.2434452075	0.5169453202	0.4109002514	0.0745526134	0.0035586096	0.2727449031	0.0054750488	0.0765251166	-0.295094663	0.0009359054	-0.051309416	-0.2071334867	0.032810145
ALS2CL	ND	-1.90342737336791	-0.1017072709	-0.2752395689	0.0514505251	-0.0487387842	0.9130777714	0.1324810778	0.0751105116	0.3377449633	-0.2136429103	-0.2622304602	-0.1627304469	-0.0470291489	-0.0043826519	0.3104457506	1.3089992666	0.1680395516	0.1740780102	0.19009042	0.2722185759	0.1668746589	-0.4213576231	0.3282539871	0.3519148023	0.784781499	0.1396733565	0.5362539935	-0.1822297097	0.1725377957	0.1563463937	-0.49016664	-0.246265026	0.2775402105	0.3827586047	0.4189373586	-0.3793171823	-0.1209363748	-0.0179165072	-0.141602713	-0.4208030396	-0.2714220833	-0.2167649351	-0.2473352679	-0.0466824962	-0.0545441915	0.5040072151	0.5244296519	0.1382029771
ALX1	ND	-1.62878596727797	-0.0739235499	0.5930786189	-1.0529566348	-1.6437036783	-1.7636248147	-1.2321423481	1.3530617308	-1.2605083264	-1.4818105177	-1.7201925447	0.6029836169	-1.1745395784	1.359060434	1.0149205808	-1.1282140665	1.9222756278	1.5111217432	0.6729230864	2.7460284503	-0.0496371642	1.2645823252	1.2751271821	0.1876064032	-0.9715752047	-1.307104391	0.8722918011	1.6431631595	1.2240445898	-1.8149220265	1.2459158368	-0.8278576569	0.7378582783	0.7253662185	2.3632272305	-1.5788135624	-1.8130265006	4.7422912905	-1.2179778665	-0.8044458453	-1.2018046599	-1.2186403279	4.3660835297	-1.1296134592	-1.5571536421	0.2808872785	-1.0253476486	1.4688758642
ALX3	DOWN	-4.18231280152155	-0.1239780441	-0.1671700891	-0.5175078556	-0.3355853133	-0.5598183363	-0.3677647991	-0.2358152482	0.0313280864	-0.188095637	1.3533588608	-0.3025385839	0.0143664546	-0.0537847315	0.1121225877	-0.2680946675	0.3286713078	0.2836261878	0.4233947686	0.3906098338	1.5787251351	0.2841197145	1.1913813784	-0.0195266155	-0.2012207068	0.314631094	-0.0610208721	0.2332071175	0.3029136144	-0.2016530009	-0.1911950405	-0.0463662982	-0.0290182208	1.0806909644	0.9847595607	0.0329698767	0.3775782797	1.6455264954	0.1975739891	-0.1484173138	0.0662222413	-0.2687319351	0.6473007585	0.7354983112	-0.3613580169	1.0553071655	0.0406368037	0.0182070626
ALX4	ND	-0.695847276447985	-0.0194448901	-0.2988229682	-0.0010392597	0.1650202633	0.1751978088	-0.3308992736	-0.0410217763	0.8523182383	-0.3960834006	0.253437957	-0.1431262574	-0.118129815	0.0252716417	0.3108426194	-0.1150077581	0.4932807024	0.3510343609	-0.0481734278	-0.1771590466	0.8496163441	0.5470379352	-0.0506492702	-0.3699475062	0.7696271509	0.2149669181	-0.4026454028	-0.005510601	0.0656711141	-0.0133717525	-0.1870196611	0.3106269925	0.0176158504	0.386483734	0.3778306742	0.100761017	0.7808637263	0.8921263479	-0.3807723173	-0.3732946007	-0.4591660396	-0.0951084212	-0.1591669795	-0.2689330623	-0.1986181883	-0.1848483178	-0.0797612424	0.0153540099
AMACR	ND	-0.683877495985042	-0.1481430445	0.2204351734	-0.0661252104	-0.0176056578	-0.2520928415	-0.0816569616	-0.0926217083	0.0193917	-0.1517083507	-0.0975027575	-0.173801735	0.1377865421	0.0261893105	0.1528682043	-0.0587506399	0.0843664154	0.0515182982	-0.125664588	0.227842202	0.1279982714	-0.1063564343	-0.0072034474	-0.1280341701	0.091465315	0.3386412338	0.1209985228	0.1264964747	0.2454391791	0.1517126416	-0.0106229865	-0.1462210837	0.0695271043	0.3576850376	0.2717891514	0.2091158549	0.3422262793	0.404893247	0.1847320789	-0.1341009083	-0.0106502725	-0.1246418035	0.0086890224	-0.1111838567	0.0313175758	-0.1448319675	-0.0491080912	-0.00591473
AMBN	ND	-0.219590171382409	-0.3892464344	-0.1692092922	-0.1105308044	-0.1176803529	-0.4586654924	-0.2379291825	0.127914178	0.0837617928	-0.1171454676	0.0011342075	0.0154196999	0.2994995102	0.2968176158	0.2885704545	-0.000803996	0.4582188579	0.4249843547	0.8269713841	-0.1503366143	-0.2687232276	-0.5011422103	0.4561451924	0.4777140481	-0.1266161204	-0.0957641584	-0.1085205499	-0.2756406775	0.0209528678	-0.1956095316	0.1012038299	-0.0492945555	-0.0151374707	0.1308317064	0.6147713191	0.0980621288	-0.122183094	0.3187637042	0.3198545266	0.0369509927	0.2595353619	-0.0399863306	0.0279622926	0.0891801271	0.155132085	-0.0048020632	0.1756407614	-0.0505840721
AMBP	ND	-1.80663634561308	-0.2662772842	0.0063589828	-0.1124767884	-0.0580760103	-0.3108468383	-0.1968839397	-0.0549819671	-0.0175867664	0.1353716406	-0.2396489954	0.0657296048	0.2570691711	0.0039117042	0.3416902888	0.0381694547	0.4512420678	0.155203	-0.0270036416	0.1106027507	0.0988663306	0.1786517219	0.0355879108	0.1915587137	0.2852311398	-0.1444918074	0.0304532263	0.0953752195	0.2863777205	0.1395122787	-0.0898949052	-0.3827327033	0.318045141	1.683304333	0.3233231441	0.0071840553	0.3997793958	0.0930538148	0.221942889	-0.0931742234	0.4193173598	-0.0790614989	-0.1947035398	0.0014873722	-0.1650407942	-0.1748737127	-0.066890664	-0.074555538
AMBRA1	ND	-2.20082303641449	0.0978186336	0.1321034348	0.1408576364	0.0736099369	-0.1585382088	-0.1784517518	-0.0528874051	-0.2364603953	0.0829876111	0.3739255455	-0.0606783091	0.7197414111	0.0063996096	-0.0209236009	0.0588920235	0.1066281477	0.0672850346	-0.0385243702	0.0810911197	0.076868415	-0.0976273266	0.1850616538	0.2299234611	-0.1408748257	0.1477957505	-0.0931284956	0.1568031812	0.3855825082	0.2959607055	-0.1648918924	-0.0838633843	0.1230670156	-0.1842249889	-0.2642173572	-0.1591342472	0.1947774412	-0.0666836023	0.0056777279	0.1926270805	-0.1904264433	-0.1873346054	0.1439670922	-0.0147779549	0.1067852137	0.3857197097	-0.1657347587	0.5136078166
AMD1	ND	0.820359422368131	0.1713160774	0.8664257957	-0.1086209739	0.0223453117	0.144611947	1.0981533665	-0.0638806171	-0.3534826829	0.5275131336	0.0830093736	-0.441705722	0.3264978296	0.511733362	-1.1077003714	-0.7239977837	0.2667659698	-0.3248253712	0.1873101597	-0.0797640022	-0.9010228514	-1.0608614609	0.4263977408	0.0154191439	-0.2302767291	-0.0182487504	0.0703883406	-0.2010821924	0.9218123082	-0.3987199768	-0.225869348	-0.337547152	-0.1171395432	-0.6010202294	-0.2883342556	0.1771671471	0.413985501	0.3083217327	-0.3597801012	-0.1145633627	0.0457152434	0.9052998609	0.6083037886	-0.1224720597	0.2852532702	0.2213866352	0.8365795506	0.3401663097
AMELX	ND	-0.626604174985141	-0.0174786712	-0.0891856613	-0.1204617467	0.0951149134	0.0549930373	0.0700797569	0.1123364063	-0.2362555895	-0.1360105134	0.009743916	-0.0724897137	0.0221323135	-0.0841644347	-0.0507038106	0.1044609282	0.1325961273	0.1882583913	-0.1496690234	0.067432617	0.0433900035	0.0750852636	0.6115544929	0.1847213078	0.008938376	-0.0183763906	-0.0517482125	-0.0362640672	-0.0057080609	-0.0598494305	-0.0920339226	-0.0276447887	0.1750836008	0.0792285104	-0.0272508751	-0.1659170069	-0.0724193774	-0.0189314311	0.0923035175	-0.212495096	-0.1034219379	-0.0242317448	0.0546112382	-0.2061590186	0.052535301	0.1213720713	-0.0967228422	0.0951941147
AMELY	ND	0.475496023272596	0.1090997433	-0.1057053454	0.1758631396	-0.1202798916	0.0856561144	0.0861409136	-0.0475777091	-0.166983745	0.1162737763	-0.1072050381	0.0066725539	-0.1771520872	0.005814601	-0.3086519478	-0.0982724736	0.0392929368	0.3472042928	0.184367168	0.1200245372	-0.0201192154	-0.0041995639	-0.1094022472	0.1071606119	0.0948136312	-0.1668241655	-0.2152387607	0.31631585	-0.0646287081	-0.1451357481	-0.1361814263	0.0594759636	-0.1016857065	0.0842358071	-0.3016590756	-0.1018858251	0.0766896259	0.047395747	0.0696122106	-0.111191724	0.1214838315	0.1292321041	0.0767590441	-0.2656603833	-0.1561553714	0.0721736412	-0.0841484699	-0.1423929727
AMFR	ND	0.415528665864625	1.3064942626	0.136924752	-0.8095620796	-0.7076775595	0.5442836824	0.0270090146	0.6396969674	1.137418395	-0.5961823553	1.4362243025	-0.8711087799	0.3319127777	-0.7015935625	-0.4648336124	0.6399883596	-0.3794504659	-0.4485186236	-0.2380475839	-0.8537677189	-0.7152207204	0.2133697881	-0.1784072781	0.6018851614	1.2050121234	0.5637136543	0.3982038945	-0.1495260761	1.3807363257	-0.2388183094	-0.7202098072	-0.8933382259	-0.3924614699	-0.0395747468	0.9028618335	0.1497317077	-0.1512078256	-0.9366896252	-0.7406373794	-0.8945213876	-0.1991404879	-1.1011445415	-0.221637758	1.1547368224	0.8119643957	-0.8761577424	1.1859697399	1.8718181689
AMHR2	ND	-0.386978071077189	-0.3901055535	-0.2590645324	-0.1296690491	-0.1503789159	-0.4506877766	-0.0486872204	-0.0894851633	0.2277378168	-0.0611770372	-0.14749071	0.0898639049	0.1020815229	0.2737204939	0.1898019822	0.081000772	-0.1694639897	-0.5003843608	0.5767273469	-0.1270526054	0.5470463293	0.1992892115	0.1675445649	0.0343407421	0.1862801094	0.438956708	0.0264919775	0.1933512825	0.2763569822	-0.2919717059	0.0443449344	0.0358397113	0.1551974564	0.5883695621	0.537609122	0.06176029	0.9998266431	0.2099007589	0.1582757337	-0.3125452518	-0.0762646963	-0.2884629481	0.090131672	-0.0062252483	-0.0587393353	0.0141277831	-0.3330330483	-0.0627931478
AMIGO2	ND	-2.74797486545257	1.2873217637	-1.8061129493	0.4084604403	0.2347841195	1.9144291113	2.1177751104	0.176510157	1.1144519513	-1.5675508803	1.9692308356	-0.2323415992	-1.8987935757	-0.8512418391	-1.4646707138	3.8374381311	0.1520644859	-0.396994776	1.0879276113	1.1001880101	1.4157650427	0.4862662168	1.6658029528	-0.0209044561	2.5534182948	-0.7693084968	0.5155459271	-0.101545363	1.9871387057	-1.2371508054	1.3130757292	-0.9441728549	0.7005111426	-0.2220368744	0.1031994476	-0.5800049502	-1.5943061131	1.2645764265	-1.3469519813	3.022469409	-1.979108506	0.1426280812	1.046595617	-1.432739516	-2.045956434	-2.1336068591	1.6429720982	0.2226981797
AMMECR1	DOWN	-8.21861182541021	0.8237332426	0.3367678611	0.4116914744	-0.2890835128	0.7151122228	0.6888277653	0.8990993947	0.2608469153	1.5652269553	0.2833075334	0.6817650688	-0.1455373945	0.4010280885	0.2586554637	0.6473163641	-0.399960803	0.2015401106	-0.1000703668	0.2562119011	-0.4513283021	-0.0112551104	0.5007393771	0.0141398463	0.2560131013	-0.7104900886	0.1874693698	0.3225900141	0.3102291539	-0.1280244839	0.5883909125	0.0456993419	0.1816649429	-0.3875225479	0.0083168646	1.0276805199	0.5181987854	0.3130959081	-0.1415069286	0.1251603448	0.7233534086	0.5761674401	0.3117956182	-0.3131812326	1.5470665157	-0.2192520803	0.6579817485	0.1088426981
AMN	ND	-0.774912775536527	-0.0919163131	-0.0589841702	-0.2132572965	-0.2539311012	-0.185192488	-0.2621065813	-0.2252665305	0.1165865391	0.3041172748	-0.3529232879	-0.2577100123	0.0568551248	-0.0383317007	0.1496915113	-0.125593909	0.3323693922	0.0540379581	-0.0632729059	0.2080361944	0.0096828748	0.0554733692	0.0817197673	-0.231154786	0.4284600031	0.034959142	-0.2621479306	0.039251219	0.3912375679	0.5139869282	0.3933730862	0.3601825882	-0.1760846246	0.7206127531	0.6111209338	0.021361838	0.5027379137	0.6227648069	0.2121588597	-0.0774080834	1.4467212199	-0.186972861	-0.0340674255	0.0138510768	0.6963034827	0.1932970466	-0.1656502229	-0.1832464725
AMOT	ND	-2.27538980453428	1.115729764	-0.2204732876	0.2258678665	0.1743757298	-0.3187745552	-0.0234687669	0.4026105182	-0.0983945639	-0.0368516373	0.1126207386	0.285301366	0.332436856	-0.1793106615	-0.0557470869	0.0101315323	-0.391346804	-0.428548994	0.2465570526	0.0312309534	-0.3811017207	0.361252996	0.0900806686	-0.110428808	0.1490875555	-0.0752999107	-0.0308185492	0.6915034722	0.0171522363	0.3419379631	-0.0942873571	0.1569729732	0.3790465783	-0.2313225225	-0.1489872628	0.0853093005	-0.0364005761	0.1699452917	-0.0575152846	-0.0903727678	-0.0764248422	0.059957396	0.1810035878	-0.2636641455	0.4940068738	0.3864669948	-0.1119511335	0.5543806592
AMOTL2	ND	0.19878365104284	-0.159259677	-0.9763274547	0.0760832558	-0.320100914	-0.6993672462	0.2961240351	1.0571812231	-0.7198955243	-0.6923901413	-0.3490546255	0.3144873414	-1.1902548024	0.4915028454	1.0613174464	-0.4159468004	-0.0652958101	0.1109027205	-0.0717074337	0.4587075333	-0.6684901598	0.3823150318	-0.720917008	0.6476882201	-1.9820742571	0.9374618915	-0.171075008	-0.0265257712	-0.0878027301	-0.2902574417	0.6540292293	0.9341910127	0.6419161089	-0.9160128809	-0.6219944545	-0.1893929284	-0.4711531691	-0.0553452289	-1.0310903751	1.1875435154	-2.5376784323	0.6914304463	-0.6061649172	0.9676771733	-0.5234202299	0.5058970255	-0.2845093897	-0.7647906031
AMPD1	ND	0.445485018325835	-0.2040536221	0.952108584	0.8165103093	2.9828842325	0.9820658624	-0.8358399613	-0.7058893286	3.8264970102	-0.7611418063	-0.9351686696	-0.5501904304	-0.7363443336	-0.2058453735	-0.9675605463	0.7894016904	-0.7398329559	-1.0046882136	-0.3785647182	0.7753806683	-1.2206815356	-0.9872884559	-0.9828336324	2.2794484574	-0.3155962472	0.700312416	0.1229492443	-0.9365017742	-0.6851823452	-1.1927719257	-1.1151190657	0.0856825705	-1.0710727219	-0.2734227371	-0.9189969238	-1.1522850853	-0.6424152263	-1.1995448842	1.009011476	-0.5229115345	-0.9209391261	-0.7666643026	-1.0333013335	-0.4819193979	-0.8446468566	-0.5769760703	0.1098945162	-0.7744581499
AMPD2	DOWN	-9.13249586145164	0.1357099585	-0.077618322	-0.2849606974	0.8415914412	-0.4949723073	-0.3287728856	0.0171845342	0.5371617844	-0.1972140738	1.3596644611	-0.184532333	-1.6152939655	0.5065733221	0.7640300908	0.0942397263	0.4229778836	0.5592312292	0.3638985574	0.6009369676	1.5200890277	0.3460325704	0.2268773395	0.5916039932	0.0017327382	0.4927900889	0.4512960918	1.1159297275	0.4572960645	0.1037135346	0.1960843858	0.5558491014	0.4599362067	0.9444932195	0.5714202286	-0.2629557877	0.237035319	1.4296535144	0.2236536058	0.120831012	0.7441337833	0.4370675389	-0.0316993979	0.5828899098	1.5305487866	-0.0367095371	0.3100870238	0.5170629428
AMPD3	ND	2.08468955895891	1.0668436399	-0.6746900727	0.0238571893	0.1716402792	0.6311454045	0.6868828047	0.0370455303	0.5904187171	-0.2438449477	-0.2502204115	0.1652856826	-1.0142696208	-0.4021645775	-0.9839374491	1.22808039	0.0979605085	-0.2912246432	-0.0411749943	-0.572570001	0.718939729	0.0050409228	0.6341371092	0.0003915068	1.081868898	0.1375737334	-0.1571842579	0.384532337	0.6394425078	-0.3086936848	0.0808051184	0.3779220522	0.1787238666	0.0178729901	0.2643613983	-0.8607833891	-0.4943101316	-0.7353330743	-0.2706484118	-0.8928691967	-1.1484690341	-0.9787146857	-0.2124013646	-0.8215057356	-0.5215919058	-0.7726192532	0.3336518127	0.1966507154
AMPH	ND	-2.06833612867346	-0.7988494288	-1.2875267969	0.2371390695	-0.1735877509	-1.4681619648	-1.5772887888	0.5781638583	1.2283453788	0.2165000172	-0.0634465753	3.5964248616	-0.4874791915	-0.916109654	-1.0922354508	0.8390963889	-0.9537084455	0.7602593521	1.9995404594	-0.5159359707	1.1057378674	-0.2714479585	1.4583560085	-0.6540894238	-1.6697705498	-0.314766943	1.374268472	-0.8668538001	1.1391318253	1.4601469781	0.0079108268	0.6125395507	2.0079165346	0.6912241924	2.3476560445	-1.8559364052	-0.3933322025	-1.5034375588	1.4099175684	-0.8689986219	-0.2096357575	-0.28896776	0.2204761213	-0.8860765203	-0.7235534674	2.1713585431	0.2862858578	1.0367059118
AMT	ND	2.19121509493365	-0.3603483905	-1.0356482402	-0.5017123595	1.0353792498	-0.1244806162	-0.2299195527	-0.4825715286	0.053995796	-0.6972715836	-0.3094525312	-0.8819436617	-0.478624892	-0.3270296175	-0.1672310739	-0.398440171	-0.2429525938	-0.2419344915	0.1199214274	-0.3463511996	0.1724708742	0.3333533278	-0.3311465268	0.4297496759	1.1622499669	1.3381752272	0.1737313101	-0.4793330893	-1.0413116717	0.1017369973	-0.3671549576	0.1979987635	0.0059894523	0.5319253507	0.7151023718	0.2797950588	-0.4099963664	0.855437681	0.7802501685	-0.8762154344	0.5015670127	0.1080357085	-0.1121210153	-0.5318387095	-0.6578687096	0.1068033443	-0.2990247503	-0.3687288177
AMZ2	UP	5.69508499629034	0.4975725046	0.7787884255	0.0868859506	0.2197503381	-0.2170301137	-0.1693601682	-0.2259299241	-0.4219780745	-0.2736349217	0.1087103259	-0.3918488279	0.1387592332	-0.1080984447	0.7073665924	-0.7979243747	0.0856088193	-0.7511595002	-0.4859776417	-0.8662087039	-0.3586680785	0.9080174902	-0.770865682	-0.3743320375	-0.2872774262	-0.1332350621	0.1648991898	-0.4400562217	-0.1840295458	-0.4184003236	-0.5664318638	0.0601323302	-0.6276561148	0.0580806912	-0.564414866	-0.004969976	-0.3799215371	0.483690385	-0.284194165	-0.8962201839	0.0652579889	-0.7609009819	0.1779141514	0.1388839644	-0.4630797926	-0.9736029078	-0.1094369393	0.6481614725
ANAPC10	ND	2.33475827908324	0.5974514904	1.2997173344	0.2760704618	0.464310226	-0.1873891575	-0.4034206137	0.0258967214	-0.7770435093	0.4762778187	0.470149793	-0.0035468443	-0.4737424937	-0.083026941	-0.4698695654	-0.7202165381	-0.6670877661	-0.6617582964	-0.35695818	-1.1632055635	-0.2294313371	-0.0942928635	-0.5896313842	-0.8216839715	-0.4189446056	-0.2733441186	0.2576333118	-0.3853436582	0.7581734591	0.5533314424	0.2704126324	0.092053599	-0.3231559242	-0.414001717	-0.2899292988	0.1505730181	-0.2161530069	-0.2001101085	-0.3450486583	-0.4138428901	0.4820352122	0.7228532722	0.0259354852	-0.9321172663	0.6350294233	-0.0970591781	-0.362067058	0.7465769934
ANAPC13	ND	-1.58581549781489	0.0305627028	-0.1667111878	0.1265848041	-0.7004680415	-0.1452554811	-0.2587604234	0.1324603176	0.0129424474	0.0836995002	-0.0334552465	-0.204781937	-0.0530096825	-0.188558711	-0.0610430465	-0.1575321627	-0.013464094	-0.0117080453	0.2232006077	0.0222928825	0.0769960142	0.0902868129	-0.0922698585	0.3284770113	-0.298732199	0.3285386774	0.2549802693	0.2944775613	0.3820127262	-0.0719545809	-0.1282763632	0.2388946085	0.3422303968	0.1112828635	0.3135831706	-0.1012405915	-0.1933099319	-0.203307917	0.0751946575	-0.3082485534	-0.3100688209	-0.268892948	0.064799332	0.3024279289	-0.0556815701	0.12064641	0.1564342756	0.4270556797
ANAPC2	UP	3.51875942263072	-0.568549227	-0.4304108951	-0.6402108851	0.2037310584	-0.4100229961	-0.3921146871	-0.4934526133	-0.6828543647	-0.1388833274	0.1539442329	-0.337674877	0.2937483324	-0.5177880763	0.2839409134	-0.3441627862	0.523583175	-1.1080568718	-0.3304354462	-0.0134174933	0.1037024802	-0.2839152456	-1.3083116587	-0.1183572145	0.4885110594	0.1575265103	-0.3906928676	0.0275285861	-0.3352748734	-0.7847925531	-0.5737319464	-0.5432159251	-0.2035780688	-0.0429772386	0.1906287125	0.4411295653	0.2498409185	1.0580280226	0.2817806693	-0.0969529291	0.0846990884	0.0471894652	0.0772206469	0.0914948648	-0.441280838	0.3875115916	-0.1498874723	0.2026156811
ANAPC5	ND	-2.44445004571446	0.1498404282	0.2316855558	-0.5563629898	-0.4147111101	0.3674289913	0.1335903105	0.4016353207	0.3001227953	-0.0911913819	0.276858802	0.128982062	0.236285552	0.4584080233	0.6124666527	-0.0321518334	0.2003734808	-0.1154529397	-0.2561797124	0.3106175453	-0.9061757593	0.1736270001	0.1191987605	-0.070807606	-0.060540661	-0.1630182044	-0.3213489167	-0.05394122	-1.0942210996	0.9884715121	0.8108925301	-0.8483822576	0.1417715163	-0.2923289005	-0.4519765214	0.2093005471	1.1688287388	0.0949869669	-0.0757731679	-0.0386369456	0.3258817632	-0.7754656672	0.4164781347	-0.4812965532	0.2203455922	-0.1868115705	-0.5145994934	0.220541745
ANG	ND	-1.25628878768002	-0.2014726294	-0.5225782089	0.7322214692	0.4107825376	1.8150485361	1.2935612141	-0.5075782571	0.2377521294	-0.2148416309	-0.6121604679	0.4055549185	-0.0290752196	0.3089628246	0.7873834079	0.612068844	-0.0706218742	0.2022390458	-0.3364751508	-0.1940783515	-0.2811268013	0.30171967	-0.6707956384	0.3849570676	0.6830737929	-0.1209707395	-0.5315269101	-0.2007712006	0.2252137702	0.4566886904	-0.2714332544	-0.35304491	0.0425419537	0.4139524752	1.0795314574	-0.3832106154	-0.3594242179	-0.0864753321	-0.2221200333	0.1865945751	-0.6710039712	-0.2181742511	-0.2708689765	-0.0462301114	-0.3843484155	-0.2837849642	0.4260871018	-0.0296006322
ANGEL1	UP	3.92009046670215	0.3060314192	0.5779944797	-0.4627956739	0.1029648685	-0.4440724211	-0.5101927171	-0.260050711	-0.2101014931	-0.2339521532	-0.3178313952	0.1362834076	-0.348739648	0.5709316042	-0.1067003925	-0.3300414016	-0.2155535122	-0.1873993043	-0.1263066612	-0.0487545259	0.1635015692	-0.3586242395	-0.2298473881	-0.1260109732	-0.2788709976	0.3310599622	-0.2227080944	-0.0384897658	-0.4208033202	-0.3746508933	-0.2380245739	0.3798245525	-0.3957118675	-0.1026913866	-0.5678954447	-0.0611337601	-0.027244706	0.0349661912	0.0712852029	-0.2792885546	0.3797574291	0.5457840919	-0.4890409421	0.2623487584	-0.174930984	-0.1349290433	-0.2140138183	-0.1313598467
ANGEL2	ND	2.04244570982253	-0.0102694273	0.8971272291	-0.0702948047	0.2987282819	-0.0846002168	-0.0415433613	-0.0680576342	-0.1868063561	0.3317493028	-0.3076082643	0.1580405035	-0.3207037558	0.0144886189	0.1635241935	-0.5294251243	-0.6870067999	-0.2783241971	-0.2142590439	-0.01175253	-0.4135528441	-0.4301775418	-0.4004105127	-0.0746651379	0.0728127086	-0.2243472038	0.0235505883	0.0554085601	-0.1918550767	-0.3518987467	-0.2600317595	0.1136770602	-0.6671138082	-0.4993622134	-0.1036269004	0.7876315232	-0.6322365051	0.8664759771	0.1384626632	0.2961523001	0.4287190171	0.0972035018	0.1832249711	-0.1826363293	0.3799615748	0.3536898188	0.0924502439	0.2820803877
ANGPT1	DOWN	-4.69444798764296	-0.2075311058	-0.6722816727	-0.0568919342	-0.3569493306	-0.1784667375	-0.091641842	1.2187045341	0.6341465031	-0.7189106626	0.774161643	-0.5023989924	2.6425981283	0.4036966133	-0.7208604548	0.1921992116	-0.0035337815	0.5584350673	0.1032856782	-0.5736914131	0.3103606673	3.0809036473	0.1476801674	0.7649334945	-0.2825154962	-0.2943224589	0.0377065604	0.6790300255	0.4209492425	0.4010889917	-0.46745426	-0.2969077706	1.3260492053	-0.4801643161	-0.1826928989	-0.6286614757	-0.7440679112	-0.0672404434	0.3341560858	0.0280307123	-0.5082248049	-0.4388885016	0.2386309642	0.8467412539	-0.2675968917	-0.0367364035	0.4232504106	-0.3983377113
ANGPT2	ND	1.16167326418534	-0.6900971037	0.2420760394	0.2980583134	-0.4367076156	-0.8704940963	-0.3672994911	0.493115372	1.1422295498	0.3708955951	1.3979916307	-0.7421657942	-0.9930340247	-1.0737533275	-0.9360293473	3.0133059926	-0.9674888147	-0.2061607488	1.2250844415	-0.858031641	-0.4457703212	0.2460621458	-0.4274363487	-1.0261571651	-0.4462878497	0.238621048	-1.0510482953	-0.5161356209	-1.3058401182	0.9021606987	-0.6926028042	-0.4651862071	0.0541730082	-0.0555381674	0.9594871463	-0.345190525	-0.4432746045	-1.1862750432	-0.9366656864	-0.3337284738	-0.085036009	0.3020548938	1.1504251248	-0.6285738474	4.1365860525	0.2031917131	1.0635859992	1.5873160062
ANGPT4	ND	-0.616142045794658	0.17217443	-0.1672662579	-0.0794447792	0.165764623	-0.2413410335	0.1390939216	-0.0710557696	0.1075401209	0.0193241999	0.1807846763	0.1625835814	0.6761154364	-0.1197793393	0.3114665311	0.0632652487	-0.1968559402	0.1636143226	-0.1848758402	-0.2936677758	0.4773511583	0.0675930823	-0.4134319123	-0.0956928287	-0.310350512	-0.2783267949	0.1059624617	0.2083530803	-0.0952120181	-0.2073382656	0.0281505255	0.2346122252	0.2358873973	0.510657768	-0.2048576757	-0.0216909853	0.233222382	0.2316058205	0.2577993595	0.1826974973	0.2978338027	0.3935751187	-0.1240653603	-0.1031482968	-0.2729522884	-0.1138913998	-0.291355886	0.0642005447
ANGPTL2	ND	0.976743223457312	-0.0579744925	-0.5688322075	-0.2269130917	1.1383118801	-1.5077224722	-1.6228158615	0.0074288769	1.7042482029	0.2034628775	0.1849609287	1.7758389103	-0.693245721	-0.202787475	1.5294725273	1.0569026525	0.2659391102	0.38043971	-0.1729980889	-0.0650691108	-0.0556770379	0.2416592755	-0.4761700896	-0.7725962293	-1.5684557011	-0.5601963086	-0.7078235299	-0.1528089142	-0.1160130615	0.8300200907	-0.7945442438	-0.441224662	-0.7245509365	-0.6379603616	0.9192896938	-0.8348277408	-0.4734761351	-0.6805834311	-0.6185374338	0.0600909254	0.0010820837	-0.8233931704	0.0053170762	-0.6032222025	0.7553387586	-0.4595202276	1.3616844536	-0.0805720395
ANGPTL3	ND	-0.823575272907391	-0.0439870146	-0.0690183589	-0.0324763534	0.0129257045	-0.1479357883	-0.094759616	-0.0962812468	0.0469264045	-0.1078071885	0.0378903498	-0.0848049024	-0.0143376024	-0.0209141096	0.0594645656	0.092662526	0.1051343472	0.2885995373	-0.1184645535	0.1515317404	0.1026015423	0.1108160441	0.0966339768	-0.0400172477	0.1291380651	0.0639783947	-0.0387021905	-0.004012117	0.160370822	0.0007214379	-0.0359224016	-0.0161843854	0.138834165	-0.0306453646	0.1041800881	-0.0935757874	0.2257155939	0.1263014153	-0.0950191298	-0.0833587524	0.0144061728	-0.0822349913	-0.1305940309	-0.0863647056	-0.1446612458	0.0615641756	0.0402315365	-0.0463452155
ANGPTL4	ND	-1.62777901270526	-0.3974433001	-0.4531049368	-0.1850187171	-0.3722986202	-0.9484089551	-0.280623432	0.6474132456	-0.2589857015	0.6259539538	-0.1962719087	-0.2516835914	-0.8046542561	0.775071376	-0.4506865635	2.2128788991	0.6790694589	-0.355637909	0.0557266276	-0.0336085019	-0.3539867132	-0.3243453098	0.016911292	0.7079804187	-0.1327920802	0.8395083772	-0.2718021137	-0.4852380714	1.3427860557	0.848185758	0.3169799323	-0.5291806144	0.479282792	0.3372775533	1.0496650961	-0.2540811216	1.4848027481	-0.2377649399	-0.3346248772	0.3048669404	-0.5608090046	-0.0506456427	0.3202580297	-0.466510571	-0.6898278935	-0.3423157936	0.7439702902	-0.210764927
ANGPTL7	ND	0.564973070807926	-0.3370444806	-0.1653368752	0.1249263576	0.5054462513	-0.0646016543	-0.2134961023	-0.2895545052	0.5374478067	-0.222863728	-0.2835744431	-0.1283765364	0.2059431984	0.157438767	-0.1512354213	-0.0068585873	0.1227696374	0.3159723354	-0.10969787	-0.1035605587	0.2798482378	0.0725963708	0.1724857247	0.0002547504	0.1612990126	0.1298109654	-0.0536923745	-0.154770808	0.4275880277	-0.1426249501	0.2339279033	-0.2231956665	0.041352452	-0.2650613739	0.1858524658	-0.0027436778	0.2333135888	0.4387434462	-0.0071437286	-0.1499200456	-0.1414217715	-0.227762292	-0.246262163	0.0482991581	0.024886462	0.0232434386	-0.0704521167	-0.1308834336
ANK1	UP	3.62275257666464	0.0669551274	-1.5747762625	1.0101091818	-0.1223763361	-1.5451067903	-1.6435841169	-0.0765213921	-0.0196397363	-1.3605083115	-1.8538169964	2.5207191132	-1.6381410406	-0.7116847578	-1.4082381225	-0.4667787685	-0.5180378676	1.0701980183	-0.0966006351	-1.0811801534	-0.9309054464	0.5617999892	-1.5505594552	-0.5035372382	-0.9929825562	-0.4043512227	-0.138620092	-0.6889401586	-1.538230496	-1.5021563496	-0.3867812337	1.4272501064	-1.7113418886	-0.8984243257	-1.2811412889	2.6121167561	-0.435513008	-0.251171505	-1.3714326929	-1.0327576185	-1.5112358297	0.8052314817	-0.2968346043	1.1037513065	-1.378047088	0.1772676547	0.4705985401	0.386116494
ANK2	UP	7.82175269274287	-0.6575979144	1.0074933011	0.421764794	0.6143316435	-0.5666170495	-0.2862715023	-1.0689733591	-0.5262117042	-2.0580498782	-1.1716325289	-0.3240718477	0.4924435177	-0.2718624188	-0.2283521205	-0.539275409	-0.130183279	-0.5383475212	-0.6701193302	-0.6941755264	-1.2043060008	-0.6145959073	-1.6278675895	0.347797606	-0.7995062281	0.4218333344	-0.1450979375	-1.1275804725	-1.2373038914	-0.9893146948	-0.9026070079	0.0464570175	-1.9790993125	-1.6416094123	-1.6744784885	1.4965624932	-1.4400242937	-0.7243930676	0.127040736	-0.2450740724	-1.9907631322	-0.8782174975	-1.4658303848	-0.4349214433	-1.1763945357	-0.4944418022	-0.8927638104	-0.3916784424
ANK3	UP	3.34727749354355	0.0073622294	-0.2496737329	0.0543639188	0.8623195696	1.2424569884	0.7250220725	-0.2504291569	1.1472813575	-1.4407872157	-0.2377772594	0.0514988763	1.4951137523	-0.7170144016	-1.8277975339	0.0750070665	-1.0785434753	-0.7752162954	-1.0647263626	-0.6396320978	-0.6199068739	-0.1722842864	-0.8490283953	0.0899027344	-0.2866002805	-1.061285678	-0.3279523705	-0.2809213222	-1.3108728461	-1.5031315455	-0.5097155728	-0.7650106921	0.3337835432	-0.7404756634	-1.1068757851	2.3724782974	-1.4349392353	-0.8296991307	-1.1732162539	-0.0800648248	-0.2131835537	-1.2780956224	0.0783225683	0.4720983696	-0.6601258264	-0.9758864606	-0.3561112366	-0.624050585
ANKFY1	ND	0.389683687868049	0.1696597117	0.009000476	-0.2568663791	0.2632385278	-0.0877134431	-0.0939748601	0.1211233596	-0.0664010321	-0.0071562626	-0.0151662899	0.08150024	-0.2920450885	-0.0963623827	0.0603246228	0.0303734162	0.1767825814	-0.3498772032	0.0803721307	0.3603451202	-0.1912303998	-0.0769992392	0.1951316396	-0.3268642279	0.2774393543	0.1238910827	-0.1786561999	-0.0175728911	0.1581814912	-0.1205245043	-0.0976828112	-0.0590683448	-0.1311242816	0.300570172	0.1979566435	0.0276807752	0.4161592243	0.3344784948	-0.0847667735	0.4178034639	0.4100362104	-0.1999543038	0.2674886285	-0.4957473842	0.0900650437	0.0785983464	-0.2754194152	-0.3856707978
ANKH	ND	2.86810840631149	0.2257462485	-0.8496501592	-0.2865143935	-0.0399796486	0.2050423409	0.3640141933	0.3153396986	0.2765274266	-0.1221197032	0.1151793695	-0.1156632292	-0.5531648186	-0.6867124753	-0.1768751715	-0.3022247166	-0.3557718783	-0.2182611842	-0.5569039224	-0.0367346532	-0.1266037754	-0.0293118294	-0.1603761672	-0.0655930123	-0.0008035939	-0.5835138576	0.0278342241	-0.2409266241	-0.2053439719	0.3979109917	-0.0970175373	-0.0576128933	-0.2847501977	-0.21192959	1.3185084019	-0.5774289695	-0.6280503195	-0.0101023073	0.3071092822	-0.0660271396	-0.0303308049	-0.3897901354	0.4219868868	-0.7748458775	0.1695285268	-0.5372790192	0.1692504425	0.0055424443
ANKHD1 /// ANKHD1-EIF4EBP3	ND	-0.727503400978151	-0.1942255861	0.9035035442	0.2234162802	1.2316754798	0.0552871474	0.4115814119	-0.1249018146	-0.4979186888	0.2957273952	0.2885497722	-0.0331051905	0.1887403957	-0.0419374837	-0.2893712393	-0.1621996632	0.0495895693	0.3033957698	0.1419919397	0.2241660956	-1.1454427186	-0.1426977751	-0.1148586489	0.0636438967	0.7212964976	0.3287310544	-0.0448459872	-0.3689280258	-0.7892520056	-0.1280787473	-0.0363282342	-0.2778137913	-0.1915859435	-0.4631670645	-0.6375156073	0.0887001114	-0.0467155079	0.5444021657	0.2368075182	1.0164220962	0.6184498011	0.7849144557	0.3389614839	-0.6248719982	-0.3694328645	0.3402750632	-0.2159378646	-0.002091611
ANKHD1 /// ANKHD1-EIF4EBP3 /// EIF4EBP3	UP	4.65631678240725	-0.3251637386	0.6862145475	0.0125104686	0.7021300432	0.6267257594	0.2397695237	0.1295183803	-0.1290102373	-0.2060306175	-0.2921931511	-0.3042450721	0.1313507804	-1.0764647029	-0.7291115737	-0.4529563052	-0.4439449383	-0.3828705555	-0.820917132	-0.4733329114	-0.5285611956	-1.5826110348	-0.1897601078	0.135855541	0.6520567033	-0.4939172161	-0.3426128314	-0.3846206825	-0.6211535411	-0.8412309166	-0.4892327473	-0.370336168	-0.9282116583	-0.2415615456	0.077111956	-0.0140526517	-1.1491946282	-0.0045181061	0.66532564	0.1721696993	1.1362064828	-0.3812420569	0.0929561053	-0.16030851	-0.6808385823	-0.2721855968	0.2597355408	-0.3832228738
ANKLE2	ND	-0.841808867053547	0.1231890053	0.2768501802	-0.266671553	0.1221478033	-0.1253413948	0.1914675579	0.2402237436	-0.0119726797	0.0355693937	-0.0921197241	-0.1090560246	0.187959971	0.1194895169	0.0399469179	0.4725436118	0.5009584868	-0.3032082873	-0.3580504284	-0.0124484116	-0.0576878791	-0.1943723503	0.0832001534	-0.069109645	-0.1254955916	-0.0605085579	0.210840391	0.0176945535	0.3249296279	0.1969978275	0.106887247	-0.2216068642	0.0206768408	0.153206423	-0.3195211577	0.2273701873	0.4264286888	0.6229952353	0.0236668114	0.3180014175	-0.174260598	-0.3048855953	0.3216230489	-0.2996926071	0.0089533632	0.537713114	0.0686691328	0.4372266993
ANKMY1	ND	-1.92995185379174	-0.0859562596	0.0740649313	0.202453085	-0.0014766899	0.2537541084	0.0093788969	-0.1619683144	-0.1360283349	-0.0883480291	-0.1032951171	0.08465258	-0.1486243847	0.058091446	0.2407412134	-0.3531579089	0.2881786024	-0.0267692453	-0.1147892825	0.0430338867	0.1701856379	-0.1141369914	0.1406604325	-0.0990438098	0.3462775378	0.0902091866	0.0833066115	0.1122904042	0.1091291638	0.1181521791	0.0120734215	-0.0334652292	0.198901397	0.0444847555	0.1383763172	0.0090302753	0.4493713117	0.188465296	-0.0998654533	-0.101996391	0.3739384776	-0.1179518993	0.0221323936	0.1472285647	0.0278847837	0.00374972	0.0991429916	-0.0346727865
ANKMY2	DOWN	-5.42101826899541	0.1983234791	-0.4728230345	-0.2114665381	0.2304672309	0.3316752648	-0.0401214655	-0.2188524566	-0.3009252695	-0.3626511582	-0.4093169679	0.1353363978	2.2487768436	-0.0682370021	0.0475252554	-0.2465219166	0.617308855	0.5725519285	0.3075392699	0.1642773757	0.7454824329	0.3261248894	0.4076127411	-0.4103436747	0.1875093851	-0.1650132811	0.3884453077	0.664925472	0.352149093	1.4660732351	0.1418280685	0.4571312873	0.6046125733	-0.4002648232	0.4534468764	-0.2191554108	-0.7482374058	-0.6906671875	1.9386543695	-0.9279115183	0.0379188567	-0.0180994346	-0.6551067022	-0.2396770809	0.2589117457	0.7240892283	-0.092645794	0.1588338685
ANKRA2	ND	2.58685213407654	0.2309974941	0.4379623591	0.6254655968	1.397526802	0.4980615526	0.4179540028	-0.0229590358	-0.5367774611	0.4233297605	0.1125361567	-0.401692973	-0.8385008573	-0.6231322363	-1.107486728	-0.2179390827	-0.8338821826	-0.6899462719	-0.3662311198	-0.0604369782	-1.1425235354	-0.0279289873	-1.6309898698	-0.7521668267	0.5800392944	0.5047508376	-0.2118308666	-0.8975874598	-0.1008933875	0.3767764491	0.0286888032	0.4900546744	-0.7434443142	-0.5904703597	-0.923478426	0.9858544947	-0.1739850607	0.4218678428	0.6173581197	0.1355825615	1.4481388685	0.4252698803	0.1323670012	-0.5275949957	-0.3239869078	0.4196087549	-0.0606831319	-0.1724696962
ANKRD1	ND	0.514118644577811	-0.1909713388	-0.30998464	0.0308131199	-0.0834828231	-0.3955309356	-0.3019578627	-0.2642781596	2.6937590202	-0.3096002251	0.0239923114	-0.227330031	-0.0960531461	-0.0836521666	-0.2070959162	-0.0200545417	0.2088069518	0.2444523064	0.2424272211	-0.0744016252	0.393341123	0.2628356085	-0.2093442148	-0.1096014627	0.0940703665	-0.1202453468	-0.1835424294	-0.1451774135	-0.0931546322	-0.1961148993	-0.1801944865	-0.0783062139	-0.1098802452	-0.077195913	-0.0854518335	-0.2190244529	-0.1513826531	-0.0484681935	-0.1866929879	-0.0649160188	-0.3306958673	-0.11925525	-0.1644982115	-0.1481647009	-0.3034997961	-0.2940986216	-0.1447229163	0.0400726661
ANKRD10	ND	2.18355385056585	0.2545672885	0.3982694369	-0.3004531667	1.0164355237	-0.6418251387	-0.1350502764	-0.2663190181	0.0373192248	0.5059554348	-0.6098803571	-0.3146348243	-0.1074427999	-0.7923421131	-1.3070020672	0.4169882957	-0.4158243713	-0.5958792602	-0.0215128913	0.0755885205	-0.2248686723	-0.5184317734	-0.8394490968	-0.1268184628	-0.1084840484	0.4174545826	0.693611353	-0.6044073265	-0.5216860525	-0.220495693	0.9563391077	0.5449263348	-0.4224485076	-0.4503443912	-0.6651160868	-0.0560979123	0.0693154706	0.0627558286	0.0662760804	-0.6313070968	0.2779928684	1.2591005219	0.300566556	-0.352198585	-0.0504283416	0.0689522494	-0.175304645	-0.2047836192
ANKRD11	ND	-0.978249370421088	-0.2942313607	0.154861403	-0.303388703	-0.321019973	0.0080965112	-0.2647348858	-0.1106566879	0.0374022775	-0.1419555654	0.7305681117	-0.0641085797	0.1948254014	0.3009754713	-0.4215367374	-0.044110893	-0.1087283203	0.0850783384	0.2376424341	-0.3436834745	-0.0418464392	0.0821541994	-0.0132350482	0.0612101055	-0.0221076031	0.0956843466	0.1301581567	-0.1815895512	0.2615078763	-0.0191669573	0.3521533474	-0.1514948717	0.1378503637	-0.0265165913	0.1245762077	0.5756946407	0.4061369321	0.1905888782	-0.2437382952	-0.1386969682	-0.3249759035	0.0912264618	-0.2257734326	-0.0819461758	0.3274083132	-0.3255972617	-0.4066774556	-0.1337640614
ANKRD12	ND	2.43310274035616	-0.3747558728	0.288891448	-0.3999658845	0.2927500974	1.1246266211	0.5800340516	-0.1715352269	0.7294691327	0.3221035803	-0.3221826646	-0.2697345032	0.1145911072	-0.0924460853	0.2855345796	0.536914849	-0.3579899428	-0.3411850484	-0.3452572306	-0.2034608707	-0.7293217175	0.3574944755	-0.6909921771	-0.4542977685	0.4379881843	-0.639745888	-0.0270458535	-0.3641683617	-0.4052261088	0.3390722882	0.4013150072	-0.2032508414	-0.6569201513	-0.62402082	-0.6153258041	-0.316333436	-0.6737116483	-0.010900259	-0.2328212389	0.1453182884	-0.2983135663	0.257339671	-0.638453506	-0.8412102854	0.0718237087	-0.4965591725	-0.0381226984	-0.1379425492
ANKRD17	ND	2.64152252454186	-0.0421302715	0.9330112637	-0.4789626697	0.0694354742	0.6204286214	-0.2570554648	0.292144403	0.4429023433	-0.0052393129	0.9091735715	-0.1768328616	-0.3129638284	-0.0370755615	-0.143915773	-0.0466884637	-0.6104937443	-0.5549545179	0.4370978715	-0.5424880019	-1.4543466984	-0.2203641398	-0.5226291424	-0.6062346932	-0.6058671965	-0.7744279905	-0.2353482446	-0.6916688933	-0.4128468667	-0.0519770475	0.0647579028	-1.0112232715	-0.2171612803	-1.5168924826	-1.1039927123	0.8968401743	0.7177473687	-0.7137945514	-1.4227057758	0.0225463588	-0.1204685396	-0.1702096223	-0.3907427083	-0.2191632458	0.4722427091	-0.7118535348	-0.4378682733	-0.4620573387
ANKRD2	UP	4.86830170513242	-0.4414077187	2.1329373406	-0.7084980751	0.983833485	-1.5305912562	-1.1640130179	-0.6658039386	0.5191782435	-1.3053249812	-0.9406016584	-0.7366903637	-0.9662030671	-0.2490172316	-0.6242493051	-0.9475021866	0.2827851294	-0.4533993193	-0.2293176932	-0.3914646303	-0.8400822003	-0.8357367148	-0.4745303245	0.7198030733	-0.9754044456	0.075934457	-0.3795742723	-0.4674705742	-0.6748883517	-0.9123922875	-1.3938294438	-0.1476399014	-0.022374293	-0.1851991515	-0.198851918	-1.0392369792	-0.1537532352	0.1569739817	-0.853744021	-0.9910032685	-0.7570847829	1.2338769257	-0.961872441	-0.7273573039	-0.9204504087	-0.5354179649	-0.9723993095	-0.8580939415
ANKRD26	UP	3.45656225025536	0.3808070941	0.8061939577	0.2175425366	0.5113131243	-0.4061139607	0.0259494019	-0.4849245274	-0.3569646786	0.495038912	-0.6678723301	-0.1474079769	-0.0761506867	-0.3851546197	-0.4819162379	-0.4786385785	-0.3820267476	-0.4359050269	-0.0021190602	0.1140273093	0.1850273512	-0.3036750559	-0.7145117428	-0.1347529351	-0.5222762355	0.3063942102	-0.0836651627	-0.1588788221	-0.1079572881	-0.2577411232	-0.387012745	1.1629011539	-0.5557848714	-0.2507992987	-0.389555375	0.3640759898	0.0281609304	-0.6883922072	-0.3705324265	-0.9018122253	0.4998846325	-0.3706549173	-0.0302550434	1.0247041289	-0.437378953	0.0451171309	-0.3844064699	-0.0301512014
ANKRD27	ND	-2.30047994344412	0.1853630727	0.2909789656	-0.1630869952	-0.1263338888	0.3304644427	-0.0935571925	-0.3810292352	-0.4052192361	0.3558136869	-0.2605810005	0.3069829899	-0.0664885526	0.0395519035	0.1870234974	-0.1905778978	-0.0391615589	0.1023984551	-0.0344111124	0.7817399704	0.026823668	-0.5604697921	0.2515046181	0.3250442018	0.2093113958	-0.5022728376	-0.5020408797	0.3512864102	0.5279900982	0.1755145746	0.4799532619	-0.0114062042	0.1935595168	-0.1129141158	-0.0532521015	0.0897821626	0.531640862	0.2551753784	-0.1845636746	0.2924595297	-0.0735618055	0.3007366124	0.4578779841	0.9799077064	0.7337328568	0.2511872752	-0.1040870395	0.0668900788
ANKRD28	ND	-1.54841288989474	-0.5291162	-0.3223627865	-0.6980992879	0.1305258326	0.501101956	-0.060904755	0.3689134994	0.8814577981	0.5867005495	0.6829512751	-0.3382360001	-0.2201015201	-0.2421727074	-0.1168965508	0.4007287078	-0.8101362304	0.7989445275	0.3416295324	-0.7630088634	-0.7637136605	2.5287388649	-0.881742166	0.1126824357	-1.145347797	-0.2553595494	-0.7271263666	-0.5487458949	-0.4872443318	0.4273199781	1.1187487892	0.0633408848	0.5215036683	-0.7715199197	0.8111189115	0.7426445149	0.4279976418	0.8709545795	-0.5161517869	0.0608175321	-0.8089657131	0.0775943788	-0.7396506572	1.1660136109	0.0736908265	-0.6781910144	-0.9439192952	-0.7188728835
ANKRD34C	ND	0.0723440082456489	-0.3761104464	0.0181313943	0.1256659648	-0.330554766	-0.3090171273	-0.1697343697	0.0384437649	0.0822979264	-0.1408647664	-0.1210160239	-0.0688446119	-0.0181910732	0.2245859928	0.0850883816	-0.0076954565	0.1293863077	0.5400694879	0.209748077	0.1090055623	0.4811560483	-0.0183789087	-0.025125448	-0.0258938004	-0.0423836531	-0.2643197402	0.154036589	-0.0998565329	-0.1792115045	-0.1606976345	-0.0192827415	-0.210912796	0.7980542159	-0.0917068843	0.3594629159	-0.0742158644	-0.2502934299	-0.0662560882	0.1913325061	-0.3115175175	-0.024509249	0.1312405852	-0.0992813738	0.0558578482	0.0289853428	-0.0212350734	-0.1840635305	-0.0750734234
ANKRD36	ND	0.715039431802484	-1.1818997823	0.4042237262	-0.4157703544	0.6286596698	1.5420107465	0.3112367258	-0.7290140215	-1.1067512323	-0.5572722963	-0.2844227574	-0.1582169603	-0.448895394	0.5630055209	0.8547304287	0.2640359804	-0.8270808464	0.8510429781	-0.2715513791	-1.0583376766	-1.8702455324	0.463998298	-1.2527686004	-0.330913677	-0.9185069761	-1.5861871014	-1.0178669223	-0.4984344848	-0.7914616403	3.0886346739	0.2248106185	-0.6103224408	0.537149058	-0.8867376892	-1.5341897702	0.5024405333	0.4087983296	0.6105800742	-1.0931531049	0.1764301778	0.6491851097	-1.1382014843	-1.3044536843	0.9816923244	0.9612851542	-0.0028128344	-1.0944422584	-0.9189514761
ANKRD36B	ND	1.67803913884301	-2.2712953597	0.1723715046	-1.7261706997	-1.5859598007	2.3708083533	-1.0962799717	-1.2278717892	1.3365404571	-1.873773076	2.7968168883	-1.5302968282	-0.0935141276	0.627811007	-1.1170166252	1.4288529384	-2.0602855694	0.9476785529	1.1715153467	-1.5902656031	-2.376705273	2.1212889895	-1.0865330556	-0.2136486458	-1.7245100865	-2.81373506	-1.594893276	-1.6057412597	-2.3390711673	2.1867063069	1.7664323713	-2.4793493269	0.7097129442	-2.0778523353	-1.9144937279	1.8622379918	1.3533940977	-0.6023072228	-2.3051277466	-0.548471175	-2.5275353538	-1.243329985	-0.2749504258	0.0798160171	0.2246560466	-1.9967554948	-2.7333481859	-2.103482558
ANKRD40	ND	0.505970493097197	0.2262814849	0.0948528716	-0.2408226635	0.3314765547	-0.1570846989	-0.064280559	0.0590972066	0.119858932	-0.1558252493	0.1349242122	-0.0321700823	0.3450040081	-0.109177154	-0.242872781	-0.2628279505	-0.312497418	-0.3268798248	-0.1175890136	0.111287431	0.2354959694	-0.2965473687	-0.2592543371	-0.1200518903	0.1648123578	0.0115580352	0.1542644779	0.1519360207	0.3380012285	0.0296954137	0.0149392936	-0.0540191328	0.0036989435	0.0984803299	-0.0322508475	-0.1284104767	-0.4164327183	0.0931450378	-0.308904495	-0.0848577278	-0.2539818719	-0.0781953888	0.2148388918	0.0075713072	-0.3224038728	0.1048529182	-0.1263143647	0.1945212401
ANKRD46	DOWN	-6.3941058505407	1.2060807049	-0.3102813236	1.003412835	-0.3992572573	-0.7163171811	-1.6035111077	0.0408379751	-1.3069812255	-0.4795568928	0.2812570481	0.8510435646	0.3328807831	0.5133976528	-0.4822393321	-0.0759145956	0.0392045869	0.7260584203	1.8316755082	0.4815092137	0.7503957762	-1.5089007874	0.3612523784	0.29318805	-0.7825413349	0.8998582946	1.823717268	0.5816711409	-1.2822105215	0.949817574	0.6463116624	1.7617275995	1.5824703328	-0.3168932536	-0.9401578572	-0.4243087629	0.7434056022	0.4161941313	0.026808963	-0.3701306634	0.0528000142	1.2952245102	0.7941435497	1.6937966968	0.5857916248	1.0309690151	-0.044668173	1.2245018952
ANKRD49	ND	-0.251529371191741	0.1232956909	0.2974419099	0.3073621797	0.4097074738	0.4533356357	0.3896756946	-0.2309898546	-0.3496758645	0.7092912175	-0.3185082698	0.1609244069	0.2060385147	0.0707461876	0.6182962428	-0.0999783126	0.2061598722	0.3042008938	0.3778815647	0.4121241103	-0.1963845358	-1.6249278456	-0.5623820206	0.3259581409	1.0645752772	-0.0339698012	-0.5094181959	0.0470834581	0.3227845651	0.4446012751	-0.000119819	0.5594652345	-0.0694071394	-0.2909274724	-0.0123476454	-0.1791749883	-0.1801286632	-0.5818080929	-0.503554246	0.2542837827	0.2611035615	-0.4342008902	-0.0194829404	0.5045820909	0.301377108	0.8314311752	0.3652452768	0.8934805895
ANKRD53	ND	-1.15238959016422	-0.2256716215	0.0414067382	-0.1847471038	-0.0388444164	-0.3402246213	-0.3382814562	-0.1045198905	0.1772925293	-0.1906549109	0.0771833523	0.0660012097	0.0860175601	0.1562155283	0.4657105413	0.1396307907	0.7650767981	0.0881136368	0.151503093	0.2282085953	0.1437040689	-0.0785751345	0.0461971185	0.1108164926	0.150055153	0.0457824717	-0.0874106136	-0.0617065268	0.2264396266	-0.0651327318	-0.03542951	-0.0944497291	0.3587549698	0.2285214692	0.3298211421	0.146328529	0.347479228	0.2806247028	0.1086574024	-0.0409379304	0.0142163356	0.0032244542	0.1621253299	-0.1386259492	-0.1690145413	0.1114140257	-0.2864599987	-0.2358547197
ANKRD55	ND	-0.386138274089611	-0.2947743214	-0.0768674128	-0.1747222596	-0.1443496101	0.4596050399	0.2734940298	-0.213733616	0.2648340833	-0.1871686835	-0.2246912451	-0.1800535582	-0.0761947067	-0.0716337703	0.047386872	-0.0360964295	0.1908535652	-0.01661197	0.2471166498	0.0375442338	0.0570509779	0.0076695914	0.2553936712	0.115147999	1.2744240227	-0.0850158171	-0.1809629653	-0.1640147507	0.1125251515	-0.4742169459	0.0632400797	-0.0537113026	-0.0200184222	0.3361609973	0.082161703	-0.0023627978	-0.2718911442	-0.4681703096	-0.0523861741	-0.0391765314	-0.0027874306	-0.0746065458	-0.0750885293	-0.0310748197	-0.0805316443	-0.185383781	-0.0418496098	-0.0286883152
ANKRD6	UP	8.69137379229706	0.9194358778	-2.1048928538	-1.0898208285	-0.8568966707	-0.1324708138	-0.5912428921	-1.2271241214	-1.1180763868	-0.6693718705	0.1100419576	0.3306093525	-0.801076477	-1.6665355157	-1.7958031737	-1.3562681904	-2.0776128362	-0.7939396228	-0.8208931337	-0.8767041273	0.2389602135	-0.637030161	-1.3595715323	-1.0673717625	-1.1238965302	-1.491324506	-0.5856711558	0.0765235154	-1.1044081734	0.5490536656	-1.2965244721	0.4899061118	-0.567544657	-0.246514444	-0.9796188189	0.2889930684	-2.2514057966	-1.63034909	-0.6177200014	-2.2456439913	0.1931140976	-1.1678714715	-1.1597445074	-0.0628445292	-1.8551040606	-0.8891984356	-0.0073137291	-1.088139754
ANKRD7	ND	-1.05796658086943	0.0783976663	0.1967768078	-0.2115615235	-0.0989943242	-0.0281425625	0.0169994838	-0.0653243464	0.2435770141	-0.1632337804	-0.0795876942	0.1865490154	-0.078182541	-0.0363504222	-0.1161009336	-0.0646336528	0.1529515993	0.6194773117	-0.0991742951	-0.0378588222	0.2507605541	0.023497709	0.0132154685	0.147447496	0.1947813849	-0.2174386935	-0.0564536567	-0.0146835478	-0.0771409437	-0.1869373436	0.0635516572	0.0569591351	0.0211716284	0.1543073566	0.1874814221	0.0901473976	0.3094232681	-0.2320321189	0.0176067509	-0.1123955752	0.0214084867	-0.1427599528	-0.0463957302	-0.2063463684	-0.053355174	0.0066076699	0.0243092754	0.0409289895
ANKS1A	UP	10.6248474398555	0.3563262029	-0.2229656888	0.4852431276	-0.9742924506	-1.142703939	-1.4967408298	0.7174587045	-1.2636427793	-0.7257472034	-1.2753743527	-1.1293821162	-1.2221576214	-1.5202887419	-0.8593598098	-0.8829778975	-0.0163146701	-1.5023785283	-0.5876577993	0.015653577	-0.8187485193	0.1112661702	-1.3997789076	-1.0443170198	-1.1372150487	0.7020108345	-0.2245066887	-0.7595437651	-2.0999341242	-0.6092268982	-1.1511094925	0.7759905757	-1.666400344	-1.1953833241	-1.3013385375	0.0427058218	-0.7790807843	-1.6285954358	-0.7506966035	-0.9194473525	-1.0059496157	-0.1754474149	-0.7321355892	0.1506186906	-1.2273547569	-0.4443783396	-0.5678579266	-1.0464240124
ANKS1B	UP	7.17759407499127	-0.7323924895	-0.8388189185	-0.8347843457	-0.5219398123	-0.6965714407	-0.8269409964	-0.6643087692	-0.671508051	1.3011760815	0.1044330219	-0.7049288488	-0.3111696139	-0.6466119192	0.6641528889	-0.8063046819	-0.5337088748	-0.6100737575	-0.4949408043	0.0703657927	-0.4630736614	-0.4283001376	-0.5768419863	-0.8074988393	-0.470866244	-0.1743623083	-0.5470401226	-0.5450039827	-0.7461104707	-0.5431471928	-0.5243379646	-0.4283742841	-0.1243222263	-0.544232189	-0.5915009331	-0.3590508271	-0.4130096329	-0.5394736233	-0.0001112911	-0.0235054335	-0.0889072344	-0.7011576025	-0.8263622595	-0.7959539597	2.5022859826	-0.701105076	-0.7831726089	-0.644885193
ANKZF1	ND	2.98639691260275	-0.6999012941	0.0831669559	-0.2569328999	0.5942647245	0.0931960583	-0.0711724236	-0.7804478499	-0.3156289681	-0.3162997121	-0.6355343732	-0.4696072762	-0.3155373423	-0.3627765193	-0.244100948	0.1348143322	-0.1720898527	-0.35406031	0.0713228968	0.6056672519	-0.1547467397	-0.5557910987	-0.1350037301	0.0847013603	1.0209481443	-0.1246311476	0.0124460508	-0.1231110293	-0.6648769206	0.0047540474	-0.6167215191	0.1962684094	-0.1660259511	0.5872641367	-0.2735266119	0.081958806	-0.2703890841	0.9261441779	0.0710000975	-0.3824025617	0.1234068683	0.2525136708	0.0226341594	0.1060835439	-0.3284844494	-0.2264764203	-0.0674183135	0.0520850608
ANO1	UP	4.64723175093447	0.5407699814	0.6705147033	0.1502026444	0.1626510421	-0.1392554322	-1.0352580213	0.9204078487	-0.6242718568	-1.3613641101	-0.2232296036	-0.1558734941	-1.4758534319	-0.3766043887	0.0403269474	-0.2220512324	0.0599971921	-0.2058893136	-0.4507211285	-0.2625664612	-0.9915591443	-0.7571835135	0.3348151788	0.2840363112	-1.1881533506	0.0784880596	0.3816454384	-0.3913821218	-1.266319778	0.6238305539	-1.0476182372	-0.473257822	-1.0960713829	0.0900713791	0.0274701532	-0.470350334	-0.8701737253	-0.8124477749	0.2111124592	0.33046898	-1.224126933	-0.444999908	0.0241412929	-0.5871203069	-1.2087408729	-0.3948118149	1.3607634873	-0.0445229297
ANO10	ND	-0.637077218366719	0.2337630214	0.3718973694	0.5061208758	-0.0676344099	-0.0961344887	-0.1170965495	-0.1467293104	0.8343540326	0.2012947391	-0.2662560428	-0.3734680268	0.2775440823	0.1201366825	0.5517350353	0.0158844786	-0.5368758677	0.0019169657	-0.2495204661	0.1680589747	-0.4316726426	-0.4407333946	-0.1396167017	1.8033541585	-0.5655501526	1.2727233341	0.0808323607	-0.0736153522	0.9867710909	-0.4873630954	-0.2903809463	0.4616192941	-0.2323120375	-0.2062216409	0.80569561	-1.4720454385	-0.7842127376	-0.5286644433	0.576372195	-0.7313135219	0.4532901075	0.0810364898	0.5677662691	0.3970644276	-0.3747268024	0.7571300872	0.2312083845	0.1239432656
ANO2	ND	3.12140430428766	-0.1353864277	-0.3602756682	0.0470218069	-0.5241520068	-0.6096913836	-0.4281992726	-0.1066918499	0.0233914488	-0.3414877539	-0.2826608397	-0.2504518075	-0.155436921	-0.1764339286	0.8403156568	-0.3883985824	-0.2235251633	-0.3225868037	0.0344471208	-0.3121472221	-0.0822965103	-0.0776279374	-0.1610042006	-0.1431425414	0.0388717933	0.5563538331	0.0775990631	-0.0212393028	-0.2592981801	-0.4995744217	-0.1621139398	0.7531224659	0.0410151495	0.0540035237	-0.1337248429	-0.3079282732	0.0899828185	-0.5540931528	-0.1555761778	0.4355363133	-0.1080459379	-0.3765037927	-0.3875167878	-0.1471492141	0.0765051964	0.152769251	-0.1732841127	0.4163858065
ANO3	ND	-1.15058937332329	0.1551233501	-0.1815916496	-0.0702428581	-0.1470309122	-0.1029917895	-0.0757241154	-0.1060218878	0.1467278298	-0.2215550719	-0.3128477332	-0.2611736764	-0.2014128016	-0.0207127179	-0.2581905189	-0.1977500762	0.1209419735	0.0950450853	0.0277552244	-0.090868869	0.1934874654	-0.2607562247	0.5196786858	-0.062680951	0.3195312331	0.3138243974	0.0004045245	-0.0561735113	0.4556381917	-0.0298024556	0.1872634583	0.1286157764	-0.1252553417	0.4560629653	-0.2816601334	-0.0685858135	-0.0204470336	-0.2139906745	0.0005736931	-0.1059462023	-0.122968118	-0.1977596532	0.152691647	0.0240249412	0.0172647058	-0.1645965391	0.0413818782	0.3298428318
ANP32A	ND	-0.487572832035349	0.0443298635	0.6095518475	0.2681326826	-0.482698715	-0.3546688534	0.3235700348	0.3088604793	-0.6365269108	0.6892000082	-0.220329972	0.4091320222	0.4726323785	0.4342073915	-0.1257330003	-0.5575914621	-0.5154380972	-0.5356756133	-0.196542293	-0.1493760472	-0.0463644654	-0.3947597913	0.3639242679	0.0592488575	0.0771119571	0.3225209495	0.7456537575	0.1846973777	-0.3175620344	-0.3863821267	0.407481159	-0.1225082758	0.273918553	-0.2656979747	-0.9320678124	-0.0578542771	0.53014355	0.629979226	-0.3414916698	0.0243605606	0.2826054876	0.5378048082	0.5227757586	0.052358072	-0.1054965125	0.669617589	-0.0896041512	0.5352513504
ANP32B	ND	-1.35399540531471	-0.1912872828	0.0002403804	-0.0909659544	-0.2365753872	0.2728505079	0.391212335	0.07103535	-0.186039238	0.4044910535	-0.2995387243	-0.0532518661	0.3630965308	-0.206523974	-0.4244992766	-0.1437097224	-0.1110287902	-0.006538954	0.1495039595	-0.3889620714	0.0566031373	-0.2458193972	0.5048182827	0.274368566	0.5341800998	-0.241119716	-0.5308849244	0.1562893194	0.0213037762	0.0256392985	0.325050934	-0.0610231194	0.6051372078	0.4101840173	-0.0985202828	0.2464623729	0.3457448819	0.1396492096	-0.868138506	-0.7042493403	0.1664940304	0.1125154965	0.1899561617	0.2143373301	-0.1407819708	0.5233400913	-0.0908188769	0.4721177433
ANP32C	ND	-0.0663761693900918	0.0604201902	0.1162456945	-0.0582218565	-0.0750455394	-0.3425444633	-0.2301737466	-0.1367216881	-0.0294779482	-0.1523380829	-0.0937226862	-0.0066584849	-0.099661062	0.1859995143	-0.156327544	-0.1237778117	0.0406461919	-0.3311049271	0.6323432305	0.3698288556	0.0633855991	0.0849160908	0.5018639005	0.3293785855	0.0481104231	0.7510432968	-0.0346949144	0.1444728675	0.2501918822	0.0968644788	-0.1371156172	-0.1336364787	0.2399588261	0.4708269613	0.024540484	-0.088573846	0.1849151483	0.0735783303	-0.1541995773	-0.0134334756	-0.1256165497	0.0534470607	-0.1644939547	-0.0234581595	-0.1515066823	0.0564481963	-0.0682632892	-0.2719752335
ANP32E	DOWN	-5.0008164725057	0.5680045464	1.1572116004	0.0072732685	-1.0060360519	0.0558272642	0.9117759601	0.2200592065	-0.2978609046	0.9471673256	1.0923933344	0.973182177	-0.6376682642	0.5242822521	0.3508756039	0.0160523335	0.2481822318	0.3779897775	0.7263932647	0.9801765059	-0.7184896585	0.3670050411	1.596026016	0.2797833455	0.386354322	-0.6421085007	0.2088928463	0.2214295483	0.9136297376	-0.271468827	0.5647190752	-0.1808663717	0.4512558716	-0.4427442979	-0.077924753	0.783499242	0.7589458993	1.4789276279	-0.6189788446	0.6806334467	0.464175378	1.037334926	0.8495572789	0.3126107851	0.457826129	0.6078458889	-0.4344056535	0.342835568
ANPEP	ND	-2.08130227023982	-0.114793566	-0.2747625529	-0.0261640916	-0.0469642783	-0.0402523607	-0.2296154229	0.516069109	1.0007379359	-0.4741217609	0.121450087	0.1379772156	-0.4537229362	-0.3257202097	-0.0708751406	0.6408393656	0.6500896896	0.4552999544	-0.2544868208	-0.0487285674	0.3773514951	0.0513504701	0.1769628806	-0.0311198304	0.0941966086	-0.1131351915	-0.1373387198	0.091460663	1.9446725807	0.3130208732	-0.2045529493	-0.144699451	0.4561600831	0.8092221639	1.3717979255	-0.2306125364	0.2131835272	-0.0355687731	-0.3508179996	0.1156767862	-0.5491934577	-0.5323731724	0.0882530159	-0.2934097609	-0.4344120858	0.037904261	0.7408955349	-0.2037744814
ANTXR1	DOWN	-4.87887100600472	0.6798937679	-0.3143657613	0.2897499696	0.17765517	-0.8937529646	-0.7283326741	0.0959357117	-0.1169624431	0.0936206698	0.1480820822	0.4784941122	0.3750378028	-0.2591267725	1.2196273102	0.1016808417	0.099546659	-0.0235378014	0.3610456101	0.3917840479	0.5177365506	1.4200265673	0.1760358763	0.1271371301	-0.7947204849	-0.1270335664	0.1628172408	0.3626940917	0.4397865762	0.0414830983	-0.2472983977	0.2657473446	-0.0263535801	-0.1250272213	0.6172173386	-0.0923794817	-0.199761069	0.3210451411	0.6503000249	0.0698539138	-0.1232342472	-0.2401001494	-0.1693599223	0.5067893523	0.2249072632	-0.0362241839	0.2006123754	0.581617904
ANXA1	ND	-1.8794853665509	0.7110382892	-1.7335959021	2.6373874955	0.2131185878	3.1054205622	3.336357113	3.7350652375	1.2519591547	1.021866632	-0.2757500521	0.3409108319	-2.2489360186	-0.2451855216	-0.8810137765	2.2962175454	1.6110576772	1.9327897455	0.2424635419	-1.8386827947	-0.2582958953	1.6877416299	1.6291934216	-0.3264703798	-0.1907825433	-0.1569527381	-0.8229452545	-0.2758680365	1.5199299357	1.6590663083	-1.0937186545	-1.3582884569	-0.0499095442	-0.6510922848	0.8440292872	-0.9762587329	-1.766207921	-1.1898486733	-1.1279861617	-0.094991138	-2.5143598955	-0.393942846	0.0954744511	-1.5991909423	-1.7480860839	-0.6663903552	4.2295254845	-0.7681356256
ANXA10	ND	-0.731036263530732	1.098614483	0.148050435	-0.1666907025	-0.0693953165	-0.2333790343	0.1109285309	0.0960785199	0.1721283108	-0.1682562419	0.1478542407	-0.104946147	-0.1117645085	-0.0392351428	-0.3181697285	3.608670886	-0.1108534562	0.0929143092	0.0170384687	0.2365205638	0.4670798171	-0.0047350581	0.3599433505	-0.1838161999	0.2433394026	-0.3207024263	0.1371914278	0.0575328307	-0.1248707703	-0.2061628967	0.3032435303	-0.0458274663	-0.2678338846	0.1173606081	-0.2390996004	-0.346049407	-0.2073865836	-0.2737068953	-0.1646743699	-0.0389229726	0.2450701919	0.1136786764	-0.5095535009	-0.1501074227	0.0169470074	0.1486064432	-0.045056445	0.1332133557
ANXA11	DOWN	-3.71173424775624	-0.0281387849	-0.1788440362	0.1952873696	0.7880751068	1.2016833171	1.0135171728	0.4078415896	0.9993985923	0.119924837	-0.4502418347	-0.3070093986	-0.3644451665	0.5411192863	-0.7447925442	1.187926999	0.0650649864	0.1074681373	-0.1332325063	-0.4972133554	-0.0949588831	0.0592970764	0.3401284984	0.4226044107	1.3039157259	-0.138225042	-0.2275339825	-0.0319288727	1.0842722915	-0.1105260798	0.6758679443	0.2051668634	-0.0436229524	-0.04007605	0.8590416505	-0.6725529878	-0.7522227702	-0.4081632921	-0.170605815	-0.6865452867	0.7738481473	-0.3737422228	0.034074392	0.1638737739	-0.1839367009	-0.0727146291	0.4639795373	-0.6180402297
ANXA13	ND	-0.525699535549854	0.3831761084	0.0904703553	-0.2914744004	-0.1333973418	-0.2755487592	0.0073754782	0.0885909232	0.1495720856	-0.1995387951	-0.3032698338	-0.1983082212	-0.0749764099	1.2636579896	-0.0757111408	0.0649602489	0.0414149231	0.5864196401	-0.2623063944	0.4047580467	0.120578119	0.0717289686	0.3541628338	0.1864682771	0.0407420764	0.0814478386	-0.2482441321	0.0437034634	0.0837299282	-0.0839734709	-0.3752187677	0.0294044554	-0.0495764369	1.9121744794	0.116800968	0.0179024352	-0.2041764106	0.2114033584	0.1250952889	-0.1529201154	-0.0290050434	-0.2433515839	-0.134152346	-0.1520862804	-0.1170014801	-0.1095361046	-0.143378108	-0.1989158472
ANXA2	ND	-2.54863434464543	-0.1221534548	-1.3587255315	0.9416053612	-0.2677196783	0.8043442632	0.8913660985	0.9081725846	1.0509420034	-0.1193988926	-1.0367280343	0.3384585536	0.0223477648	-0.222472922	0.3437398026	1.0093011258	0.6645082358	0.5688632511	-0.3483781498	-0.7508304049	-0.4377019667	0.529126095	0.71083737	0.3761349204	-0.375871876	-0.1900349858	-0.5629029983	0.1110035604	2.0248849991	0.4203997144	-0.1552396106	-0.3823546563	-0.3394929469	-0.160919236	1.2874980693	-0.6331989288	0.302959185	-0.240685153	-0.2387425062	1.1145408687	-1.4093383497	-0.935614874	0.4598128757	0.3732612964	-0.5311846414	-0.3523231279	1.0312943315	-0.5541853002
ANXA2P1	ND	-2.13339908826451	-0.5604877048	-0.4803808521	0.837705974	-0.176777638	0.3625435317	0.1245475318	0.6276515011	-0.4217490275	0.0175286767	-0.5678315564	0.1571662689	0.0027306573	-0.0937549401	0.2491549467	0.5166890803	-0.1438498626	0.3622669496	0.2132953448	0.0945684299	-0.6120599476	-0.1137584102	0.3633317909	0.3161740508	0.0311749859	0.4519890646	-0.4318242766	-0.2933640155	1.7852489455	0.5330346476	-0.0349690509	-0.4602105887	0.2042995849	0.0713858963	0.7412849515	0.4368016835	0.4108077008	0.4075018534	-0.297531586	1.0257480286	-0.321165302	-0.5147264618	0.1056230607	0.0748999188	-0.1321298577	-0.0681047609	-0.0514970302	-0.6335462043
ANXA2P2	ND	-2.48761143657046	-0.3416765027	-1.5179342307	1.3831269929	-0.3225471652	1.4712654873	1.4095963092	1.2666862576	1.4104622348	-0.3152786259	-1.2193166952	0.4969087165	-0.0278661179	-0.222351755	0.4242489871	1.4745599049	0.9884798303	0.9111078807	-0.423676492	-0.971170732	-0.7335378353	0.6208118506	0.9151190081	0.3603703908	-0.6365619123	-0.1914297883	-0.7008477132	0.1150209941	2.2883404918	0.4975485787	-0.290359107	-0.5520116176	-0.3093908121	-0.2459302855	1.7727499754	-0.7837190205	0.1476435024	-0.7808808435	-0.4691158737	1.3585333946	-1.5313591014	-1.1931858277	0.5121953893	0.3056640097	-0.7034052483	-0.6869429122	1.6101374792	-0.7733221041
ANXA2P3	ND	0.0324827828199536	0.0366604845	0.0594410643	0.0610567957	-0.0625165109	0.3723269342	0.1300176079	0.1528889654	0.6778960862	-0.0940065001	-0.3886358343	0.1793677743	-0.2405199251	-0.0977875423	0.2009381524	0.0671400386	-0.2548878997	0.1888805029	-0.196565598	-0.2492460545	-0.2794505996	-0.3803324466	0.1200827515	-0.019140747	-0.4561103717	-0.2263452347	-0.2644349534	0.0906298567	0.7347217496	0.183245786	-0.1409657192	0.2252753046	-0.2396229816	-0.4177294048	0.6875565813	-0.110968031	0.2526951448	-0.3895016322	0.1037110276	0.0907150646	-0.2547482153	-0.0917291217	0.2923460517	0.1112641903	-0.2745539334	-0.0608188746	0.0045337405	0.0020429612
ANXA3	ND	-1.07649800036692	2.0042671497	-1.3115842138	2.9536164444	-0.764291221	3.9156891639	3.1448153284	2.5694133919	0.8301274166	0.1592565022	1.1817549013	-0.6792751465	-1.390578309	-0.1979441568	-0.8882739954	3.8146146453	2.2664123647	-0.2378953923	-0.9283752623	-1.3081160489	0.3223020211	-0.4132419398	1.1646406627	-0.9161563661	-0.4343498472	-0.9114855768	-0.2067200437	0.7472994249	-0.3849384119	-1.1443418581	-0.9998538194	-1.1305898683	-1.0128233429	1.7465865482	-0.6465517722	-0.9681243108	-1.3069326531	-0.6931407474	-0.8945599758	0.338916764	-0.7669357903	-0.7361872643	-1.3866071031	-1.1201901662	-1.1033614072	-1.0760384002	4.55477647	-1.0646578415
ANXA4	ND	-0.777607067247074	0.4082773213	0.0413191096	1.2257549064	1.0656903423	1.6059737258	1.3562480347	0.4934083426	1.081741395	-0.5732227773	-0.6053837545	0.1923589769	-1.5519226639	-0.8574229809	0.345464043	1.9213597794	0.1021693525	0.0661708621	-0.5115504646	-0.7642080611	-0.7503782614	1.1284395177	0.7064039107	-0.4883936517	0.6050097862	-0.7885032811	-0.5303520693	0.1591384107	1.4704452417	0.908575621	0.0632797828	-0.3273415865	-0.1584546155	2.7141782498	1.4532774444	-1.4606183033	-0.5695029106	0.0499462029	-0.8977686043	-0.2142437903	-0.2525197952	-1.5713829602	0.0484215516	-0.2733608694	0.192935734	-0.1211492374	1.3504787982	-0.4078756022
ANXA5	ND	0.254697925980061	0.8831817582	-0.2193415838	-0.0813303509	-0.492679667	-0.0905976316	-0.0508600241	0.865113879	0.8536911343	0.1592960366	0.485658545	0.9130276072	-1.0514729922	0.4526949816	0.1979982055	0.8466759833	0.1711679203	0.0907538585	-0.7033392884	-0.5513296482	0.0002279998	0.8930383207	-0.9662939025	0.0235414724	-1.0048203157	-1.1581675653	-0.8176449222	-0.3268189983	1.3241402655	0.0887919427	0.2315471353	-0.9161855033	-0.1129863706	-0.3337862554	1.5762849301	0.6317643303	0.1452335048	-0.4830123132	-1.2190992822	0.592960879	-2.9264705161	-0.2706161441	-0.2320380152	-0.5066907837	0.1647730197	-1.0887062345	0.0586226106	-0.3279746761
ANXA6	UP	5.26342734500995	-0.2652731385	-0.3980184198	-0.1979044303	-0.4935459218	-0.4161783434	-0.5321680294	0.0215960596	-0.1697638815	-0.3548063455	0.1160284779	-0.3253043013	-0.0200291883	0.1627386672	-0.0120210527	-0.4870366847	-0.3413145277	0.257736435	-0.3365235466	0.5870214202	-0.0702750706	-0.480736153	-0.6349342559	0.1338000612	-0.407699353	0.2867471123	-0.1661675973	-0.4365286605	-0.6866629685	-0.5613058119	-0.375992221	-0.6396138592	0.4617493891	-0.3420262435	0.4675679276	0.2083474922	0.4899797922	-0.6478405566	0.0442316075	0.0417565681	-0.8434701846	0.278608416	-0.1772510768	0.1736581676	-0.5966106918	0.0191025365	-0.8257684773	-0.0691709523
ANXA7	ND	-1.988627439747	0.5152490062	0.1862074775	0.4733829807	0.9520449676	1.3065669924	1.5119537688	0.4096413272	0.9179038798	0.3915667863	-0.3572499954	0.3214404228	-0.1304157573	0.4578562746	-0.6727492804	0.7337510148	0.2390207427	-0.2358730999	-0.4214614031	-1.4117168454	-0.6618748275	0.8974780025	0.2903893596	0.1555510428	0.7962010156	0.0308216144	-0.7802106589	-0.3926743824	1.0563541449	0.2102442802	-0.2200224262	0.0972598332	-0.8622400661	-0.606287676	0.7386207709	-0.6639980663	-0.497485809	-0.3169365425	0.101863072	-0.394698269	-0.5247581863	-0.3224609988	-0.1227588222	0.1304577274	-0.2094884967	-0.5557552144	0.782044954	-0.3877240198
ANXA8 /// ANXA8L1 /// ANXA8L2	ND	-1.83517606938648	-0.5340701857	-0.5428950351	3.1615671394	-0.6700353231	4.0028924478	3.4695739415	2.7491249732	-0.572691557	-0.5376326928	-0.9195351792	-0.4941211657	-0.2721638093	-0.4029714855	-0.4066642485	4.1390508873	2.4355581793	0.0623400644	-0.329152976	-0.3010322049	-0.3773546039	-0.7969086636	3.5897497195	-0.4248844935	-0.6565738088	-0.0670897995	-0.4465156831	0.3993496672	-0.494948008	-0.5943697754	-0.5835974002	-0.6407918552	-0.0693206989	0.2805671756	0.3092756302	-0.6466052861	0.0440109093	-0.4090271678	-0.4347643719	-0.5696068641	-0.1608715784	-0.3331918605	-0.3973083437	-0.5388900738	-0.5069785733	-0.3456549142	4.6342024298	-0.3575392691
ANXA9	ND	-1.68726197914775	-0.2101184146	0.0070148598	-0.1022854558	-0.0538603006	2.6099338938	0.69425768	0.0273633803	-0.1936409263	-0.1409618472	-0.3300631737	0.0475771986	0.0278564997	-0.0761082941	-0.1614550059	0.1984094896	0.0320098303	0.1473840597	0.1556412794	0.3768952551	0.2939673823	-0.1413140222	0.0400040806	0.1107876943	-0.0137172337	0.0274809895	-0.1908707695	0.1197964746	0.1053982186	-0.0507569188	-0.2593866453	-0.1302631064	0.1661141339	0.33684657	-0.0665156514	-0.0876615186	0.2015135133	0.0081525784	0.0884322804	-0.2101176558	0.187714562	0.0267311275	-0.019952737	-0.0622785757	-0.1065325923	0.0657715583	0.4129157045	0.0093744604
AOAH	ND	-0.786987289639839	1.6284174014	-0.2371351258	0.0371204159	-0.2188454732	0.7687897523	0.9469277604	1.1594601485	0.8505209448	0.015212327	0.6305020346	0.5783106798	-0.6229219917	0.3639263616	-0.2862836837	0.523748855	-0.025435898	0.0461803214	-0.5402455347	-0.1719694429	0.7400149839	0.2792534485	-0.6750125807	0.4025631538	1.217248527	0.542542236	0.1195682932	0.1755446529	-0.6087389548	-0.277116953	-0.2547825263	-0.7576957406	-0.1997735489	0.0106650364	0.3820492062	-0.7701972702	-0.4784110524	0.0010135458	-0.5878909476	-0.4200895111	-0.683632583	-0.3928222157	0.2626734033	-0.3147817928	-0.4362066302	-0.422476878	0.9948165913	-0.1604178094
AOC2	ND	-0.374581407180304	-0.0862545584	-0.0811767307	-0.2363742118	0.0676480707	-0.1027491202	-0.2044414781	-0.3549460168	0.4754867301	0.3989600819	-0.190400434	0.0052924444	0.1555535956	-0.0016006721	-0.1924403461	0.0726618117	-0.375415498	-0.1466701485	-0.4357742742	-0.2217534657	-0.0577571344	-0.0733855469	0.1300367227	-0.0030702172	0.3369530469	0.2500461551	0.314535063	-0.0297009332	-0.1271718502	-0.0739498519	0.1501941962	-0.4422491535	-0.0050573699	-0.1811199631	-0.1879485343	-0.1525363227	-0.4343905454	-0.5034793041	0.2994837398	0.734119568	-0.1208247346	0.2289552572	-0.2841861285	-0.1635857924	-0.2302381068	0.074193859	0.1044489534	0.3810245081
AOC3	ND	1.99316664201346	0.6212033517	1.5268719087	-0.9570022969	1.6208969934	-0.3098165174	-0.6700505598	-0.3231908916	2.6425952815	-0.4454084787	0.5888987129	-0.4486813324	-1.9005230612	1.4649484108	1.0613820527	-0.3086860696	-1.9182611022	-0.4362968203	0.4732553393	-0.1575576626	-0.5693706281	-0.8668345717	-1.8232379102	0.3392252748	0.7673202266	0.6363685552	-1.2377875991	-0.1806702244	-1.1232756481	-0.2642240825	-0.5973486222	-0.9889011232	0.5238279491	-1.0538126903	0.4916102627	-1.1355970819	-1.0793898839	-1.2667743095	0.2116314305	-0.4025057705	-1.471915152	0.3073719338	0.2652877432	-1.3429228618	-0.6135776948	0.0756953338	0.9570424828	-0.2394125697
AOX1	ND	-0.744760647286474	0.0262835089	-0.5362122342	-0.1766151858	0.5027119737	0.6582843477	0.6712106732	-0.0539793131	1.7378855608	-0.1416095133	-0.5295070228	0.043345039	-0.4120901427	-0.5646028517	-0.1759840767	1.0216662212	-0.5249650352	0.428667379	0.0068156355	0.1646944397	-0.2513092814	-0.4498675906	-0.3282081735	0.5193354519	1.0756213006	-0.3786002036	-0.2519899684	-0.421332133	2.1819235555	0.0034313878	-0.1779437184	-0.3036426661	0.1306581836	-0.2458412429	-0.3606441356	-0.4075030438	-0.1318296849	-0.074193543	-0.3472190597	1.0414560609	-0.1262548783	-0.0746558214	-0.5236950858	-0.0353260273	-0.0805078585	-0.4453797963	2.2819240977	0.0742934371
AP1B1	ND	2.51302874960648	-0.0282534688	-0.1701572426	-0.4274327886	-0.2300288267	0.0355091061	0.2409356532	-0.1324716961	-0.0405370365	-0.2249507046	0.1137158172	-0.4887794635	-0.2441521671	0.0286419688	-0.233710382	0.167002958	0.294504897	0.3388203561	-0.0642355925	-0.004437751	0.7040213116	0.0353648499	0.3457671028	-0.0107658397	0.9252485845	0.1080257057	-0.0701977479	-0.0686182007	0.0431624244	-0.319472649	-0.0404204236	-0.4174657656	0.1057773974	-0.1209027179	-0.1382904778	0.0375418603	-0.1772451976	-0.1522283989	0.1753228828	0.0789111131	-0.4600874648	-0.1363633444	-0.0965329407	-0.7862075276	0.059270314	-0.3060698291	0.3300862259	-0.3213843923
AP1G1	ND	2.92193280645501	0.350828049	0.0804712722	-0.1428678587	0.3170220602	0.4223537844	0.6601255875	0.2250146176	0.1433535674	0.3768702313	0.1226407057	0.3414962413	0.0348999355	0.0399999693	-0.2596718156	-0.2535304201	0.0458043814	-0.5357735559	-0.3424367846	-0.6715279077	-0.3170278221	-0.7408232728	-0.3164439704	0.0959190305	0.2642391556	0.1239937656	0.3199660769	-0.1877011782	0.3185572897	-0.2062689172	-0.2027407749	0.1852229906	-0.3627956197	-0.3840621532	-0.0441531698	0.159968621	-0.0661206639	-0.9053629487	-0.1593931549	0.2377206137	-0.7745578391	0.0242107413	-0.1493520838	0.097267249	-0.1093920483	-0.2384455557	0.1150623317	-0.1173927346
AP1G2	ND	-2.51199435232576	0.0832319301	-0.3625815586	-0.0191322917	-0.3628137683	0.7225497916	0.596069008	0.0368766093	0.0339570368	-0.3266997001	0.5922150004	0.0803381628	-0.1247155215	-0.5260538306	0.264904855	0.8629185214	-0.0942969786	-0.3157090723	0.0012492641	0.5139713758	0.8414874364	0.0309202945	0.1172796367	-0.2441244103	1.2604524606	0.4488983191	0.3332839071	0.0150718645	0.0699808522	0.5286100435	-0.4019005922	-0.0427052899	0.2828512091	0.3532206086	-0.0134345086	-0.0774967729	0.5402662741	0.1795683645	-0.1314655987	-0.4048018904	-0.6309199862	-0.0883146081	0.2007267253	0.049465385	-0.3243223767	0.3716678764	0.2307797981	0.2592854144
AP1M2	ND	-1.69391090845157	-0.4596059081	-0.1529398037	0.6805581153	-0.2957594779	0.9755368018	0.8007380954	0.0448932831	-0.1364458415	-0.306113832	-0.1210026023	-0.0459909132	-0.1185625661	-0.0111645395	0.4935389575	1.1393253097	0.2494166223	0.1951483126	0.0117226251	-0.0190147412	0.0096135315	-0.0128046373	0.9103663068	-0.0867752401	0.0275168126	0.2340949498	0.0797081015	0.0307785986	0.1976672116	-0.5899052338	-0.2244842236	-0.1949717834	0.1135058877	0.1628385977	-0.2440481981	-0.074267264	-0.3579686985	-0.1092831425	-0.1401515961	0.4704571451	-0.0274227523	-0.2573220569	4.1235049608	0.3094170384	-0.2527743245	-0.4652664199	0.6100439059	-0.1146968509
AP1S1	DOWN	-3.45224508554444	0.4072059492	0.0034544158	0.0449300124	-0.4498038166	-0.3049007189	-0.3133649816	-0.0993610121	0.5065860396	-0.0768238579	-0.1644857262	-0.2483855424	0.3815639539	0.0862706417	-0.3355056204	0.0578135198	-0.0992638399	0.1805293988	-0.0330985941	0.2927184423	0.0359799876	-0.5849981166	0.5937160337	-0.1072699006	-0.2564142635	0.138158897	-0.0586262566	0.1960827266	1.2161394875	0.5185082	-0.1844974717	-0.6195306648	0.1296573899	0.44689204	0.6391227394	0.046170121	0.345603358	0.3283423897	0.1696695769	-0.8071232144	-0.3484762689	-0.1973884327	0.6323336437	0.2290383624	0.2467830286	0.5863471171	0.3956085054	0.5881194787
AP1S2	UP	3.46356447699275	0.4455760335	-0.1529354839	-0.4479277863	-0.2872160704	0.2928267805	0.4229511154	0.3626425848	0.7183822562	0.7180893853	-0.5746707351	0.3636621868	0.974998024	-0.4140769231	0.1943420198	-0.1150153543	0.0206793317	0.4055436322	0.2037723455	-1.5727054672	-0.7512311573	-0.1382740544	-0.6627660353	-0.2063171382	0.6394082761	-0.9171946803	-0.3909767128	-0.29909104	0.5994957365	-1.1784909984	-0.1839857437	-0.7020765425	-0.0976262028	-0.1383608021	-0.0210040352	0.4081877298	-1.3851948339	0.0507736446	-0.3113823436	-0.4023147549	-0.1097356707	-0.3845997006	-0.5202882202	-0.2246214095	0.6401016609	-0.7566157899	0.0610629349	-0.165294962
AP2A2	ND	-2.12175834898011	-0.0892855364	-0.4217120851	-0.1418939699	-0.6061489509	-0.4177270843	-0.4620293925	-0.0583965144	-0.1661056801	0.3044696573	-0.586023792	-0.1885033111	-0.2512452487	-0.3721155677	-0.5255732273	-0.2220731802	0.0966242441	0.5540103573	0.1794283363	-0.2336242698	0.511150449	-0.2360810263	0.3536782649	0.3829104003	0.1495307027	0.528757783	0.6558432058	0.3642403098	0.6863758577	0.818518052	-0.295119306	0.2492788531	0.4920613019	0.5107979273	0.0998171127	0.0512817972	-0.118597597	-0.740752607	0.2063249928	-0.3246120779	0.2135614481	0.0256822054	0.3203484345	0.4998509876	-0.1932885041	0.3988263835	-0.0498415243	0.7517473336
AP2B1	ND	0.561081695351767	0.4827785202	0.2833976904	0.148176131	-0.2013774031	-0.4420717707	-0.4677053554	0.1678630743	0.2460495682	0.1245126513	-0.112603065	-0.2899193701	-0.0249661953	-0.2046665291	-0.3254375393	0.1388564832	-0.2874600382	-0.0506545496	-0.2765842066	-0.0489868003	-0.2426153713	-0.1676579016	-0.0966558463	-0.1192374902	-0.3784037574	-0.2356341328	0.1991969717	-0.2228135374	0.4278031668	0.0433131356	-0.5127021052	-0.1006550299	0.2526825048	0.4992848578	0.6990599159	0.2865485321	-0.0024859125	-0.460098757	0.3760448372	0.2766260337	-0.2161590847	-0.6615782449	0.4269899182	0.6039826603	0.0266438342	-0.3548394242	-0.2319420732	0.2566909592
AP2M1	ND	-2.42251137012694	-0.2171424784	-1.2274603636	0.32653431	-0.8201235431	-0.532801958	-0.1663759415	0.1315176998	0.1014790844	-0.2598699967	-0.3843022183	-0.36372806	0.9432449665	-0.0418884199	-0.2040434792	0.3804330224	0.094420287	-0.2090846504	-0.7328551243	1.094496865	0.1901889449	0.6706365962	0.0750408405	0.5970715002	0.0856869613	0.7471129879	0.3690747414	0.236746582	1.0230705452	-0.2015846579	-0.4685276491	0.2156098255	0.0642689869	0.0261011707	0.734652168	-0.2455722444	0.4515890604	0.63125365	0.4550240266	-0.8269018986	-0.223122953	0.0082459551	0.3214767783	0.5855687354	-1.0065053833	0.426151451	0.5079293334	0.7672775773
AP2S1	DOWN	-5.20126771599337	0.17809449	0.167081377	0.0006116664	-1.2607535103	-0.5390252949	-0.4621470228	0.213818857	0.6497181913	0.5854835386	0.3183693201	0.3935519391	-0.0093146612	0.9691911595	0.2523593452	0.1601611398	0.2825333982	0.0042069045	-0.3983122932	0.217717785	0.142356758	-0.0933229908	0.2358358642	0.0905512171	-0.1557640254	-0.5058080662	-0.2790986142	0.4216531367	0.935469812	0.094200892	0.1707346036	-0.8336671234	0.5332435152	0.0738775636	1.1241813486	-0.7595265647	1.2187030609	-0.1386656511	0.0018581728	-0.1800902651	-0.6280788057	0.1328907409	0.8526222916	-0.2336732124	-0.0488994749	-0.2271317035	0.4406226776	0.2774741833
AP3B1	ND	1.25623820123772	0.5838233401	0.5171499553	0.5491802178	0.3678116531	-0.2088309293	0.1651479378	0.3112266709	-0.0535364942	0.7287925668	0.0860923188	0.1540755151	-0.1086006418	0.2674647572	-0.3372033081	-0.2097965938	-0.1111142141	0.186266809	0.0156472866	0.0959269462	-0.2534168622	-0.0275642016	-0.3278055939	-0.4384608378	-0.0996709956	0.1358959214	0.2654928116	0.1631753729	0.2078178203	-0.3290017127	-0.4518431367	-0.3115787402	-0.1817469185	-0.4576385188	-0.1284091317	0.0598782645	-0.2300000195	0.3109148733	0.171453935	0.5732137389	0.232552701	0.7711403918	0.0011320456	-0.3905766023	0.2540957686	0.1313830926	0.340480686	-0.5995195603
AP3B2	ND	2.55725871750048	-0.4525255805	-0.0561045295	-0.2954700995	0.1775353576	-0.2954649474	-0.2235530639	-0.3890191313	-0.0317954351	-0.3863023533	-0.0689665152	-0.4235856628	1.0896335351	-0.1771601292	0.0784553427	-0.230135446	0.1827330563	-0.3322118042	-0.3340903567	0.1307970179	-0.4291373622	-0.1166004555	-0.3451917055	-0.0127872989	0.0520405993	-0.0920385391	-0.3696900563	-0.1410812014	-0.202395911	0.1202539038	-0.3852393316	0.3804861325	-0.0873681326	0.0984132169	0.0467335223	-0.1591545113	0.0512897562	-0.3439750767	-0.1145389817	-0.0006751495	-0.291437608	-0.4097016178	0.2894626645	-0.3515430857	-0.3223447031	-0.2554406405	-0.1493726283	-0.21860189
AP3D1	DOWN	-4.44694259426991	-0.0797391338	0.2625648592	-0.1866106794	-0.2679557789	-0.5804116667	-0.3550763962	-0.3668255737	-0.2009690188	0.3574926801	0.3122262112	0.2388156731	1.7311755484	0.5749599073	1.239820136	0.3381037812	0.3781463593	-0.122759966	-0.4175620448	-0.2756392338	0.0233140721	0.4163677434	0.5850743473	0.2212573947	0.1218097464	0.2055604816	-0.0310235745	0.4290655854	0.4279081761	0.4303007553	0.2290912025	-0.4568489317	0.2081099674	0.3868822335	-0.0841234043	-0.1611353063	0.4045906147	0.8954797773	0.5804911298	0.9671024014	0.2158040013	0.3931663627	0.1017268395	-0.2546008118	0.6677683608	0.7018655518	-0.0382261392	0.1644063043
AP3M2	ND	1.38418638551957	0.4443394075	-0.0380048801	0.8360688318	-0.5368189739	-0.5992466356	-0.4618606734	0.1773481235	-1.0426131608	-0.3141768723	0.281816147	0.5554869564	-0.7921788301	-0.3206232355	-0.6456517896	-0.6067878322	0.1722641274	0.2521147773	0.2843049713	-0.8555927714	0.177100205	0.1395317022	-0.2246758545	0.0381307474	-0.3805411317	0.1203977853	-0.8371447735	0.432338557	0.1604118319	-0.0600236415	0.7976411524	0.7607621735	1.0196039654	0.8303490436	-0.5407589484	1.0112730846	-0.0893992615	-2.589834311	-0.5127066405	-0.5682458761	-0.4606316403	0.7698000012	0.5977512355	1.0684139975	-0.2961854573	0.2108453102	-0.0802189733	0.1609290117
AP3S1	ND	-0.0463927796882909	0.2295575706	-0.0137101532	0.2658086198	-0.4563802177	0.0497915779	0.0521154031	0.1106814925	0.0929666262	0.2354066823	0.1256765644	-0.082565447	-0.7222542396	-0.1059172361	-0.0052838854	-0.3697386494	-0.4112286093	0.3907067836	-0.101367187	-0.1617557214	-0.4633831978	0.1885944654	-0.3941291922	-0.2182768286	-0.4192200765	-0.2511501068	-0.275843313	0.0748024792	0.6798507589	0.5064393799	0.2599694795	-0.1356782105	-0.2140111368	-0.0392919369	0.7750108694	-0.1942336479	0.3032846815	-0.683182479	-0.4792831406	0.6834869443	0.3893115045	0.2153900789	0.0347611525	-0.4609963739	-0.0408688313	0.148451631	0.2226805219	0.2142200305
AP4E1	ND	0.892532841025006	0.1043998721	0.1440054518	-0.0033301051	0.1981032371	-0.0638274187	0.1240574378	0.0118654902	-0.0054263394	0.2531808629	-0.3747631834	0.160149003	-0.0771637124	-0.1917252652	-0.2028496001	-0.0605292595	0.0448562322	0.0864594226	-0.2497224095	0.0411143208	-0.0619729432	0.4559724436	0.0098443969	-0.1523913919	0.1193524993	-0.113177163	0.2525978015	-0.1002150723	0.2542250721	-0.2241020897	-0.1173317801	0.0780707661	-0.2527035102	-0.2385631264	0.0033567841	-0.0716312469	-0.079140987	0.1933977981	-0.1316308608	0.3431990424	0.1022405348	-0.0645526241	-0.1230362334	-0.2803444485	0.0240072623	-0.1336698982	0.116187571	0.0632595055
AP4M1	ND	-0.0250975024542812	0.1289771021	0.082285079	-0.4507941888	-0.5015776883	-0.8636707012	-0.7275264878	-0.0057033654	-0.8341848412	-0.3777451293	0.1626690303	0.0323563407	0.0350280881	0.1301019809	-0.1495239257	-0.5225472019	0.0836014546	0.1705312502	-0.2335790723	0.6054826247	0.4864801767	-0.9611163958	0.6400083101	-0.3434685982	-0.3770704008	-0.2813674545	0.2322871818	0.7854687913	0.4268155115	0.1555672658	-0.1936014802	-0.503930998	-0.0184165855	0.648999329	-0.036415455	-0.3952279798	0.5685687565	0.8987805604	0.2308862262	-0.9332080405	0.6027130264	-0.11414284	-0.3415822346	-0.0457405373	0.5611113013	0.6412722485	-0.0851983365	0.5702760044
AP4S1	ND	0.722344107446068	0.6562275576	-0.294784974	-0.1017829282	0.3764306929	0.0190622052	0.2019387804	0.2002422487	0.1313049806	0.0452056571	-0.0100746934	0.2251541681	0.023816738	0.1059103823	0.3304659653	-0.4558833319	-0.4884142686	-0.3816719832	-0.1365757109	0.1853950387	-0.2596087437	0.0014838035	-0.3532460334	-0.2581801452	0.2384542553	0.3999601443	-0.1233487605	0.072700179	0.1400000471	0.4762216593	-0.1841223757	0.0024270863	-0.3451808907	-0.3615041948	-0.2303992931	0.0562958436	0.1271014639	-0.3425243165	0.1960481825	0.3373844723	-0.2759514417	0.1389654661	0.0723212869	0.1623491044	-0.2078709427	0.1252197699	0.2558748526	-0.2500669557
APAF1	DOWN	-3.30892381151975	0.3354873897	-0.2804890617	0.196594586	-0.1374861694	-0.0414776887	0.0029484021	0.4155707288	-0.0666247234	0.6465475934	-0.0385248446	0.1455604642	-0.3709537271	-0.081618774	0.4596796689	0.2102509321	0.136043051	-0.2371663049	0.1360140576	0.5312248013	0.2890615671	-0.0404749845	-0.0405834104	0.3060578759	0.2026019115	0.2060222143	0.3108701958	0.2819471372	0.0829351758	0.1360470001	0.285561935	0.3133441326	0.6381180408	0.2199124752	-0.252597915	-0.2782749791	-0.6435426297	-0.1987707422	-0.0929052491	0.3177521268	-0.0953636538	-0.1939175306	-0.1371244839	-0.2706407192	0.288666954	0.1599979987	-0.114989025	0.1371996226
APBA1	UP	5.01028649735288	-0.2275041537	-0.1237433302	-0.2892962012	0.0567209305	-0.7626344865	-0.37355635	-0.6207761505	-0.4292480443	-0.3673303928	-0.2375774196	-0.6223821204	-0.4783801055	-0.2819718982	-0.1340649842	0.0299435154	-0.2987448623	0.1795856899	-0.6341591139	-0.433851209	-0.2287580696	-0.4153705833	-0.242035603	-0.3344897562	-0.5070126756	-0.1140327632	-0.3271943829	-0.4487696409	0.7855611248	-0.5078952569	-0.306312321	-0.3957729336	-0.212505021	0.0591938039	0.3053697816	0.0221786002	-0.6844477185	-0.6485345259	-0.0910377278	-0.5199707595	0.3383618468	-0.3890978341	-0.3561618481	-0.35598076	0.0727986629	0.3831615946	-0.4755192657	-0.3961469736
APBA2	UP	5.172204325852	-1.5181709448	0.6874571462	-0.6067884112	0.342071055	-1.2829102415	-1.3740235126	-0.6204188029	-0.9338745819	1.8802129647	-0.711085975	-1.6757586785	0.5706490133	-1.2040291244	-0.3832574159	-0.3931319271	-0.1529887245	-0.2796151179	-0.2083425791	0.1074454262	-0.36606405	-0.3376569414	0.1197398008	-0.2904769577	0.267005876	-0.685521921	0.3487052117	-0.3498462732	-0.6005861747	-0.9554200459	0.4675601036	0.4395779228	-0.2104929364	-0.1393808164	-0.3162607302	0.0137944619	-0.2968557826	-0.1858500332	-0.1154094159	0.3410978573	1.9976291906	-1.1092017204	0.2832696174	-0.0093494674	0.9868749235	0.2569017602	-0.9195199104	0.5227075031
APBA3	ND	-2.51117734840528	-0.0506553011	0.0061430097	-0.3633660534	-0.2561489406	0.0676246527	0.0079264962	-0.5898099321	-0.1525032735	0.1647723987	-0.0680930838	0.1979150519	-0.2989969815	0.2215629955	1.0063271404	0.3902387051	0.410945849	-0.1044141516	-0.1385665893	-0.0599808912	0.3557535797	0.1875220612	0.1234670644	-0.2609611206	0.8778277733	-0.2740454824	-0.2956145263	0.1308647953	-0.2194857703	0.0238433179	0.133492833	-0.3765556081	0.2549087577	0.3989046668	0.3253285839	0.3219648617	0.4299616754	0.7791455362	0.301821716	1.9725571065	-0.1936064523	0.2842189659	-0.0678022007	0.0667519032	0.1065440587	-0.3315031669	0.1614023364	-0.0263455365
APBB1	UP	3.61308140611456	-0.3238480469	-0.496100019	-0.0581428928	0.2107022974	-0.5277362467	-0.2191409304	-0.4315003402	0.1373081077	-0.2271129876	-0.5766498914	-0.5533821415	0.1036497165	-0.1532776048	0.096081376	-0.0401145791	-0.2261919331	-0.3267682037	-0.1343214569	-0.0768156536	0.3427618295	-0.6059724326	-0.2587763489	-0.2498066246	0.4249761375	0.1329510261	-0.0989178735	-0.0580461965	0.9622888942	0.0611281575	-0.7751625047	-0.4493518528	0.0787460575	0.141595592	0.5281737595	-0.0925534354	0.1504898909	0.0971958561	0.0251974637	-0.5964086331	-0.0462358133	-0.2453111226	0.0686349152	0.2923706545	-0.3803910908	0.4016326647	-0.1668285591	0.2816144389
APBB1IP	ND	0.201694123780049	0.5089960202	-0.4511359244	-0.0984182149	-0.57784801	1.9540634226	2.0556580451	0.387287158	0.7163192016	0.1952006741	0.2502096674	0.5472069267	-0.8896976549	-0.2623925973	-0.3473237215	0.2987416993	0.1268427755	-0.1362621698	-0.4080305994	0.0457472553	0.1251636678	0.1349889956	-0.0435604636	0.1810859436	2.6544766379	-0.1173474477	-0.0212008265	0.0069788939	-0.7126938039	-0.7489453242	0.1124725238	-0.0377709321	-0.0914532957	0.0444374782	0.7052207152	-0.3195000395	-0.6701471508	-0.3839924639	-0.5338671099	-0.2205681591	-0.6765744933	-0.4591811365	0.0420194477	-0.3273830095	-0.4695505601	-0.5726238548	0.5080661081	-0.5712904161
APBB2	UP	4.99221172015083	0.4494234765	-0.7344482595	-0.7569421977	1.5933675805	-0.8576803242	-0.3330767389	0.2254539805	0.0309854397	1.3983057039	-0.7399940713	-0.167943489	-0.7899027598	0.5028301133	-0.6346319345	-0.6966048479	-1.1100411266	-0.3234117932	-0.311616424	0.3331862018	0.5516500094	-0.0248808329	-0.2655526371	-0.4648597922	-0.7131709794	-0.3961633854	-0.4552575937	-1.256084064	0.3531818081	-0.2793526757	-0.8624110251	-0.2055825098	-0.4892626971	0.2047606702	0.1742406049	-0.0497881811	-0.8430829244	0.2024690763	-0.460691114	-0.7309581882	1.5969050462	-0.1448729937	-0.1691466414	-1.0248181268	1.2297155941	-0.842637308	-0.3369178108	0.2596516803
APBB3	ND	1.29323164129701	-0.5269788497	-0.4723776924	-0.2801046006	0.8413899899	-0.5160635799	-0.7496406524	-0.559858891	-0.6697663216	-0.1594543333	0.175682027	-0.4661199268	-0.358608034	-0.7458314247	0.2194293912	-0.3525527627	0.1277540232	0.196318477	0.2722614638	0.6491841445	0.1195370008	-0.4085216387	-0.2780932479	-0.0250381575	0.2004023443	0.9218955107	-0.1721954568	-0.199100159	-0.8236391843	-0.0324195953	-0.2059447837	0.5395414718	0.1003195386	0.7170339524	-0.1420044336	0.4541060026	0.2604757106	0.1899396655	0.341009522	0.4222048853	0.9785399422	0.4210815119	0.1812682142	-0.1258283098	-0.7667230811	0.4555660316	-0.0707036884	0.2407146327
APC	ND	2.43977205810098	0.0343586769	-0.0513742784	0.2253979987	0.0632390531	0.0865674493	-0.4078815831	-0.1085264708	0.2012644887	0.0725115154	0.1759334072	-0.4453790062	0.2458212054	0.015676088	-0.4892662371	-0.4986525286	-0.2830977326	-0.1902586213	-0.1904587336	-0.3875933118	-0.4945651692	0.4380852809	-0.4980926011	-0.4428342608	-0.2361059399	-0.423490433	-0.2272312875	-0.2239162405	-0.2896426279	0.3407242514	0.3400878279	-0.3991274437	-0.3158096674	-0.6915181942	-0.5457338204	-0.0669619311	0.0645320076	0.0450866652	-0.1895201976	0.2593856478	-0.872254199	0.4466772391	-0.0919165899	-0.4046739606	-0.1776668588	-0.4648959948	-0.3328907603	-0.3410572886
APC2	ND	-0.933333252544384	-0.0049636174	0.2437856874	-0.367217703	0.1541158989	-0.1752125084	-0.157749589	-0.2541850638	-0.0305125384	-0.0792899958	-0.1929968717	-0.1591171238	0.2572860028	-0.2316118782	0.1680090434	-0.1881487113	-0.0031382328	0.161635494	-0.0568663314	0.2357408385	0.1794657559	0.0762180448	0.0270677507	0.2159372152	0.377119313	0.1132454505	-0.1198059586	0.1462742194	0.0899631515	0.1141083995	0.0478381703	-0.1853950104	0.1032676743	0.6189065455	0.5098880779	-0.0755226949	0.5011173604	0.5500685914	0.0555806878	-0.139470154	0.2370903139	0.0407217273	-0.0289980303	0.0498469849	0.0419460814	-0.1446264696	0.0719464522	-0.1605438878
APCS	ND	-1.328829442094	0.1320138313	0.1322792141	-0.2430571374	0.2370451269	-0.0885242149	-0.042519023	-0.1687851753	0.5393369358	0.1027580601	-0.024235181	0.2089360051	-0.2528937766	-0.1943232067	0.0539441888	0.1694822706	-0.0346877149	0.5331688328	0.0592403718	0.1733039073	-0.1710772031	0.1790234391	-0.0079870945	-0.0536642615	0.0009599072	0.093733434	-0.0387159071	0.0443701676	-0.2831451874	0.013920827	-0.1873816209	0.4024131316	-0.0749582497	1.8147784268	-0.4756422351	0.1117097611	0.1381562209	0.4108952322	-0.081682643	-0.2574017247	0.2379600799	-0.0329950172	0.0830273908	-0.0455363404	-0.0522607903	0.0085452116	-0.1472606766	-0.0626431942
APEH	ND	-1.22047890325858	0.0851071506	0.0224775673	0.0547292885	-0.3867370131	-0.0946077355	-0.1859323302	-0.0005351189	-0.0220940247	-0.0271979103	0.1358790024	0.060980313	0.2536669154	0.026021591	-0.118645279	-0.1949408867	-0.2015737044	-0.2034191001	-0.0038091185	-0.5220044251	-0.00681543	-0.2174542791	0.0119199897	0.0300919724	0.2647485931	0.9690091506	-0.1112845737	0.1914367417	0.1967283636	-0.2302317397	-0.185268507	0.1906750928	0.1340199961	0.6497490411	0.3679437258	-0.3383128795	0.219955502	0.4575647375	0.452568245	-0.6088407678	-0.0265024093	-0.0828093486	-0.0606648258	0.0574445541	-0.3086561428	0.4759075245	0.2234398192	0.3173943467
APEX1	ND	2.31279556519278	0.0706629734	0.2729802027	-0.0342651893	-0.0207043854	-0.8196243907	-0.675116081	-0.0565491983	-0.7794623607	-0.165862878	-0.223962322	0.517994852	1.1189562213	0.4180483955	0.4546549477	-1.2345136843	-0.0650273585	-0.3889103398	-0.1323294398	-0.0987232051	-0.1200587624	-0.7461210951	-0.114428507	-0.3485403213	-0.3780155551	0.6021397148	-0.037790062	0.0798409443	0.0361473247	-0.060708796	0.0987896171	0.1741076182	-0.218707036	0.2582752514	-0.5626763177	0.1662585388	0.5921720738	0.0578560845	0.4059634581	0.1769061706	0.644797472	0.5068275537	0.2311711542	0.4075024165	-0.3878046474	0.6208229944	-0.1674069031	0.2844332735
APEX2	DOWN	-3.94967744863181	0.5324425254	0.1315711615	-0.1623489024	0.0658196752	0.1028620022	-0.0017811402	0.0049731039	0.0337551508	-0.0441462766	0.1184572826	0.2323214405	0.3671762354	-0.0543739212	-0.0107450723	-0.060643881	0.127101167	0.2357582329	-0.1228333084	0.3267836482	0.1563022784	-0.0013019436	0.3797961149	0.0929981816	0.5646355575	-0.224260389	0.0998130461	0.0419453083	0.2781933724	-0.0171308661	0.2311538808	-0.2191658121	-0.1307003443	0.3353948481	0.3283822713	-0.0697584447	0.4601966616	0.3306204545	0.111511999	0.0036401861	0.1933496756	-0.1790304902	0.2091795686	-0.0840289843	0.2784592903	-0.0178053564	-0.1444547265	0.2287698872
APH1A	ND	-1.55795371337933	-0.145484827	0.3603156047	-0.3991379648	0.0362129193	-0.1742504312	0.0715865815	0.0574754444	-0.315496016	-0.2013683112	0.112772587	-0.0758072856	0.3793394697	0.1901945575	0.5539772544	-0.1571908218	-0.1931734338	0.1686070519	-0.1144698363	1.4683676648	-0.2547734545	-0.0548143932	-0.0655762337	-0.2170167753	0.0711656894	0.1214253347	-0.0137504416	0.4091855639	0.1302062825	0.0080768475	-0.3085845163	-0.5212378668	-0.1154781455	0.1070674846	-0.0124038719	0.0497235556	-0.0689159766	0.9209478632	0.1679797776	0.4469157497	0.3397543727	-0.0234270235	0.3105378591	-0.2701504745	0.0399730467	0.5522702804	0.076189668	0.411369117
APH1B	ND	3.07182719295158	-0.1419391647	0.1242131668	-0.0822172959	0.3026084344	-0.2907848623	0.0385295477	-0.2258587159	-0.4311229533	-0.0027749269	-0.3142122012	0.3348336409	0.3569586124	0.0864856858	-0.4423116516	-0.2418498415	-0.2204722015	-0.0174594818	0.095127463	0.275033352	-0.1616072229	-0.4329706971	-0.588813213	-0.0759610124	0.1275258962	0.3228455461	-0.0302170483	-0.7276808626	0.3295659318	-0.4311532946	-0.5103766075	0.2032510536	0.269048388	-0.3363419764	0.0262394651	0.0056753744	-0.4137096781	0.2898092175	0.0610378271	-0.028362832	-0.2369870652	-0.2555676184	-0.174512572	0.4095973471	-0.0290638668	-0.0816154238	-0.0791707029	0.0410577503
API5	ND	-2.74461948264995	0.2262217162	0.3067658638	0.4400251483	0.0749947619	0.2423281627	0.5127695486	-0.0954956144	0.2898622021	0.6664811688	0.3347125015	-0.0693155784	0.0608332047	-0.4357025687	-0.4971227297	-0.2358181504	0.5305819622	0.3020645535	0.4705540009	-0.4320666736	-0.2739852604	-0.0660990067	0.4404931059	0.4701834404	0.4940705879	0.3537662179	-0.0150986272	0.275208856	1.3796656524	0.1935044254	0.1516222996	0.4932237009	-0.1050560802	-0.3309547922	-0.2420988455	0.3685237455	-0.2138627401	-0.3372384015	-0.4904364223	0.0466680811	0.0181728717	-0.112548925	0.0836624607	0.0996889768	-0.1247461817	0.5285631035	0.4336421924	0.3743718241
APIP	ND	-0.773618316665883	0.0967718147	0.350066337	0.3954622325	0.1141116805	0.1455169762	-0.11916559	-0.0519493549	-0.0811456895	0.3986541494	0.7185875964	-0.3121318448	0.0556219916	0.4121827833	-0.5593257601	-0.36866408	0.4280744333	0.4301486874	0.2044505067	-0.2361825523	-0.1602501212	-0.4821372902	-0.2217535938	-0.0693994929	-0.3432532562	-0.0555228423	-0.4031394957	-0.2074391609	0.6581372844	0.1419781279	-0.0742405104	0.0055849815	-0.1317275784	-0.3517174403	-0.3083698168	-0.0311137182	0.0588333524	-0.5781792943	-0.3563201699	-0.1308449648	0.2464748803	-0.0993089586	0.3012194334	0.3646224705	-0.2105032516	0.3356737512	-0.2764078834	0.5482855529
APLNR	ND	0.364539124240813	0.6033162306	-0.9345998734	0.4046339782	-0.1320515226	-0.4422323677	-0.3502936329	0.0319812947	3.1910808693	-0.7262410262	-0.5840119515	0.249611633	-1.3756344887	0.5184237524	0.223905093	0.0418684952	-0.0019969897	2.0858991677	-0.1244325295	-0.3495363042	1.1208844922	0.5286840685	-0.1850544601	1.065126735	0.3847532087	0.3328820976	-0.0296672518	0.5865028337	-1.2168856322	-0.940985389	-0.4464029341	-1.166866864	0.212589176	0.395540026	1.0995201049	-0.4162509821	-0.2718280046	-0.6708121618	-1.0607283889	-0.7538822988	-0.7288560852	-0.9572794703	1.1929922106	-0.9469438854	-0.433678004	-0.7838584012	1.991300847	-1.2229587452
APLP1	ND	-0.372174327009209	-0.3545582242	0.7006638301	-0.4838953126	1.333271253	-0.6399379069	-0.2620111158	-0.5377836499	-0.1613217525	-0.5977093749	-0.3044986345	-0.4971790218	-0.306661151	-0.198557364	0.2343673974	-0.4104357087	0.199307107	-0.3287603383	0.0773666737	0.1258873043	-0.1835582783	0.314741703	-0.5127459001	0.5520201831	-0.1824568877	0.2665971141	0.1657562944	-0.2210033596	-0.0684728184	0.4952784422	0.2674644636	0.5237404538	0.4485230574	0.2327489265	0.7439281519	-0.5680445386	-0.0867962263	-0.2848807231	0.4430355497	-0.3927681115	-0.4387764447	-0.3533903485	1.4293836584	-0.5655390603	-0.2526610544	0.2594018999	-0.2564243572	-0.1780532765
APLP2	DOWN	-8.03358564130254	0.4771552974	-0.1723672027	0.6958726716	0.0412955116	-0.1491275189	-0.0791891658	0.5274312312	0.2346101604	2.1796884511	0.3144528695	0.0448419174	1.5332789086	-0.3974654072	0.9899355709	1.1169769334	0.6030822977	1.1205537182	0.3837468747	0.0265278038	0.0023046521	-0.2701726406	0.1134043834	0.9547382331	-0.1274260834	0.2745077097	-0.1962736504	0.5947761651	1.8842743605	0.3753616285	-0.1762107048	-0.1433481729	0.750237698	-0.0735534211	0.8326666252	-0.1317236814	-0.7002712617	0.0734365528	0.2367608562	0.5896363904	-0.2191813781	-0.1144706128	0.1846848673	0.7336490108	0.1610947298	0.6862278732	0.9516035484	0.7223276561
APOA1	ND	-1.86265770338763	-0.168902077	0.1059199267	-0.2495817092	-0.1490596388	-0.4322696807	-0.255038392	-0.3597001496	0.2133144606	-0.3199702391	-0.0732923337	-0.0480609196	0.1569082023	0.1027558807	0.3632054539	-0.2334921076	0.2610981516	0.4068987678	0.1059659078	0.1252323245	0.1197414535	-0.0254531655	0.1949948262	-0.0553333814	0.1384057181	-0.0266642527	-0.0126878511	0.1757404041	0.3981377723	0.3512446414	-0.1749033678	-0.0712734118	0.3117799938	1.2247792491	0.379311543	0.230411134	0.5930755362	0.7805628932	0.1331013181	0.0409156733	0.0351399776	-0.0369677723	-0.0813063404	-0.1316783059	-0.0141467476	0.2465786236	-0.0122783892	0.0478281177
APOA2	ND	-1.29914058699698	-0.0426590766	0.0176696581	-0.1134218876	-0.0069752724	-0.2990806567	-0.0454925342	-0.1400493702	-0.2686839133	-0.0595356247	-0.0616237672	0.149559241	0.0833320441	0.0573129788	0.0974182804	-0.1176791004	-0.0348401328	-0.0046650599	0.1760632014	-0.0395090807	-0.0048389268	-0.0399463502	0.1918253722	0.0946251608	0.198527902	0.1569243957	0.0062690898	-0.0178482341	0.0129433735	-0.0283721691	0.0375545644	-0.1543204082	0.3104179622	1.1150632112	0.1042018056	0.0520138128	0.0947906918	0.3148525319	0.1444355184	-0.2147058352	-0.097394191	-0.0135211709	0.0364037208	-0.1472829824	0.0518749925	-0.1116284354	0.1125403009	0.0554711752
APOA4	ND	-0.448154906118634	-0.0765622289	0.1537467831	-0.2668127171	-0.2091752636	-0.2404955048	-0.0273942428	-0.4873354608	0.2821022424	-0.1978247132	-0.1800240221	0.1340597143	0.2499609248	-0.0365781564	-0.3139602932	-0.4818390472	0.0924350812	0.0945525021	0.5172983734	0.2923993114	0.2945870055	-0.0186529245	0.0804394003	-0.1027490974	0.197836539	0.3918259051	0.0637677186	0.1075554699	-0.0131755749	0.0573778929	-0.2818819678	-0.0451480382	0.5203394889	0.7460005413	0.2245789289	0.0791642518	0.6446233155	0.5797457876	-0.0898271112	-0.1645699375	0.0908172044	-0.1083846682	0.0414041121	-0.220272828	-0.091758681	0.2502838543	-0.2272408246	-0.3683876593
APOB	ND	-1.62683613213206	-0.0645059742	-0.0721808181	-0.1368898688	-0.1680439093	-0.3535060601	-0.213903634	0.0586458052	0.4218681967	0.113094408	-0.2655069816	0.007724147	0.0147492849	0.0154687958	0.0497198439	0.1411617163	0.0003140788	0.0638752386	0.2191270683	0.2233260836	0.1977367193	0.334701535	0.16481569	0.1136966325	-0.0658279494	0.1694387388	-0.0326402412	-0.0321275948	0.0560606022	-0.2355974238	0.0966914262	-0.0731810924	0.1474369557	1.8689004512	0.1197010475	0.0727711279	-0.0717162456	0.0180361518	-0.150604102	-0.2014003274	0.1313121192	-0.0224252213	-0.2042287032	0.1959592745	-0.025737605	0.0816839331	-0.1595067283	-0.0201283637
APOBEC1	ND	-1.32743556845662	-0.2655816342	-0.0170401454	-0.1775665649	-0.3736406324	-0.1875790385	-0.2261530671	-0.1955400884	0.2979063881	-0.1939454503	0.1300356872	-0.2172970502	0.3339675822	-0.0001242471	0.1566523374	-0.0958879609	0.1244005581	0.1285796027	0.4537692748	0.3630739937	0.4997620482	0.0979235248	0.7106717079	-0.0024284936	0.3598336965	0.202580329	-0.2529919611	-0.2182296819	0.2494669415	-0.4158132901	0.0695022994	0.3700412491	-0.0297736407	0.0595538831	0.540374479	0.1094185375	-0.12074658	0.0737157314	0.042550016	-0.3211305712	0.3295314888	-0.052754693	-0.3641226349	0.3871506804	0.0454197678	0.1248879252	-0.1910533194	-0.0950946111
APOBEC2	ND	3.17457963206243	-1.1584349796	-0.2684386169	1.8574490838	0.1565683973	-2.4760582156	-2.0518898469	0.784676654	2.118728657	-1.862530461	-1.8350185166	-1.326296573	-0.4416806178	1.3799061439	-1.5780200215	1.6300672916	0.350321777	0.1310748303	-0.4898199603	1.8190466645	-1.7601634761	-2.2985810249	-1.9106885752	0.4370688426	-1.8943562238	0.9357725146	2.5675812351	-1.5614744951	-1.5367889164	-2.1408163846	-1.2327980566	2.3488393565	-1.8034397129	-1.2809693553	-1.8696584128	-2.1372092223	-1.333550269	-1.5913817844	0.6363768784	-1.9444420986	-1.2765817392	1.4705311885	-1.361057756	-0.0632891128	-1.7229202213	0.2105304867	0.2280474864	-1.0680086576
APOBEC3B	DOWN	-6.87626263426859	1.8722628059	-0.4851482688	1.8192377634	-1.5682726943	2.0420374492	2.3575606955	1.831447656	1.2890570719	2.0378347444	-0.254457059	0.6965859635	0.1896935462	0.643924799	-1.1289700262	1.0966544421	0.5895550461	-0.6471402346	-0.4269734256	0.0010176353	-0.1352003844	1.1495067984	-0.3000877246	-0.268361094	0.4905544728	-0.6899611866	-0.5224085562	-0.5832278079	4.4594889284	1.2221971109	-0.1805007981	-0.7530048069	-1.3729661283	-0.6775342253	2.4184964319	-1.425473511	-0.0747747028	-1.4914574709	1.275578111	0.8888679717	1.87655233	-1.300171769	1.3251658659	0.1092133937	2.8027668899	-0.3168149741	1.7547333343	0.8499504653
APOBEC3C	ND	-1.81332288707948	0.1153382608	-0.3906317361	0.0322560602	-0.4259620983	1.3928622749	1.7292184508	0.5239396204	0.3383345131	-0.2767435123	-0.0052581029	0.2812838261	-0.6692402203	-0.511751722	-0.3766553291	0.2621623299	0.0352537982	0.0813490762	-0.4048723078	-0.1778734238	-0.0053921485	-0.2991905835	0.1541336912	0.0563884648	1.8085779199	-0.1507659836	0.1840770602	-0.4330644083	0.5940087577	-0.2496119491	-0.0266506428	-0.281029236	-0.0171482084	0.0066449404	0.5940992007	-0.627984276	0.4238511145	-0.5137216228	-0.2723500155	-0.06592589	-0.5867035503	-0.5769093915	0.5450444363	-0.2146198275	0.0191057242	0.3201054541	0.755454706	-0.2804410755
APOBEC3F	ND	-1.65502801511747	0.1462846616	0.0532164256	-0.1664525821	-0.0922589519	0.108862746	0.080042879	-0.2988965851	0.3214932745	-0.1742057146	-0.0583508459	0.0131733072	0.1089413785	0.0615413353	-0.0937523926	0.040740423	0.0899709746	0.3362660732	0.0734303562	0.3771238984	0.343534672	-0.0036090574	0.1013109068	0.1089323978	0.3127146578	0.0969282871	0.0753903871	-0.0590939644	0.4152521755	-0.0373237286	-0.0777317596	-0.4836129778	0.3105917409	0.4012926232	0.4556036561	-0.2161709602	0.3562097312	0.5147588512	-0.056334113	-0.2411708012	-0.0340054931	-0.1637722458	-0.0003121203	-0.1584802793	-0.0033762551	0.0123853892	0.0700207561	0.0923797381
APOBEC3F /// APOBEC3G	ND	-1.70509002763132	1.244395729	-0.3168545549	0.0800694973	-0.1270023119	2.0727764747	2.7328521224	0.5555759276	0.8058485734	-0.471206363	-0.0578001357	1.3047520029	-0.692351397	-0.3040109514	0.435579131	1.1093037114	-0.4292086386	-0.5198185727	-0.0988707462	-0.0317629967	-0.4014624349	0.384324659	0.6552031268	-0.0722671787	2.5220995801	-0.1155472958	0.4760233097	-0.063198617	0.7124341985	-0.4672911161	-0.3710377377	-0.0466217389	-0.4835553414	-0.2605846919	0.8714106429	-0.8064833018	-0.6141517656	-0.1499707476	-0.4836925229	1.6483476664	-0.9526462853	-0.4572753786	0.9858152374	-0.3867967488	-0.2735983694	0.702543536	0.6682680272	-0.1846558847
APOBEC3G	ND	-0.811743779943685	0.7737877713	-0.2048035368	0.2166109471	-0.0683630844	1.5672990865	1.5156147129	0.4070665822	0.3727078268	-0.4724839097	0.0523920989	0.9623340969	-0.9717492884	0.0703677281	0.2037673056	0.7574154706	-0.2752126415	-0.2354953186	-0.4821774495	-0.4964535483	-0.3312644694	0.01139682	-0.217531605	0.3087568589	1.5817278572	-0.1819036562	0.3402471716	-0.1068180756	0.2378378463	-0.4534668929	-0.3045583851	-0.3600605462	-0.5812841942	-0.2351016006	0.9921945178	-1.0420530477	-0.6823399455	-0.4034187108	-0.5846459866	0.9506262079	-1.0256934081	-0.8126111185	0.7328644253	-0.1477471336	-0.8223159473	0.2828365398	0.5456350117	-0.030281314
APOC1	ND	1.95674899939442	0.4173197716	3.4251937055	-0.3032616537	3.5862643204	-0.8452355841	0.1250303794	-0.5882132316	-0.5462244107	-0.8311818459	1.4694349748	0.2502437941	-1.5501924286	0.6505107323	-1.329804753	-0.6281321449	-0.7056307397	-0.1526357482	-0.0688638153	0.4981661813	0.0572039846	0.2802373971	-1.4040124259	0.57086126	0.991595367	1.9385206225	0.0333162429	-0.8848345522	-1.6406145219	-1.3609357327	1.1270419777	0.0409300202	0.0006154539	0.0925021418	-0.4449431031	0.2213001572	0.2608210348	-0.3714518337	0.0994437867	-1.1130140148	-1.9616320662	-0.4764389934	0.219607617	0.1601637713	-0.9410194616	-0.4982055624	-1.0399721724	-0.1637995165
APOC3	ND	-2.20417515126391	0.0087385736	0.2134789186	-0.2298542665	-0.3436334971	-0.1586380979	-0.284500815	-0.115605259	0.1099162096	-0.1802015934	-0.0587331953	0.1455584578	-0.0939332576	0.0186226614	0.3892595615	0.1050710193	0.0286888386	0.3505504923	0.4649076775	0.1758408666	-0.0559621037	0.0345115397	-0.1567493191	0.1486986893	0.1532263762	-0.0018314776	0.1437784856	0.0960754366	0.3721343153	0.1685090601	0.1805783795	-0.0112916825	0.3729227658	0.9282069146	0.3958874526	0.0393715941	0.510436971	0.5583730798	0.0663374336	0.0244307815	0.2035872923	-0.2556059268	-0.1972088279	-0.3541440485	-0.0423746837	0.1714589069	-0.2338366876	-0.1280308351
APOD	DOWN	-3.05176663170012	0.4729544308	-1.0798075089	-1.5855626252	3.2792909571	1.5107685394	1.868108954	1.3696156706	1.1599422091	2.5100256554	1.506459324	-1.0831014596	-1.9041291963	-0.5975130266	-1.3477623111	1.5320165959	-0.4250947498	-0.2135879483	2.28116309	-0.4137072916	-1.3623853253	-0.4104739081	-1.3228489986	0.8494766593	0.4843667252	-0.1630002972	2.3033028571	2.6682461786	-0.0508874196	-1.1599952916	1.0591776761	1.8708496182	-1.1436856788	-0.2486743789	1.4835804421	-1.6706305479	-1.0244747894	0.0517574078	-0.7328774252	-1.7905023105	2.2869549953	-0.9147069104	-1.6219068733	-1.9986490258	-1.6997604073	1.9193806409	0.0325408494	3.2399055645
APOE	ND	-1.06775113663966	0.4481264829	1.2657302581	-0.4281207256	1.5400558785	-0.8030730232	0.0100111212	-0.4517420435	-0.6226474597	-0.6706722384	0.7512405335	0.4365970439	0.5668498337	0.9475683474	-0.2961277404	-0.3278125319	0.3472217432	0.1551379338	-0.1457784306	1.4246958427	0.4692871861	0.6241184033	-0.9503739053	0.3205479123	1.1747687873	1.2264387434	0.4510648534	-0.260693511	-0.7313552453	-0.6808662401	1.3164729728	0.1910131496	0.1973993623	0.2015823489	-0.0432625922	0.2546991162	0.6341485542	0.2923148086	0.8069624509	-0.4163556742	-0.9507446076	0.3594771291	-0.1598467984	-0.1088794761	-0.723980351	-0.2324106069	-0.1274371105	-0.222840537
APOF	ND	-1.09274181956132	-0.0352410215	0.0564563561	-0.0685897878	-0.017855876	-0.122370668	-0.0186476486	-0.1433927431	0.3081385769	-0.1221140872	-0.1304297393	-0.1059283758	0.0951520616	0.0124282423	-0.010783931	-0.2472575562	-0.0244115503	0.2067414606	0.0801598464	-0.1574118949	-0.1707641298	-0.1237454429	0.6006746632	-0.0454518391	0.2292050533	0.1454835277	0.3673272308	-0.0174904489	0.1514334625	-0.142344817	0.2272213334	0.0311944482	0.1555694031	0.1582962415	-0.008488569	0.0959975687	0.1642134134	-0.053173294	-0.061439192	-0.1635353325	0.0469450823	-0.0692862171	0.0582379379	0.0885483875	-0.0842428661	-0.07933157	-0.0513315365	0.1611247999
APOH	ND	-1.36246889773976	-0.0191747843	-0.0157760064	-0.0190999467	0.0083932539	-0.2717216944	-0.1812575474	0.0411797202	-0.3945065919	-0.1665771794	0.1032776715	-0.126521133	-0.053472351	0.0974574931	0.0935604986	-0.0939076697	0.1133640127	0.3109350155	0.1664345129	-0.0448173982	0.584291437	0.1082321184	0.47648728	0.0942200564	0.0746020269	0.3200548118	-0.0888923398	0.0503910021	0.0978295818	0.1544207996	0.000975477	-0.0247207331	0.3620028479	1.4934484583	0.1443780622	0.1307305374	-0.2503717475	-0.098404535	-0.0051803078	-0.0574927778	0.1055758059	-0.0245541441	-0.1268338496	0.0524511937	-0.0860291709	0.0180221847	-0.3472131616	-0.1714976868
APOL1	ND	-0.812757874751616	0.864284892	-0.4166488288	0.6587707191	0.3135827148	1.5207186681	1.8099227071	0.8907695824	1.2780865717	-0.9069328743	-0.7984680737	0.7390637873	-1.0349374007	-0.075977402	-0.7313322662	3.3370026792	0.0973506033	0.2657554631	-0.1379645045	-0.5653976065	0.7118634653	-0.1396524894	0.593011469	0.7049112139	-0.1589537814	-0.1192851633	0.2695542322	-0.0523515529	-0.4888480761	-0.9217651569	0.3274821504	-0.7029020014	0.1007981192	-0.1516482569	0.5195320656	-0.5906284277	-0.1929503212	-0.8541728898	-0.5728604004	1.8385766259	-0.8229182197	-0.8168382425	-0.1035457516	-0.4141956462	-1.0957332498	-0.5727506479	0.2625825979	-0.1764759027
APOL2	ND	-0.994795431588726	0.1491996237	-0.2635252541	-0.3281830451	0.2053035949	0.3128854423	0.3426615289	0.1107593753	0.7964471235	-0.2618164958	-0.1539538965	0.1412890338	-0.3981307701	-0.0472790482	-0.3516650118	0.7034730401	-0.3437400953	0.3893495028	-0.0356074547	0.1384130209	0.4275580969	0.1385502417	0.0986212725	0.2099395269	0.5855105655	-0.3286495713	-0.0558804357	-0.0268151616	0.102954746	0.0880855236	-0.134624754	-0.5603755358	-0.0885074127	-0.0202330561	0.9678590286	-0.469123121	-0.0585441045	-0.016692962	-0.2283022224	0.934787634	-0.110103573	-0.2782124941	0.0045637053	-0.2180865162	-0.1399194046	-0.1511287742	0.048027314	-0.2510065951
APOL3	ND	0.459167093179146	0.7984444864	-1.2180605477	-0.4321911135	0.7410845171	1.8422191849	1.6805579063	0.8688566729	1.1398015274	-0.5277345535	0.1857200489	1.2953015281	-1.0890424943	0.2423165922	-0.8048645859	0.4417763521	-0.4715147263	0.2198134734	-0.1808637264	-1.2874581979	0.2349983868	-0.2891779449	0.1925554241	0.9911146392	2.0703994978	-0.0965547628	0.0635531321	0.2191047131	-0.6303817671	-1.3165190618	-0.2632688803	-0.7195859543	0.0333915758	-0.3726591322	1.1642865595	-0.8860826393	-0.1406027903	-0.8748519456	-0.7029255941	1.754729266	-0.3289899005	-0.7697082884	0.5402590398	-0.5817436095	-0.8156257326	-0.4117217887	0.9024559123	-0.0860199068
APOL5	ND	-2.22164312100595	-0.2199452654	1.7895441255	-0.130915988	-0.2957788073	-0.6323748111	-0.2174720029	-0.1731449885	0.0084824221	-0.15338178	-0.2117811198	-0.1173593742	0.0909367177	1.0417044919	0.1955882638	-0.0445845937	-0.0197184054	0.3382211095	0.2573644418	0.4405783671	-0.5591764276	-0.0661128457	0.1046394002	-0.0559529005	-0.1253484316	-0.1846446935	0.832687125	0.1423144382	0.1664607023	-0.0404830241	0.8128377648	0.5289422711	0.3167216865	-0.0319438405	0.2231664486	0.0156208115	-0.2656717788	0.3672121269	0.4579031995	0.1100305355	-0.0999033334	-0.0537383067	0.0169159401	-0.2615387762	-0.2728673669	0.0960991364	-0.0994663684	-0.2789313276
APOL6	ND	-1.00036930945255	0.1135930704	-0.5932907662	-0.1632470735	0.7230227788	1.6383752392	1.9816635935	0.8187415402	0.4558235066	-0.4323177805	-0.1042535366	0.812363157	-0.5322697504	-0.4785732829	-0.3741992214	0.9930336529	0.02094512	-0.2326407833	-0.2547902622	-0.4982654464	0.1423792171	0.0634871428	0.0950827873	0.2929947205	0.7497046071	-0.2713688519	-0.1823008164	-0.1698443579	-0.1320880995	-0.9315291206	-0.0407504118	-0.3672454673	-0.1594569059	-0.2695742277	0.4516838162	-0.3735561155	-0.6761924875	-0.49075672	-0.4917298801	2.5910363592	-0.4762342856	-0.4694847539	-0.1723369758	-0.1390799081	-0.3106395424	-0.5017122678	0.5920973852	-0.3043928916
APOLD1	ND	-1.08659456033171	0.4559629472	0.5202786587	-0.6574429783	-0.6848604582	-1.3715781725	1.0717930071	0.7859979219	1.4463404662	-0.3516983822	1.4033763196	0.0610091559	-0.6996535498	0.1040273501	0.3178488236	0.2732771492	-0.4351677919	1.4842042465	1.0121186038	0.4613185362	0.575433331	2.7204129542	-0.4141681546	-0.5571143376	-0.9288659135	0.2912210285	0.0794661271	-0.3644977141	-2.3258254013	-0.2891716086	-0.2837547191	0.3402959234	-0.06291135	-0.4141758366	0.0492905309	0.0927389077	0.63008912	0.6326278067	-0.074363653	0.0712171238	0.1769581114	0.9993834355	1.0270042983	-0.7520533569	0.4662982327	-0.4863707692	0.7280541943	0.8366685877
APOM	UP	4.39944794103415	-0.4138659004	0.2681439559	-0.0586554601	-0.2369189456	-0.1008782899	0.3320245254	-0.0752524559	-0.4559065934	-0.3924887335	-0.0178946197	0.1584384595	0.4926860068	0.1364602411	0.0201139721	-0.2316595575	-0.0917144823	-0.6614314145	-0.5162948663	0.0011118975	-0.5284530229	-0.4309350839	0.3051948044	-0.3338922688	0.3984509953	-0.0634530889	-0.3106154532	-0.2944171309	-0.0271491076	-0.3738556007	-0.5268550812	-0.6343742319	-0.0316614915	-0.8059629487	-0.0279401314	0.1072777217	0.0611244871	-0.2217640795	0.5621934709	-0.3118251892	0.0555899911	0.5383066665	0.0065969222	-0.2371264637	-0.1353306124	-0.0029441796	-0.2719693684	-0.2774336782
APOO	ND	0.751360051113019	0.5368947006	0.7157120511	0.8227225393	0.2808163931	-0.0598941842	-0.0065761788	0.1119754984	-0.1823357584	-0.068178913	0.3773589538	0.4869485311	0.0487177604	0.5055359604	-0.1441352705	-1.2371742529	-0.4126178637	-0.2011941664	-0.2325052085	-0.6321666086	-0.9529069449	-1.3637963186	0.5167316913	-0.4160054347	-0.8684794852	0.1818888502	0.4375479792	0.0403136391	-0.0177215186	-0.9874044257	-0.2677664743	-0.0780224528	0.3456626744	0.3633446048	-0.133057207	-0.3847071085	0.4021924368	-0.0032828041	0.2706801953	-0.2910311151	-0.2258421476	0.3396998127	0.3540866118	-0.4667648968	0.0228886343	0.5125459073	-0.3646728206	0.0444457414
APOOL	ND	2.22777109061172	0.6357370799	0.318444176	0.1365602061	-0.0972662223	-0.0908761611	-0.2287454319	0.367623988	0.0566725295	0.0123106169	-0.0366521831	0.3200936873	0.0614638391	-0.3792530825	0.2751448688	-0.1693847764	-0.2766387645	-0.1686663698	0.1288514465	0.1782936563	-0.5917392879	0.1384935735	-0.291175381	-0.3935388221	-0.3514563254	-0.0541389059	0.4307599674	-0.0350228055	-0.0023527626	-0.2080571232	0.0219316679	-0.0351576315	-0.1274685861	0.307672842	-0.4129444338	0.0778585405	-0.408995194	-0.3433653186	-0.3055546896	-0.1243923222	-0.0178591479	0.0304653048	0.023995568	0.1088232937	-0.043560307	-0.39451204	-0.343191376	0.1325859471
APP	ND	-0.347997761576818	-0.0875457725	-0.8704350559	-0.1729842552	-0.1816352859	-0.4679536606	-0.9183943088	-0.1900035177	0.2419093896	0.0733657395	0.7306195685	-0.3303513436	-0.2867079445	-0.6287736751	0.9265519844	0.1385384717	-0.4953783105	0.0976191987	0.4058092942	-0.0656710922	0.0408674888	0.6628042248	-0.0547854537	-0.3243005538	-1.5678127576	0.3862520038	-0.096390522	-0.1303958986	-0.7118658906	0.5254787811	0.1665589808	0.0476173508	0.2305709525	0.1836111133	0.4418358311	1.0680162006	-0.2596686523	-0.70910944	-0.1922370632	0.3092091281	0.1456019644	0.2743170529	-0.2160499763	0.5561669343	0.774211533	-0.0559440889	0.0219796291	0.3267400613
APPBP2	ND	1.55817998051557	0.3965212821	0.265015855	-0.1906180539	0.3180491078	-0.1168544652	-0.5124601926	0.0743831599	-0.151320503	0.4589172358	0.2193028385	-0.0672803733	-0.8249886396	-0.0670692213	0.4404795184	-0.4606464831	-0.3678277073	-0.4845459804	-0.4112439242	0.4957376555	-0.2737186928	0.5837389483	-0.7205295923	-0.5074790356	-0.3410420466	-0.119988144	0.1323444986	0.189853916	-0.1927891703	-0.1263650304	-0.5007024606	0.071702055	-0.4379009113	-0.4647983007	0.3186650095	-0.1115179969	-0.1009963902	0.3428209771	-0.5233013636	0.5509690176	-0.0015603703	-0.3560167701	0.1161230663	-0.0553627494	0.3797627255	-0.1444630413	0.1469481119	0.14001195
APPL1	UP	3.68012955937549	-0.391099336	0.8085007987	-0.1062501808	0.5307446824	0.3008622915	0.2585086381	-0.0348054969	0.1619243685	0.9828306587	0.265672365	0.1161303866	-0.4328905783	0.5061382745	-0.4436306868	-0.5333375467	-0.7046030153	-2.1433358697	-1.4136157351	0.2337888503	-1.3156871331	-0.6249215519	-0.4836929829	-0.1837394192	0.318191538	0.5262641582	0.1838186123	-0.133604094	-0.0763803445	-0.5329077671	-0.0070901313	0.3025883787	0.2260581471	-0.031736115	-0.3880736196	0.6665402658	-0.1449283318	0.4989112131	-0.2813099962	-0.5255800915	0.7980669909	0.1114158301	-0.3788600965	-0.5615341187	0.7142777203	0.5661176375	0.3220663446	-0.3113597776
APPL2	DOWN	-3.62952321830615	0.7035308173	-0.1270903066	-0.0892888906	-0.023555825	-0.0164685206	0.1044180867	0.3946219375	-0.7392076533	0.1436250787	0.3316580995	0.1128719836	0.2022155221	-0.4339389652	1.4210313758	-0.3708577226	0.0886828605	0.0365279887	-0.087471802	-0.2351213748	0.1111901022	-0.0730025351	0.3732700201	0.0673583203	-0.0053496246	0.4856738661	0.1256239707	0.2814737371	0.9293461469	1.4187356538	0.2349545467	-0.2051284231	0.2521485728	0.6050040336	0.3078679086	0.5540323454	-0.3269989263	0.556451937	0.4122488551	-0.1129963397	0.0038664633	-0.62009092	0.0826147505	-0.2524575977	0.1723638894	0.7149600345	0.5487567239	0.7321997358
APRT	ND	-0.634105256120432	0.0126325337	0.456912806	0.1270853927	-0.3909985175	0.4441950457	0.5063859126	0.7350051623	-0.0025251505	-0.1462875182	-0.0147708115	0.1365331181	0.6580094308	0.6199890837	-0.126329778	-0.0508858163	0.3429972185	0.148376463	-0.5087333752	-0.2332691909	0.0188381246	-0.1665832266	0.0792387813	0.3062428324	0.5533221196	0.1213550834	-0.5707556926	0.038858602	-0.0914213722	-0.504196552	-0.8044328731	-0.7384671358	-0.2832255262	-0.0633793488	0.2208948551	-0.3632464192	0.4967304733	0.4769454784	0.2115794732	-0.6224211795	-0.9226091621	-0.1465922169	0.4594599372	0.647859623	-0.2103382377	0.5717226876	0.6934331632	0.3196788244
APTX	ND	2.3872592990957	0.2233364684	0.4553432561	0.0292250314	-0.007224758	-0.0136698879	0.0650167392	0.3515841524	-0.090911659	-0.0289572743	-0.5262256096	-0.235016795	-0.0603040852	-0.4502414286	-0.4096390274	-0.1601359627	-0.1501892521	-0.2958922586	0.0771653282	0.0391323832	-0.2083849091	0.1272653034	0.0640015054	-0.2746342081	0.0828978098	-0.0236836843	0.0277715601	-0.25428555	0.5309279454	0.0436003338	-0.4881095549	-0.0453948022	-0.1298351654	-0.0195546811	-0.0806899625	0.0852766533	-0.2034389288	-0.2545952709	-0.0420941834	0.2087553915	0.3002171929	-0.3394001628	0.1420177393	0.2127112041	-0.0927178174	-0.2057112404	0.095258033	0.3466892849
AQP1	UP	5.85238100129258	0.8731666658	0.0885904512	-0.0287026902	0.0871808514	0.3226946616	0.6384359572	0.6919261157	2.2241477433	-0.0209694373	-0.8183710313	0.7144601495	-2.4513737854	0.5525205251	2.5047534306	-1.6102605282	-0.0543998535	-0.3123862164	-0.1554015688	1.6259909248	-0.9519031968	0.7255832059	-2.0050281738	0.2640871883	0.2510516339	-0.1654688495	-0.4803904861	0.5463815729	-3.1616002018	-1.758581715	-1.5386631905	0.5012634668	-1.1170638898	-2.2657221945	0.475890563	-1.4927632807	-1.5940934144	0.7717811083	-1.9921845251	-0.4857207188	-0.9121207197	-0.9147538931	-0.5703285992	-0.795404452	-0.5490690698	-1.4257749572	1.0100753867	-0.1902979798
AQP2	ND	-0.339240324643405	-0.05796665	-0.0036527125	-0.1322917711	0.0287086138	-0.1899174102	-0.0284266117	-0.0635879634	0.1542641978	-0.0842839552	-0.0742070296	0.0419243725	0.0782920471	0.1126597081	0.1169815978	-0.0299036343	-0.1192983239	0.298570043	0.2878552121	0.0862143073	0.4095422473	-0.04638419	0.1326999415	-0.0216579312	0.0544081838	0.056716538	0.035930428	0.148126851	0.2124885926	0.0199747384	0.0928082423	0.1294477962	-0.1412667471	0.1205060787	0.0853151725	0.0639695816	0.037012584	0.0697840657	0.0007042449	0.0047661723	0.1766130488	-0.0111139534	0.0173562253	-0.0158491033	0.0620124426	-0.0121293947	-0.2834775793	-0.0415507619
AQP3	ND	0.824625853858337	-0.4757185663	-1.3294088184	2.3368873147	-1.1895014271	4.3085601802	2.3112110588	1.7483627933	-0.0950259172	-0.7053175249	-1.1326416824	-0.579809964	-1.0367164971	-0.9629130022	1.0908015485	2.8897941798	2.8631271995	-0.7173183978	-0.8666524139	-0.9509942152	-0.5912579318	0.3428950399	3.7239639238	-0.4646255093	0.5294759887	-1.0141808091	-0.3476608376	1.5221748421	-1.2107805945	-1.4139546951	-0.0084814129	-0.4416105693	-1.0546783611	-0.5378320802	-0.3342912385	-0.2131442356	-0.6379758306	0.0364160371	-0.95331124	-0.0709026475	-1.2585282167	-0.6378618976	-1.0661885485	-0.9223344217	-1.0146523451	-1.1282862356	3.0754805908	-0.9083888774
AQP4	ND	-0.418824041559938	-0.2634546146	-0.2191150625	0.1329993967	-0.2313497359	-0.1088796326	-0.2921575824	-0.2128259287	-0.16214531	-0.1615769001	-0.3051532803	-0.1926574909	0.1163093049	0.0084132432	0.3350024017	-0.146230275	-0.0477920304	-0.0397893668	0.0789141391	0.1997439851	-0.0733736336	-0.1055438663	-0.0070788107	-0.1214460533	-0.1738774614	-0.0762059133	0.1884659799	-0.1770502814	-0.0863313753	-0.301667874	-0.1066717831	-0.2002226404	0.1425691422	-0.2226192094	-0.0397893881	0.1633564381	-0.3147121882	1.7162830925	2.2693767754	-0.1522902782	-0.1551350828	-0.1477863978	-0.2792269124	-0.047844826	1.5324571765	-0.2421971152	-0.2471676871	0.2769599837
AQP5	ND	-2.25458893233756	-0.4341232389	-0.201561728	0.0796474554	-0.5891741055	2.1886408103	0.013796545	-0.2717602862	-0.2247937493	0.2104373437	0.4643172445	0.077653909	0.0092994677	0.1886268536	0.3864162363	-0.0391690846	1.6257131477	0.2497793222	0.5046774974	0.6827879388	0.2912189793	0.1780274758	2.8405272428	0.5222173133	-0.0052756443	0.2419421937	-0.1120445702	0.883494377	-0.2317478558	-0.0067902016	-0.0705518263	-0.3746080912	0.0779056874	0.1211363715	0.5103404832	-0.3177094765	0.066146307	-0.2376569909	-0.1711631698	-0.0765597088	-0.0337830835	-0.176004547	-0.1636555677	-0.4227685786	0.1418837032	0.1808673597	-0.0211678871	-0.3849852058
AQP6	ND	-0.626236392634841	-0.1655420113	-0.1412854979	-0.010648195	-0.285365631	-0.2907659571	-0.1501946439	-0.2816166492	-0.0139621157	-0.1819524371	-0.0083610995	0.037419143	0.0013975131	-0.0284048277	0.158457887	-0.0563315248	0.5236612466	0.0381867435	-0.0509830849	0.3553199197	0.5943183693	0.3373885522	0.0619672938	0.1399857179	0.1359787604	0.1165742576	0.1270054436	-0.0190770108	0.151750632	-0.0695222603	-0.1941901832	-0.1224988849	0.3095495395	0.6137580276	0.3291942347	0.0993892388	0.1757714366	0.2484861795	0.1258490233	-0.1623130365	0.1450316943	0.1813868064	0.0302010022	-0.1042908867	-0.1006782996	-0.0279895999	-0.1671253198	-0.0863267754
AQP8	ND	0.176221795430483	-0.157409111	-0.2721052335	-0.3164878254	-0.0141381781	-0.2111217347	-0.138545377	0.1068959226	0.0236509074	0.097174871	-0.0862410047	-0.2854546591	0.2006280815	-0.0177535278	-0.0715657611	-0.0665647054	-0.1736934232	-0.2481571654	-0.1819895638	0.2563001035	0.3664861752	0.4350130478	-0.1166983672	0.1975176129	-0.5622709453	0.0599471405	-0.1091387601	-0.0614361526	0.2274210556	-0.3007346402	-0.1099298994	0.2243962162	0.3885467541	0.026053579	-0.0769277433	0.1886769692	-0.0202519197	0.4831114694	0.0659436362	-0.0252425508	-0.1446325014	-0.2416649749	0.0529793062	-0.2449357441	-0.0531189439	0.0712547136	-0.0598536657	-0.116081669
AQP9	ND	-0.862923405864132	-0.4247664454	-0.6844584683	1.3221014612	-0.4190329115	-0.1722616371	0.4277058486	1.8561526703	2.5190995244	1.3409304886	0.2406751829	0.9099259776	-0.9366881385	-0.4151378018	-0.3478318942	3.3546692705	2.3364077707	0.7750765617	-0.6436813567	0.1331619883	0.4418997289	0.6422429282	1.2034641299	0.3079043412	-0.3618548734	0.2426961248	-0.6798019905	-0.0156275004	-0.048930494	-0.7906075143	-0.0199996434	-0.6013465565	0.2915202727	-0.3883770334	1.2663118495	-1.0211149723	-1.0762431231	-0.524465765	-0.3299885717	0.1808963912	-1.0282664938	-0.4997207582	-0.1762858559	-0.0664552533	-0.3050109092	-0.6608237829	3.0119244548	-0.5969932306
AQR	ND	1.62658980679738	-0.0472228264	-0.0858979169	-0.1405498117	-0.183960162	0.3557478108	-0.1226379123	0.083544186	-0.4510804375	0.2860202288	-0.3324784112	0.1307438002	0.0151193314	-0.5293298914	-0.5854331031	-0.6245518023	-0.1508405969	-0.3852722186	0.1537894367	-0.4063816234	-0.5542155492	-0.3543407003	-0.186789535	-0.8168431483	0.0468795339	-0.1182534407	0.1241713698	-0.3421556136	-0.0871285788	0.0565213528	0.6186554838	-0.0539351818	0.071630501	-0.7004201356	-0.5043843663	0.2777264379	0.3553773192	0.3096086708	-0.5755080537	0.6177343492	0.0477281115	-0.1002944769	0.2448110933	-0.3536696863	0.4345482383	-0.0009082899	-0.2827939308	0.1844125704
AR	UP	4.60275354195345	-1.0418296177	0.8059436006	-0.8625956063	1.119791989	0.0338733521	-0.6225744739	-0.6525803634	0.026291327	-0.2981197594	-0.3275293178	-1.1192893782	-0.8523415272	-0.6423475614	0.371094799	0.202426446	-0.9183730288	0.0366027792	-0.4994485482	0.5080613619	-0.6866669224	-0.5446629118	-0.6595582414	-0.5181020288	-0.8266964118	-0.4897843626	-0.598690038	-0.8920987043	-0.8084741223	-1.3048983691	-1.1434642961	0.2793399384	-0.879107623	-0.5189956286	-0.0216433242	0.8551504331	-1.1959524259	0.2944876705	0.4614842781	-1.1294113133	-0.3298866943	0.0226442122	-1.0108437577	0.2214553287	-1.0140951952	-0.4848198213	-0.9256060751	-0.7020924464
ARAF	ND	-1.00063330752999	0.4417750752	0.0615903477	-0.1966859021	0.176775703	-0.0326943552	0.5520773188	0.1318623229	0.1809179789	-0.3613731807	-0.2079049677	0.1545684448	0.198135876	-0.1156414187	0.4886983855	0.4057324532	-0.1706413431	-0.332819919	-0.3014174461	0.0709821	-0.2380430101	-0.0378248585	-0.1768960747	-0.15640162	0.2092884371	-0.2617159403	-0.110675992	0.0740035965	0.31836128	0.0905412805	-0.1916087101	-0.0272761041	-0.1086386474	-0.1919750664	0.2216960776	-0.2445781781	0.0747285429	0.1589407471	-0.28492843	-0.4806734848	-0.1199781986	-0.2908289757	-0.0032549196	0.1208046992	0.1568939192	-0.0044526507	0.061016966	0.4553412362
ARAP1	DOWN	-3.23497218544885	-0.1894143038	-0.3621231403	-0.0647010984	-0.1349327692	0.2004321858	-0.090413025	-0.1932628025	0.0958369333	-0.0697114925	0.3673522379	-0.237943717	0.0718615049	-0.159163453	0.9529634438	0.3281685923	-0.1184318608	0.3237264469	0.1579674467	-0.4153889009	0.2974676978	-0.0393688454	-0.1136831378	0.3506447458	0.7320572592	0.4855511196	-0.1164769664	0.0197634167	0.605002435	0.2522161082	-0.569035467	-0.1945591406	0.0005594768	-0.0053630984	0.3121668314	-0.0873174047	-0.1093162298	0.2044571302	-0.25528834	-0.4661111121	0.081616557	-0.0413323555	0.1901945117	0.2833084434	-0.1361331389	0.4300379634	0.1219382643	0.1191038169
ARAP2	ND	-1.1023849945728	0.4298261706	-0.3027894653	0.2127520669	0.0347000016	1.320253305	1.1376499165	0.4428281227	0.0939686551	-0.3636016858	0.0055001814	0.1833495568	-0.419609737	-0.3144060416	-0.4426871725	0.4815599678	0.2328119445	0.0532363095	-0.126636466	-0.2149033773	0.1912378958	0.0706748728	0.2245540985	0.0618761818	1.4553653039	-0.3011869569	0.0796592249	0.0897059864	0.2507615223	-0.4120800022	0.1413500615	-0.3135832335	-0.0800026011	0.0150427852	0.3424968093	-0.4128554792	0.0005254782	0.145945578	-0.2761739617	0.0171549986	-0.3238624002	-0.3736857975	-0.3096472838	-0.4184863161	-0.4535800496	-0.188364616	0.5941386141	-0.2188331294
ARAP3	DOWN	-3.76951992335595	-0.3425357394	-0.3778706491	0.1372349263	-0.1897529333	-0.2109745028	-0.1819496024	0.0921017563	0.7483493975	0.2471383756	0.6892224256	-0.4271974146	-0.0596279553	0.0633999451	-0.0620196541	0.5915532349	-0.1466613482	0.020282732	0.0087701119	0.0055707137	0.001393359	0.4788613602	-0.1038252778	-0.1041001065	-0.2418939285	0.470775725	0.2954776534	0.2494935935	0.2013752503	0.4035668437	-0.1125492701	-0.0337114861	0.5697423475	0.5138443973	0.5679667689	-0.354891981	-0.115014489	0.4678157258	-0.2500031333	-0.0474959908	-0.1959569821	-0.1379569496	0.8085106115	-0.1560082697	-0.6218248037	0.4747519468	0.2851018142	0.1102334278
ARC	ND	-0.673539352872944	-0.2746282058	0.038638207	0.0673410728	1.465325329	-0.7118822467	0.1049234936	-0.2152276264	-0.492800685	-0.7254552999	-0.1611282147	-0.0938410447	-0.0517560544	-0.4100592833	-0.4306361361	-0.0958671762	0.390213728	-0.2956187981	-0.214357145	0.2122292285	-0.2662306085	0.1050459233	-0.0270055866	-0.1094160112	-0.6154844831	-0.17645164	-0.3008131211	0.0721965787	0.7433489462	0.3038544558	-0.0212158507	-0.4100329072	-0.1787570412	-0.0419153816	0.0325578286	-0.480191872	0.4892076956	-0.0882374926	-0.098346434	0.6321202557	-0.2466288854	2.8257225635	0.3512384959	-0.3208108604	-0.2957796984	1.0471443375	0.0876280011	-0.0897652577
ARCN1	ND	-1.10493771860276	0.2698395337	-0.5698367373	0.5201724896	-0.3591854158	-0.1153650704	-0.4616004918	0.128936913	-0.1399767112	0.616435495	0.2017392837	0.1130659879	-0.2006473099	-0.5294239091	1.3038160581	0.1569255033	0.1375430596	0.3841092524	0.187031842	-0.1577083828	0.157135539	-1.1959124867	-0.3000405164	0.3911647963	-0.5231483182	-0.1556460027	-0.17130616	0.467970031	1.1306546295	0.4929943345	-0.4986594477	0.0544427299	0.4629539771	0.2311943197	0.317409671	0.0505152941	0.0349142259	-0.7483477035	-0.6118932815	1.543662745	-0.2982862224	-0.458104657	0.0859311196	0.67483385	0.003171	0.4062640754	0.5184443935	0.4747032154
AREG	ND	-0.418140149049084	0.1230734366	0.1103353812	-0.1204735557	-0.0224302114	-0.0507340095	0.1257721552	0.0503164065	0.0595195059	-0.1367673714	-0.1051291887	-0.1069255802	0.0956816427	-0.1472490672	0.045954602	0.05937297	-0.0705478519	0.1743956576	0.2095363927	-0.0058442307	-0.0283711483	-0.0762715158	0.1898591101	0.1245796799	-0.1816318621	-0.0534969593	-0.0739343518	0.1689743303	0.0999568884	-0.1433721204	-0.230859473	0.0684535835	-0.0424349499	0.0185385687	0.1586780106	-0.178109478	0.1509459423	0.0450449305	0.0731176703	0.081613778	0.1242058109	0.0268451328	0.1237062757	-0.2467792706	-0.0641323367	0.0542676045	-0.0826318723	-0.1787614453
ARF3	DOWN	-4.37603323108618	0.5332092003	0.1891225871	-0.2810052901	-0.806881388	-0.5427106453	0.1015794192	0.6718061093	-0.0315033252	0.2262271758	-0.3206213954	-0.2819520881	-0.3524540203	-0.0541999546	0.2792146198	0.330307217	0.1791328264	0.0135625449	-0.4388459339	0.0135689856	0.3514743786	0.5333977321	0.3657257452	0.1621601916	0.0007147946	0.512347728	0.2182533006	0.318898075	1.0050830186	-0.0025426095	0.0027353033	0.4591487088	0.6172010113	0.695894139	0.8976223594	-0.4335179632	0.5983844271	-0.2392568637	0.1897082609	0.6138463783	-0.1781339366	-0.4707184236	0.7149018435	-0.081813242	-0.379009065	0.618618752	0.5913412646	1.1265872161
ARF4	ND	-2.14619300122446	0.5388275271	-0.8516916313	0.0166948769	-0.7287080689	0.0590102739	-0.0828971302	0.4499918314	0.5985994213	0.8252663458	0.5141549132	0.2842738894	-0.1209548217	-0.1716234427	0.5936023088	-0.2386687752	0.3143646892	0.1177635806	-0.1905870408	0.3165565825	0.3220337501	0.2033643432	-0.0221656585	0.6005344989	-1.0344558689	0.000551601	0.3905783659	0.5682168853	0.599125908	-0.3029100998	-0.6933147488	-0.2891278144	-0.0383683565	-0.1372196344	0.8577251413	-0.2939329965	-0.3526928283	-0.3604878834	-0.0218812382	0.7025627172	0.0690180575	0.1682784014	-0.0723122775	-0.2067890247	0.6454056828	0.0684777637	0.7166948178	0.1482580093
ARF5	ND	0.178848076352508	0.0375332072	-0.220056809	-0.2437965957	-0.1860651704	-0.0915748486	-0.0835196593	0.055929006	0.1786995924	-0.1621345522	-0.0130483722	0.3981401913	0.4255705198	0.3540775644	0.3630647845	-0.268592213	0.4544010298	0.2312184797	0.1908198756	0.4509272224	0.5355746907	-1.0317745437	0.399973136	-0.1649830015	-0.2227821965	0.0622638571	-0.0217634971	0.4745394217	-0.654206601	-0.5553500308	-1.0153452093	-0.8394237864	-0.0365543849	-0.7509623346	0.2030883376	-0.0995502027	-0.0718341691	-0.5343011494	0.3063640157	-0.9488097703	-0.1934974875	-0.4008438691	-0.2404791048	0.2706613289	0.2993787579	0.7827387132	0.7135392816	0.3508494277
ARF6	ND	-2.1590948296626	0.4065932019	-0.2639356232	0.2472506465	0.1250307811	1.469107297	1.5936458353	0.8223815395	0.4282001694	0.3801552603	0.4018889537	0.4749228779	0.1470442318	0.3793442643	-0.23255229	0.707246936	-0.0389808403	-0.2760578953	-0.4223240783	-0.2956167849	0.2014786833	-0.0579515073	0.0125145694	-0.3151503343	0.8790190049	0.0654056195	-0.1001329763	-0.0593286392	0.7033279463	0.2155176747	-0.1423136214	-0.4652767765	-0.1546489036	-0.6626424152	0.3386570619	-0.2702244654	0.8698384142	-0.1098261886	-0.3631095935	0.4532243285	-0.7308715179	0.1583333042	0.1992619283	-0.3249253364	-0.1550343381	0.2847001332	0.9457343853	-0.1288420861
ARFGAP1	ND	-2.0867706199519	0.007007556	0.0551805376	-0.052029868	0.1738247309	-0.9271666771	-0.9961856603	-0.5231653682	-0.2708252239	-0.2966145543	0.1340659864	0.0157055704	-0.3937644958	0.0144139982	1.0487466637	-0.617313129	0.625291749	0.0670501325	0.0633623513	0.1849119042	0.6715316662	-0.0353976997	-0.002150469	0.5386236547	-0.1860880364	0.7738367194	0.338999279	1.0017928847	-0.3485921029	-0.1235159512	-0.0087477007	-0.0307634024	-0.0065066023	0.5014260088	0.6158663051	-0.2840939334	0.6786971612	0.0071208592	0.1371497017	0.2258206927	0.298191608	0.2415449541	0.1485448147	0.9141926108	0.6727401951	-0.100706689	0.218974244	0.3782781584
ARFGAP2	ND	-2.15363355838272	-0.2009233679	-0.0848719438	-0.0273869791	0.1332859676	-0.2034191808	-0.127273941	-0.2702740778	-0.2163936135	0.0091219765	-0.0661914941	-0.2470410766	0.0202200134	-0.2932417785	-0.0309755444	-0.1309688821	0.1080614717	0.190522268	0.4086429729	0.0616183624	0.505846012	0.0516967793	0.0500358951	0.2296583466	0.4487865131	0.4659707192	0.0321326264	0.070846214	0.624473279	0.1608856432	-0.0570926252	0.0083344605	0.2225678015	0.1978111431	0.1715958221	0.2280108152	0.1161233562	-0.0166726283	-0.059350769	0.219074483	0.0861445749	-0.2435504384	0.0407027013	-0.0672315	-0.1744158989	0.2666032525	-0.048233468	0.3617125059
ARFGAP3	DOWN	-4.17053606477615	0.6080659804	0.0679621605	0.6774464676	0.6996202216	0.4742971786	0.5290965834	-0.0297299135	0.0637463443	0.6541515836	0.6923258745	0.6692201525	-0.0247055034	0.9611820431	0.4479087122	0.6561906368	-0.0100176429	-0.0051647998	-0.1614267058	-1.1446713146	-0.1382592253	0.5589508817	-0.2496510067	-0.59353563	-0.4468070885	-0.344757132	0.3806359352	0.2137925684	0.4179940053	1.0763301978	-0.3146740144	0.0356433907	-0.5864097084	0.0403367986	0.525123876	-0.4689714759	-0.5163513526	-0.0438276371	0.6745111515	1.9733659579	0.1460171993	0.3199610449	-0.2056264922	-0.4767751318	1.3269719334	-0.3022488992	0.4571620817	0.15868552
ARFGEF1	DOWN	-7.53699477966197	1.1039811125	-0.1985787724	1.3032445206	0.3036910613	0.4591813291	0.5748388239	0.6809884858	0.1887031203	0.1111405651	1.5754096997	-0.1025794254	-0.5560074758	-0.1400330473	0.331045302	0.3005061958	0.5709015311	0.7106741156	0.3627376053	0.57915439	-0.1255294147	0.0682049492	0.131491916	-0.1123978252	0.2893086818	1.0795582938	1.0809868722	0.6813449751	0.6981095609	0.2102097847	-0.2403975837	0.9415566373	0.1741516073	-0.131154845	-0.2096112698	0.2317483168	0.5034478747	0.4244896404	-0.0810078551	0.2570133738	-0.3767997973	-0.164209601	0.3860531465	-0.1622259888	-0.1234793505	0.905885255	0.5271234204	0.4206748878
ARFGEF2	ND	-1.42920924372125	0.386185841	0.5669135133	0.4069703879	0.7043447811	0.3582693149	0.6764278384	0.0387772715	0.153295428	-0.0507194048	-0.1395586672	0.3132264346	-0.0244757323	0.088703709	0.2466885658	0.1115320499	0.3155701878	0.1033423238	0.4288080631	-0.19489767	-0.4541391541	0.057805588	-0.4648499695	-0.1347683927	0.2990397171	0.2726805241	0.160721322	-0.1104610775	0.0755553958	-0.1108069381	-0.1531422176	-0.0497256768	-0.4014194846	-0.1173720918	-0.382159912	-0.0795579023	-0.3042460579	-0.4070286714	-0.242909847	0.4105355055	0.044015611	-0.3612374702	-0.0423662336	0.454629238	0.0621708243	-0.4295723597	0.2654628592	0.1690566015
ARFIP1	ND	0.566782675580692	0.9902813154	1.0637166071	0.2404368029	0.5571114114	0.4548614551	0.7374085377	0.5816593542	0.2566046132	1.0021626922	0.3499870794	0.3741505374	-0.2507946091	-0.07641345	-0.6306411798	0.1066134315	0.0815996134	0.1264562076	-0.00007633	-0.5285437418	-0.5455719567	-0.2917839903	-0.1681802294	-0.1024384467	-0.2697998637	-0.1214348797	0.6322275649	-0.1414312035	1.2250607666	-0.2566137819	-0.41309413	-0.3483724065	-0.7511878224	-0.582839697	-0.1020252522	0.2715049115	-0.3206087543	-0.274093642	-0.5345401902	-0.197788922	0.7765394481	0.1121847489	0.0212356065	-0.866598937	0.77511813	-0.6314660338	0.6679375668	0.7287455497
ARFIP2	DOWN	-3.0812460642952	-0.172786069	-0.0387966773	0.3176301026	-0.0051509991	-0.2444284567	-0.5077731147	-0.2937372372	-0.1313465522	-0.0226942067	-0.9828236594	-0.628625464	-0.5335135852	-0.2955126628	-0.2699099353	-0.1718829376	0.6995455528	1.0084993289	0.2713489089	-0.2733721683	0.6933503001	-0.2947263569	0.6458795739	0.3603146942	-0.4914198947	0.1514739092	0.5539139316	0.4495185281	0.7532926833	0.0514079045	-0.7377298907	0.2166490727	0.3153941585	0.6362675054	0.5928256935	0.0899741662	-0.1064918155	-0.5469804775	0.1421720211	0.1311023654	0.2577722945	-0.1411521117	0.2652223958	0.7423867798	-0.1912700548	0.6188790313	0.6224428211	1.3941116205
ARFRP1	ND	-1.66051385185326	-0.0187309663	0.1114941287	0.5282161247	-0.0141854835	-0.7815113179	-0.029833002	-0.5099054274	-0.1073459939	-0.2287902647	-0.0304057638	0.4612008276	0.3761729397	0.2459006897	0.4602989994	-0.0510482201	0.4243041005	0.1726645788	-0.0262577474	0.4805566267	0.2995561504	-0.2354360589	-0.1550995991	0.3384008231	0.5972962035	0.7307859082	0.2872620425	0.4150657987	0.3531351448	-0.0238541199	-0.1953746757	-0.0671690893	-0.1012386266	0.0864255642	-0.0417637153	-0.2239439417	0.3931050547	0.2625903955	0.0444694092	-0.0624125527	0.2767627242	-0.083416885	0.2169441593	0.0098398639	0.1474619033	-0.0147365998	0.5169498317	0.3302044894
ARG1	ND	-0.563614149464658	-0.1232525526	-0.0102347064	-0.0348751159	-0.010164531	-0.1860860111	0.0991300473	-0.1104352804	-0.1140385211	-0.045737025	-0.0148581212	-0.040390173	-0.0647530041	0.049192584	-0.0624885293	0.0671039472	0.1049613524	0.4146776438	0.2700007889	-0.0498510706	0.0737108515	0.0822126938	0.1433385378	-0.0709690649	0.0947363323	0.0809325831	-0.0066330104	0.0893688304	0.1849465904	-0.1772757036	0.043537667	-0.0928218159	-0.0641438969	0.1104151004	0.1145508447	0.0233563191	0.2452551311	-0.056545329	0.0690818617	-0.0317897137	-0.0195818049	0.1116271948	-0.0396108644	0.014810048	-0.0480718809	-0.1556159541	0.0495283701	-0.0324664469
ARG2	ND	-0.104305866972614	0.1763553561	0.2504848022	0.1916139329	0.51895946	0.0690870893	0.2109486768	-0.0278619913	0.1467600181	0.1448648622	-0.8919300246	0.4342411125	0.0153802002	-0.5591214156	-0.5430227442	0.8870949478	-0.0657358599	-0.0843182689	-0.2681935788	-0.4340156145	-0.5305541549	-0.1298190311	0.078618002	-0.5584466509	-0.6999373651	-0.9153875922	0.1005584376	-0.4858045193	1.1528517448	0.4490035363	-0.3886459661	-0.4821625346	-0.4976401748	-0.0778812468	0.9138230075	-0.2406782106	0.4684120783	-0.1628417969	0.028300124	0.8079606899	-0.6827514923	0.117678907	0.7065136575	0.0722621272	-0.5852394631	-0.4320521697	0.0861911715	0.7844140034
ARGLU1	UP	3.54893696107549	-0.3668413512	0.2020927434	-0.4560653288	-0.1094606154	-0.1386823543	0.2616931837	-0.4511989392	-0.6057265958	0.105126915	-0.1827289336	-0.6808521571	-0.3439518011	-0.8727679607	-1.1377249702	-0.5680955486	-0.4867373572	-0.7325372239	0.7869638419	0.1821574376	-0.4821643059	-1.1727175819	-0.4886009967	-0.3390905231	0.0954805335	0.2835102349	0.7290975638	-0.1451581447	0.0133867435	0.2979374105	0.9705944762	0.2634874816	0.0726474902	-0.3961599339	-0.7078460804	1.574181734	0.5509848368	-0.4443665987	-0.4130100349	-0.8139485253	0.3814662421	0.8472365331	0.6101936087	-0.5120459697	0.4969695527	-0.0710887005	-0.4508860824	0.2674071638
ARHGAP1	ND	1.71046377784097	-0.2702107993	-0.1258047096	-0.0889249955	0.188632641	-0.0428725	-0.0212828338	-0.0957093955	0.4292491941	0.1206541321	0.0116350237	-0.0214355338	-0.428052073	0.1251427503	-0.0220188004	0.3026230214	-0.2485220434	0.0646464475	-0.1071385698	-0.0681894995	-0.2260752325	0.0054980112	-0.154564832	0.1435455865	0.1179300353	-0.064371168	-0.2242398668	0.2485397711	0.22092862	0.1268196157	-0.074688588	-0.160394872	0.0948510712	-0.3584593556	0.3873618016	0.061075418	-0.0821191711	-0.317541747	-0.3047283146	-0.2071533544	-0.0409356422	-0.3186505114	-0.2159080808	-0.1626751165	0.1520904745	-0.0119099305	0.0149482647	0.0219382111
ARHGAP10	ND	-1.0984902116009	0.1019820755	0.4281807285	0.1797695633	0.7025843549	-0.3813649776	-0.4708935995	0.3269446016	0.0663480222	0.2872940856	-0.4833891129	-0.126161018	-0.0938900498	-0.1932458272	-0.0624976234	-0.0806030463	0.2651889374	0.049485917	-0.048390135	-0.1388112626	0.1906003053	0.8567699898	-0.4871870965	-0.8713369109	-0.8013231867	-0.0982500886	0.4427491096	0.1378514318	0.2363594166	-0.0501918282	-0.0982022988	0.6232766391	0.0055253474	0.200320858	-0.2190784923	0.1678800643	-0.0213546344	0.1707778018	-0.1288799465	0.1385034268	0.1344671617	-0.053681908	-0.1064533357	-0.5443155109	-0.0531217648	0.4438765791	0.1730981721	-0.173510103
ARHGAP11A	ND	-0.913338560813923	0.2390800321	0.1759600272	0.3608962344	-0.9416854482	-0.4981691901	-0.6444874919	-0.3381462157	-0.6808689521	1.5321217167	0.1418714615	0.3844712049	1.2908355932	0.0185684241	-0.3901535258	-0.9331416261	-0.0522984055	-0.6523166651	-0.0776802804	-0.2931322393	-0.187282989	-0.7384012904	-0.3350379195	-0.4882610096	0.0411813686	0.1525593452	-0.1084291555	0.2056078273	1.6991998015	-0.1581195996	-0.3368824548	-0.3962006373	0.3193248345	-0.667958582	-0.1035955744	0.9211535823	0.3370242336	2.5360068088	-0.2767136146	0.2810092503	-0.0514598935	0.6222818461	0.5620146132	0.0219000665	0.8966413463	0.5543596111	-0.1306857267	1.2790201263
ARHGAP12	UP	4.14395304457594	0.4688155118	0.0390121528	0.146238833	1.2743469697	0.2474473347	0.4038617204	-0.6773335222	-0.3524635433	1.0534676342	-1.0022116391	-0.2064303953	-0.7681231711	0.0183868558	0.4515939804	-0.3001334012	-1.1514610143	-0.6826398633	-0.8193581294	-0.2590409586	-1.1063447593	-0.1589043283	-1.0947994976	-0.0309996537	-0.3796939101	0.3749601413	0.1717636086	-0.4547667662	0.0633970507	-0.578926236	-0.28002024	1.2979934803	-0.0336869429	-0.3059476925	-0.5099070751	0.1503759049	-0.0667038317	-1.3704319711	-0.3295433395	0.1634610503	0.1386850632	-0.2160566765	-0.3513229808	1.5202846712	-0.1892622044	-0.0424725579	-0.4637761231	-0.4531855337
ARHGAP15	ND	-1.89250778595298	0.4039925946	-0.6105558433	-0.0249269531	0.5135588697	1.1528636145	1.6193399848	-0.3114396041	0.7387380573	-0.6960576182	-0.1912774993	0.0032495535	1.7684093986	2.8485208179	-0.7818340867	-0.2514607588	-0.4244098711	-0.4667934237	-0.1414833328	-0.3361212308	0.5795026145	0.1827193573	-0.7521577886	1.6959765258	1.9901568291	0.0229719931	0.0058068786	-0.5309543251	-1.1359598082	-1.0491309705	-0.5799096165	-0.5373643382	-0.0556577948	0.6837764069	-0.4439904432	-1.0180872906	-0.9192604461	-0.8957793912	1.0339868998	0.22248661	-0.934117339	-0.3888303999	0.8156604739	3.7961482641	-0.8891194969	-0.5776544641	0.4151326071	-0.4104083846
[truncated: 11,043 more rows]
[truncated: 12 more columns]
