# Supplementary material for: The PAX-FOXO1s trigger fast trans-differentiation of chick embryonic neural cells into alveolar rhabdomyosarcoma with tissue invasive properties limited by S phase entry inhibition
Source: PLoS Genet. 2020 Nov 11;16(11):e1009164. doi: 10.1371/journal.pgen.1009164 (PMC7682867; doi:10.1371/journal.pgen.1009164)
Supplement: S3 Table — Sheet 1: Origin of the samples and presence or not of PAX3-FOXO1 or PAX7-FOXO1. Sheet 2: Identity of the PAX3-FOXO1 bound CRM (peaks) nearby the genes assayed in Sheet1. Sheet 2: Position of PAX3-FOXO1 bound CRM (peaks) on Hg19 genome. (XLSX) [file pgen.1009164.s011.xlsx]

## Sheet: Origin of samples
sample_ID	serie	publication	data_accession	technology	histology_type	fusion_transcript_presence
333475981.cel	wachtel	Wachtel et al., Cancer Research 2004	E-MEXP-121	Affymetrix Human Genome U133A Array	Alveolar rhabdomyosarcoma	PAX3FOXO
333476091.cel	wachtel	Wachtel et al., Cancer Research 2004	E-MEXP-121	Affymetrix Human Genome U133A Array	Alveolar rhabdomyosarcoma	PAX3FOXO
333476146.cel	wachtel	Wachtel et al., Cancer Research 2004	E-MEXP-121	Affymetrix Human Genome U133A Array	Alveolar rhabdomyosarcoma	PAX3FOXO
333476256.cel	wachtel	Wachtel et al., Cancer Research 2004	E-MEXP-121	Affymetrix Human Genome U133A Array	Alveolar rhabdomyosarcoma	PAX3FOXO
333476311.cel	wachtel	Wachtel et al., Cancer Research 2004	E-MEXP-121	Affymetrix Human Genome U133A Array	Alveolar rhabdomyosarcoma	PAX3FOXO
333476366.cel	wachtel	Wachtel et al., Cancer Research 2004	E-MEXP-121	Affymetrix Human Genome U133A Array	Alveolar rhabdomyosarcoma	PAX3FOXO
333476421.cel	wachtel	Wachtel et al., Cancer Research 2004	E-MEXP-121	Affymetrix Human Genome U133A Array	Alveolar rhabdomyosarcoma	PAX3FOXO
333476476.cel	wachtel	Wachtel et al., Cancer Research 2004	E-MEXP-121	Affymetrix Human Genome U133A Array	Alveolar rhabdomyosarcoma	PAX3FOXO
333476531.cel	wachtel	Wachtel et al., Cancer Research 2004	E-MEXP-121	Affymetrix Human Genome U133A Array	Alveolar rhabdomyosarcoma	PAX3FOXO
333476036.cel	wachtel	Wachtel et al., Cancer Research 2004	E-MEXP-121	Affymetrix Human Genome U133A Array	Alveolar rhabdomyosarcoma	PAX7FOXO
333476201.cel	wachtel	Wachtel et al., Cancer Research 2004	E-MEXP-121	Affymetrix Human Genome U133A Array	Alveolar rhabdomyosarcoma	PAX7FOXO
A344	Triche	Davicioni et al. Cancer Res 2006	GSE92689	Affymetrix Human Genome U133A Array	Alveolar rhabdomyosarcoma	PAX3FOXO
A348	Triche	Davicioni et al. Cancer Res 2006	GSE92689	Affymetrix Human Genome U133A Array	Alveolar rhabdomyosarcoma	PAX3FOXO
A356	Triche	Davicioni et al. Cancer Res 2006	GSE92689	Affymetrix Human Genome U133A Array	Alveolar rhabdomyosarcoma	PAX3FOXO
A357	Triche	Davicioni et al. Cancer Res 2006	GSE92689	Affymetrix Human Genome U133A Array	Alveolar rhabdomyosarcoma	PAX3FOXO
A377	Triche	Davicioni et al. Cancer Res 2006	GSE92689	Affymetrix Human Genome U133A Array	Alveolar rhabdomyosarcoma	PAX3FOXO
A378	Triche	Davicioni et al. Cancer Res 2006	GSE92689	Affymetrix Human Genome U133A Array	Alveolar rhabdomyosarcoma	PAX3FOXO
A381	Triche	Davicioni et al. Cancer Res 2006	GSE92689	Affymetrix Human Genome U133A Array	Alveolar rhabdomyosarcoma	PAX3FOXO
A390	Triche	Davicioni et al. Cancer Res 2006	GSE92689	Affymetrix Human Genome U133A Array	Alveolar rhabdomyosarcoma	PAX3FOXO
A395	Triche	Davicioni et al. Cancer Res 2006	GSE92689	Affymetrix Human Genome U133A Array	Alveolar rhabdomyosarcoma	PAX3FOXO
A400	Triche	Davicioni et al. Cancer Res 2006	GSE92689	Affymetrix Human Genome U133A Array	Alveolar rhabdomyosarcoma	PAX3FOXO
A405	Triche	Davicioni et al. Cancer Res 2006	GSE92689	Affymetrix Human Genome U133A Array	Alveolar rhabdomyosarcoma	PAX3FOXO
A420	Triche	Davicioni et al. Cancer Res 2006	GSE92689	Affymetrix Human Genome U133A Array	Alveolar rhabdomyosarcoma	PAX3FOXO
A444	Triche	Davicioni et al. Cancer Res 2006	GSE92689	Affymetrix Human Genome U133A Array	Alveolar rhabdomyosarcoma	PAX3FOXO
A446	Triche	Davicioni et al. Cancer Res 2006	GSE92689	Affymetrix Human Genome U133A Array	Alveolar rhabdomyosarcoma	PAX3FOXO
A460	Triche	Davicioni et al. Cancer Res 2006	GSE92689	Affymetrix Human Genome U133A Array	Alveolar rhabdomyosarcoma	PAX3FOXO
A468	Triche	Davicioni et al. Cancer Res 2006	GSE92689	Affymetrix Human Genome U133A Array	Alveolar rhabdomyosarcoma	PAX3FOXO
A518	Triche	Davicioni et al. Cancer Res 2006	GSE92689	Affymetrix Human Genome U133A Array	Alveolar rhabdomyosarcoma	PAX3FOXO
A520	Triche	Davicioni et al. Cancer Res 2006	GSE92689	Affymetrix Human Genome U133A Array	Alveolar rhabdomyosarcoma	PAX3FOXO
A521	Triche	Davicioni et al. Cancer Res 2006	GSE92689	Affymetrix Human Genome U133A Array	Alveolar rhabdomyosarcoma	PAX3FOXO
A523	Triche	Davicioni et al. Cancer Res 2006	GSE92689	Affymetrix Human Genome U133A Array	Alveolar rhabdomyosarcoma	PAX3FOXO
A531	Triche	Davicioni et al. Cancer Res 2006	GSE92689	Affymetrix Human Genome U133A Array	Alveolar rhabdomyosarcoma	PAX3FOXO
A535	Triche	Davicioni et al. Cancer Res 2006	GSE92689	Affymetrix Human Genome U133A Array	Alveolar rhabdomyosarcoma	PAX3FOXO
A537	Triche	Davicioni et al. Cancer Res 2006	GSE92689	Affymetrix Human Genome U133A Array	Alveolar rhabdomyosarcoma	PAX3FOXO
A541	Triche	Davicioni et al. Cancer Res 2006	GSE92689	Affymetrix Human Genome U133A Array	Alveolar rhabdomyosarcoma	PAX3FOXO
A551	Triche	Davicioni et al. Cancer Res 2006	GSE92689	Affymetrix Human Genome U133A Array	Mixed Alv/Emb	PAX3FOXO
B635	Triche	Davicioni et al. Cancer Res 2006	GSE92689	Affymetrix Human Genome U133A Array	Alveolar rhabdomyosarcoma	PAX3FOXO
B645	Triche	Davicioni et al. Cancer Res 2006	GSE92689	Affymetrix Human Genome U133A Array	Alveolar rhabdomyosarcoma	PAX3FOXO
B649	Triche	Davicioni et al. Cancer Res 2006	GSE92689	Affymetrix Human Genome U133A Array	Alveolar rhabdomyosarcoma	PAX3FOXO
B650	Triche	Davicioni et al. Cancer Res 2006	GSE92689	Affymetrix Human Genome U133A Array	Alveolar rhabdomyosarcoma	PAX3FOXO
B665	Triche	Davicioni et al. Cancer Res 2006	GSE92689	Affymetrix Human Genome U133A Array	Alveolar rhabdomyosarcoma	PAX3FOXO
B738	Triche	Davicioni et al. Cancer Res 2006	GSE92689	Affymetrix Human Genome U133A Array	Alveolar rhabdomyosarcoma	PAX3FOXO
B746	Triche	Davicioni et al. Cancer Res 2006	GSE92689	Affymetrix Human Genome U133A Array	Alveolar rhabdomyosarcoma	PAX3FOXO
B753	Triche	Davicioni et al. Cancer Res 2006	GSE92689	Affymetrix Human Genome U133A Array	Alveolar rhabdomyosarcoma	PAX3FOXO
B755	Triche	Davicioni et al. Cancer Res 2006	GSE92689	Affymetrix Human Genome U133A Array	Alveolar rhabdomyosarcoma	PAX3FOXO
B767	Triche	Davicioni et al. Cancer Res 2006	GSE92689	Affymetrix Human Genome U133A Array	Alveolar rhabdomyosarcoma	PAX3FOXO
B780	Triche	Davicioni et al. Cancer Res 2006	GSE92689	Affymetrix Human Genome U133A Array	Alveolar rhabdomyosarcoma	PAX3FOXO
C341	Triche	Davicioni et al. Cancer Res 2006	GSE92689	Affymetrix Human Genome U133A Array	Alveolar rhabdomyosarcoma	PAX3FOXO
A342	Triche	Davicioni et al. Cancer Res 2006	GSE92689	Affymetrix Human Genome U133A Array	Alveolar rhabdomyosarcoma	PAX7FOXO
A367	Triche	Davicioni et al. Cancer Res 2006	GSE92689	Affymetrix Human Genome U133A Array	Alveolar rhabdomyosarcoma	PAX7FOXO
A369	Triche	Davicioni et al. Cancer Res 2006	GSE92689	Affymetrix Human Genome U133A Array	Alveolar rhabdomyosarcoma	PAX7FOXO
A371	Triche	Davicioni et al. Cancer Res 2006	GSE92689	Affymetrix Human Genome U133A Array	Alveolar rhabdomyosarcoma	PAX7FOXO
A385	Triche	Davicioni et al. Cancer Res 2006	GSE92689	Affymetrix Human Genome U133A Array	Alveolar rhabdomyosarcoma	PAX7FOXO
A387	Triche	Davicioni et al. Cancer Res 2006	GSE92689	Affymetrix Human Genome U133A Array	Alveolar rhabdomyosarcoma	PAX7FOXO
A404	Triche	Davicioni et al. Cancer Res 2006	GSE92689	Affymetrix Human Genome U133A Array	Alveolar rhabdomyosarcoma	PAX7FOXO
A433	Triche	Davicioni et al. Cancer Res 2006	GSE92689	Affymetrix Human Genome U133A Array	Alveolar rhabdomyosarcoma	PAX7FOXO
A464	Triche	Davicioni et al. Cancer Res 2006	GSE92689	Affymetrix Human Genome U133A Array	Alveolar rhabdomyosarcoma	PAX7FOXO
A522	Triche	Davicioni et al. Cancer Res 2006	GSE92689	Affymetrix Human Genome U133A Array	Alveolar rhabdomyosarcoma	PAX7FOXO
A539	Triche	Davicioni et al. Cancer Res 2006	GSE92689	Affymetrix Human Genome U133A Array	Mixed Alv/Emb	PAX7FOXO
A547	Triche	Davicioni et al. Cancer Res 2006	GSE92689	Affymetrix Human Genome U133A Array	Mixed Alv/Emb	PAX7FOXO
A613	Triche	Davicioni et al. Cancer Res 2006	GSE92689	Affymetrix Human Genome U133A Array	Alveolar rhabdomyosarcoma	PAX7FOXO
B739	Triche	Davicioni et al. Cancer Res 2006	GSE92689	Affymetrix Human Genome U133A Array	Alveolar rhabdomyosarcoma	PAX7FOXO
B740	Triche	Davicioni et al. Cancer Res 2006	GSE92689	Affymetrix Human Genome U133A Array	Alveolar rhabdomyosarcoma	PAX7FOXO
ML_U133A_RMS12	jpathol	Laé et al. J Pathol 2007		Affymetrix HG-U133A	Alveolar rhabdomyosarcoma	PAX3FOXO
ML_U133A_RMS14	jpathol	Laé et al. J Pathol 2007		Affymetrix HG-U133A	Alveolar rhabdomyosarcoma	PAX3FOXO
ML_U133A_RMS15B	jpathol	Laé et al. J Pathol 2007		Affymetrix HG-U133A	Alveolar rhabdomyosarcoma	PAX3FOXO
ML_U133A_RMS19	jpathol	Laé et al. J Pathol 2007		Affymetrix HG-U133A	Alveolar rhabdomyosarcoma	PAX3FOXO
ML_U133A_RMS1B	jpathol	Laé et al. J Pathol 2007		Affymetrix HG-U133A	Alveolar rhabdomyosarcoma	PAX3FOXO
ML_U133A_RMS5	jpathol	Laé et al. J Pathol 2007		Affymetrix HG-U133A	Alveolar rhabdomyosarcoma	PAX3FOXO
ML_U133A_RMS9B	jpathol	Laé et al. J Pathol 2007		Affymetrix HG-U133A	Alveolar rhabdomyosarcoma	PAX3FOXO
ML_U133A_RMS48	jpathol	Laé et al. J Pathol 2007		Affymetrix HG-U133A	Alveolar rhabdomyosarcoma	PAX3FOXO
ML_U133A_RMS49	jpathol	Laé et al. J Pathol 2007		Affymetrix HG-U133A	Alveolar rhabdomyosarcoma	PAX3FOXO
ML_U133A_RMS50	jpathol	Laé et al. J Pathol 2007		Affymetrix HG-U133A	Alveolar rhabdomyosarcoma	PAX3FOXO
ML_U133A_RMS51	jpathol	Laé et al. J Pathol 2007		Affymetrix HG-U133A	Alveolar rhabdomyosarcoma	PAX3FOXO
ML_U133A_RMS52	jpathol	Laé et al. J Pathol 2007		Affymetrix HG-U133A	Alveolar rhabdomyosarcoma	PAX3FOXO
ML_U133A_RMS53	jpathol	Laé et al. J Pathol 2007		Affymetrix HG-U133A	Alveolar rhabdomyosarcoma	PAX3FOXO
ML_U133A_RMS67	jpathol	Laé et al. J Pathol 2007		Affymetrix HG-U133A	Alveolar rhabdomyosarcoma	PAX3FOXO
ML_U133A_RMS68	jpathol	Laé et al. J Pathol 2007		Affymetrix HG-U133A	Alveolar rhabdomyosarcoma	PAX3FOXO
ML_U133A_RMS69	jpathol	Laé et al. J Pathol 2007		Affymetrix HG-U133A	Alveolar rhabdomyosarcoma	PAX3FOXO
ML_U133A_RMS16C	jpathol	Laé et al. J Pathol 2007		Affymetrix HG-U133A	Alveolar rhabdomyosarcoma	PAX7FOXO
ML_U133A_RMS30B	jpathol	Laé et al. J Pathol 2007		Affymetrix HG-U133A	Alveolar rhabdomyosarcoma	PAX7FOXO
ML_U133A_RMS3B	jpathol	Laé et al. J Pathol 2007		Affymetrix HG-U133A	Alveolar rhabdomyosarcoma	PAX7FOXO
ML_U133A_RMS55	jpathol	Laé et al. J Pathol 2007		Affymetrix HG-U133A	Alveolar rhabdomyosarcoma	PAX7FOXO
ML_U133A_RMS56	jpathol	Laé et al. J Pathol 2007		Affymetrix HG-U133A	Alveolar rhabdomyosarcoma	PAX7FOXO
ML_U133A_RMS57	jpathol	Laé et al. J Pathol 2007		Affymetrix HG-U133A	Alveolar rhabdomyosarcoma	PAX7FOXO
ML_U133A_RMS58	jpathol	Laé et al. J Pathol 2007		Affymetrix HG-U133A	Alveolar rhabdomyosarcoma	PAX7FOXO
RMSC006	CIT	Missiaglia et al. J Clin Oncol 2012	E-TABM-1202	Affymetrix GeneChip Human Genome U133 Plus 2.0	Alveolar rhabdomyosarcoma	Fusion negative
RMSC009	CIT	Missiaglia et al. J Clin Oncol 2012	E-TABM-1202	Affymetrix GeneChip Human Genome U133 Plus 2.0	Alveolar rhabdomyosarcoma	Fusion negative
RMSC012	CIT	Missiaglia et al. J Clin Oncol 2012	E-TABM-1202	Affymetrix GeneChip Human Genome U133 Plus 2.0	Embryonal rhabdomyosarcoma	Fusion negative
RMSC027	CIT	Missiaglia et al. J Clin Oncol 2012	E-TABM-1202	Affymetrix GeneChip Human Genome U133 Plus 2.0	Alveolar rhabdomyosarcoma	Fusion negative
RMSC038	CIT	Missiaglia et al. J Clin Oncol 2012	E-TABM-1202	Affymetrix GeneChip Human Genome U133 Plus 2.0	Alveolar rhabdomyosarcoma	Fusion negative
RMSC039	CIT	Missiaglia et al. J Clin Oncol 2012	E-TABM-1202	Affymetrix GeneChip Human Genome U133 Plus 2.0	Alveolar rhabdomyosarcoma	Fusion negative
RMSC041	CIT	Missiaglia et al. J Clin Oncol 2012	E-TABM-1202	Affymetrix GeneChip Human Genome U133 Plus 2.0	Embryonal rhabdomyosarcoma	Fusion negative
RMSC043	CIT	Missiaglia et al. J Clin Oncol 2012	E-TABM-1202	Affymetrix GeneChip Human Genome U133 Plus 2.0	Embryonal rhabdomyosarcoma	Fusion negative
RMSC046	CIT	Missiaglia et al. J Clin Oncol 2012	E-TABM-1202	Affymetrix GeneChip Human Genome U133 Plus 2.0	Alveolar rhabdomyosarcoma	Fusion negative
RMSC050	CIT	Missiaglia et al. J Clin Oncol 2012	E-TABM-1202	Affymetrix GeneChip Human Genome U133 Plus 2.0	Embryonal rhabdomyosarcoma	Fusion negative
RMSC054	CIT	Missiaglia et al. J Clin Oncol 2012	E-TABM-1202	Affymetrix GeneChip Human Genome U133 Plus 2.0	Embryonal rhabdomyosarcoma	Fusion negative
RMSC055	CIT	Missiaglia et al. J Clin Oncol 2012	E-TABM-1202	Affymetrix GeneChip Human Genome U133 Plus 2.0	Alveolar rhabdomyosarcoma	Fusion negative
RMSC060	CIT	Missiaglia et al. J Clin Oncol 2012	E-TABM-1202	Affymetrix GeneChip Human Genome U133 Plus 2.0	Alveolar rhabdomyosarcoma	Fusion negative
RMSC064	CIT	Missiaglia et al. J Clin Oncol 2012	E-TABM-1202	Affymetrix GeneChip Human Genome U133 Plus 2.0	Embryonal rhabdomyosarcoma	Fusion negative
RMSC067	CIT	Missiaglia et al. J Clin Oncol 2012	E-TABM-1202	Affymetrix GeneChip Human Genome U133 Plus 2.0	Embryonal rhabdomyosarcoma	Fusion negative
RMSC075	CIT	Missiaglia et al. J Clin Oncol 2012	E-TABM-1202	Affymetrix GeneChip Human Genome U133 Plus 2.0	Alveolar rhabdomyosarcoma	Fusion negative
RMSC076	CIT	Missiaglia et al. J Clin Oncol 2012	E-TABM-1202	Affymetrix GeneChip Human Genome U133 Plus 2.0	Embryonal rhabdomyosarcoma	Fusion negative
RMSC078	CIT	Missiaglia et al. J Clin Oncol 2012	E-TABM-1202	Affymetrix GeneChip Human Genome U133 Plus 2.0	Embryonal rhabdomyosarcoma	Fusion negative
RMSC080	CIT	Missiaglia et al. J Clin Oncol 2012	E-TABM-1202	Affymetrix GeneChip Human Genome U133 Plus 2.0	Embryonal rhabdomyosarcoma	Fusion negative
RMSC081	CIT	Missiaglia et al. J Clin Oncol 2012	E-TABM-1202	Affymetrix GeneChip Human Genome U133 Plus 2.0	Embryonal rhabdomyosarcoma	Fusion negative
RMSC082	CIT	Missiaglia et al. J Clin Oncol 2012	E-TABM-1202	Affymetrix GeneChip Human Genome U133 Plus 2.0	Embryonal rhabdomyosarcoma	Fusion negative
RMSC084	CIT	Missiaglia et al. J Clin Oncol 2012	E-TABM-1202	Affymetrix GeneChip Human Genome U133 Plus 2.0	Embryonal rhabdomyosarcoma	Fusion negative
RMSC085	CIT	Missiaglia et al. J Clin Oncol 2012	E-TABM-1202	Affymetrix GeneChip Human Genome U133 Plus 2.0	Alveolar rhabdomyosarcoma	Fusion negative
RMSC087	CIT	Missiaglia et al. J Clin Oncol 2012	E-TABM-1202	Affymetrix GeneChip Human Genome U133 Plus 2.0	Alveolar rhabdomyosarcoma	Fusion negative
RMSC091	CIT	Missiaglia et al. J Clin Oncol 2012	E-TABM-1202	Affymetrix GeneChip Human Genome U133 Plus 2.0	Alveolar rhabdomyosarcoma	Fusion negative
RMSC092	CIT	Missiaglia et al. J Clin Oncol 2012	E-TABM-1202	Affymetrix GeneChip Human Genome U133 Plus 2.0	Embryonal rhabdomyosarcoma	Fusion negative
RMSC093	CIT	Missiaglia et al. J Clin Oncol 2012	E-TABM-1202	Affymetrix GeneChip Human Genome U133 Plus 2.0	Embryonal rhabdomyosarcoma	Fusion negative
RMSC094	CIT	Missiaglia et al. J Clin Oncol 2012	E-TABM-1202	Affymetrix GeneChip Human Genome U133 Plus 2.0	Embryonal rhabdomyosarcoma	Fusion negative
RMSC096	CIT	Missiaglia et al. J Clin Oncol 2012	E-TABM-1202	Affymetrix GeneChip Human Genome U133 Plus 2.0	Embryonal rhabdomyosarcoma	Fusion negative
RMSC100	CIT	Missiaglia et al. J Clin Oncol 2012	E-TABM-1202	Affymetrix GeneChip Human Genome U133 Plus 2.0	Embryonal rhabdomyosarcoma	Fusion negative
RMSC102	CIT	Missiaglia et al. J Clin Oncol 2012	E-TABM-1202	Affymetrix GeneChip Human Genome U133 Plus 2.0	Embryonal rhabdomyosarcoma	Fusion negative
RMSC110	CIT	Missiaglia et al. J Clin Oncol 2012	E-TABM-1202	Affymetrix GeneChip Human Genome U133 Plus 2.0	Embryonal rhabdomyosarcoma	Fusion negative
RMSC112	CIT	Missiaglia et al. J Clin Oncol 2012	E-TABM-1202	Affymetrix GeneChip Human Genome U133 Plus 2.0	Alveolar rhabdomyosarcoma	Fusion negative
RMSC116	CIT	Missiaglia et al. J Clin Oncol 2012	E-TABM-1202	Affymetrix GeneChip Human Genome U133 Plus 2.0	Embryonal rhabdomyosarcoma	Fusion negative
RMSC117	CIT	Missiaglia et al. J Clin Oncol 2012	E-TABM-1202	Affymetrix GeneChip Human Genome U133 Plus 2.0	Embryonal rhabdomyosarcoma	Fusion negative
RMSC118	CIT	Missiaglia et al. J Clin Oncol 2012	E-TABM-1202	Affymetrix GeneChip Human Genome U133 Plus 2.0	Alveolar rhabdomyosarcoma	Fusion negative
RMSC120	CIT	Missiaglia et al. J Clin Oncol 2012	E-TABM-1202	Affymetrix GeneChip Human Genome U133 Plus 2.0	Embryonal rhabdomyosarcoma	Fusion negative
RMSC131	CIT	Missiaglia et al. J Clin Oncol 2012	E-TABM-1202	Affymetrix GeneChip Human Genome U133 Plus 2.0	Alveolar rhabdomyosarcoma	Fusion negative
RMSC136	CIT	Missiaglia et al. J Clin Oncol 2012	E-TABM-1202	Affymetrix GeneChip Human Genome U133 Plus 2.0	Embryonal rhabdomyosarcoma	Fusion negative
RMSC142	CIT	Missiaglia et al. J Clin Oncol 2012	E-TABM-1202	Affymetrix GeneChip Human Genome U133 Plus 2.0	Alveolar rhabdomyosarcoma	Fusion negative
RMSC144	CIT	Missiaglia et al. J Clin Oncol 2012	E-TABM-1202	Affymetrix GeneChip Human Genome U133 Plus 2.0	Alveolar rhabdomyosarcoma	Fusion negative
RMSC148	CIT	Missiaglia et al. J Clin Oncol 2012	E-TABM-1202	Affymetrix GeneChip Human Genome U133 Plus 2.0	Embryonal rhabdomyosarcoma	Fusion negative
RMSC149	CIT	Missiaglia et al. J Clin Oncol 2012	E-TABM-1202	Affymetrix GeneChip Human Genome U133 Plus 2.0	Embryonal rhabdomyosarcoma	Fusion negative
RMSC152	CIT	Missiaglia et al. J Clin Oncol 2012	E-TABM-1202	Affymetrix GeneChip Human Genome U133 Plus 2.0	Alveolar rhabdomyosarcoma	Fusion negative
RMSC155	CIT	Missiaglia et al. J Clin Oncol 2012	E-TABM-1202	Affymetrix GeneChip Human Genome U133 Plus 2.0	Embryonal rhabdomyosarcoma	Fusion negative
RMSC156	CIT	Missiaglia et al. J Clin Oncol 2012	E-TABM-1202	Affymetrix GeneChip Human Genome U133 Plus 2.0	Embryonal rhabdomyosarcoma	Fusion negative
RMSC158	CIT	Missiaglia et al. J Clin Oncol 2012	E-TABM-1202	Affymetrix GeneChip Human Genome U133 Plus 2.0	Embryonal rhabdomyosarcoma	Fusion negative
RMSC159	CIT	Missiaglia et al. J Clin Oncol 2012	E-TABM-1202	Affymetrix GeneChip Human Genome U133 Plus 2.0	Embryonal rhabdomyosarcoma	Fusion negative
RMSC308	CIT	Missiaglia et al. J Clin Oncol 2012	E-TABM-1202	Affymetrix GeneChip Human Genome U133 Plus 2.0	Embryonal rhabdomyosarcoma	Fusion negative
RMSC311	CIT	Missiaglia et al. J Clin Oncol 2012	E-TABM-1202	Affymetrix GeneChip Human Genome U133 Plus 2.0	Embryonal rhabdomyosarcoma	Fusion negative
RMSC314	CIT	Missiaglia et al. J Clin Oncol 2012	E-TABM-1202	Affymetrix GeneChip Human Genome U133 Plus 2.0	Embryonal rhabdomyosarcoma	Fusion negative
RMSC316	CIT	Missiaglia et al. J Clin Oncol 2012	E-TABM-1202	Affymetrix GeneChip Human Genome U133 Plus 2.0	Alveolar rhabdomyosarcoma	Fusion negative
RMSC322	CIT	Missiaglia et al. J Clin Oncol 2012	E-TABM-1202	Affymetrix GeneChip Human Genome U133 Plus 2.0	Embryonal rhabdomyosarcoma	Fusion negative
RMSC323	CIT	Missiaglia et al. J Clin Oncol 2012	E-TABM-1202	Affymetrix GeneChip Human Genome U133 Plus 2.0	Embryonal rhabdomyosarcoma	Fusion negative
RMSC329	CIT	Missiaglia et al. J Clin Oncol 2012	E-TABM-1202	Affymetrix GeneChip Human Genome U133 Plus 2.0	Embryonal rhabdomyosarcoma	Fusion negative
RMSC342	CIT	Missiaglia et al. J Clin Oncol 2012	E-TABM-1202	Affymetrix GeneChip Human Genome U133 Plus 2.0	Embryonal rhabdomyosarcoma	Fusion negative
RMSC358	CIT	Missiaglia et al. J Clin Oncol 2012	E-TABM-1202	Affymetrix GeneChip Human Genome U133 Plus 2.0	Alveolar rhabdomyosarcoma	Fusion negative
RMSC363	CIT	Missiaglia et al. J Clin Oncol 2012	E-TABM-1202	Affymetrix GeneChip Human Genome U133 Plus 2.0	Embryonal rhabdomyosarcoma	Fusion negative
RMSC396	CIT	Missiaglia et al. J Clin Oncol 2012	E-TABM-1202	Affymetrix GeneChip Human Genome U133 Plus 2.0	Embryonal rhabdomyosarcoma	Fusion negative
RMSC005	CIT	Missiaglia et al. J Clin Oncol 2012	E-TABM-1202	Affymetrix GeneChip Human Genome U133 Plus 2.0	Alveolar rhabdomyosarcoma	PAX3FOXO
RMSC010	CIT	Missiaglia et al. J Clin Oncol 2012	E-TABM-1202	Affymetrix GeneChip Human Genome U133 Plus 2.0	Alveolar rhabdomyosarcoma	PAX3FOXO
RMSC015	CIT	Missiaglia et al. J Clin Oncol 2012	E-TABM-1202	Affymetrix GeneChip Human Genome U133 Plus 2.0	Alveolar rhabdomyosarcoma	PAX3FOXO
RMSC017	CIT	Missiaglia et al. J Clin Oncol 2012	E-TABM-1202	Affymetrix GeneChip Human Genome U133 Plus 2.0	Alveolar rhabdomyosarcoma	PAX3FOXO
RMSC026	CIT	Missiaglia et al. J Clin Oncol 2012	E-TABM-1202	Affymetrix GeneChip Human Genome U133 Plus 2.0	Alveolar rhabdomyosarcoma	PAX3FOXO
RMSC029	CIT	Missiaglia et al. J Clin Oncol 2012	E-TABM-1202	Affymetrix GeneChip Human Genome U133 Plus 2.0	Alveolar rhabdomyosarcoma	PAX3FOXO
RMSC032	CIT	Missiaglia et al. J Clin Oncol 2012	E-TABM-1202	Affymetrix GeneChip Human Genome U133 Plus 2.0	Alveolar rhabdomyosarcoma	PAX3FOXO
RMSC033	CIT	Missiaglia et al. J Clin Oncol 2012	E-TABM-1202	Affymetrix GeneChip Human Genome U133 Plus 2.0	Alveolar rhabdomyosarcoma	PAX3FOXO
RMSC034	CIT	Missiaglia et al. J Clin Oncol 2012	E-TABM-1202	Affymetrix GeneChip Human Genome U133 Plus 2.0	Alveolar rhabdomyosarcoma	PAX3FOXO
RMSC035	CIT	Missiaglia et al. J Clin Oncol 2012	E-TABM-1202	Affymetrix GeneChip Human Genome U133 Plus 2.0	Alveolar rhabdomyosarcoma	PAX3FOXO
RMSC042	CIT	Missiaglia et al. J Clin Oncol 2012	E-TABM-1202	Affymetrix GeneChip Human Genome U133 Plus 2.0	Alveolar rhabdomyosarcoma	PAX3FOXO
RMSC049	CIT	Missiaglia et al. J Clin Oncol 2012	E-TABM-1202	Affymetrix GeneChip Human Genome U133 Plus 2.0	Alveolar rhabdomyosarcoma	PAX3FOXO
RMSC051	CIT	Missiaglia et al. J Clin Oncol 2012	E-TABM-1202	Affymetrix GeneChip Human Genome U133 Plus 2.0	Alveolar rhabdomyosarcoma	PAX3FOXO
RMSC057	CIT	Missiaglia et al. J Clin Oncol 2012	E-TABM-1202	Affymetrix GeneChip Human Genome U133 Plus 2.0	Alveolar rhabdomyosarcoma	PAX3FOXO
RMSC058	CIT	Missiaglia et al. J Clin Oncol 2012	E-TABM-1202	Affymetrix GeneChip Human Genome U133 Plus 2.0	Alveolar rhabdomyosarcoma	PAX3FOXO
RMSC090	CIT	Missiaglia et al. J Clin Oncol 2012	E-TABM-1202	Affymetrix GeneChip Human Genome U133 Plus 2.0	Alveolar rhabdomyosarcoma	PAX3FOXO
RMSC104	CIT	Missiaglia et al. J Clin Oncol 2012	E-TABM-1202	Affymetrix GeneChip Human Genome U133 Plus 2.0	Alveolar rhabdomyosarcoma	PAX3FOXO
RMSC105	CIT	Missiaglia et al. J Clin Oncol 2012	E-TABM-1202	Affymetrix GeneChip Human Genome U133 Plus 2.0	Alveolar rhabdomyosarcoma	PAX3FOXO
RMSC109	CIT	Missiaglia et al. J Clin Oncol 2012	E-TABM-1202	Affymetrix GeneChip Human Genome U133 Plus 2.0	Alveolar rhabdomyosarcoma	PAX3FOXO
RMSC111	CIT	Missiaglia et al. J Clin Oncol 2012	E-TABM-1202	Affymetrix GeneChip Human Genome U133 Plus 2.0	Alveolar rhabdomyosarcoma	PAX3FOXO
RMSC123	CIT	Missiaglia et al. J Clin Oncol 2012	E-TABM-1202	Affymetrix GeneChip Human Genome U133 Plus 2.0	Alveolar rhabdomyosarcoma	PAX3FOXO
RMSC130	CIT	Missiaglia et al. J Clin Oncol 2012	E-TABM-1202	Affymetrix GeneChip Human Genome U133 Plus 2.0	Alveolar rhabdomyosarcoma	PAX3FOXO
RMSC132	CIT	Missiaglia et al. J Clin Oncol 2012	E-TABM-1202	Affymetrix GeneChip Human Genome U133 Plus 2.0	Alveolar rhabdomyosarcoma	PAX3FOXO
RMSC133	CIT	Missiaglia et al. J Clin Oncol 2012	E-TABM-1202	Affymetrix GeneChip Human Genome U133 Plus 2.0	Alveolar rhabdomyosarcoma	PAX3FOXO
RMSC134	CIT	Missiaglia et al. J Clin Oncol 2012	E-TABM-1202	Affymetrix GeneChip Human Genome U133 Plus 2.0	Alveolar rhabdomyosarcoma	PAX3FOXO
RMSC138	CIT	Missiaglia et al. J Clin Oncol 2012	E-TABM-1202	Affymetrix GeneChip Human Genome U133 Plus 2.0	Alveolar rhabdomyosarcoma	PAX3FOXO
RMSC141	CIT	Missiaglia et al. J Clin Oncol 2012	E-TABM-1202	Affymetrix GeneChip Human Genome U133 Plus 2.0	Alveolar rhabdomyosarcoma	PAX3FOXO
RMSC143	CIT	Missiaglia et al. J Clin Oncol 2012	E-TABM-1202	Affymetrix GeneChip Human Genome U133 Plus 2.0	Alveolar rhabdomyosarcoma	PAX3FOXO
RMSC154	CIT	Missiaglia et al. J Clin Oncol 2012	E-TABM-1202	Affymetrix GeneChip Human Genome U133 Plus 2.0	Embryonal rhabdomyosarcoma	PAX3FOXO
RMSC157	CIT	Missiaglia et al. J Clin Oncol 2012	E-TABM-1202	Affymetrix GeneChip Human Genome U133 Plus 2.0	Embryonal rhabdomyosarcoma	PAX3FOXO
RMSC160	CIT	Missiaglia et al. J Clin Oncol 2012	E-TABM-1202	Affymetrix GeneChip Human Genome U133 Plus 2.0	Embryonal rhabdomyosarcoma	PAX3FOXO
RMSC307	CIT	Missiaglia et al. J Clin Oncol 2012	E-TABM-1202	Affymetrix GeneChip Human Genome U133 Plus 2.0	Alveolar rhabdomyosarcoma	PAX3FOXO
RMSC321	CIT	Missiaglia et al. J Clin Oncol 2012	E-TABM-1202	Affymetrix GeneChip Human Genome U133 Plus 2.0	Alveolar rhabdomyosarcoma	PAX3FOXO
RMSC326	CIT	Missiaglia et al. J Clin Oncol 2012	E-TABM-1202	Affymetrix GeneChip Human Genome U133 Plus 2.0	Alveolar rhabdomyosarcoma	PAX3FOXO
RMSC346	CIT	Missiaglia et al. J Clin Oncol 2012	E-TABM-1202	Affymetrix GeneChip Human Genome U133 Plus 2.0	Alveolar rhabdomyosarcoma	PAX3FOXO
RMSC353	CIT	Missiaglia et al. J Clin Oncol 2012	E-TABM-1202	Affymetrix GeneChip Human Genome U133 Plus 2.0	Alveolar rhabdomyosarcoma	PAX3FOXO
RMSC362	CIT	Missiaglia et al. J Clin Oncol 2012	E-TABM-1202	Affymetrix GeneChip Human Genome U133 Plus 2.0	Alveolar rhabdomyosarcoma	PAX3FOXO
RMSC052	CIT	Missiaglia et al. J Clin Oncol 2012	E-TABM-1202	Affymetrix GeneChip Human Genome U133 Plus 2.0	Embryonal rhabdomyosarcoma	PAX7FOXO
RMSC106	CIT	Missiaglia et al. J Clin Oncol 2012	E-TABM-1202	Affymetrix GeneChip Human Genome U133 Plus 2.0	Alveolar rhabdomyosarcoma	PAX7FOXO
RMSC113	CIT	Missiaglia et al. J Clin Oncol 2012	E-TABM-1202	Affymetrix GeneChip Human Genome U133 Plus 2.0	Alveolar rhabdomyosarcoma	PAX7FOXO
RMSC114	CIT	Missiaglia et al. J Clin Oncol 2012	E-TABM-1202	Affymetrix GeneChip Human Genome U133 Plus 2.0	Alveolar rhabdomyosarcoma	PAX7FOXO
RMSC139	CIT	Missiaglia et al. J Clin Oncol 2012	E-TABM-1202	Affymetrix GeneChip Human Genome U133 Plus 2.0	Alveolar rhabdomyosarcoma	PAX7FOXO
RMSC151	CIT	Missiaglia et al. J Clin Oncol 2012	E-TABM-1202	Affymetrix GeneChip Human Genome U133 Plus 2.0	Alveolar rhabdomyosarcoma	PAX7FOXO
RMSC153	CIT	Missiaglia et al. J Clin Oncol 2012	E-TABM-1202	Affymetrix GeneChip Human Genome U133 Plus 2.0	Alveolar rhabdomyosarcoma	PAX7FOXO
RMSC317	CIT	Missiaglia et al. J Clin Oncol 2012	E-TABM-1202	Affymetrix GeneChip Human Genome U133 Plus 2.0	Alveolar rhabdomyosarcoma	PAX7FOXO
RMSC324	CIT	Missiaglia et al. J Clin Oncol 2012	E-TABM-1202	Affymetrix GeneChip Human Genome U133 Plus 2.0	Alveolar rhabdomyosarcoma	PAX7FOXO
RMSC357	CIT	Missiaglia et al. J Clin Oncol 2012	E-TABM-1202	Affymetrix GeneChip Human Genome U133 Plus 2.0	Alveolar rhabdomyosarcoma	PAX7FOXO

## Sheet: Comparison of transcriptomic an
gene_id	number_of_CRMs	CRM_id	Status
A2M	2	['Peak_875', 'Peak_874']	ND
A2ML1	1	['Peak_873']
AAGAB	2	['Peak_1435', 'Peak_1434']
AASDHPPT	6	['Peak_796', 'Peak_797', 'Peak_798', 'Peak_799', 'Peak_800', 'Peak_801']	ND
ABAT	2	['Peak_1503', 'Peak_1504']	UP
ABCA1	3	['Peak_4349', 'Peak_4348', 'Peak_4347']	ND
ABCA12	1	['Peak_2191']	ND
ABCA8	1	['Peak_1714']	DOWN
ABCB4	1	['Peak_3855']	ND
ABCB5	4	['Peak_3749', 'Peak_3750', 'Peak_3751', 'Peak_3752']
ABCB9	1	['Peak_1065']	ND
ABCC1	3	['Peak_1517', 'Peak_1518', 'Peak_1519']	ND
ABCC6	3	['Peak_1519', 'Peak_1518', 'Peak_1517']	ND
ABCE1	2	['Peak_3085', 'Peak_3086']	ND
ABCG2	1	['Peak_3012']	DOWN
ABHD10	1	['Peak_2724']	ND
ABHD17B	1	['Peak_4275']
ABHD4	1	['Peak_1222']	ND
ABHD5	2	['Peak_2606', 'Peak_2607']	ND
ABI3BP	5	['Peak_2712', 'Peak_2711', 'Peak_2710', 'Peak_2709', 'Peak_2708']	ND
ABL1	1	['Peak_4404']	ND
ABLIM1	4	['Peak_618', 'Peak_617', 'Peak_616', 'Peak_615']	UP
ABRA	2	['Peak_4125', 'Peak_4124']
ABTB1	1	['Peak_2745']
ABTB2	1	['Peak_720']	DOWN
ACBD6	1	['Peak_276']
ACER3	1	['Peak_758']
ACKR3	6	['Peak_2261', 'Peak_2262', 'Peak_2263', 'Peak_2264', 'Peak_2265', 'Peak_2266']
ACKR6	2	['Peak_1633', 'Peak_1632']
ACOX3	2	['Peak_2897', 'Peak_2896']	UP
ACPL2	3	['Peak_2764', 'Peak_2765', 'Peak_2766']
ACPP	1	['Peak_2750']	ND
ACSL3	3	['Peak_2211', 'Peak_2212', 'Peak_2213']	ND
ACSS3	1	['Peak_993']	DOWN
ACTB	1	['Peak_3717']
ACTBL2	2	['Peak_3220', 'Peak_3219']
ACTC1	2	['Peak_1372', 'Peak_1371']	UP
ACTG2	1	['Peak_1977']	ND
ACTL7A	4	['Peak_4358', 'Peak_4359', 'Peak_4360', 'Peak_4361']	ND
ACTL7B	3	['Peak_4357', 'Peak_4356', 'Peak_4355']	ND
ACTN1	1	['Peak_1305']	ND
ACTR3	1	['Peak_2023']	ND
ACTR3C	1	['Peak_3935']
ACTRT1	2	['Peak_4491', 'Peak_4490']
ACVR1	1	['Peak_2079']	ND
ACVR1C	1	['Peak_2079']
ACVR2A	2	['Peak_2070', 'Peak_2071']	ND
ADAM10	4	['Peak_1415', 'Peak_1414', 'Peak_1413', 'Peak_1412']	UP
ADAM12	3	['Peak_649', 'Peak_648', 'Peak_647']	ND
ADAM19	3	['Peak_3382', 'Peak_3381', 'Peak_3380']	UP
ADAM23	1	['Peak_2184']	ND
ADAM28	3	['Peak_3979', 'Peak_3980', 'Peak_3981']	ND
ADAM29	1	['Peak_3122']	ND
ADAM30	1	['Peak_213']	ND
ADAMTS1	4	['Peak_2421', 'Peak_2420', 'Peak_2419', 'Peak_2418']	ND
ADAMTS12	1	['Peak_3179']	ND
ADAMTS14	3	['Peak_537', 'Peak_538', 'Peak_539']
ADAMTS15	1	['Peak_854']
ADAMTS16	6	['Peak_3145', 'Peak_3146', 'Peak_3147', 'Peak_3148', 'Peak_3149', 'Peak_3150']
ADAMTS19	1	['Peak_3347']
ADAMTS20	1	['Peak_923']	ND
ADAMTS3	1	['Peak_2973']	DOWN
ADAMTS5	2	['Peak_2421', 'Peak_2420']	DOWN
ADAMTS6	1	['Peak_3228']	ND
ADAMTS8	2	['Peak_853', 'Peak_852']	ND
ADAMTS9	5	['Peak_2640', 'Peak_2639', 'Peak_2638', 'Peak_2637', 'Peak_2636']	DOWN
ADAMTSL1	7	['Peak_4216', 'Peak_4217', 'Peak_4218', 'Peak_4219', 'Peak_4220', 'Peak_4221', 'Peak_4222']
ADAMTSL3	2	['Peak_1458', 'Peak_1459']	DOWN
ADAR	1	['Peak_229']	DOWN
ADAT2	1	['Peak_3639']
ADCY10	1	['Peak_253']	ND
ADCY7	1	['Peak_1543']	ND
ADCY9	4	['Peak_1499', 'Peak_1498', 'Peak_1497', 'Peak_1496']	UP
ADCYAP1	1	['Peak_1746']	UP
ADGB	3	['Peak_3643', 'Peak_3644', 'Peak_3645']
ADM	1	['Peak_671']	DOWN
ADNP	1	['Peak_2373']	ND
ADO	7	['Peak_519', 'Peak_520', 'Peak_521', 'Peak_522', 'Peak_523', 'Peak_524', 'Peak_525']	ND
ADORA2A	1	['Peak_2479']
ADORA2B	1	['Peak_1647']
ADRA1A	2	['Peak_3984', 'Peak_3983']	ND
ADRA1B	3	['Peak_3392', 'Peak_3393', 'Peak_3394']	ND
ADRA1D	3	['Peak_2284', 'Peak_2283', 'Peak_2282']	ND
ADRA2A	4	['Peak_601', 'Peak_602', 'Peak_603', 'Peak_604']	UP
ADRA2C	1	['Peak_2885']	UP
ADRB2	2	['Peak_3371', 'Peak_3372']	ND
ADRBK2	4	['Peak_2480', 'Peak_2481', 'Peak_2482', 'Peak_2483']	ND
ADRM1	1	['Peak_2396']	DOWN
ADSS	1	['Peak_392']	ND
ADTRP	3	['Peak_3447', 'Peak_3446', 'Peak_3445']
AEBP2	4	['Peak_890', 'Peak_891', 'Peak_892', 'Peak_893']
AFAP1	2	['Peak_2895', 'Peak_2894']	ND
AFAP1L2	3	['Peak_616', 'Peak_615', 'Peak_614']
AFM	3	['Peak_2974', 'Peak_2975', 'Peak_2976']	ND
AFP	3	['Peak_2974', 'Peak_2975', 'Peak_2976']	ND
AGA	1	['Peak_3126']	ND
AGAP1	1	['Peak_2260']	ND
AGBL1	1	['Peak_1460']
AGL	1	['Peak_172']	ND
AGMO	1	['Peak_3730']
AGO2	2	['Peak_4180', 'Peak_4179']
AGPAT4	2	['Peak_3675', 'Peak_3674']	ND
AGPAT5	2	['Peak_3955', 'Peak_3956']	ND
AGPAT9	3	['Peak_3006', 'Peak_3007', 'Peak_3008']
AGR3	1	['Peak_3736']
AGTPBP1	1	['Peak_4300']	UP
AGTR1	1	['Peak_2775']	DOWN
AGTR2	1	['Peak_4479']	DOWN
AGXT2	1	['Peak_3182']
AHI1	1	['Peak_3617']	ND
AHR	3	['Peak_3736', 'Peak_3737', 'Peak_3738']	ND
AIG1	1	['Peak_3639']
AIM2	2	['Peak_232', 'Peak_231']	ND
AIPL1	1	['Peak_1631']	ND
AK5	3	['Peak_115', 'Peak_116', 'Peak_117']	ND
AKAP1	1	['Peak_1688']	ND
AKAP12	1	['Peak_3655']	ND
AKAP4	2	['Peak_4455', 'Peak_4454']	ND
AKAP6	4	['Peak_1239', 'Peak_1240', 'Peak_1241', 'Peak_1242']	ND
AKIRIN2	1	['Peak_3543']
AKNAD1	1	['Peak_183']
AKR1C1	1	['Peak_403']	DOWN
AKR1E2	1	['Peak_403']
AKR7A3	1	['Peak_29']	UP
ALCAM	2	['Peak_2716', 'Peak_2717']	ND
ALDH1A3	2	['Peak_1485', 'Peak_1486']	UP
ALDH1B1	2	['Peak_4248', 'Peak_4249']	ND
ALDH5A1	1	['Peak_3473']	ND
ALDH7A1	4	['Peak_3342', 'Peak_3341', 'Peak_3340', 'Peak_3339']	DOWN
ALDH8A1	3	['Peak_3616', 'Peak_3615', 'Peak_3614']	UP
ALG10B	1	['Peak_922']
ALG1L	1	['Peak_2741']
ALK	2	['Peak_1910', 'Peak_1909']	UP
ALKBH3	1	['Peak_731']
ALOX15	1	['Peak_1627']	UP
ALOX5AP	2	['Peak_1105', 'Peak_1106']	ND
ALPK2	4	['Peak_1794', 'Peak_1793', 'Peak_1792', 'Peak_1791']
ALPL	1	['Peak_38']	ND
ALS2CR12	1	['Peak_2169']
ALX1	2	['Peak_997', 'Peak_998']	ND
ALX3	1	['Peak_185']	DOWN
ALX4	2	['Peak_733', 'Peak_732']	ND
AMIGO1	1	['Peak_184']
AMIGO2	3	['Peak_930', 'Peak_929', 'Peak_928']	ND
AMOT	1	['Peak_4477']	ND
AMOTL1	4	['Peak_780', 'Peak_781', 'Peak_782', 'Peak_783']
AMOTL2	1	['Peak_2751']	ND
AMPD3	1	['Peak_671']	ND
ANAPC13	1	['Peak_2751']	ND
ANAPC4	2	['Peak_2916', 'Peak_2917']
ANGPT1	3	['Peak_4126', 'Peak_4125', 'Peak_4124']	DOWN
ANK1	1	['Peak_4011']	UP
ANK2	2	['Peak_3041', 'Peak_3042']	UP
ANK3	5	['Peak_510', 'Peak_509', 'Peak_508', 'Peak_507', 'Peak_506']	UP
ANKH	2	['Peak_3163', 'Peak_3162']	ND
ANKK1	3	['Peak_809', 'Peak_810', 'Peak_811']
ANKRD1	2	['Peak_557', 'Peak_556']	ND
ANKRD11	1	['Peak_1620']	ND
ANKRD13A	2	['Peak_1041', 'Peak_1042']
ANKRD20A1	6	['Peak_4258', 'Peak_4259', 'Peak_4260', 'Peak_4261', 'Peak_4262', 'Peak_4263']
ANKRD28	5	['Peak_2564', 'Peak_2563', 'Peak_2562', 'Peak_2561', 'Peak_2560']	ND
ANKRD30B	1	['Peak_1759']
ANKRD32	2	['Peak_3283', 'Peak_3284']
ANKRD34B	2	['Peak_3270', 'Peak_3269']
ANKS1A	3	['Peak_3477', 'Peak_3478', 'Peak_3479']	UP
ANKS1B	3	['Peak_1024', 'Peak_1023', 'Peak_1022']	UP
ANKS6	1	['Peak_4334']
ANLN	1	['Peak_3776']
ANO5	2	['Peak_703', 'Peak_704']
ANO6	1	['Peak_924']
ANTXR1	2	['Peak_1972', 'Peak_1973']	DOWN
ANTXR2	5	['Peak_2998', 'Peak_2997', 'Peak_2996', 'Peak_2995', 'Peak_2994']
ANXA10	3	['Peak_3114', 'Peak_3115', 'Peak_3116']	ND
ANXA2	2	['Peak_1419', 'Peak_1418']	ND
ANXA3	1	['Peak_2991']	ND
ANXA8L1	1	['Peak_483']
ANXA9	1	['Peak_222']	ND
AOAH	8	['Peak_3784', 'Peak_3783', 'Peak_3782', 'Peak_3781', 'Peak_3780', 'Peak_3779', 'Peak_3778', 'Peak_3777']	ND
AOX1	1	['Peak_2168']	ND
AP1B1	1	['Peak_2498']	ND
AP1S2	4	['Peak_4429', 'Peak_4428', 'Peak_4427', 'Peak_4426']	UP
AP2S1	1	['Peak_1845']	DOWN
AP3B1	2	['Peak_3265', 'Peak_3264']	ND
AP3M1	1	['Peak_540']
AP4E1	1	['Peak_1401']	ND
AP5S1	1	['Peak_2279']
APAF1	3	['Peak_1020', 'Peak_1021', 'Peak_1022']	DOWN
APBA1	1	['Peak_4271']	UP
APBA2	1	['Peak_1359']	UP
APBB1IP	1	['Peak_444']	ND
APBB2	2	['Peak_2943', 'Peak_2942']	UP
APC	1	['Peak_3304']	ND
APCDD1	1	['Peak_1754']
APCDD1L	2	['Peak_2390', 'Peak_2389']
APH1B	3	['Peak_1426', 'Peak_1427', 'Peak_1428']	ND
APLP2	1	['Peak_851']	DOWN
APOA1	1	['Peak_816']	ND
APOB	1	['Peak_1893']	ND
APOL1	2	['Peak_2512', 'Peak_2513']	ND
APOL5	1	['Peak_2511']	ND
APOL6	1	['Peak_2510']	ND
APOLD1	1	['Peak_878']	ND
APP	5	['Peak_2417', 'Peak_2416', 'Peak_2415', 'Peak_2414', 'Peak_2413']	ND
APPL2	4	['Peak_1034', 'Peak_1033', 'Peak_1032', 'Peak_1031']	DOWN
AQP1	1	['Peak_3772']	UP
AQP10	1	['Peak_227']
AQP4	1	['Peak_1772']	ND
AQP9	2	['Peak_1410', 'Peak_1411']	ND
AQR	2	['Peak_1372', 'Peak_1371']	ND
AR	1	['Peak_4461']	UP
ARCN1	1	['Peak_817']	ND
ARF6	2	['Peak_1265', 'Peak_1266']	ND
ARFGEF1	1	['Peak_4059']	DOWN
ARFGEF2	1	['Peak_2366']	ND
ARFIP1	2	['Peak_3095', 'Peak_3096']	ND
ARGLU1	3	['Peak_1213', 'Peak_1212', 'Peak_1211']	UP
ARHGAP10	1	['Peak_3091']	ND
ARHGAP12	2	['Peak_455', 'Peak_454']	UP
ARHGAP15	6	['Peak_2055', 'Peak_2056', 'Peak_2057', 'Peak_2058', 'Peak_2059', 'Peak_2060']	ND
ARHGAP21	2	['Peak_443', 'Peak_442']
ARHGAP22	3	['Peak_488', 'Peak_487', 'Peak_486']	ND
ARHGAP24	2	['Peak_3010', 'Peak_3011']	ND
ARHGAP25	1	['Peak_1969']	UP
ARHGAP26	6	['Peak_3358', 'Peak_3359', 'Peak_3360', 'Peak_3361', 'Peak_3362', 'Peak_3363']	UP
ARHGAP31	2	['Peak_2735', 'Peak_2736']
ARHGAP35	1	['Peak_1845']
ARHGAP42	2	['Peak_789', 'Peak_790']
ARHGAP5	3	['Peak_1238', 'Peak_1239', 'Peak_1240']	UP
ARHGAP8	1	['Peak_2526']
ARHGEF10	1	['Peak_3954']	ND
ARHGEF15	1	['Peak_1634']	ND
ARHGEF16	1	['Peak_4']	ND
ARHGEF18	1	['Peak_1820']	ND
ARHGEF19	1	['Peak_22']
ARHGEF2	1	['Peak_230']	UP
ARHGEF28	8	['Peak_3249', 'Peak_3250', 'Peak_3251', 'Peak_3252', 'Peak_3253', 'Peak_3254', 'Peak_3255', 'Peak_3256']
ARHGEF3	2	['Peak_2625', 'Peak_2624']	UP
ARHGEF37	1	['Peak_3375']
ARID1A	1	['Peak_49']	ND
ARID1B	2	['Peak_3665', 'Peak_3666']
ARID2	1	['Peak_924']
ARID3B	1	['Peak_1449']	ND
ARID4B	1	['Peak_373']	ND
ARID5B	5	['Peak_514', 'Peak_515', 'Peak_516', 'Peak_517', 'Peak_518']	ND
ARL14EP	3	['Peak_712', 'Peak_713', 'Peak_714']
ARL15	1	['Peak_3205']	ND
ARL17B	3	['Peak_1673', 'Peak_1672', 'Peak_1671']
ARL4A	3	['Peak_3724', 'Peak_3725', 'Peak_3726']	DOWN
ARL4C	9	['Peak_2259', 'Peak_2258', 'Peak_2257', 'Peak_2256', 'Peak_2255', 'Peak_2254', 'Peak_2253', 'Peak_2252', 'Peak_2251']	ND
ARL4D	1	['Peak_1667']	ND
ARL5A	1	['Peak_2074']	ND
ARL6IP1	2	['Peak_1521', 'Peak_1520']	ND
ARL6IP6	1	['Peak_2075']
ARMC1	1	['Peak_4058']	DOWN
ARNTL	1	['Peak_679']	ND
ARPP21	5	['Peak_2593', 'Peak_2594', 'Peak_2595', 'Peak_2596', 'Peak_2597']
ARRB1	1	['Peak_755']	UP
ARRDC3	4	['Peak_3281', 'Peak_3280', 'Peak_3279', 'Peak_3278']
ARRDC4	1	['Peak_1478']
ARSB	1	['Peak_3267']	ND
ARSF	2	['Peak_4418', 'Peak_4419']	UP
ARSI	1	['Peak_3376']
ARSJ	1	['Peak_3043']	DOWN
ARV1	2	['Peak_356', 'Peak_357']
ASAH2	3	['Peak_493', 'Peak_492', 'Peak_491']
ASAP2	1	['Peak_1865']	ND
ASB13	2	['Peak_405', 'Peak_404']	ND
ASB17	1	['Peak_111']
ASB4	2	['Peak_3870', 'Peak_3871']	DOWN
ASB7	1	['Peak_1485']	ND
ASCC3	2	['Peak_3566', 'Peak_3565']	ND
ASCL2	1	['Peak_659']	ND
ASIC5	1	['Peak_3100']
ASPA	1	['Peak_1624']	UP
ASPH	2	['Peak_4055', 'Peak_4054']	DOWN
ASS1	2	['Peak_4400', 'Peak_4401']	UP
ASTN2	2	['Peak_4378', 'Peak_4377']	UP
ASXL1	1	['Peak_2317']	ND
ATE1	2	['Peak_637', 'Peak_636']
ATF3	1	['Peak_323']	ND
ATF6	2	['Peak_238', 'Peak_239']	ND
ATF7IP	2	['Peak_884', 'Peak_885']	ND
ATL2	5	['Peak_1925', 'Peak_1924', 'Peak_1923', 'Peak_1922', 'Peak_1921']
ATM	1	['Peak_802']	ND
ATOH7	1	['Peak_533']
ATOH8	2	['Peak_1986', 'Peak_1987']
ATP10A	1	['Peak_1355']	ND
ATP11B	2	['Peak_2849', 'Peak_2850']	ND
ATP13A3	1	['Peak_2875']	ND
ATP13A4	2	['Peak_2872', 'Peak_2871']
ATP13A5	2	['Peak_2872', 'Peak_2871']
ATP1A1	2	['Peak_195', 'Peak_196']	ND
ATP1A3	1	['Peak_1842']	ND
ATP1B3	1	['Peak_2768']	DOWN
ATP2A2	1	['Peak_1044']	ND
ATP2A3	2	['Peak_1626', 'Peak_1625']	ND
ATP2B1	2	['Peak_1003', 'Peak_1002']	ND
ATP5G3	1	['Peak_2118']	ND
ATP5J	5	['Peak_2417', 'Peak_2416', 'Peak_2415', 'Peak_2414', 'Peak_2413']	ND
ATP5O	1	['Peak_2439']	UP
ATP6AP1L	1	['Peak_3272']
ATP6AP2	2	['Peak_4447', 'Peak_4448']	ND
ATP6V0A2	1	['Peak_1066']	ND
ATP6V0E2	1	['Peak_3935']	ND
ATP6V1B1	1	['Peak_1974']	ND
ATP6V1B2	1	['Peak_3975']	ND
ATP6V1C1	1	['Peak_4118']	DOWN
ATP6V1E1	1	['Peak_2467']	ND
ATP8A2	2	['Peak_1090', 'Peak_1091']	ND
ATP8B1	1	['Peak_1790']	ND
ATP8B2	1	['Peak_227']	DOWN
ATP8B4	6	['Peak_1397', 'Peak_1396', 'Peak_1395', 'Peak_1394', 'Peak_1393', 'Peak_1392']	UP
ATP9A	1	['Peak_2376']	DOWN
ATRN	2	['Peak_2276', 'Peak_2277']	ND
ATRNL1	1	['Peak_619']	UP
ATXN1	3	['Peak_3462', 'Peak_3461', 'Peak_3460']	ND
ATXN3L	1	['Peak_4425']	ND
AUH	1	['Peak_4323']	UP
AUTS2	9	['Peak_3815', 'Peak_3816', 'Peak_3817', 'Peak_3818', 'Peak_3819', 'Peak_3820', 'Peak_3821', 'Peak_3822', 'Peak_3823']	ND
AVPR1A	1	['Peak_948']	ND
AXIN2	3	['Peak_1703', 'Peak_1702', 'Peak_1701']
AZIN1	1	['Peak_4118']	DOWN
B3GALT1	1	['Peak_2097']	ND
B3GALT2	1	['Peak_294']	ND
B3GAT1	1	['Peak_861']	UP
B3GNT7	1	['Peak_2249']
B3GNTL1	2	['Peak_1737', 'Peak_1736']	ND
B4GALNT3	2	['Peak_862', 'Peak_863']
B4GALT1	1	['Peak_4240']	ND
B4GALT5	4	['Peak_2372', 'Peak_2371', 'Peak_2370', 'Peak_2369']	DOWN
BAALC	3	['Peak_4119', 'Peak_4120', 'Peak_4121']	ND
BAAT	1	['Peak_4341']	ND
BACE2	1	['Peak_2455']	ND
BACH1	4	['Peak_2424', 'Peak_2425', 'Peak_2426', 'Peak_2427']	DOWN
BACH2	3	['Peak_3551', 'Peak_3550', 'Peak_3549']	DOWN
BAI3	5	['Peak_3523', 'Peak_3524', 'Peak_3525', 'Peak_3526', 'Peak_3527']	ND
BAIAP2	1	['Peak_1733']	ND
BAIAP2L1	1	['Peak_3873']
BANK1	1	['Peak_3021']	ND
BARD1	1	['Peak_2191']	ND
BARHL2	1	['Peak_153']
BASP1	2	['Peak_3169', 'Peak_3170']	UP
BBS5	1	['Peak_2100']
BBS9	1	['Peak_3773']	DOWN
BBX	2	['Peak_2720', 'Peak_2721']	DOWN
BCAP29	1	['Peak_3879']	ND
BCAR3	3	['Peak_161', 'Peak_160', 'Peak_159']	ND
BCAS1	5	['Peak_2381', 'Peak_2380', 'Peak_2379', 'Peak_2378', 'Peak_2377']	ND
BCAS3	1	['Peak_1695']	ND
BCAS4	1	['Peak_2373']	DOWN
BCAT1	4	['Peak_905', 'Peak_904', 'Peak_903', 'Peak_902']	DOWN
BCHE	3	['Peak_2813', 'Peak_2812', 'Peak_2811']	ND
BCKDHB	3	['Peak_3536', 'Peak_3537', 'Peak_3538']	ND
BCL10	3	['Peak_138', 'Peak_137', 'Peak_136']	ND
BCL11A	3	['Peak_1960', 'Peak_1959', 'Peak_1958']	UP
BCL2	1	['Peak_1796']	ND
BCL2L10	1	['Peak_1402']	ND
BCL6	2	['Peak_2860', 'Peak_2859']	ND
BCL9	1	['Peak_220']
BCOR	2	['Peak_4448', 'Peak_4447']	UP
BCR	1	['Peak_2478']	ND
BDH1	3	['Peak_2881', 'Peak_2880', 'Peak_2879']	ND
BDH2	1	['Peak_3024']	ND
BDNF	1	['Peak_710']	DOWN
BDP1	3	['Peak_3244', 'Peak_3245', 'Peak_3246']
BEGAIN	1	['Peak_1341']	ND
BEND5	1	['Peak_76']	ND
BET1	1	['Peak_3862']	DOWN
BFSP1	2	['Peak_2297', 'Peak_2296']	DOWN
BHLHE22	1	['Peak_4057']
BHLHE40	2	['Peak_2545', 'Peak_2546']	ND
BICC1	1	['Peak_503']	DOWN
BICD1	3	['Peak_919', 'Peak_920', 'Peak_921']	ND
BIN1	1	['Peak_2030']	ND
BIRC2	1	['Peak_792']	ND
BIRC3	1	['Peak_791']	ND
BLID	7	['Peak_829', 'Peak_828', 'Peak_827', 'Peak_826', 'Peak_825', 'Peak_824', 'Peak_823']
BMP10	2	['Peak_1970', 'Peak_1969']	ND
BMP2	2	['Peak_2286', 'Peak_2287']	ND
BMP2K	1	['Peak_2991']	ND
BMP3	2	['Peak_2999', 'Peak_3000']	ND
BMP4	3	['Peak_1276', 'Peak_1275', 'Peak_1274']	DOWN
BMP5	4	['Peak_3517', 'Peak_3516', 'Peak_3515', 'Peak_3514']	UP
BMP7	3	['Peak_2385', 'Peak_2384', 'Peak_2383']	ND
BMP8A	1	['Peak_68']	ND
BMPER	2	['Peak_3773', 'Peak_3774']
BMPR2	1	['Peak_2170']	ND
BNC2	5	['Peak_4215', 'Peak_4214', 'Peak_4213', 'Peak_4212', 'Peak_4211']	DOWN
BOC	3	['Peak_2730', 'Peak_2731', 'Peak_2732']
BOD1	1	['Peak_3411']
BPGM	1	['Peak_3928']	ND
BRCA2	1	['Peak_1110']	ND
BRI3	1	['Peak_3873']
BSX	1	['Peak_830']
BTBD11	1	['Peak_1036']
BTBD9	3	['Peak_3483', 'Peak_3482', 'Peak_3481']
BTG1	1	['Peak_1004']	ND
BTG3	1	['Peak_2410']	DOWN
BTLA	1	['Peak_2726']
BUB3	3	['Peak_639', 'Peak_640', 'Peak_641']	ND
BUD13	2	['Peak_815', 'Peak_814']
BZW1	1	['Peak_2168']	DOWN
C10orf11	3	['Peak_542', 'Peak_543', 'Peak_544']
C10orf128	1	['Peak_489']
C10orf129	1	['Peak_567']
C10orf137	3	['Peak_644', 'Peak_645', 'Peak_646']	ND
C11orf30	1	['Peak_757']	ND
C11orf34	2	['Peak_808', 'Peak_807']
C11orf44	2	['Peak_854', 'Peak_855']
C11orf45	1	['Peak_850']
C11orf73	1	['Peak_771']	ND
C11orf82	1	['Peak_764']
C11orf87	1	['Peak_804']
C12orf76	2	['Peak_1043', 'Peak_1042']
C14orf1	1	['Peak_1312']	ND
C14orf144	1	['Peak_1345']
C14orf2	1	['Peak_1344']	ND
C14orf37	1	['Peak_1284']
C15orf61	1	['Peak_1435']
C16orf91	1	['Peak_1494']
C17orf67	1	['Peak_1687']
C19orf12	1	['Peak_1826']
C1D	1	['Peak_1968']	DOWN
C1GALT1	2	['Peak_3719', 'Peak_3720']	UP
C1QTNF1	1	['Peak_1730']	ND
C1QTNF2	1	['Peak_3395']
C1QTNF3	2	['Peak_3181', 'Peak_3180']	UP
C1QTNF9	2	['Peak_1088', 'Peak_1089']
C1QTNF9B	1	['Peak_1087']
C1RL	1	['Peak_872']	ND
C1orf185	1	['Peak_78']
C1orf94	1	['Peak_62']
C1orf95	1	['Peak_350']	ND
C21orf59	1	['Peak_2434']	ND
C21orf62	1	['Peak_2435']	ND
C2CD2	1	['Peak_2457']	DOWN
C2CD4A	3	['Peak_1420', 'Peak_1421', 'Peak_1422']
C2CD4B	1	['Peak_1423']
C2CD5	2	['Peak_897', 'Peak_896']
C2orf40	1	['Peak_2010']
C2orf71	2	['Peak_1910', 'Peak_1909']
C2orf83	1	['Peak_2236']	ND
C3orf17	1	['Peak_2730']
C3orf18	1	['Peak_2613']	ND
C3orf20	1	['Peak_2558']
C3orf35	1	['Peak_2600']
C4orf32	4	['Peak_3037', 'Peak_3038', 'Peak_3039', 'Peak_3040']
C4orf40	1	['Peak_2972']
C4orf6	1	['Peak_2888']	UP
C5orf15	2	['Peak_3350', 'Peak_3349']	ND
C5orf30	1	['Peak_3293']	ND
C5orf42	1	['Peak_3188']	UP
C5orf54	1	['Peak_3395']	UP
C5orf63	1	['Peak_3344']
C6	1	['Peak_3196']	ND
C6orf120	2	['Peak_3702', 'Peak_3703']	DOWN
C7orf10	2	['Peak_3786', 'Peak_3787']	ND
C7orf66	5	['Peak_3885', 'Peak_3884', 'Peak_3883', 'Peak_3882', 'Peak_3881']
C7orf69	1	['Peak_3799']	ND
C7orf73	1	['Peak_3929']
C8orf22	1	['Peak_4033']
C8orf37	2	['Peak_4098', 'Peak_4097']
C9orf123	1	['Peak_4201']
C9orf135	1	['Peak_4272']
C9orf3	5	['Peak_4325', 'Peak_4326', 'Peak_4327', 'Peak_4328', 'Peak_4329']
C9orf47	1	['Peak_4318']
C9orf57	1	['Peak_4275']
C9orf72	1	['Peak_4233']
C9orf91	2	['Peak_4372', 'Peak_4373']	ND
CA10	3	['Peak_1680', 'Peak_1679', 'Peak_1678']	ND
CA11	2	['Peak_1848', 'Peak_1847']	DOWN
CA12	1	['Peak_1428']	ND
CAAP1	2	['Peak_4231', 'Peak_4230']
CAB39	1	['Peak_2248']	ND
CAB39L	1	['Peak_1143']	ND
CABLES1	4	['Peak_1761', 'Peak_1762', 'Peak_1763', 'Peak_1764']
CABP2	1	['Peak_748']	ND
CABYR	3	['Peak_1766', 'Peak_1767', 'Peak_1768']	ND
CACNA1D	1	['Peak_2617']	ND
CACNA1E	3	['Peak_278', 'Peak_279', 'Peak_280']	ND
CACNA2D2	1	['Peak_2613']	UP
CACNA2D3	3	['Peak_2618', 'Peak_2619', 'Peak_2620']	UP
CACNB2	1	['Peak_432']	ND
CACNB4	1	['Peak_2074']	ND
CACNG5	4	['Peak_1704', 'Peak_1705', 'Peak_1706', 'Peak_1707']	ND
CACTIN	1	['Peak_1815']
CACUL1	4	['Peak_628', 'Peak_627', 'Peak_626', 'Peak_625']
CADM1	3	['Peak_815', 'Peak_814', 'Peak_813']	DOWN
CADM2	4	['Peak_2684', 'Peak_2685', 'Peak_2686', 'Peak_2687']
CADPS	1	['Peak_2632']	ND
CALCR	2	['Peak_3861', 'Peak_3860']	ND
CALCRL	1	['Peak_2144']	ND
CALD1	1	['Peak_3928']	ND
CALM2	2	['Peak_1951', 'Peak_1950']
CALML3	2	['Peak_404', 'Peak_405']	ND
CALN1	3	['Peak_3826', 'Peak_3825', 'Peak_3824']
CALU	1	['Peak_3917']	DOWN
CAMK1D	2	['Peak_417', 'Peak_418']	ND
CAMK1G	6	['Peak_313', 'Peak_314', 'Peak_315', 'Peak_316', 'Peak_317', 'Peak_318']	ND
CAMK2B	1	['Peak_3793']	UP
CAMK2D	1	['Peak_3042']
CAMKMT	1	['Peak_1939']
CAMSAP1	1	['Peak_4413']	UP
CAMTA1	1	['Peak_6']	ND
CAND1	4	['Peak_964', 'Peak_965', 'Peak_966', 'Peak_967']	ND
CAP1	2	['Peak_69', 'Peak_70']	ND
CAPG	1	['Peak_1985']	ND
CAPN13	1	['Peak_1911']
CAPN3	1	['Peak_1384']	UP
CAPN6	2	['Peak_4475', 'Peak_4474']	UP
CAPN8	2	['Peak_345', 'Peak_344']
CAPZA2	4	['Peak_3898', 'Peak_3899', 'Peak_3900', 'Peak_3901']	ND
CAPZB	1	['Peak_30']	ND
CARD11	1	['Peak_3714']
CARHSP1	1	['Peak_1505']	ND
CASC4	1	['Peak_1386']
CASD1	1	['Peak_3863']	ND
CASP9	1	['Peak_20']	UP
CASQ2	1	['Peak_194']	ND
CASS4	1	['Peak_2382']	ND
CASZ1	2	['Peak_11', 'Peak_10']	UP
CAV2	2	['Peak_3896', 'Peak_3897']	ND
CAV3	1	['Peak_2553']	ND
CBFA2T3	1	['Peak_1619']	UP
CBLB	3	['Peak_2719', 'Peak_2718', 'Peak_2717']	DOWN
CBLN1	2	['Peak_1542', 'Peak_1541']	UP
CBLN2	3	['Peak_1808', 'Peak_1807', 'Peak_1806']
CBR4	3	['Peak_3120', 'Peak_3119', 'Peak_3118']	UP
CBWD2	1	['Peak_2020']
CBWD3	2	['Peak_4268', 'Peak_4269']
CBWD5	1	['Peak_4268']
CBWD6	1	['Peak_4266']
CBWD7	1	['Peak_4254']
CC2D2A	1	['Peak_2906']
CCDC141	3	['Peak_2127', 'Peak_2126', 'Peak_2125']
CCDC154	1	['Peak_1494']
CCDC167	1	['Peak_3480']
CCDC180	1	['Peak_4331']
CCDC3	2	['Peak_418', 'Peak_417']
CCDC33	1	['Peak_1448']	ND
CCDC40	1	['Peak_1731']	UP
CCDC41	5	['Peak_1013', 'Peak_1012', 'Peak_1011', 'Peak_1010', 'Peak_1009']	ND
CCDC6	4	['Peak_508', 'Peak_507', 'Peak_506', 'Peak_505']	DOWN
CCDC66	1	['Peak_2624']
CCDC80	3	['Peak_2729', 'Peak_2728', 'Peak_2727']
CCDC89	1	['Peak_767']
CCDC91	3	['Peak_908', 'Peak_909', 'Peak_910']	ND
CCDC92	1	['Peak_1067']	UP
CCKAR	1	['Peak_2922']	DOWN
CCKBR	1	['Peak_661']	UP
CCL20	1	['Peak_2237']	ND
CCNB3	1	['Peak_4456']
CCND1	1	['Peak_749']	DOWN
CCND2	2	['Peak_868', 'Peak_869']	ND
CCND3	1	['Peak_3486']	ND
CCNE1	1	['Peak_1826']	ND
CCNE2	1	['Peak_4096']	ND
CCNG2	1	['Peak_2989']	UP
CCNH	1	['Peak_3277']	ND
CCNI	4	['Peak_2988', 'Peak_2987', 'Peak_2986', 'Peak_2985']	UP
CCNL1	1	['Peak_2799']	ND
CCR6	1	['Peak_3694']	ND
CD109	1	['Peak_3529']
CD180	3	['Peak_3231', 'Peak_3230', 'Peak_3229']	ND
CD2	3	['Peak_197', 'Peak_198', 'Peak_199']	ND
CD200	1	['Peak_2726']	ND
CD200R1L	3	['Peak_2729', 'Peak_2728', 'Peak_2727']
CD226	1	['Peak_1805']	ND
CD28	4	['Peak_2171', 'Peak_2172', 'Peak_2173', 'Peak_2174']	ND
CD2BP2	2	['Peak_1539', 'Peak_1538']	ND
CD300LG	1	['Peak_1669']
CD34	2	['Peak_311', 'Peak_310']	ND
CD36	1	['Peak_3835']	ND
CD44	3	['Peak_721', 'Peak_722', 'Peak_723']	DOWN
CD47	2	['Peak_2721', 'Peak_2720']	UP
CD55	2	['Peak_308', 'Peak_309']	ND
CD58	1	['Peak_196']	ND
CD59	1	['Peak_719']	ND
CD82	1	['Peak_733']	UP
CD83	3	['Peak_3449', 'Peak_3450', 'Peak_3451']	ND
CD84	1	['Peak_235']	ND
CD8A	1	['Peak_1990']	ND
CD9	1	['Peak_871']	ND
CDADC1	1	['Peak_1143']	ND
CDC16	1	['Peak_1221']	ND
CDC25B	1	['Peak_2279']	ND
CDC42EP3	7	['Peak_1920', 'Peak_1919', 'Peak_1918', 'Peak_1917', 'Peak_1916', 'Peak_1915', 'Peak_1914']	UP
CDC42EP4	1	['Peak_1723']	DOWN
CDC5L	5	['Peak_3492', 'Peak_3493', 'Peak_3494', 'Peak_3495', 'Peak_3496']	ND
CDC7	2	['Peak_155', 'Peak_156']	DOWN
CDCA7	5	['Peak_2113', 'Peak_2114', 'Peak_2115', 'Peak_2116', 'Peak_2117']
CDCA7L	1	['Peak_3754']
CDCA8	2	['Peak_64', 'Peak_65']	DOWN
CDCP1	1	['Peak_2608']	ND
CDH1	1	['Peak_1574']	ND
CDH11	9	['Peak_1569', 'Peak_1568', 'Peak_1567', 'Peak_1566', 'Peak_1565', 'Peak_1564', 'Peak_1563', 'Peak_1562', 'Peak_1561']	DOWN
CDH12	3	['Peak_3174', 'Peak_3173', 'Peak_3172']	ND
CDH13	5	['Peak_1591', 'Peak_1592', 'Peak_1593', 'Peak_1594', 'Peak_1595']	UP
CDH17	1	['Peak_4095']	ND
CDH18	1	['Peak_3171']	ND
CDH19	1	['Peak_1799']	UP
CDH3	1	['Peak_1573']	UP
CDH4	4	['Peak_2392', 'Peak_2393', 'Peak_2394', 'Peak_2395']	ND
CDH5	6	['Peak_1567', 'Peak_1568', 'Peak_1569', 'Peak_1570', 'Peak_1571', 'Peak_1572']	ND
CDH7	1	['Peak_1798']	UP
CDH8	2	['Peak_1560', 'Peak_1559']	ND
CDH9	3	['Peak_3177', 'Peak_3176', 'Peak_3175']	ND
CDHR3	2	['Peak_3877', 'Peak_3878']
CDK1	4	['Peak_509', 'Peak_510', 'Peak_511', 'Peak_512']
CDK11A	1	['Peak_3']
CDK11B	1	['Peak_2']
CDK13	1	['Peak_3785']
CDK14	1	['Peak_3858']
CDK19	2	['Peak_3573', 'Peak_3572']
CDK5RAP2	2	['Peak_4387', 'Peak_4386']	ND
CDK6	1	['Peak_3859']	DOWN
CDKL2	1	['Peak_2984']	ND
CDKN2B	1	['Peak_4226']	ND
CDNF	1	['Peak_426']
CDON	1	['Peak_835']	ND
CDR2	2	['Peak_1529', 'Peak_1528']	DOWN
CDS1	1	['Peak_3009']	ND
CDYL	7	['Peak_3427', 'Peak_3428', 'Peak_3429', 'Peak_3430', 'Peak_3431', 'Peak_3432', 'Peak_3433']	UP
CDYL2	1	['Peak_1589']
CEBPD	1	['Peak_4028']	DOWN
CECR5	1	['Peak_2466']	ND
CELA2A	1	['Peak_19']
CELA2B	2	['Peak_19', 'Peak_20']	UP
CELA3B	1	['Peak_40']	ND
CELF1	1	['Peak_736']
CELF2	5	['Peak_412', 'Peak_413', 'Peak_414', 'Peak_415', 'Peak_416']
CELF4	3	['Peak_1776', 'Peak_1775', 'Peak_1774']
CENPE	1	['Peak_3024']	ND
CEP128	2	['Peak_1316', 'Peak_1315']
CEP152	1	['Peak_1389']	ND
CEP170	2	['Peak_391', 'Peak_390']	ND
CEP350	1	['Peak_274']	ND
CEP85	1	['Peak_48']
CEP97	1	['Peak_2713']	UP
CERS5	1	['Peak_932']
CFC1B	1	['Peak_2038']
CFI	1	['Peak_3031']	DOWN
CFL2	2	['Peak_1247', 'Peak_1246']
CFTR	1	['Peak_3902']	ND
CGA	1	['Peak_3542']	ND
CGN	1	['Peak_223']
CGNL1	5	['Peak_1404', 'Peak_1405', 'Peak_1406', 'Peak_1407', 'Peak_1408']
CHCHD6	2	['Peak_2742', 'Peak_2743']
CHD1	3	['Peak_3289', 'Peak_3288', 'Peak_3287']	ND
CHD1L	1	['Peak_220']
CHD6	4	['Peak_2336', 'Peak_2335', 'Peak_2334', 'Peak_2333']
CHD7	3	['Peak_4051', 'Peak_4052', 'Peak_4053']	UP
CHD9	1	['Peak_1549']	ND
CHDH	1	['Peak_2617']
CHGB	1	['Peak_2285']	UP
CHIC1	2	['Peak_4466', 'Peak_4467']
CHL1	5	['Peak_2533', 'Peak_2534', 'Peak_2535', 'Peak_2536', 'Peak_2537']	ND
CHMP2B	2	['Peak_2692', 'Peak_2693']	ND
CHMP3	1	['Peak_1990']
CHMP6	2	['Peak_1732', 'Peak_1733']	ND
CHN2	4	['Peak_3768', 'Peak_3769', 'Peak_3770', 'Peak_3771']	DOWN
CHODL	1	['Peak_2410']	DOWN
CHRAC1	1	['Peak_4179']
CHRDL1	1	['Peak_4473']	ND
CHRDL2	1	['Peak_754']
CHRM2	1	['Peak_3930']	ND
CHRM3	4	['Peak_377', 'Peak_378', 'Peak_379', 'Peak_380']	DOWN
CHRM5	2	['Peak_1369', 'Peak_1370']	ND
CHRNA6	3	['Peak_4015', 'Peak_4014', 'Peak_4013']	UP
CHRNA7	1	['Peak_1362']
CHRNB3	3	['Peak_4013', 'Peak_4014', 'Peak_4015']	UP
CHST1	1	['Peak_735']	ND
CHST11	5	['Peak_1026', 'Peak_1027', 'Peak_1028', 'Peak_1029', 'Peak_1030']	ND
CHST12	1	['Peak_3713']	DOWN
CHST15	2	['Peak_643', 'Peak_642']
CHST2	2	['Peak_2770', 'Peak_2771']	ND
CHST8	1	['Peak_1838']	UP
CHST9	1	['Peak_1772']
CHSY1	4	['Peak_1490', 'Peak_1489', 'Peak_1488', 'Peak_1487']	DOWN
CIB2	1	['Peak_1454']	ND
CIB3	1	['Peak_1823']
CIITA	2	['Peak_1507', 'Peak_1508']	ND
CISD2	2	['Peak_3022', 'Peak_3023']
CITED2	5	['Peak_3630', 'Peak_3629', 'Peak_3628', 'Peak_3627', 'Peak_3626']	ND
CKMT1B	1	['Peak_1385']
CLCA4	1	['Peak_142']	ND
CLCN5	2	['Peak_4454', 'Peak_4455']	UP
CLDN23	2	['Peak_3958', 'Peak_3959']
CLEC11A	1	['Peak_1853']	ND
CLEC14A	4	['Peak_1253', 'Peak_1252', 'Peak_1251', 'Peak_1250']
CLEC18C	1	['Peak_1575']
CLEC2L	2	['Peak_3931', 'Peak_3932']
CLIC5	4	['Peak_3500', 'Peak_3499', 'Peak_3498', 'Peak_3497']	ND
CLINT1	5	['Peak_3388', 'Peak_3387', 'Peak_3386', 'Peak_3385', 'Peak_3384']	ND
CLLU1	1	['Peak_1005']
CLN8	1	['Peak_3953']	ND
CLNK	3	['Peak_2903', 'Peak_2902', 'Peak_2901']
CLPB	1	['Peak_753']	DOWN
CLSTN2	2	['Peak_2762', 'Peak_2763']	UP
CLUL1	1	['Peak_1745']	ND
CLVS1	4	['Peak_4051', 'Peak_4052', 'Peak_4053', 'Peak_4054']
CLVS2	1	['Peak_3595']
CMBL	1	['Peak_3157']
CNGB3	2	['Peak_4087', 'Peak_4086']	ND
CNKSR2	1	['Peak_4432']	ND
CNKSR3	2	['Peak_3663', 'Peak_3662']
CNNM2	1	['Peak_585']	ND
CNOT11	1	['Peak_1996']
CNOT2	2	['Peak_974', 'Peak_975']	ND
CNOT7	2	['Peak_3967', 'Peak_3966']	DOWN
CNR1	3	['Peak_3546', 'Peak_3545', 'Peak_3544']	UP
CNST	1	['Peak_397']
CNTLN	1	['Peak_4215']	ND
CNTN3	2	['Peak_2665', 'Peak_2664']
CNTN4	4	['Peak_2538', 'Peak_2539', 'Peak_2540', 'Peak_2541']
CNTN5	1	['Peak_788']	ND
CNTN6	9	['Peak_2533', 'Peak_2534', 'Peak_2535', 'Peak_2536', 'Peak_2537', 'Peak_2538', 'Peak_2539', 'Peak_2540', 'Peak_2541']	DOWN
CNTNAP3	3	['Peak_4252', 'Peak_4251', 'Peak_4250']
COA1	1	['Peak_3792']
COA5	1	['Peak_1994']
COBL	4	['Peak_3803', 'Peak_3802', 'Peak_3801', 'Peak_3800']	UP
COBLL1	1	['Peak_2096']	UP
COG2	1	['Peak_355']	UP
COG6	2	['Peak_1124', 'Peak_1125']
COL14A1	2	['Peak_4142', 'Peak_4143']	ND
COL15A1	2	['Peak_4335', 'Peak_4336']	ND
COL18A1	1	['Peak_2464']	UP
COL19A1	1	['Peak_3528']	ND
COL1A2	1	['Peak_3862']	ND
COL21A1	5	['Peak_3520', 'Peak_3519', 'Peak_3518', 'Peak_3517', 'Peak_3516']	ND
COL22A1	1	['Peak_4178']
COL23A1	1	['Peak_3420']
COL24A1	1	['Peak_141']
COL25A1	3	['Peak_3030', 'Peak_3029', 'Peak_3028']
COL28A1	2	['Peak_3720', 'Peak_3719']
COL3A1	2	['Peak_2145', 'Peak_2146']	ND
COL4A1	1	['Peak_1217']	ND
COL4A2	2	['Peak_1218', 'Peak_1219']	ND
COL4A4	1	['Peak_2235']	ND
COL6A1	1	['Peak_2465']	DOWN
COL6A2	1	['Peak_2465']	ND
COL6A3	1	['Peak_2267']	ND
COL6A6	2	['Peak_2747', 'Peak_2748']
COL8A1	3	['Peak_2703', 'Peak_2704', 'Peak_2705']	ND
COL9A1	1	['Peak_3528']	ND
COLEC12	1	['Peak_1744']	DOWN
COLQ	1	['Peak_2559']	UP
COMMD10	2	['Peak_3310', 'Peak_3311']	ND
COMMD7	1	['Peak_2317']
COPB1	1	['Peak_680']	DOWN
COPB2	1	['Peak_2761']	DOWN
COPRS	2	['Peak_1661', 'Peak_1660']
COPS4	2	['Peak_3004', 'Peak_3005']	ND
COPS8	7	['Peak_2261', 'Peak_2262', 'Peak_2263', 'Peak_2264', 'Peak_2265', 'Peak_2266', 'Peak_2267']	ND
CORO6	1	['Peak_1657']
CORO7-PAM16	1	['Peak_1500']
COX10	2	['Peak_1643', 'Peak_1644']	UP
COX11	2	['Peak_1686', 'Peak_1685']	UP
COX18	1	['Peak_2973']
COX6C	1	['Peak_4108']	DOWN
COX7A2L	1	['Peak_1935']	UP
CPA1	3	['Peak_3918', 'Peak_3919', 'Peak_3920']	ND
CPA3	1	['Peak_2776']	ND
CPA5	3	['Peak_3918', 'Peak_3919', 'Peak_3920']
CPA6	1	['Peak_4059']
CPD	1	['Peak_1658']	UP
CPE	1	['Peak_3113']	ND
CPED1	2	['Peak_3905', 'Peak_3906']
CPM	1	['Peak_972']	DOWN
CPN1	1	['Peak_576']	ND
CPO	1	['Peak_2185']
CPPED1	3	['Peak_1512', 'Peak_1511', 'Peak_1510']	UP
CPQ	2	['Peak_4101', 'Peak_4102']
CPS1	1	['Peak_2189']	DOWN
CPSF3	1	['Peak_1866']
CPSF6	1	['Peak_972']	ND
CPXM2	1	['Peak_642']
CR2	2	['Peak_308', 'Peak_309']	ND
CRADD	1	['Peak_1008']	ND
CRB2	1	['Peak_4391']
CRBN	2	['Peak_2543', 'Peak_2542']	ND
CRCP	3	['Peak_3809', 'Peak_3810', 'Peak_3811']	ND
CREB1	2	['Peak_2186', 'Peak_2187']	ND
CREB5	6	['Peak_3766', 'Peak_3767', 'Peak_3768', 'Peak_3769', 'Peak_3770', 'Peak_3771']
CREBBP	4	['Peak_1499', 'Peak_1498', 'Peak_1497', 'Peak_1496']	ND
CREM	1	['Peak_469']	DOWN
CRISP1	2	['Peak_3506', 'Peak_3505']	ND
CRMP1	2	['Peak_2890', 'Peak_2889']	UP
CROCC	1	['Peak_28']	ND
CROT	1	['Peak_3855']	ND
CRTAM	1	['Peak_830']	ND
CRYBA1	1	['Peak_1656']	ND
CRYBA4	7	['Peak_2486', 'Peak_2487', 'Peak_2488', 'Peak_2489', 'Peak_2490', 'Peak_2491', 'Peak_2492']	ND
CRYGD	1	['Peak_2188']	ND
CSGALNACT1	1	['Peak_3974']	DOWN
CSMD3	7	['Peak_4137', 'Peak_4136', 'Peak_4135', 'Peak_4134', 'Peak_4133', 'Peak_4132', 'Peak_4131']
CSN1S1	1	['Peak_2968']	ND
CSN2	2	['Peak_2970', 'Peak_2969']	ND
CSNK1A1	2	['Peak_3374', 'Peak_3373']	ND
CSNK1A1L	1	['Peak_1121']
CSNK1E	1	['Peak_2519']	ND
CSNK1G3	2	['Peak_3321', 'Peak_3322']	ND
CSNK2A3	3	['Peak_675', 'Peak_674', 'Peak_673']
CSPG5	1	['Peak_2611']	UP
CSRNP2	1	['Peak_934']	UP
CSRP1	1	['Peak_300']	ND
CSRP2	1	['Peak_986']	DOWN
CSRP3	1	['Peak_692']	UP
CST7	4	['Peak_2310', 'Peak_2311', 'Peak_2312', 'Peak_2313']	ND
CSTF2T	6	['Peak_499', 'Peak_498', 'Peak_497', 'Peak_496', 'Peak_495', 'Peak_494']	UP
CTAGE1	1	['Peak_1760']	ND
CTAGE9	1	['Peak_3599']
CTBP2	3	['Peak_646', 'Peak_645', 'Peak_644']	UP
CTCFL	1	['Peak_2386']
CTGF	2	['Peak_3601', 'Peak_3600']	ND
CTIF	2	['Peak_1784', 'Peak_1785']
CTLA4	3	['Peak_2173', 'Peak_2174', 'Peak_2175']	ND
CTNNA2	1	['Peak_1982']	ND
CTNNB1	2	['Peak_2602', 'Peak_2603']	UP
CTNNBL1	4	['Peak_2321', 'Peak_2322', 'Peak_2323', 'Peak_2324']	DOWN
CTNND1	1	['Peak_739']
CTR9	1	['Peak_672']	ND
CTSC	1	['Peak_777']	ND
CTSL	3	['Peak_4315', 'Peak_4316', 'Peak_4317']
CTSO	6	['Peak_3106', 'Peak_3105', 'Peak_3104', 'Peak_3103', 'Peak_3102', 'Peak_3101']	ND
CTTN	1	['Peak_750']	DOWN
CTTNBP2	1	['Peak_3902']
CTTNBP2NL	1	['Peak_189']
CUBN	3	['Peak_430', 'Peak_429', 'Peak_428']	ND
CUL2	1	['Peak_469']	ND
CUL3	5	['Peak_2222', 'Peak_2221', 'Peak_2220', 'Peak_2219', 'Peak_2218']	ND
CWC15	3	['Peak_783', 'Peak_782', 'Peak_781']
CWC22	1	['Peak_2128']
CWC27	1	['Peak_3228']
CWH43	1	['Peak_2949']
CXADR	3	['Peak_2407', 'Peak_2408', 'Peak_2409']	ND
CXCL12	5	['Peak_480', 'Peak_479', 'Peak_478', 'Peak_477', 'Peak_476']	ND
CXCL13	1	['Peak_2989']	ND
CXCR3	2	['Peak_4465', 'Peak_4464']	ND
CXCR4	6	['Peak_2050', 'Peak_2049', 'Peak_2048', 'Peak_2047', 'Peak_2046', 'Peak_2045']	ND
CXXC11	1	['Peak_2271']
CYB561	2	['Peak_1698', 'Peak_1697']	UP
CYB561A3	1	['Peak_742']
CYB5R2	3	['Peak_665', 'Peak_664', 'Peak_663']	ND
CYBRD1	1	['Peak_2106']	DOWN
CYLC2	4	['Peak_4343', 'Peak_4344', 'Peak_4345', 'Peak_4346']	ND
CYP17A1	2	['Peak_584', 'Peak_583']	ND
CYP1B1	5	['Peak_1925', 'Peak_1924', 'Peak_1923', 'Peak_1922', 'Peak_1921']	ND
CYP26A1	2	['Peak_563', 'Peak_564']	DOWN
CYP26B1	2	['Peak_1976', 'Peak_1975']	DOWN
CYP27A1	1	['Peak_2195']	ND
CYP27C1	2	['Peak_2031', 'Peak_2030']
CYP39A1	1	['Peak_3501']	ND
CYP7B1	1	['Peak_4058']	ND
CYR61	2	['Peak_139', 'Peak_140']	ND
CYSLTR2	1	['Peak_1142']	ND
CYTH4	1	['Peak_2515']	ND
CYTIP	1	['Peak_2078']	ND
CYTL1	2	['Peak_2887', 'Peak_2886']	DOWN
CYYR1	2	['Peak_2419', 'Peak_2418']
DAAM1	3	['Peak_1285', 'Peak_1286', 'Peak_1287']	ND
DAB2	1	['Peak_3195']	DOWN
DAB2IP	3	['Peak_4388', 'Peak_4389', 'Peak_4390']
DACH1	2	['Peak_1169', 'Peak_1168']	DOWN
DAOA	1	['Peak_1210']
DAPK1	7	['Peak_4311', 'Peak_4312', 'Peak_4313', 'Peak_4314', 'Peak_4315', 'Peak_4316', 'Peak_4317']	UP
DAPL1	2	['Peak_2081', 'Peak_2082']
DARS	5	['Peak_2049', 'Peak_2048', 'Peak_2047', 'Peak_2046', 'Peak_2045']	UP
DBC1	6	['Peak_4387', 'Peak_4386', 'Peak_4385', 'Peak_4384', 'Peak_4383', 'Peak_4382']	UP
DBX1	7	['Peak_701', 'Peak_700', 'Peak_699', 'Peak_698', 'Peak_697', 'Peak_696', 'Peak_695']
DCAF12L1	1	['Peak_4490']
DCAF17	1	['Peak_2106']
DCAF5	1	['Peak_1305']
DCBLD2	2	['Peak_2704', 'Peak_2703']	ND
DCC	1	['Peak_1787']	ND
DCLK1	5	['Peak_1120', 'Peak_1119', 'Peak_1118', 'Peak_1117', 'Peak_1116']	UP
DCLK2	2	['Peak_3092', 'Peak_3093']	ND
DCN	1	['Peak_1004']	ND
DCP2	5	['Peak_3305', 'Peak_3306', 'Peak_3307', 'Peak_3308', 'Peak_3309']	ND
DCPS	2	['Peak_836', 'Peak_837']	ND
DCT	2	['Peak_1197', 'Peak_1196']	ND
DCTD	2	['Peak_3130', 'Peak_3129']	DOWN
DCX	2	['Peak_4475', 'Peak_4474']	UP
DDAH1	3	['Peak_139', 'Peak_138', 'Peak_137']	DOWN
DDHD1	5	['Peak_1276', 'Peak_1275', 'Peak_1274', 'Peak_1273', 'Peak_1272']
DDI1	1	['Peak_794']
DDIT4L	2	['Peak_3019', 'Peak_3018']
DDN	1	['Peak_931']	ND
DDOST	1	['Peak_37']	DOWN
DDX1	2	['Peak_1880', 'Peak_1881']	ND
DDX10	2	['Peak_803', 'Peak_804']	DOWN
DDX18	1	['Peak_2024']	DOWN
DDX20	3	['Peak_186', 'Peak_187', 'Peak_188']
DDX27	2	['Peak_2367', 'Peak_2368']	ND
DDX3X	1	['Peak_4449']	ND
DDX47	1	['Peak_878']	DOWN
DDX50	1	['Peak_535']	ND
DDX51	1	['Peak_1075']	ND
DDX53	1	['Peak_4434']
DDX60L	1	['Peak_3117']
DEAF1	1	['Peak_656']	ND
DEFB1	2	['Peak_3956', 'Peak_3955']	ND
DEFB108B	1	['Peak_751']
DEFB118	1	['Peak_2315']
DEFB119	1	['Peak_2315']
DEFB133	2	['Peak_3506', 'Peak_3505']
DEGS1	1	['Peak_346']	ND
DEK	1	['Peak_3464']	ND
DENND1A	1	['Peak_4391']	ND
DEPDC1B	1	['Peak_3226']
DEPDC5	1	['Peak_2500']	ND
DERL1	2	['Peak_4152', 'Peak_4151']	DOWN
DET1	1	['Peak_1463']	UP
DGCR6	3	['Peak_2468', 'Peak_2469', 'Peak_2470']
DGKB	3	['Peak_3729', 'Peak_3728', 'Peak_3727']	ND
DGKD	1	['Peak_2250']	UP
DGKG	1	['Peak_2855']	ND
DGUOK	1	['Peak_1977']	DOWN
DHCR24	1	['Peak_79']	ND
DHFR	1	['Peak_3271']	UP
DHFRL1	4	['Peak_2701', 'Peak_2700', 'Peak_2699', 'Peak_2698']
DHRS13	1	['Peak_1652']
DHRS3	4	['Peak_16', 'Peak_15', 'Peak_14', 'Peak_13']	ND
DHX15	2	['Peak_2914', 'Peak_2913']	ND
DHX30	1	['Peak_2612']	ND
DHX40	1	['Peak_1694']	ND
DIAPH2	1	['Peak_4469']	ND
DIAPH3	2	['Peak_1154', 'Peak_1153']	ND
DICER1	1	['Peak_1333']	ND
DIO2	2	['Peak_1316', 'Peak_1315']	UP
DIP2C	1	['Peak_400']	ND
DIRAS2	3	['Peak_4322', 'Peak_4321', 'Peak_4320']	ND
DIS3L	1	['Peak_1431']
DISC1	4	['Peak_359', 'Peak_360', 'Peak_361', 'Peak_362']	ND
DISP1	1	['Peak_343']
DKK1	2	['Peak_498', 'Peak_499']	DOWN
DKK2	1	['Peak_3025']	DOWN
DKK3	1	['Peak_677']	UP
DLC1	1	['Peak_3963']	DOWN
DLEU1	1	['Peak_1144']	DOWN
DLG1	2	['Peak_2880', 'Peak_2879']	ND
DLG2	2	['Peak_766', 'Peak_765']	ND
DLG3	1	['Peak_4463']	DOWN
DLG5	1	['Peak_550']	DOWN
DLGAP1	1	['Peak_1750']	ND
DLGAP2	5	['Peak_3949', 'Peak_3950', 'Peak_3951', 'Peak_3952', 'Peak_3953']	UP
DLGAP4	1	['Peak_2320']	ND
DLK1	2	['Peak_1341', 'Peak_1342']	ND
DLX2	2	['Peak_2108', 'Peak_2107']	ND
DMBX1	2	['Peak_74', 'Peak_75']
DMD	1	['Peak_4438']	DOWN
DMRT1	2	['Peak_4185', 'Peak_4186']	ND
DMRT2	10	['Peak_4187', 'Peak_4188', 'Peak_4189', 'Peak_4190', 'Peak_4191', 'Peak_4192', 'Peak_4193', 'Peak_4194', 'Peak_4195', 'Peak_4196']
DMRT3	1	['Peak_4187']
DMRTA1	2	['Peak_4226', 'Peak_4227']
DMRTA2	1	['Peak_77']
DNAH10	2	['Peak_1066', 'Peak_1067']
DNAH17	1	['Peak_1729']	UP
DNAH5	2	['Peak_3159', 'Peak_3158']
DNAH9	2	['Peak_1640', 'Peak_1641']	ND
DNAI1	1	['Peak_4242']	ND
DNAJB6	1	['Peak_3942']	DOWN
DNAJB8	1	['Peak_2746']
DNAJC15	9	['Peak_1128', 'Peak_1129', 'Peak_1130', 'Peak_1131', 'Peak_1132', 'Peak_1133', 'Peak_1134', 'Peak_1135', 'Peak_1136']	ND
DNAJC21	1	['Peak_3182']
DNAJC25	1	['Peak_4366']
DNAJC27	1	['Peak_1903']
DNASE2B	2	['Peak_133', 'Peak_134']	ND
DNER	3	['Peak_2246', 'Peak_2245', 'Peak_2244']
DNM3	7	['Peak_259', 'Peak_260', 'Peak_261', 'Peak_262', 'Peak_263', 'Peak_264', 'Peak_265']	ND
DNMT3A	3	['Peak_1906', 'Peak_1905', 'Peak_1904']	DOWN
DNTTIP1	1	['Peak_2343']
DOCK1	2	['Peak_650', 'Peak_651']	ND
DOCK10	7	['Peak_2225', 'Peak_2224', 'Peak_2223', 'Peak_2222', 'Peak_2221', 'Peak_2220', 'Peak_2219']	ND
DOCK11	1	['Peak_4485']
DOCK2	2	['Peak_3403', 'Peak_3404']	ND
DOCK3	1	['Peak_2614']	ND
DOCK5	1	['Peak_3982']	UP
DOCK8	1	['Peak_4184']
DOCK9	1	['Peak_1203']	UP
DOK6	1	['Peak_1805']
DOPEY2	1	['Peak_2446']	ND
DPH5	3	['Peak_176', 'Peak_175', 'Peak_174']	UP
DPH6	3	['Peak_1375', 'Peak_1374', 'Peak_1373']
DPP4	1	['Peak_2090']	ND
DPP6	2	['Peak_3938', 'Peak_3939']	UP
DPP7	1	['Peak_4414']
DPY19L1	1	['Peak_3775']	DOWN
DPY19L2	1	['Peak_948']
DPYD	5	['Peak_170', 'Peak_169', 'Peak_168', 'Peak_167', 'Peak_166']	ND
DPYSL2	2	['Peak_3983', 'Peak_3984']	ND
DPYSL3	4	['Peak_3370', 'Peak_3369', 'Peak_3368', 'Peak_3367']	ND
DRD1	4	['Peak_3416', 'Peak_3415', 'Peak_3414', 'Peak_3413']	UP
DRD4	1	['Peak_656']	ND
DRGX	1	['Peak_489']
DSCAM	2	['Peak_2455', 'Peak_2454']	UP
DSEL	6	['Peak_1804', 'Peak_1803', 'Peak_1802', 'Peak_1801', 'Peak_1800', 'Peak_1799']
DST	3	['Peak_3520', 'Peak_3519', 'Peak_3518']	ND
DTL	1	['Peak_322']	ND
DTNBP1	7	['Peak_3458', 'Peak_3457', 'Peak_3456', 'Peak_3455', 'Peak_3454', 'Peak_3453', 'Peak_3452']
DUPD1	1	['Peak_541']
DUSP10	2	['Peak_342', 'Peak_341']	ND
DUSP12	1	['Peak_237']	ND
DUSP21	1	['Peak_4452']	ND
DUSP4	3	['Peak_3994', 'Peak_3993', 'Peak_3992']	DOWN
DUSP6	3	['Peak_1001', 'Peak_1000', 'Peak_999']	DOWN
DYNC1I1	1	['Peak_3872']	DOWN
DYNLL2	1	['Peak_1692']
DYNLRB2	3	['Peak_1587', 'Peak_1588', 'Peak_1589']
DYRK2	5	['Peak_965', 'Peak_966', 'Peak_967', 'Peak_968', 'Peak_969']	ND
DYSF	2	['Peak_1975', 'Peak_1976']	UP
E2F6	1	['Peak_1870']	DOWN
E2F7	1	['Peak_986']
E2F8	2	['Peak_694', 'Peak_693']	ND
EBF1	7	['Peak_3391', 'Peak_3390', 'Peak_3389', 'Peak_3388', 'Peak_3387', 'Peak_3386', 'Peak_3385']
ECI2	6	['Peak_3432', 'Peak_3431', 'Peak_3430', 'Peak_3429', 'Peak_3428', 'Peak_3427']
ECT2L	1	['Peak_3624']
EDAR	1	['Peak_2017']	ND
EDEM1	2	['Peak_2547', 'Peak_2548']	ND
EDEM3	1	['Peak_288']	ND
EDIL3	1	['Peak_3275']	ND
EDNRB	7	['Peak_1186', 'Peak_1185', 'Peak_1184', 'Peak_1183', 'Peak_1182', 'Peak_1181', 'Peak_1180']	ND
EEA1	2	['Peak_1007', 'Peak_1006']	ND
EEF2K	1	['Peak_1527']
EEFSEC	1	['Peak_2746']
EEPD1	1	['Peak_3776']
EFCAB1	4	['Peak_4032', 'Peak_4031', 'Peak_4030', 'Peak_4029']	ND
EFCAB10	2	['Peak_3878', 'Peak_3877']
EFCAB11	1	['Peak_1331']
EFHB	1	['Peak_2566']
EFHC1	2	['Peak_3509', 'Peak_3510']	UP
EFHD2	1	['Peak_18']	UP
EFNA5	5	['Peak_3302', 'Peak_3301', 'Peak_3300', 'Peak_3299', 'Peak_3298']	ND
EFNB2	1	['Peak_1210']	UP
EGFL6	1	['Peak_4425']	ND
EGFR	1	['Peak_3804']	DOWN
EGLN3	3	['Peak_1245', 'Peak_1244', 'Peak_1243']	ND
EHBP1	1	['Peak_1961']	ND
EHHADH	1	['Peak_2852']	UP
EID1	1	['Peak_1390']	ND
EIF1B	1	['Peak_2601']	UP
EIF2A	2	['Peak_2789', 'Peak_2790']
EIF2B2	1	['Peak_1311']	ND
EIF3E	1	['Peak_4127']	ND
EIF3M	1	['Peak_717']	ND
EIF4E	2	['Peak_3017', 'Peak_3016']	ND
EIF4E3	4	['Peak_2660', 'Peak_2659', 'Peak_2658', 'Peak_2657']
EIF5B	1	['Peak_1995']	DOWN
ELAVL2	2	['Peak_4229', 'Peak_4228']	UP
ELF1	1	['Peak_1126']	ND
ELFN1	2	['Peak_3711', 'Peak_3712']
ELFN2	2	['Peak_2516', 'Peak_2515']
ELK3	1	['Peak_1016']	DOWN
ELMO1	8	['Peak_3784', 'Peak_3783', 'Peak_3782', 'Peak_3781', 'Peak_3780', 'Peak_3779', 'Peak_3778', 'Peak_3777']	UP
ELMO2	1	['Peak_2345']	DOWN
ELN	1	['Peak_3827']	DOWN
ELTD1	4	['Peak_122', 'Peak_121', 'Peak_120', 'Peak_119']	ND
EMC1	1	['Peak_29']
EMC10	1	['Peak_1852']
EMC2	2	['Peak_4127', 'Peak_4128']
EMC8	1	['Peak_1605']
EMCN	2	['Peak_3020', 'Peak_3019']	ND
EMID1	2	['Peak_2496', 'Peak_2497']	ND
EMILIN2	1	['Peak_1747']	ND
EMILIN3	1	['Peak_2333']
EML1	1	['Peak_1338']	ND
EML4	1	['Peak_1935']	DOWN
EMP1	4	['Peak_880', 'Peak_881', 'Peak_882', 'Peak_883']	ND
EMP2	1	['Peak_1506']	DOWN
EMR1	1	['Peak_1818']	ND
EN1	1	['Peak_2025']	DOWN
ENAH	2	['Peak_348', 'Peak_347']	UP
ENC1	8	['Peak_3256', 'Peak_3255', 'Peak_3254', 'Peak_3253', 'Peak_3252', 'Peak_3251', 'Peak_3250', 'Peak_3249']	ND
ENDOD1	1	['Peak_784']	DOWN
ENGASE	1	['Peak_1730']	UP
ENHO	1	['Peak_4242']
ENO3	1	['Peak_1628']	UP
ENO4	2	['Peak_620', 'Peak_621']
ENOPH1	2	['Peak_3002', 'Peak_3003']	ND
ENOX1	10	['Peak_1137', 'Peak_1136', 'Peak_1135', 'Peak_1134', 'Peak_1133', 'Peak_1132', 'Peak_1131', 'Peak_1130', 'Peak_1129', 'Peak_1128']	DOWN
ENPEP	1	['Peak_3032']	ND
ENPP1	2	['Peak_3599', 'Peak_3600']	UP
ENPP6	1	['Peak_3131']
ENSG00000134602	1	['Peak_4492']
ENSG00000145965	1	['Peak_3426']
ENSG00000148123	2	['Peak_4340', 'Peak_4341']
ENSG00000166329	2	['Peak_1690', 'Peak_1689']
ENSG00000170091	1	['Peak_3412']
ENSG00000182319	3	['Peak_3959', 'Peak_3958', 'Peak_3957']
ENSG00000198064	2	['Peak_1539', 'Peak_1538']
ENSG00000213121	3	['Peak_3658', 'Peak_3659', 'Peak_3660']
ENSG00000228144	3	['Peak_959', 'Peak_958', 'Peak_957']
ENSG00000234469	1	['Peak_4423']
ENSG00000255168	4	['Peak_214', 'Peak_215', 'Peak_216', 'Peak_217']
ENSG00000256646	1	['Peak_3791']
ENSG00000257062	1	['Peak_895']
ENSG00000258724	1	['Peak_3961']
ENSG00000259132	1	['Peak_1224']
ENSG00000261833	1	['Peak_1579']
ENSG00000267561	3	['Peak_143', 'Peak_144', 'Peak_145']
ENSG00000267740	2	['Peak_1817', 'Peak_1816']
ENSG00000267748	1	['Peak_1841']
ENSG00000268864	1	['Peak_1854']
ENSG00000269690	2	['Peak_300', 'Peak_301']
ENSG00000271079	1	['Peak_3933']
ENSG00000271092	2	['Peak_164', 'Peak_165']
EP400	1	['Peak_1075']	ND
EPAS1	8	['Peak_1942', 'Peak_1943', 'Peak_1944', 'Peak_1945', 'Peak_1946', 'Peak_1947', 'Peak_1948', 'Peak_1949']
EPB41L1	3	['Peak_2318', 'Peak_2319', 'Peak_2320']	UP
EPB41L4A	1	['Peak_3304']	ND
EPB41L4B	1	['Peak_4362']	UP
EPC1	2	['Peak_457', 'Peak_456']
EPC2	1	['Peak_2072']
EPCAM	2	['Peak_1950', 'Peak_1951']	ND
EPGN	1	['Peak_2977']
EPHA2	1	['Peak_22']	DOWN
EPHA3	2	['Peak_2696', 'Peak_2697']	DOWN
EPHA4	8	['Peak_2208', 'Peak_2207', 'Peak_2206', 'Peak_2205', 'Peak_2204', 'Peak_2203', 'Peak_2202', 'Peak_2201']	ND
EPHA5	2	['Peak_2964', 'Peak_2963']	ND
EPHA7	6	['Peak_3560', 'Peak_3559', 'Peak_3558', 'Peak_3557', 'Peak_3556', 'Peak_3555']	UP
EPHB1	1	['Peak_2752']	UP
EPHB2	2	['Peak_41', 'Peak_42']	ND
EPM2A	1	['Peak_3642']	UP
EPS8	1	['Peak_887']	ND
EPYC	1	['Peak_1003']	ND
EQTN	1	['Peak_4232']
ERBB4	1	['Peak_2190']	DOWN
ERC2	2	['Peak_2623', 'Peak_2622']	ND
ERCC3	3	['Peak_2033', 'Peak_2032', 'Peak_2031']	ND
ERCC4	1	['Peak_1513']	ND
ERCC5	1	['Peak_1208']	ND
ERCC6L2	1	['Peak_4330']
ERG	3	['Peak_2449', 'Peak_2448', 'Peak_2447']	ND
ERGIC1	1	['Peak_3409']
ERGIC2	4	['Peak_914', 'Peak_913', 'Peak_912', 'Peak_911']	DOWN
ERI1	1	['Peak_3960']
ERLIN1	1	['Peak_576']	DOWN
ERMN	1	['Peak_2078']
ERMP1	2	['Peak_4200', 'Peak_4199']	ND
ERN1	1	['Peak_1700']	ND
ERRFI1	1	['Peak_7']
ERVFRD-1	1	['Peak_3442']
ESCO2	1	['Peak_3985']
ESM1	4	['Peak_3209', 'Peak_3208', 'Peak_3207', 'Peak_3206']	ND
ESR1	2	['Peak_3656', 'Peak_3657']	ND
ESRRB	1	['Peak_1313']	ND
ESRRG	1	['Peak_332']	UP
ETAA1	1	['Peak_1968']	ND
ETNPPL	3	['Peak_3030', 'Peak_3029', 'Peak_3028']
ETS1	5	['Peak_849', 'Peak_848', 'Peak_847', 'Peak_846', 'Peak_845']	ND
ETS2	3	['Peak_2450', 'Peak_2451', 'Peak_2452']	UP
ETV1	5	['Peak_3729', 'Peak_3728', 'Peak_3727', 'Peak_3726', 'Peak_3725']	DOWN
ETV5	1	['Peak_2855']	ND
EVA1A	1	['Peak_1979']
EVC	2	['Peak_2889', 'Peak_2890']	ND
EVC2	1	['Peak_2888']
EVL	1	['Peak_1338']	ND
EVX2	1	['Peak_2119']
EXO1	5	['Peak_382', 'Peak_383', 'Peak_384', 'Peak_385', 'Peak_386']	ND
EXOC2	1	['Peak_3421']	DOWN
EXOC4	1	['Peak_3927']
EXOSC2	1	['Peak_4403']	ND
EXOSC6	1	['Peak_1575']
EXPH5	1	['Peak_803']	ND
EXT1	1	['Peak_4140']	DOWN
EXT2	1	['Peak_732']	DOWN
EXTL1	1	['Peak_47']	ND
EXTL2	1	['Peak_173']	DOWN
EXTL3	1	['Peak_3990']	DOWN
EYA1	4	['Peak_4076', 'Peak_4075', 'Peak_4074', 'Peak_4073']	ND
EYA2	9	['Peak_2346', 'Peak_2347', 'Peak_2348', 'Peak_2349', 'Peak_2350', 'Peak_2351', 'Peak_2352', 'Peak_2353', 'Peak_2354']	UP
EYA4	11	['Peak_3602', 'Peak_3603', 'Peak_3604', 'Peak_3605', 'Peak_3606', 'Peak_3607', 'Peak_3608', 'Peak_3609', 'Peak_3610', 'Peak_3611', 'Peak_3612']	DOWN
EYS	1	['Peak_3522']
EZR	1	['Peak_3672']	ND
F3	2	['Peak_163', 'Peak_162']	ND
FAAH	2	['Peak_74', 'Peak_75']	ND
FAAH2	1	['Peak_4459']
FABP1	1	['Peak_1993']	ND
FABP2	1	['Peak_3050']	ND
FABP7	1	['Peak_3594']	ND
FAF1	1	['Peak_77']	ND
FAIM	1	['Peak_2760']	ND
FAM105B	2	['Peak_3160', 'Peak_3161']
FAM107A	1	['Peak_2627']
FAM110B	7	['Peak_4040', 'Peak_4041', 'Peak_4042', 'Peak_4043', 'Peak_4044', 'Peak_4045', 'Peak_4046']	DOWN
FAM120B	1	['Peak_3704']
FAM122B	1	['Peak_4497']
FAM124B	2	['Peak_2218', 'Peak_2217']	ND
FAM127A	5	['Peak_4498', 'Peak_4499', 'Peak_4500', 'Peak_4501', 'Peak_4502']	ND
FAM134B	1	['Peak_3168']	ND
FAM154A	3	['Peak_4222', 'Peak_4221', 'Peak_4220']
FAM155A	5	['Peak_1215', 'Peak_1214', 'Peak_1213', 'Peak_1212', 'Peak_1211']	UP
FAM155B	1	['Peak_4462']	ND
FAM163A	1	['Peak_273']	UP
FAM169A	2	['Peak_3258', 'Peak_3257']	ND
FAM170A	1	['Peak_3316']
FAM171A1	1	['Peak_427']	DOWN
FAM172A	1	['Peak_3283']	UP
FAM173B	4	['Peak_3156', 'Peak_3155', 'Peak_3154', 'Peak_3153']
FAM174A	1	['Peak_3289']
FAM174B	1	['Peak_1465']	UP
FAM189A1	1	['Peak_1360']
FAM189A2	1	['Peak_4271']
FAM197Y1	1	['Peak_4517']
FAM198B	1	['Peak_3107']
FAM19A1	2	['Peak_2650', 'Peak_2651']
FAM19A2	1	['Peak_944']
FAM19A5	3	['Peak_2530', 'Peak_2531', 'Peak_2532']
FAM20A	3	['Peak_1714', 'Peak_1713', 'Peak_1712']
FAM20B	1	['Peak_272']	ND
FAM3C	2	['Peak_3908', 'Peak_3907']	ND
FAM3D	2	['Peak_2628', 'Peak_2627']
FAM49A	4	['Peak_1885', 'Peak_1884', 'Peak_1883', 'Peak_1882']	UP
FAM50B	1	['Peak_3426']	ND
FAM53A	1	['Peak_2884']
FAM5B	1	['Peak_268']	ND
FAM5C	1	['Peak_292']	DOWN
FAM63A	1	['Peak_222']	ND
FAM64A	1	['Peak_1632']	UP
FAM69A	1	['Peak_157']	UP
FAM71D	2	['Peak_1294', 'Peak_1295']
FAM83D	2	['Peak_2329', 'Peak_2330']
FAM84B	1	['Peak_4156']
FAM9A	1	['Peak_4421']
FAM9B	2	['Peak_4422', 'Peak_4421']
FANCC	5	['Peak_4329', 'Peak_4328', 'Peak_4327', 'Peak_4326', 'Peak_4325']	ND
FANK1	3	['Peak_647', 'Peak_648', 'Peak_649']
FAR2	6	['Peak_909', 'Peak_910', 'Peak_911', 'Peak_912', 'Peak_913', 'Peak_914']	UP
FARS2	4	['Peak_3434', 'Peak_3435', 'Peak_3436', 'Peak_3437']	ND
FARSB	1	['Peak_2210']
FAT1	3	['Peak_3136', 'Peak_3135', 'Peak_3134']	ND
FAT3	1	['Peak_778']
FAT4	4	['Peak_3061', 'Peak_3062', 'Peak_3063', 'Peak_3064']	DOWN
FBLN1	1	['Peak_2528']	DOWN
FBLN7	1	['Peak_2019']
FBN1	1	['Peak_1389']	ND
FBN2	2	['Peak_3346', 'Peak_3345']	DOWN
FBXL14	1	['Peak_864']	ND
FBXL2	1	['Peak_2592']	UP
FBXL22	1	['Peak_1429']
FBXL5	1	['Peak_2906']	UP
FBXL7	6	['Peak_3162', 'Peak_3163', 'Peak_3164', 'Peak_3165', 'Peak_3166', 'Peak_3167']	UP
FBXO11	2	['Peak_1953', 'Peak_1952']	ND
FBXO15	1	['Peak_1809']
FBXO31	8	['Peak_1618', 'Peak_1617', 'Peak_1616', 'Peak_1615', 'Peak_1614', 'Peak_1613', 'Peak_1612', 'Peak_1611']	ND
FBXO32	1	['Peak_4153']
FBXO7	2	['Peak_2501', 'Peak_2502']	ND
FBXW4	1	['Peak_580']	UP
FCGR2B	1	['Peak_236']	ND
FCRLA	1	['Peak_236']
FCRLB	1	['Peak_237']
FDX1	1	['Peak_806']	ND
FEM1B	1	['Peak_1438']	ND
FER	2	['Peak_3301', 'Peak_3302']	ND
FER1L6	2	['Peak_4154', 'Peak_4155']
FERD3L	2	['Peak_3743', 'Peak_3742']
FERMT1	2	['Peak_2287', 'Peak_2286']	DOWN
FERMT2	2	['Peak_1273', 'Peak_1272']	DOWN
FEZ1	1	['Peak_834']	ND
FEZF2	2	['Peak_2632', 'Peak_2631']	ND
FGD4	3	['Peak_919', 'Peak_920', 'Peak_921']
FGD6	1	['Peak_1015']	ND
FGF1	1	['Peak_3357']	ND
FGF10	1	['Peak_3199']
FGF12	2	['Peak_2870', 'Peak_2869']	ND
FGF14	1	['Peak_1207']	ND
FGF20	1	['Peak_3965']	ND
FGF5	2	['Peak_2999', 'Peak_3000']	ND
FGF7	6	['Peak_1391', 'Peak_1392', 'Peak_1393', 'Peak_1394', 'Peak_1395', 'Peak_1396']	ND
FGF8	1	['Peak_580']	ND
FGF9	5	['Peak_1076', 'Peak_1077', 'Peak_1078', 'Peak_1079', 'Peak_1080']	ND
FGFR2	8	['Peak_637', 'Peak_636', 'Peak_635', 'Peak_634', 'Peak_633', 'Peak_632', 'Peak_631', 'Peak_630']	UP
FGFR4	2	['Peak_3417', 'Peak_3418']	UP
FGGY	12	['Peak_85', 'Peak_86', 'Peak_87', 'Peak_88', 'Peak_89', 'Peak_90', 'Peak_91', 'Peak_92', 'Peak_93', 'Peak_94', 'Peak_95', 'Peak_96']	UP
FH	1	['Peak_381']	ND
FHIT	2	['Peak_2630', 'Peak_2629']	ND
FHL2	2	['Peak_2009', 'Peak_2008']	ND
FHOD3	1	['Peak_1773']	ND
FIGN	2	['Peak_2095', 'Peak_2094']
FILIP1L	1	['Peak_2705']	ND
FITM2	2	['Peak_2341', 'Peak_2340']
FKBP1A	2	['Peak_2274', 'Peak_2273']	DOWN
FLRT2	4	['Peak_1325', 'Peak_1326', 'Peak_1327', 'Peak_1328']
FLVCR2	1	['Peak_1312']	UP
FMN1	5	['Peak_1368', 'Peak_1367', 'Peak_1366', 'Peak_1365', 'Peak_1364']
FMN2	2	['Peak_379', 'Peak_380']
FMNL2	1	['Peak_2075']
FMO3	3	['Peak_256', 'Peak_257', 'Peak_258']	ND
FMR1	2	['Peak_4508', 'Peak_4509']	UP
FN1	1	['Peak_2192']	ND
FNBP1	1	['Peak_4395']	ND
FNBP1L	3	['Peak_159', 'Peak_160', 'Peak_161']	ND
FNBP4	2	['Peak_738', 'Peak_737']	ND
FNDC3A	1	['Peak_1142']	DOWN
FNDC3B	2	['Peak_2820', 'Peak_2821']	DOWN
FOCAD	2	['Peak_4224', 'Peak_4225']
FOLR4	1	['Peak_779']
FOXA1	2	['Peak_1249', 'Peak_1248']	ND
FOXA2	5	['Peak_2309', 'Peak_2308', 'Peak_2307', 'Peak_2306', 'Peak_2305']	UP
FOXB1	2	['Peak_1418', 'Peak_1419']	ND
FOXC1	1	['Peak_3423']	DOWN
FOXD1	1	['Peak_3248']	DOWN
FOXD4	2	['Peak_4183', 'Peak_4182']
FOXD4L1	3	['Peak_2020', 'Peak_2021', 'Peak_2022']
FOXD4L3	2	['Peak_4269', 'Peak_4270']
FOXD4L4	1	['Peak_4267']
FOXD4L5	1	['Peak_4267']
FOXD4L6	8	['Peak_4266', 'Peak_4265', 'Peak_4264', 'Peak_4263', 'Peak_4262', 'Peak_4261', 'Peak_4260', 'Peak_4259']
FOXF1	5	['Peak_1606', 'Peak_1607', 'Peak_1608', 'Peak_1609', 'Peak_1610']	UP
FOXF2	1	['Peak_3422']	DOWN
FOXG1	2	['Peak_1235', 'Peak_1236']	ND
FOXI1	2	['Peak_3403', 'Peak_3404']	UP
FOXJ3	1	['Peak_71']	ND
FOXK1	2	['Peak_3715', 'Peak_3716']
FOXL1	8	['Peak_1611', 'Peak_1612', 'Peak_1613', 'Peak_1614', 'Peak_1615', 'Peak_1616', 'Peak_1617', 'Peak_1618']	ND
FOXN2	2	['Peak_1952', 'Peak_1953']	UP
FOXN3	1	['Peak_1331']	DOWN
FOXO1	2	['Peak_1125', 'Peak_1124']	UP
FOXO3	2	['Peak_3570', 'Peak_3571']	UP
FOXP1	4	['Peak_2660', 'Peak_2659', 'Peak_2658', 'Peak_2657']
FOXP2	2	['Peak_3890', 'Peak_3891']
FOXQ1	2	['Peak_3421', 'Peak_3422']
FRAS1	1	['Peak_2990']	ND
FREM1	1	['Peak_4210']
FRG1	4	['Peak_3137', 'Peak_3138', 'Peak_3139', 'Peak_3140']
FRG2C	1	['Peak_2665']
FRK	2	['Peak_3590', 'Peak_3589']	ND
FRMD3	1	['Peak_4297']
FRMD4A	8	['Peak_426', 'Peak_425', 'Peak_424', 'Peak_423', 'Peak_422', 'Peak_421', 'Peak_420', 'Peak_419']	DOWN
FRMD4B	4	['Peak_2655', 'Peak_2654', 'Peak_2653', 'Peak_2652']	ND
FRMD5	1	['Peak_1386']
FRMD6	4	['Peak_1268', 'Peak_1269', 'Peak_1270', 'Peak_1271']
FRMD8	2	['Peak_745', 'Peak_746']	ND
FRRS1	2	['Peak_172', 'Peak_171']
FRRS1L	1	['Peak_4362']
FRY	4	['Peak_1107', 'Peak_1108', 'Peak_1109', 'Peak_1110']	UP
FSCB	3	['Peak_1261', 'Peak_1260', 'Peak_1259']
FSCN1	1	['Peak_3718']
FSHB	1	['Peak_712']	ND
FSIP2	7	['Peak_2137', 'Peak_2138', 'Peak_2139', 'Peak_2140', 'Peak_2141', 'Peak_2142', 'Peak_2143']
FST	2	['Peak_3203', 'Peak_3204']	DOWN
FSTL4	2	['Peak_3350', 'Peak_3349']	UP
FSTL5	1	['Peak_3108']
FTCDNL1	2	['Peak_2158', 'Peak_2157']
FTHL17	1	['Peak_4437']
FTMT	1	['Peak_3318']
FTO	1	['Peak_1550']	UP
FUBP3	3	['Peak_4400', 'Peak_4401', 'Peak_4402']	ND
FUNDC1	1	['Peak_4452']
FUT10	5	['Peak_4002', 'Peak_4001', 'Peak_4000', 'Peak_3999', 'Peak_3998']
FUT3	2	['Peak_1817', 'Peak_1816']	ND
FUT9	1	['Peak_3561']	ND
FYB	1	['Peak_3194']	ND
FYN	2	['Peak_3578', 'Peak_3577']	DOWN
FZD1	1	['Peak_3858']	DOWN
FZD3	2	['Peak_3989', 'Peak_3990']	ND
FZD6	3	['Peak_4119', 'Peak_4120', 'Peak_4121']	DOWN
FZD8	6	['Peak_475', 'Peak_474', 'Peak_473', 'Peak_472', 'Peak_471', 'Peak_470']	ND
G2E3	1	['Peak_1237']
G3BP1	1	['Peak_3378']	ND
G3BP2	1	['Peak_2984']	ND
G6PC3	1	['Peak_1670']	ND
GAA	1	['Peak_1731']	UP
GABBR2	3	['Peak_4334', 'Peak_4333', 'Peak_4332']	ND
GABRA3	2	['Peak_4515', 'Peak_4514']	ND
GABRB3	1	['Peak_1355']	ND
GABRE	2	['Peak_4513', 'Peak_4512']
GABRP	2	['Peak_3405', 'Peak_3406']	ND
GABRQ	3	['Peak_4514', 'Peak_4515', 'Peak_4516']	ND
GABRR1	2	['Peak_3548', 'Peak_3547']	ND
GABRR2	2	['Peak_3548', 'Peak_3547']	ND
GAD1	1	['Peak_2104']	UP
GAD2	1	['Peak_444']	ND
GADD45A	3	['Peak_107', 'Peak_108', 'Peak_109']	UP
GADD45G	4	['Peak_4319', 'Peak_4320', 'Peak_4321', 'Peak_4322']	UP
GADL1	4	['Peak_2591', 'Peak_2590', 'Peak_2589', 'Peak_2588']
GALC	1	['Peak_1329']	UP
GALK2	1	['Peak_1391']	ND
GALNT14	1	['Peak_1911']	ND
GALNT15	2	['Peak_2563', 'Peak_2564']
GALNT18	2	['Peak_676', 'Peak_675']
GALNT2	1	['Peak_354']	DOWN
GALNT7	1	['Peak_3121']	ND
GALR1	1	['Peak_1811']	ND
GANC	1	['Peak_1384']
GAP43	1	['Peak_2734']	ND
GAS1	13	['Peak_4314', 'Peak_4313', 'Peak_4312', 'Peak_4311', 'Peak_4310', 'Peak_4309', 'Peak_4308', 'Peak_4307', 'Peak_4306', 'Peak_4305', 'Peak_4304', 'Peak_4303', 'Peak_4302']	ND
GAS2L2	1	['Peak_1662']
GAS2L3	1	['Peak_1025']
GAS6	1	['Peak_1220']
GAS7	1	['Peak_1638']	ND
GATA5	1	['Peak_2397']
GBF1	2	['Peak_581', 'Peak_582']	ND
GBP1	2	['Peak_152', 'Peak_151']	ND
GBP2	2	['Peak_152', 'Peak_151']	UP
GCA	3	['Peak_2091', 'Peak_2092', 'Peak_2093']	UP
GCC2	2	['Peak_2014', 'Peak_2015']	ND
GCFC2	1	['Peak_1980']
GCH1	1	['Peak_1277']	ND
GCNT1	2	['Peak_4278', 'Peak_4279']	ND
GCNT3	2	['Peak_1416', 'Peak_1417']	ND
GCNT4	3	['Peak_3259', 'Peak_3258', 'Peak_3257']	ND
GCOM1	1	['Peak_1408']
GDF10	2	['Peak_485', 'Peak_484']	ND
GDF6	1	['Peak_4098']
GDNF	4	['Peak_3192', 'Peak_3191', 'Peak_3190', 'Peak_3189']	DOWN
GDPD4	1	['Peak_759']
GET4	1	['Peak_3710']
GFPT1	2	['Peak_1973', 'Peak_1972']	DOWN
GFRA1	1	['Peak_619']	DOWN
GFRAL	1	['Peak_3513']
GGH	1	['Peak_4056']	ND
GGT2	2	['Peak_2475', 'Peak_2474']
GGTLC2	1	['Peak_2477']	ND
GGTLC3	2	['Peak_2472', 'Peak_2471']
GHRHR	1	['Peak_3772']	ND
GHSR	2	['Peak_2821', 'Peak_2820']	ND
GIN1	1	['Peak_3292']	UP
GINS2	1	['Peak_1605']	ND
GIT2	2	['Peak_1041', 'Peak_1040']	ND
GJA1	1	['Peak_3593']	DOWN
GJA10	1	['Peak_3549']
GJB5	1	['Peak_62']	ND
GK2	5	['Peak_2998', 'Peak_2997', 'Peak_2996', 'Peak_2995', 'Peak_2994']	ND
GK5	1	['Peak_2769']
GKN1	1	['Peak_1971']	ND
GKN2	2	['Peak_1971', 'Peak_1970']
GLI2	2	['Peak_2028', 'Peak_2029']	DOWN
GLI3	4	['Peak_3791', 'Peak_3790', 'Peak_3789', 'Peak_3788']	DOWN
GLOD4	1	['Peak_1621']	UP
GLRX3	1	['Peak_653']	ND
GLRX5	1	['Peak_1334']	ND
GLT1D1	1	['Peak_1074']
GLUD1	1	['Peak_554']	ND
GLUL	4	['Peak_284', 'Peak_283', 'Peak_282', 'Peak_281']	DOWN
GMDS	2	['Peak_3424', 'Peak_3423']	DOWN
GMNC	1	['Peak_2868']
GMPR	3	['Peak_3459', 'Peak_3460', 'Peak_3461']	UP
GNA12	1	['Peak_3714']	ND
GNA14	1	['Peak_4280']	ND
GNAI1	2	['Peak_3834', 'Peak_3835']	ND
GNAL	3	['Peak_1755', 'Peak_1756', 'Peak_1757']	ND
GNAS	1	['Peak_2391']	ND
GNAT3	2	['Peak_3837', 'Peak_3836']	ND
GNG12	2	['Peak_109', 'Peak_108']	DOWN
GNG2	1	['Peak_1271']
GNL3L	1	['Peak_4458']	ND
GNLY	2	['Peak_1986', 'Peak_1987']	ND
GNPAT	1	['Peak_358']	UP
GNPDA2	1	['Peak_2947']
GNRH1	1	['Peak_3982']	ND
GNRHR	1	['Peak_2965']	ND
GNS	1	['Peak_952']	ND
GOLGA4	2	['Peak_2598', 'Peak_2599']	ND
GOLGA6C	1	['Peak_1450']
GOLGA7	1	['Peak_4010']	ND
GOLGA8G	2	['Peak_1358', 'Peak_1357']
GOLGA8I	1	['Peak_1352']
GOLGA8K	1	['Peak_1362']
GOLGA8M	3	['Peak_1359', 'Peak_1358', 'Peak_1357']
GOLGA8S	1	['Peak_1352']
GOLM1	1	['Peak_4301']	ND
GOLPH3	1	['Peak_3178']	DOWN
GORASP2	2	['Peak_2104', 'Peak_2105']	DOWN
GOSR1	1	['Peak_1658']	ND
GOT2	4	['Peak_1557', 'Peak_1556', 'Peak_1555', 'Peak_1554']	UP
GP5	1	['Peak_2875']	ND
GP6	1	['Peak_1855']	UP
GPAM	6	['Peak_606', 'Peak_605', 'Peak_604', 'Peak_603', 'Peak_602', 'Peak_601']
GPATCH2L	1	['Peak_1313']
GPC3	2	['Peak_4494', 'Peak_4493']	DOWN
GPC4	2	['Peak_4494', 'Peak_4493']	DOWN
GPC5	1	['Peak_1194']	ND
GPC6	3	['Peak_1195', 'Peak_1196', 'Peak_1197']
GPCPD1	1	['Peak_2285']
GPHN	2	['Peak_1294', 'Peak_1295']	UP
GPI	1	['Peak_1839']
GPM6A	1	['Peak_3122']	ND
GPR107	2	['Peak_4396', 'Peak_4397']	ND
GPR110	3	['Peak_3504', 'Peak_3503', 'Peak_3502']	ND
GPR116	1	['Peak_3502']	ND
GPR12	2	['Peak_1093', 'Peak_1092']	ND
GPR126	2	['Peak_3637', 'Peak_3638']	DOWN
GPR135	3	['Peak_1287', 'Peak_1286', 'Peak_1285']	ND
GPR149	1	['Peak_2794']
GPR151	1	['Peak_3366']
GPR156	1	['Peak_2738']
GPR17	1	['Peak_2034']	ND
GPR176	2	['Peak_1383', 'Peak_1382']	ND
GPR25	1	['Peak_298']	ND
GPR26	3	['Peak_639', 'Peak_640', 'Peak_641']
GPR3	1	['Peak_50']	ND
GPR31	1	['Peak_3694']	ND
GPR32	1	['Peak_1853']	ND
GPR34	1	['Peak_4450']
GPR52	1	['Peak_267']	ND
GPR61	1	['Peak_184']
GPR65	1	['Peak_1329']	ND
GPR78	1	['Peak_2898']
GPR98	2	['Peak_3278', 'Peak_3279']	ND
GPRC5A	1	['Peak_879']	UP
GPRC5D	1	['Peak_879']	ND
GPRIN2	1	['Peak_482']	ND
GRAMD3	8	['Peak_3335', 'Peak_3336', 'Peak_3337', 'Peak_3338', 'Peak_3339', 'Peak_3340', 'Peak_3341', 'Peak_3342']	ND
GRB10	4	['Peak_3803', 'Peak_3802', 'Peak_3801', 'Peak_3800']	DOWN
GRB14	1	['Peak_2095']	ND
GRB2	1	['Peak_1726']	ND
GREB1	1	['Peak_1871']	ND
GREM1	3	['Peak_1363', 'Peak_1364', 'Peak_1365']	UP
GRHL2	8	['Peak_4110', 'Peak_4111', 'Peak_4112', 'Peak_4113', 'Peak_4114', 'Peak_4115', 'Peak_4116', 'Peak_4117']	ND
GRHL3	2	['Peak_44', 'Peak_45']
GRHPR	2	['Peak_4244', 'Peak_4245']	UP
GRIA2	1	['Peak_3107']	ND
GRIA3	2	['Peak_4488', 'Peak_4489']	ND
GRIA4	1	['Peak_795']	ND
GRID2	1	['Peak_3015']	ND
GRIK1	3	['Peak_2427', 'Peak_2426', 'Peak_2425']	ND
GRIK2	1	['Peak_3566']	ND
GRIK5	1	['Peak_1842']	ND
GRIN1	1	['Peak_4414']	ND
GRIN2B	5	['Peak_885', 'Peak_884', 'Peak_883', 'Peak_882', 'Peak_881']	ND
GRIN3A	3	['Peak_4344', 'Peak_4343', 'Peak_4342']
GRIP1	4	['Peak_964', 'Peak_963', 'Peak_962', 'Peak_961']	UP
GRK5	1	['Peak_629']	DOWN
GRM3	6	['Peak_3849', 'Peak_3850', 'Peak_3851', 'Peak_3852', 'Peak_3853', 'Peak_3854']	UP
GRM5	1	['Peak_777']	ND
GRM7	2	['Peak_2549', 'Peak_2550']
GRM8	2	['Peak_3914', 'Peak_3913']	ND
GRPEL1	1	['Peak_2892']	ND
GRPR	3	['Peak_4428', 'Peak_4429', 'Peak_4430']	ND
GSAP	1	['Peak_3830']
GSC	1	['Peak_1333']
GSDMC	5	['Peak_4168', 'Peak_4167', 'Peak_4166', 'Peak_4165', 'Peak_4164']
GSE1	3	['Peak_1602', 'Peak_1603', 'Peak_1604']
GSG1	1	['Peak_880']	ND
GSG1L	2	['Peak_1534', 'Peak_1533']
GSK3B	2	['Peak_2738', 'Peak_2737']	ND
GSTO2	1	['Peak_588']
GSTP1	1	['Peak_748']	DOWN
GSTZ1	1	['Peak_1314']	UP
GSX1	2	['Peak_1097', 'Peak_1098']
GTDC1	9	['Peak_2063', 'Peak_2062', 'Peak_2061', 'Peak_2060', 'Peak_2059', 'Peak_2058', 'Peak_2057', 'Peak_2056', 'Peak_2055']	UP
GTDC2	1	['Peak_2605']
GTF2A1	2	['Peak_1318', 'Peak_1317']	ND
GTF2H1	1	['Peak_691']	ND
GTF2H2	2	['Peak_3245', 'Peak_3244']
GTF2H2C	4	['Peak_3235', 'Peak_3236', 'Peak_3237', 'Peak_3238']
GTF3A	2	['Peak_1094', 'Peak_1095']	ND
GTF3C1	1	['Peak_1532']	UP
GTSF1	1	['Peak_935']
GUCA1A	1	['Peak_3487']	ND
GUCA2A	1	['Peak_71']	ND
GUCY1A2	6	['Peak_801', 'Peak_800', 'Peak_799', 'Peak_798', 'Peak_797', 'Peak_796']	ND
GUCY1B3	1	['Peak_3100']	ND
GULP1	2	['Peak_2145', 'Peak_2146']	DOWN
GXYLT2	1	['Peak_2661']
GYG1	1	['Peak_2776']	ND
GYPA	1	['Peak_3084']	ND
GZMB	1	['Peak_1228']	ND
H2AFY	2	['Peak_3352', 'Peak_3351']	ND
H2AFZ	1	['Peak_3018']	ND
H3F3A	1	['Peak_349']
HABP2	3	['Peak_611', 'Peak_612', 'Peak_613']	ND
HACL1	3	['Peak_2562', 'Peak_2561', 'Peak_2560']
HADH	1	['Peak_3026']	ND
HAGH	1	['Peak_1495']	UP
HAO2	5	['Peak_206', 'Peak_207', 'Peak_208', 'Peak_209', 'Peak_210']	ND
HAPLN1	2	['Peak_3275', 'Peak_3274']	ND
HAS2	5	['Peak_4149', 'Peak_4148', 'Peak_4147', 'Peak_4146', 'Peak_4145']	DOWN
HAUS4	1	['Peak_1224']
HCCS	1	['Peak_4424']	UP
HCK	1	['Peak_2316']	ND
HCN1	1	['Peak_3200']
HCRTR2	2	['Peak_3511', 'Peak_3512']	ND
HDAC11	1	['Peak_2557']	UP
HDAC2	1	['Peak_3588']	ND
HDAC5	1	['Peak_1670']	UP
HDAC9	3	['Peak_3739', 'Peak_3740', 'Peak_3741']	ND
HDC	2	['Peak_1399', 'Peak_1398']	ND
HEBP2	1	['Peak_3623']	ND
HECA	1	['Peak_3625']	ND
HECTD2	4	['Peak_558', 'Peak_559', 'Peak_560', 'Peak_561']
HECW2	1	['Peak_2151']
HEG1	2	['Peak_2740', 'Peak_2739']	ND
HELB	4	['Peak_960', 'Peak_961', 'Peak_962', 'Peak_963']
HEPACAM2	2	['Peak_3861', 'Peak_3860']
HERC2	1	['Peak_1356']	UP
HES1	2	['Peak_2873', 'Peak_2874']	DOWN
HES3	1	['Peak_5']
HFE2	1	['Peak_218']
HFM1	1	['Peak_154']
HGF	5	['Peak_3842', 'Peak_3841', 'Peak_3840', 'Peak_3839', 'Peak_3838']	ND
HGSNAT	12	['Peak_4016', 'Peak_4017', 'Peak_4018', 'Peak_4019', 'Peak_4020', 'Peak_4021', 'Peak_4022', 'Peak_4023', 'Peak_4024', 'Peak_4025', 'Peak_4026', 'Peak_4027']	DOWN
HHAT	1	['Peak_319']	DOWN
HHIP	3	['Peak_3084', 'Peak_3085', 'Peak_3086']
HIC1	2	['Peak_1622', 'Peak_1623']	DOWN
HIC2	2	['Peak_2475', 'Peak_2476']	UP
HIF1A	1	['Peak_1293']	ND
HIF3A	1	['Peak_1844']	DOWN
HIPK1	1	['Peak_190']	ND
HIPK2	2	['Peak_3932', 'Peak_3931']	ND
HIPK3	1	['Peak_718']	ND
HIST1H2BJ	3	['Peak_3476', 'Peak_3475', 'Peak_3474']	ND
HIVEP1	1	['Peak_3447']	ND
HIVEP2	1	['Peak_3638']	ND
HK2	1	['Peak_1978']	DOWN
HLF	2	['Peak_1685', 'Peak_1686']	UP
HLX	3	['Peak_340', 'Peak_341', 'Peak_342']	UP
HMBOX1	1	['Peak_3991']	DOWN
HMCN1	2	['Peak_289', 'Peak_290']
HMCN2	2	['Peak_4398', 'Peak_4399']
HMGA2	6	['Peak_954', 'Peak_955', 'Peak_956', 'Peak_957', 'Peak_958', 'Peak_959']	DOWN
HMGB2	1	['Peak_3121']	ND
HMGCLL1	3	['Peak_3515', 'Peak_3514', 'Peak_3513']
HMGCR	1	['Peak_3259']	ND
HMGN3	1	['Peak_3535']	ND
HMOX1	3	['Peak_2507', 'Peak_2508', 'Peak_2509']	ND
HNF4G	1	['Peak_4080']	ND
HNRNPA0	1	['Peak_3355']	ND
HNRNPA3	1	['Peak_2121']	ND
HNRNPD	1	['Peak_3001']	ND
HOOK1	8	['Peak_89', 'Peak_90', 'Peak_91', 'Peak_92', 'Peak_93', 'Peak_94', 'Peak_95', 'Peak_96']	ND
HOXA3	1	['Peak_3765']	DOWN
HOXA4	1	['Peak_3765']	DOWN
HOXD1	1	['Peak_2120']	ND
HOXD10	1	['Peak_2119']	ND
HOXD11	1	['Peak_2119']	ND
HOXD12	1	['Peak_2119']	ND
HOXD13	1	['Peak_2119']	ND
HPCAL1	3	['Peak_1867', 'Peak_1868', 'Peak_1869']	UP
HPRT1	2	['Peak_4495', 'Peak_4496']	UP
HPS1	3	['Peak_575', 'Peak_574', 'Peak_573']	ND
HPSE2	3	['Peak_575', 'Peak_574', 'Peak_573']
HRASLS	2	['Peak_2869', 'Peak_2870']	UP
HRH4	1	['Peak_1769']	ND
HS1BP3	2	['Peak_1892', 'Peak_1891']	UP
HS3ST1	3	['Peak_2904', 'Peak_2903', 'Peak_2902']	ND
HS3ST3A1	1	['Peak_1643']	UP
HS3ST3B1	1	['Peak_1644']	UP
HS6ST1	2	['Peak_2037', 'Peak_2036']	DOWN
HS6ST3	1	['Peak_1198']
HSBP1	9	['Peak_1593', 'Peak_1594', 'Peak_1595', 'Peak_1596', 'Peak_1597', 'Peak_1598', 'Peak_1599', 'Peak_1600', 'Peak_1601']	UP
HSD17B12	1	['Peak_731']	ND
HSD17B2	1	['Peak_1590']	ND
HSD17B3	1	['Peak_4330']	ND
HSD17B4	1	['Peak_3315']	ND
HSD17B7	1	['Peak_240']	UP
HSD3B1	2	['Peak_211', 'Peak_212']	ND
HSD3B2	2	['Peak_209', 'Peak_210']	ND
HSF2	1	['Peak_3593']	UP
HSF2BP	3	['Peak_2460', 'Peak_2459', 'Peak_2458']	UP
HSFX1	1	['Peak_4510']
HSH2D	1	['Peak_1823']
HSP90AA1	1	['Peak_1343']	ND
HSPA12A	1	['Peak_620']	UP
HSPA12B	1	['Peak_2278']
HSPB1	1	['Peak_3829']	ND
HSPG2	1	['Peak_40']	UP
HTATIP2	5	['Peak_697', 'Peak_698', 'Peak_699', 'Peak_700', 'Peak_701']	ND
HTN1	1	['Peak_2972']	ND
HTN3	1	['Peak_2971']	ND
HTR1E	1	['Peak_3542']	ND
HTR1F	2	['Peak_2694', 'Peak_2695']	ND
HTR2B	1	['Peak_2249']	ND
HTR2C	1	['Peak_4478']	ND
HTR6	3	['Peak_31', 'Peak_32', 'Peak_33']	ND
HTRA3	2	['Peak_2896', 'Peak_2897']
HUNK	4	['Peak_2430', 'Peak_2431', 'Peak_2432', 'Peak_2433']	ND
HVCN1	1	['Peak_1045']
IAH1	1	['Peak_1866']
IBTK	2	['Peak_3540', 'Peak_3539']	UP
ICA1L	1	['Peak_2170']
ICAM2	1	['Peak_1699']	ND
ICMT	1	['Peak_5']	ND
ICOS	2	['Peak_2175', 'Peak_2176']	ND
ID2	1	['Peak_1864']	DOWN
ID3	1	['Peak_43']	DOWN
ID4	1	['Peak_3466']	ND
IDE	1	['Peak_562']	UP
IFI16	2	['Peak_231', 'Peak_232']	ND
IFI44	1	['Peak_119']	DOWN
IFI44L	1	['Peak_118']	ND
IFNAR1	1	['Peak_2438']	ND
IFNG	3	['Peak_970', 'Peak_969', 'Peak_968']	ND
IFNGR1	1	['Peak_3619']	ND
IFNLR1	1	['Peak_44']
IFRD1	1	['Peak_3889']	DOWN
IFT81	2	['Peak_1043', 'Peak_1044']	UP
IGF1R	4	['Peak_1478', 'Peak_1479', 'Peak_1480', 'Peak_1481']	ND
IGF2	2	['Peak_658', 'Peak_657']
IGF2BP2	2	['Peak_2854', 'Peak_2853']	DOWN
IGF2BP3	1	['Peak_3760']	DOWN
IGFBP4	1	['Peak_1663']	ND
IGFBPL1	3	['Peak_4252', 'Peak_4251', 'Peak_4250']
IGFL1	1	['Peak_1844']
IGLL1	1	['Peak_2478']	ND
IGSF23	1	['Peak_1843']
IGSF5	1	['Peak_2453']
IHH	1	['Peak_2196']	ND
IKBKAP	4	['Peak_4361', 'Peak_4360', 'Peak_4359', 'Peak_4358']	ND
IKBKB	1	['Peak_4012']	ND
IKBKE	1	['Peak_307']	DOWN
IKZF2	1	['Peak_2190']	ND
IL10RB	1	['Peak_2438']	ND
IL12A	1	['Peak_2804']	DOWN
IL12B	2	['Peak_3393', 'Peak_3392']	ND
IL13RA1	1	['Peak_4485']	DOWN
IL15	1	['Peak_3082']	ND
IL17B	2	['Peak_3374', 'Peak_3373']	ND
IL17RA	1	['Peak_2466']	DOWN
IL17RD	1	['Peak_2625']
IL18BP	1	['Peak_752']	ND
IL1R1	2	['Peak_2003', 'Peak_2004']	ND
IL1R2	4	['Peak_2001', 'Peak_2002', 'Peak_2003', 'Peak_2004']	ND
IL1RL1	1	['Peak_2005']	ND
IL1RL2	1	['Peak_2005']	ND
IL2	1	['Peak_3056']	ND
IL20RB	5	['Peak_2755', 'Peak_2756', 'Peak_2757', 'Peak_2758', 'Peak_2759']
IL21	1	['Peak_3056']	ND
IL21R	2	['Peak_1531', 'Peak_1532']	ND
IL22	1	['Peak_971']	ND
IL26	1	['Peak_970']	ND
IL31	1	['Peak_1064']
IL4I1	1	['Peak_1850']
IL4R	1	['Peak_1531']	UP
IL6	4	['Peak_3755', 'Peak_3756', 'Peak_3757', 'Peak_3758']	ND
IL6R	1	['Peak_228']	ND
IL6ST	2	['Peak_3218', 'Peak_3217']	ND
IL7R	1	['Peak_3183']	ND
ILDR2	1	['Peak_252']
IMMP2L	2	['Peak_3888', 'Peak_3887']
IMPAD1	3	['Peak_4041', 'Peak_4040', 'Peak_4039']	DOWN
IMPG1	2	['Peak_3532', 'Peak_3531']	ND
IMPG2	3	['Peak_2712', 'Peak_2711', 'Peak_2710']	ND
INADL	2	['Peak_100', 'Peak_101']	ND
ING3	1	['Peak_3904']	ND
INHA	1	['Peak_2197']	ND
INHBA	3	['Peak_3790', 'Peak_3789', 'Peak_3788']	UP
INHBB	1	['Peak_2028']	ND
INO80D	5	['Peak_2183', 'Peak_2182', 'Peak_2181', 'Peak_2180', 'Peak_2179']	ND
INPP4A	1	['Peak_1994']	ND
INPP4B	2	['Peak_3083', 'Peak_3082']	DOWN
INPP5A	2	['Peak_654', 'Peak_655']	ND
INSC	2	['Peak_681', 'Peak_682']
INSIG2	2	['Peak_2024', 'Peak_2025']	ND
INSL5	1	['Peak_106']	ND
INSM1	1	['Peak_2302']	UP
INSR	1	['Peak_1819']	ND
INTS10	1	['Peak_3974']
INTS7	2	['Peak_321', 'Peak_320']	ND
INVS	2	['Peak_4337', 'Peak_4338']	ND
IPCEF1	2	['Peak_3662', 'Peak_3661']	UP
IPO8	3	['Peak_918', 'Peak_917', 'Peak_916']	ND
IPO9	1	['Peak_302']	ND
IRAK1BP1	2	['Peak_3533', 'Peak_3534']
IRAK3	1	['Peak_960']	UP
IRF2BP2	6	['Peak_372', 'Peak_371', 'Peak_370', 'Peak_369', 'Peak_368', 'Peak_367']
IRF8	3	['Peak_1606', 'Peak_1607', 'Peak_1608']	ND
IRG1	1	['Peak_1179']
IRGM	1	['Peak_3377']
IRS1	9	['Peak_2234', 'Peak_2233', 'Peak_2232', 'Peak_2231', 'Peak_2230', 'Peak_2229', 'Peak_2228', 'Peak_2227', 'Peak_2226']	DOWN
IRS2	1	['Peak_1217']	ND
IRX1	2	['Peak_3144', 'Peak_3145']
IRX3	2	['Peak_1551', 'Peak_1550']
IRX5	2	['Peak_1551', 'Peak_1552']	ND
IRX6	2	['Peak_1552', 'Peak_1553']
ISCA1	1	['Peak_4301']	UP
ISCA2	1	['Peak_1310']
ISM1	1	['Peak_2292']
ISOC1	1	['Peak_3347']	ND
ISPD	5	['Peak_3735', 'Peak_3734', 'Peak_3733', 'Peak_3732', 'Peak_3731']
ISX	1	['Peak_2506']
ITGA1	1	['Peak_3201']
ITGA11	1	['Peak_1438']
ITGA2	1	['Peak_3202']	ND
ITGA4	2	['Peak_2129', 'Peak_2130']	ND
ITGA5	1	['Peak_935']	ND
ITGA6	6	['Peak_2107', 'Peak_2108', 'Peak_2109', 'Peak_2110', 'Peak_2111', 'Peak_2112']	ND
ITGA8	1	['Peak_427']	ND
ITGA9	1	['Peak_2600']	DOWN
ITGB1	8	['Peak_464', 'Peak_463', 'Peak_462', 'Peak_461', 'Peak_460', 'Peak_459', 'Peak_458', 'Peak_457']	ND
ITGB1BP1	1	['Peak_1865']	UP
ITGB6	2	['Peak_2087', 'Peak_2086']	ND
ITGB8	9	['Peak_3744', 'Peak_3745', 'Peak_3746', 'Peak_3747', 'Peak_3748', 'Peak_3749', 'Peak_3750', 'Peak_3751', 'Peak_3752']	ND
ITGBL1	2	['Peak_1206', 'Peak_1207']	UP
ITIH6	1	['Peak_4458']
ITPKB	2	['Peak_352', 'Peak_351']	ND
ITPR1	2	['Peak_2545', 'Peak_2546']	ND
ITPRIP	1	['Peak_588']
ITSN1	1	['Peak_2439']	ND
ITSN2	4	['Peak_1902', 'Peak_1901', 'Peak_1900', 'Peak_1899']	ND
IVNS1ABP	1	['Peak_289']	ND
IYD	2	['Peak_3652', 'Peak_3653']
IZUMO2	1	['Peak_1851']
JAG1	2	['Peak_2291', 'Peak_2290']	ND
JAK1	1	['Peak_104']	ND
JAKMIP2	2	['Peak_3370', 'Peak_3369']	UP
JARID2	7	['Peak_3450', 'Peak_3451', 'Peak_3452', 'Peak_3453', 'Peak_3454', 'Peak_3455', 'Peak_3456']	UP
JAZF1	2	['Peak_3767', 'Peak_3766']
JMJD1C	1	['Peak_526']	UP
JOSD2	1	['Peak_1852']
JPH1	1	['Peak_4079']
JPH2	3	['Peak_2341', 'Peak_2340', 'Peak_2339']	ND
JRKL	1	['Peak_785']	DOWN
JUN	4	['Peak_88', 'Peak_87', 'Peak_86', 'Peak_85']	ND
KANK1	3	['Peak_4184', 'Peak_4185', 'Peak_4186']	UP
KANK2	1	['Peak_1821']	ND
KANK4	3	['Peak_102', 'Peak_101', 'Peak_100']
KAT2B	1	['Peak_2567']	UP
KAT6A	1	['Peak_4011']
KAT6B	1	['Peak_541']
KATNAL1	3	['Peak_1104', 'Peak_1103', 'Peak_1102']
KAZN	1	['Peak_17']
KBTBD8	5	['Peak_2645', 'Peak_2646', 'Peak_2647', 'Peak_2648', 'Peak_2649']
KCNA5	1	['Peak_870']	DOWN
KCNC2	3	['Peak_984', 'Peak_983', 'Peak_982']	ND
KCND2	1	['Peak_3903']	ND
KCND3	4	['Peak_189', 'Peak_188', 'Peak_187', 'Peak_186']	UP
KCNE4	3	['Peak_2214', 'Peak_2215', 'Peak_2216']	ND
KCNG1	2	['Peak_2375', 'Peak_2374']	DOWN
KCNH1	1	['Peak_319']	ND
KCNH7	4	['Peak_2094', 'Peak_2093', 'Peak_2092', 'Peak_2091']
KCNH8	2	['Peak_2565', 'Peak_2566']
KCNIP1	2	['Peak_3405', 'Peak_3406']	UP
KCNIP4	2	['Peak_2910', 'Peak_2909']
KCNJ10	1	['Peak_233']	ND
KCNJ15	3	['Peak_2447', 'Peak_2448', 'Peak_2449']	ND
KCNJ16	4	['Peak_1715', 'Peak_1716', 'Peak_1717', 'Peak_1718']	ND
KCNJ2	1	['Peak_1719']	ND
KCNJ3	1	['Peak_2076']	ND
KCNJ4	1	['Peak_2519']	ND
KCNJ9	1	['Peak_233']	ND
KCNK2	2	['Peak_329', 'Peak_330']	ND
KCNK3	1	['Peak_1907']	ND
KCNMA1	7	['Peak_550', 'Peak_549', 'Peak_548', 'Peak_547', 'Peak_546', 'Peak_545', 'Peak_544']	UP
KCNMB2	5	['Peak_2843', 'Peak_2844', 'Peak_2845', 'Peak_2846', 'Peak_2847']	DOWN
KCNN3	1	['Peak_229']	UP
KCNS2	2	['Peak_4106', 'Peak_4107']
KCNS3	4	['Peak_1886', 'Peak_1887', 'Peak_1888', 'Peak_1889']	UP
KCNT1	1	['Peak_4413']
KCNU1	5	['Peak_4004', 'Peak_4005', 'Peak_4006', 'Peak_4007', 'Peak_4008']
KCTD10	2	['Peak_1039', 'Peak_1038']
KCTD12	1	['Peak_1179']	DOWN
KCTD15	1	['Peak_1838']	ND
KCTD2	1	['Peak_1724']	UP
KCTD3	3	['Peak_329', 'Peak_330', 'Peak_331']	ND
KDELC2	1	['Peak_802']
KDM1A	2	['Peak_41', 'Peak_42']
KDM1B	1	['Peak_3464']
KDM2B	2	['Peak_1062', 'Peak_1061']
KDM4C	1	['Peak_4201']	UP
KDM8	1	['Peak_1530']
KDR	4	['Peak_2955', 'Peak_2954', 'Peak_2953', 'Peak_2952']	UP
KHDRBS3	4	['Peak_4174', 'Peak_4175', 'Peak_4176', 'Peak_4177']	DOWN
KIAA0195	1	['Peak_1726']	ND
KIAA0226	1	['Peak_2881']	ND
KIAA0232	1	['Peak_2891']	UP
KIAA0319	1	['Peak_3473']	ND
KIAA0368	1	['Peak_4363']	UP
KIAA0430	1	['Peak_1516']	ND
KIAA0513	3	['Peak_1602', 'Peak_1603', 'Peak_1604']	ND
KIAA0556	2	['Peak_1533', 'Peak_1534']	UP
KIAA0922	3	['Peak_3097', 'Peak_3098', 'Peak_3099']	UP
KIAA1009	1	['Peak_3541']	ND
KIAA1217	3	['Peak_441', 'Peak_442', 'Peak_443']
KIAA1324L	3	['Peak_3854', 'Peak_3853', 'Peak_3852']
KIAA1432	2	['Peak_4199', 'Peak_4200']
KIAA1456	1	['Peak_3963']
KIAA1462	3	['Peak_449', 'Peak_448', 'Peak_447']	ND
KIAA1549L	2	['Peak_718', 'Peak_719']
KIAA1598	1	['Peak_621']	DOWN
KIAA1644	2	['Peak_2524', 'Peak_2523']	DOWN
KIAA1715	1	['Peak_2119']
KIAA1919	2	['Peak_3574', 'Peak_3575']
KIAA2013	1	['Peak_12']
KIF13A	1	['Peak_3463']	UP
KIF13B	1	['Peak_3991']	DOWN
KIF17	1	['Peak_37']	UP
KIF18A	1	['Peak_710']	ND
KIF1B	1	['Peak_9']	UP
KIF21A	1	['Peak_922']
KIF21B	1	['Peak_298']	ND
KIF24	1	['Peak_4241']	ND
KIF25	1	['Peak_3695']	ND
KIF26A	1	['Peak_1345']
KIF26B	3	['Peak_393', 'Peak_394', 'Peak_395']	ND
KIF2B	4	['Peak_1680', 'Peak_1681', 'Peak_1682', 'Peak_1683']
KIF5B	1	['Peak_456']	ND
KIF5C	1	['Peak_2072']	UP
KIRREL3	7	['Peak_844', 'Peak_843', 'Peak_842', 'Peak_841', 'Peak_840', 'Peak_839', 'Peak_838']
KIT	3	['Peak_2952', 'Peak_2953', 'Peak_2954']	ND
KITLG	3	['Peak_1001', 'Peak_1000', 'Peak_999']	ND
KL	3	['Peak_1111', 'Peak_1112', 'Peak_1113']	ND
KLC2	1	['Peak_747']	DOWN
KLF12	8	['Peak_1177', 'Peak_1176', 'Peak_1175', 'Peak_1174', 'Peak_1173', 'Peak_1172', 'Peak_1171', 'Peak_1170']	ND
KLF13	1	['Peak_1361']	ND
KLF14	1	['Peak_3921']
KLF3	1	['Peak_2940']	DOWN
KLF4	6	['Peak_4357', 'Peak_4356', 'Peak_4355', 'Peak_4354', 'Peak_4353', 'Peak_4352']	ND
KLF5	5	['Peak_1170', 'Peak_1171', 'Peak_1172', 'Peak_1173', 'Peak_1174']	DOWN
KLF6	2	['Peak_402', 'Peak_401']	DOWN
KLF7	2	['Peak_2186', 'Peak_2185']	UP
KLF9	2	['Peak_4274', 'Peak_4273']	ND
KLHL1	1	['Peak_1167']	ND
KLHL13	5	['Peak_4484', 'Peak_4483', 'Peak_4482', 'Peak_4481', 'Peak_4480']
KLHL2	1	['Peak_3112']	ND
KLHL41	1	['Peak_2100']
KLHL7	1	['Peak_3759']	DOWN
KLLN	1	['Peak_555']
KLRB1	1	['Peak_876']	ND
KLRG1	2	['Peak_874', 'Peak_875']	ND
KRAS	1	['Peak_906']	ND
KREMEN1	2	['Peak_2496', 'Peak_2497']
KRR1	1	['Peak_985']	ND
KRT12	1	['Peak_1664']	ND
KRT20	1	['Peak_1664']	ND
KRTAP10-12	1	['Peak_2461']
KRTAP12-1	1	['Peak_2461']
KRTAP19-8	2	['Peak_2429', 'Peak_2428']
KRTAP4-2	1	['Peak_1665']
KRTAP4-3	1	['Peak_1665']
KRTAP5-11	1	['Peak_751']
KSR2	2	['Peak_1057', 'Peak_1056']
KTN1	1	['Peak_1278']	ND
LAMA3	2	['Peak_1765', 'Peak_1766']	ND
LAMA4	1	['Peak_3579']	ND
LAMB1	1	['Peak_3880']	DOWN
LAMB4	1	['Peak_3880']	ND
LAMC1	3	['Peak_285', 'Peak_286', 'Peak_287']	DOWN
LAMC2	3	['Peak_285', 'Peak_286', 'Peak_287']	ND
LANCL2	1	['Peak_3804']	DOWN
LAPTM4B	1	['Peak_4103']	DOWN
LAPTM5	3	['Peak_59', 'Peak_58', 'Peak_57']	ND
LARGE	1	['Peak_2505']	ND
LARP4	1	['Peak_933']	ND
LARP7	1	['Peak_3041']	UP
LARS	1	['Peak_3365']	ND
LCA5	1	['Peak_3535']
LCT	1	['Peak_2044']	ND
LDB2	2	['Peak_2908', 'Peak_2907']	ND
LDHA	1	['Peak_691']	ND
LDLRAD3	3	['Peak_724', 'Peak_725', 'Peak_726']
LDOC1	2	['Peak_4504', 'Peak_4503']	DOWN
LECT1	1	['Peak_1146']	ND
LEF1	2	['Peak_3027', 'Peak_3026']	ND
LEFTY2	1	['Peak_349']	DOWN
LEPREL1	6	['Peak_2867', 'Peak_2866', 'Peak_2865', 'Peak_2864', 'Peak_2863', 'Peak_2862']	DOWN
LETMD1	1	['Peak_934']	ND
LFNG	1	['Peak_3713']	ND
LGALSL	1	['Peak_1963']
LGI2	1	['Peak_2915']	ND
LGR5	1	['Peak_978']	DOWN
LGR6	2	['Peak_303', 'Peak_304']
LHFPL1	1	['Peak_4476']
LHFPL2	2	['Peak_3267', 'Peak_3266']	DOWN
LHX4	1	['Peak_275']
LHX5	4	['Peak_1050', 'Peak_1049', 'Peak_1048', 'Peak_1047']	ND
LHX9	1	['Peak_295']
LIAS	1	['Peak_2941']	ND
LIFR	1	['Peak_3193']	DOWN
LIMA1	2	['Peak_933', 'Peak_932']	DOWN
LIMCH1	3	['Peak_2944', 'Peak_2945', 'Peak_2946']	UP
LIMD1	2	['Peak_2609', 'Peak_2610']	UP
LIMS1	3	['Peak_2014', 'Peak_2015', 'Peak_2016']	DOWN
LIMS2	1	['Peak_2035']	ND
LIN7A	1	['Peak_992']	DOWN
LINGO1	3	['Peak_1453', 'Peak_1452', 'Peak_1451']
LINGO2	3	['Peak_4235', 'Peak_4234', 'Peak_4233']
LINGO3	1	['Peak_1812']
LIPC	6	['Peak_1410', 'Peak_1411', 'Peak_1412', 'Peak_1413', 'Peak_1414', 'Peak_1415']	ND
LIPG	1	['Peak_1786']	UP
LITAF	1	['Peak_1509']	ND
LIX1L	1	['Peak_219']
LMBR1	2	['Peak_3941', 'Peak_3940']
LMBRD1	3	['Peak_3527', 'Peak_3526', 'Peak_3525']	ND
LMCD1	4	['Peak_2549', 'Peak_2550', 'Peak_2551', 'Peak_2552']	ND
LMNB1	1	['Peak_3343']	ND
LMO1	2	['Peak_667', 'Peak_666']	ND
LMO3	1	['Peak_888']	ND
LMO4	6	['Peak_143', 'Peak_144', 'Peak_145', 'Peak_146', 'Peak_147', 'Peak_148']	UP
LMOD3	1	['Peak_2652']
LMX1A	4	['Peak_247', 'Peak_246', 'Peak_245', 'Peak_244']
LMX1B	2	['Peak_4392', 'Peak_4393']	ND
LNX2	1	['Peak_1096']
LOXHD1	1	['Peak_1783']
LOXL1	1	['Peak_1447']	ND
LOXL2	1	['Peak_3977']	DOWN
LOXL4	4	['Peak_572', 'Peak_571', 'Peak_570', 'Peak_569']
LPAR3	1	['Peak_135']	ND
LPCAT1	1	['Peak_3143']	DOWN
LPGAT1	2	['Peak_321', 'Peak_320']	ND
LPHN2	8	['Peak_124', 'Peak_125', 'Peak_126', 'Peak_127', 'Peak_128', 'Peak_129', 'Peak_130', 'Peak_131']	ND
LPHN3	2	['Peak_2959', 'Peak_2960']	DOWN
LPIN1	4	['Peak_1872', 'Peak_1873', 'Peak_1874', 'Peak_1875']	ND
LPP	2	['Peak_2859', 'Peak_2860']	DOWN
LRCH3	1	['Peak_2882']	UP
LRFN2	1	['Peak_3484']
LRFN5	2	['Peak_1254', 'Peak_1255']
LRGUK	1	['Peak_3927']
[truncated: 2,180 more rows]

## Sheet: CRMs
CRM_id	chr	start	end
Peak_1	chr1	1503087	1503201
Peak_2	chr1	1592999	1593140
Peak_3	chr1	1658882	1659042
Peak_4	chr1	3285961	3286254
Peak_5	chr1	6301910	6302098
Peak_6	chr1	7359495	7359676
Peak_7	chr1	8197883	8198286
Peak_8	chr1	8403521	8403681
Peak_9	chr1	10134508	10134763
Peak_10	chr1	10568697	10568887
Peak_11	chr1	10845391	10845497
Peak_12	chr1	11988226	11988336
Peak_13	chr1	12416704	12416796
Peak_14	chr1	12534178	12534359
Peak_15	chr1	12538224	12538562
Peak_16	chr1	12551702	12552066
Peak_17	chr1	14190573	14190646
Peak_18	chr1	15664195	15664457
Peak_19	chr1	15791113	15791253
Peak_20	chr1	15811014	15811211
Peak_21	chr1	16275684	16275874
Peak_22	chr1	16516551	16516806
Peak_23	chr1	16591323	16591426
Peak_24	chr1	16893453	16893701
Peak_25	chr1	16920995	16921177
Peak_26	chr1	16927487	16927659
Peak_27	chr1	16931524	16931696
Peak_28	chr1	17040128	17040242
Peak_29	chr1	19587281	19587455
Peak_30	chr1	19775486	19775756
Peak_31	chr1	20055407	20055514
Peak_32	chr1	20062111	20062204
Peak_33	chr1	20092173	20092498
Peak_34	chr1	20351396	20351547
Peak_35	chr1	20357752	20357837
Peak_36	chr1	20385120	20385308
Peak_37	chr1	21038474	21038567
Peak_38	chr1	21780454	21780668
Peak_39	chr1	22023528	22023672
Peak_40	chr1	22266220	22266466
Peak_41	chr1	23134910	23135279
Peak_42	chr1	23290780	23290899
Peak_43	chr1	23965611	23965729
Peak_44	chr1	24603882	24604092
Peak_45	chr1	24691553	24691692
Peak_46	chr1	26063783	26063890
Peak_47	chr1	26350454	26350542
Peak_48	chr1	26602585	26602711
Peak_49	chr1	27032383	27032552
Peak_50	chr1	27755252	27755414
Peak_51	chr1	28201777	28201911
Peak_52	chr1	30042886	30043068
Peak_53	chr1	30148361	30148800
Peak_54	chr1	30184874	30185113
Peak_55	chr1	30219970	30220157
Peak_56	chr1	30951151	30951255
Peak_57	chr1	31205530	31205726
Peak_58	chr1	31352154	31352322
Peak_59	chr1	31353677	31353764
Peak_60	chr1	31700903	31701060
Peak_61	chr1	31707042	31707119
Peak_62	chr1	34733946	34734237
Peak_63	chr1	36070953	36071237
Peak_64	chr1	38122708	38122918
Peak_65	chr1	38132820	38133001
Peak_66	chr1	38534830	38534919
Peak_67	chr1	38941129	38941252
Peak_68	chr1	39630090	39630163
Peak_69	chr1	40427554	40427726
Peak_70	chr1	40507286	40507396
Peak_71	chr1	42789179	42789261
Peak_72	chr1	44951438	44951551
Peak_73	chr1	44971194	44971459
Peak_74	chr1	46930688	46930874
Peak_75	chr1	46951861	46951936
Peak_76	chr1	49397301	49397558
Peak_77	chr1	50889366	50889501
Peak_78	chr1	51693365	51693515
Peak_79	chr1	55427075	55427300
Peak_80	chr1	55630752	55630864
Peak_81	chr1	55787695	55787968
Peak_82	chr1	55894913	55895325
Peak_83	chr1	56184611	56184826
Peak_84	chr1	56602908	56603080
Peak_85	chr1	59332724	59332822
Peak_86	chr1	59492151	59492346
Peak_87	chr1	59527931	59528075
Peak_88	chr1	59629552	59629726
Peak_89	chr1	59833157	59833330
Peak_90	chr1	59880523	59880852
Peak_91	chr1	59881639	59881893
Peak_92	chr1	59882525	59882605
Peak_93	chr1	59909132	59909335
Peak_94	chr1	59971437	59971623
Peak_95	chr1	60180791	60181072
Peak_96	chr1	60227194	60227325
Peak_97	chr1	61542961	61543140
Peak_98	chr1	61646951	61647026
Peak_99	chr1	61861304	61861428
Peak_100	chr1	62376078	62376195
Peak_101	chr1	62729378	62729449
Peak_102	chr1	62830552	62830685
Peak_103	chr1	64119743	64119844
Peak_104	chr1	65383162	65383334
Peak_105	chr1	66902199	66902402
Peak_106	chr1	67041424	67041534
Peak_107	chr1	68115844	68115996
Peak_108	chr1	68152460	68152657
Peak_109	chr1	68190718	68190814
Peak_110	chr1	72171839	72172019
Peak_111	chr1	76499918	76500052
Peak_112	chr1	76733440	76733533
Peak_113	chr1	77049650	77049751
Peak_114	chr1	77292872	77293060
Peak_115	chr1	77781794	77782029
Peak_116	chr1	77806992	77807180
Peak_117	chr1	78093938	78094074
Peak_118	chr1	79009650	79009822
Peak_119	chr1	79299362	79299490
Peak_120	chr1	79839465	79839662
Peak_121	chr1	79840167	79840264
Peak_122	chr1	80123774	80123889
Peak_123	chr1	80893701	80893844
Peak_124	chr1	82393421	82393496
Peak_125	chr1	82442444	82442550
Peak_126	chr1	82628369	82628446
Peak_127	chr1	82628487	82628568
Peak_128	chr1	82685605	82685835
Peak_129	chr1	82691739	82691941
Peak_130	chr1	82930347	82930497
Peak_131	chr1	82933188	82933336
Peak_132	chr1	83568387	83568497
Peak_133	chr1	84672235	84672343
Peak_134	chr1	84767304	84767402
Peak_135	chr1	85384546	85384629
Peak_136	chr1	85691771	85691942
Peak_137	chr1	85787303	85787490
Peak_138	chr1	85796557	85796929
Peak_139	chr1	85987213	85987490
Peak_140	chr1	86072894	86073169
Peak_141	chr1	86663247	86663421
Peak_142	chr1	87169588	87169698
Peak_143	chr1	87661877	87661973
Peak_144	chr1	87692129	87692328
Peak_145	chr1	87709386	87709570
Peak_146	chr1	87794991	87795089
Peak_147	chr1	88150112	88150284
Peak_148	chr1	88421780	88422104
Peak_149	chr1	88868204	88868294
Peak_150	chr1	89113024	89113202
Peak_151	chr1	89553901	89554055
Peak_152	chr1	89554141	89554217
Peak_153	chr1	90868807	90868932
Peak_154	chr1	91590235	91590358
Peak_155	chr1	92236658	92236732
Peak_156	chr1	92256801	92256993
Peak_157	chr1	93416819	93417022
Peak_158	chr1	93637308	93637515
Peak_159	chr1	94133777	94133971
Peak_160	chr1	94135121	94135197
Peak_161	chr1	94203962	94204332
Peak_162	chr1	95205289	95205461
Peak_163	chr1	95269119	95269207
Peak_164	chr1	95606485	95606588
Peak_165	chr1	95663330	95663709
Peak_166	chr1	97846966	97847076
Peak_167	chr1	98262274	98262518
Peak_168	chr1	98298089	98298240
Peak_169	chr1	98345067	98345165
Peak_170	chr1	98789469	98789789
Peak_171	chr1	100140432	100140603
Peak_172	chr1	100271544	100271626
Peak_173	chr1	101226117	101226249
Peak_174	chr1	101445412	101445544
Peak_175	chr1	101517339	101517509
Peak_176	chr1	101517641	101517800
Peak_177	chr1	107739752	107739936
Peak_178	chr1	108281857	108281928
Peak_179	chr1	108479146	108479439
Peak_180	chr1	108479814	108480081
Peak_181	chr1	108518514	108518884
Peak_182	chr1	108519509	108519666
Peak_183	chr1	109354428	109354516
Peak_184	chr1	110073061	110073299
Peak_185	chr1	110619001	110619203
Peak_186	chr1	112447076	112447201
Peak_187	chr1	112447285	112447361
Peak_188	chr1	112484159	112484273
Peak_189	chr1	112874840	112874969
Peak_190	chr1	114519327	114519499
Peak_191	chr1	114884622	114884876
Peak_192	chr1	115782087	115782369
Peak_193	chr1	116088652	116088824
Peak_194	chr1	116307845	116307986
Peak_195	chr1	116658148	116658399
Peak_196	chr1	116977626	116977744
Peak_197	chr1	117391871	117392006
Peak_198	chr1	117396365	117396550
Peak_199	chr1	117398585	117398767
Peak_200	chr1	117803843	117804208
Peak_201	chr1	118753442	118753622
Peak_202	chr1	118792402	118792651
Peak_203	chr1	118876269	118876707
Peak_204	chr1	119030634	119030799
Peak_205	chr1	119516247	119516612
Peak_206	chr1	119747102	119747176
Peak_207	chr1	119873832	119873981
Peak_208	chr1	119879702	119879792
Peak_209	chr1	119914261	119914431
Peak_210	chr1	119916188	119916265
Peak_211	chr1	120096824	120097294
Peak_212	chr1	120130028	120130312
Peak_213	chr1	120602087	120602282
Peak_214	chr1	145000788	145000986
Peak_215	chr1	145014188	145014371
Peak_216	chr1	145159376	145159492
Peak_217	chr1	145219141	145219378
Peak_218	chr1	145435494	145435622
Peak_219	chr1	145484178	145484357
Peak_220	chr1	146906735	146906905
Peak_221	chr1	147787277	147787602
Peak_222	chr1	150971661	150971837
Peak_223	chr1	151467517	151467676
Peak_224	chr1	152071003	152071129
Peak_225	chr1	152080588	152080836
Peak_226	chr1	152080900	152081449
Peak_227	chr1	154299473	154299645
Peak_228	chr1	154404179	154404471
Peak_229	chr1	154597190	154597420
Peak_230	chr1	155938559	155938774
Peak_231	chr1	159024345	159024487
Peak_232	chr1	159025017	159025247
Peak_233	chr1	160046163	160046353
Peak_234	chr1	160344559	160344841
Peak_235	chr1	160600775	160600846
Peak_236	chr1	161676425	161676617
Peak_237	chr1	161698518	161698696
Peak_238	chr1	161857667	161857790
Peak_239	chr1	161972997	161973243
Peak_240	chr1	162816718	162816987
Peak_241	chr1	163866757	163866959
Peak_242	chr1	164485085	164485156
Peak_243	chr1	164488788	164488971
Peak_244	chr1	164678943	164679018
Peak_245	chr1	164772707	164772893
Peak_246	chr1	165313962	165314039
Peak_247	chr1	165364790	165364886
Peak_248	chr1	165423430	165423548
Peak_249	chr1	165541705	165541830
Peak_250	chr1	166564175	166564278
Peak_251	chr1	166566904	166566975
Peak_252	chr1	166874409	166874628
Peak_253	chr1	167761155	167761374
Peak_254	chr1	168172576	168172766
Peak_255	chr1	168438918	168439227
Peak_256	chr1	170637476	170637840
Peak_257	chr1	170683408	170683580
Peak_258	chr1	170802921	170803242
Peak_259	chr1	171802703	171802865
Peak_260	chr1	171904810	171904887
Peak_261	chr1	171970724	171970796
Peak_262	chr1	172054740	172054880
Peak_263	chr1	172076799	172077019
Peak_264	chr1	172113858	172114155
Peak_265	chr1	172114665	172114752
Peak_266	chr1	172494767	172494921
Peak_267	chr1	174133700	174133774
Peak_268	chr1	177842431	177842608
Peak_269	chr1	178022656	178022736
Peak_270	chr1	178387112	178387273
Peak_271	chr1	178620474	178620655
Peak_272	chr1	179035717	179035866
Peak_273	chr1	179730476	179730648
Peak_274	chr1	180064128	180064293
Peak_275	chr1	180179321	180179668
Peak_276	chr1	180530267	180530491
Peak_277	chr1	180936006	180936153
Peak_278	chr1	181047583	181047755
Peak_279	chr1	181081684	181081856
Peak_280	chr1	181460215	181460301
Peak_281	chr1	182091579	182091728
Peak_282	chr1	182155608	182155860
Peak_283	chr1	182172737	182172884
Peak_284	chr1	182259279	182259481
Peak_285	chr1	182995070	182995244
Peak_286	chr1	182995625	182995815
Peak_287	chr1	183079563	183079758
Peak_288	chr1	184536890	184537152
Peak_289	chr1	185534544	185534779
Peak_290	chr1	185744738	185744930
Peak_291	chr1	187857173	187857258
Peak_292	chr1	190221321	190221429
Peak_293	chr1	192693849	192694102
Peak_294	chr1	193290738	193290937
Peak_295	chr1	197987797	197987990
Peak_296	chr1	198638385	198638557
Peak_297	chr1	200021161	200021374
Peak_298	chr1	200865290	200865361
Peak_299	chr1	201280238	201280671
Peak_300	chr1	201511907	201512024
Peak_301	chr1	201609791	201610018
Peak_302	chr1	201851984	201852196
Peak_303	chr1	202250516	202250752
Peak_304	chr1	202255839	202256163
Peak_305	chr1	204695786	204695953
Peak_306	chr1	205894979	205895153
Peak_307	chr1	206539593	206539767
Peak_308	chr1	207528536	207528612
Peak_309	chr1	207567188	207567267
Peak_310	chr1	208125286	208125389
Peak_311	chr1	208374626	208374841
Peak_312	chr1	208548101	208548278
Peak_313	chr1	208946361	208946507
Peak_314	chr1	209331296	209331451
Peak_315	chr1	209527461	209527744
Peak_316	chr1	209540726	209541105
Peak_317	chr1	209590207	209590397
Peak_318	chr1	209721121	209721248
Peak_319	chr1	211275056	211275161
Peak_320	chr1	212070405	212070500
Peak_321	chr1	212203875	212204131
Peak_322	chr1	212410160	212410368
Peak_323	chr1	212705305	212705444
Peak_324	chr1	214177194	214177279
Peak_325	chr1	214183102	214183286
Peak_326	chr1	214203211	214203388
Peak_327	chr1	214491721	214491956
Peak_328	chr1	214535781	214535994
Peak_329	chr1	215495252	215495369
Peak_330	chr1	215530969	215531163
Peak_331	chr1	216520043	216520167
Peak_332	chr1	216736580	216736653
Peak_333	chr1	218599866	218599952
Peak_334	chr1	218745038	218745162
Peak_335	chr1	218845067	218845321
Peak_336	chr1	219025116	219025244
Peak_337	chr1	219025994	219026210
Peak_338	chr1	219144007	219144147
Peak_339	chr1	219964209	219964348
Peak_340	chr1	220992137	220992403
Peak_341	chr1	221079309	221079394
Peak_342	chr1	221508906	221509157
Peak_343	chr1	223144078	223144308
Peak_344	chr1	223671751	223671850
Peak_345	chr1	223847482	223847586
Peak_346	chr1	224146891	224147099
Peak_347	chr1	225845419	225845595
Peak_348	chr1	225887337	225887435
Peak_349	chr1	226232452	226232542
Peak_350	chr1	226730536	226730718
Peak_351	chr1	226970970	226971232
Peak_352	chr1	226997748	226998290
Peak_353	chr1	229341153	229341379
Peak_354	chr1	229830072	229830247
Peak_355	chr1	230757136	230757378
Peak_356	chr1	231230237	231230457
Peak_357	chr1	231275728	231275975
Peak_358	chr1	231371662	231371956
Peak_359	chr1	231858172	231858347
Peak_360	chr1	231963333	231963588
Peak_361	chr1	232087176	232087474
Peak_362	chr1	232107264	232107436
Peak_363	chr1	232855395	232855466
Peak_364	chr1	233004850	233005022
Peak_365	chr1	233026787	233027038
Peak_366	chr1	233248866	233249038
Peak_367	chr1	234774792	234774953
Peak_368	chr1	234865428	234865631
Peak_369	chr1	234908253	234908435
Peak_370	chr1	234918291	234918506
Peak_371	chr1	235155240	235155511
Peak_372	chr1	235184067	235184239
Peak_373	chr1	235344249	235344512
Peak_374	chr1	237088811	237088983
Peak_375	chr1	238339873	238340060
Peak_376	chr1	238572599	238572876
Peak_377	chr1	238838626	238838758
Peak_378	chr1	239355842	239355928
Peak_379	chr1	240139027	240139225
Peak_380	chr1	240238419	240238610
Peak_381	chr1	241659243	241659314
Peak_382	chr1	242001333	242001534
Peak_383	chr1	242033891	242033962
Peak_384	chr1	242034128	242034408
Peak_385	chr1	242113856	242114092
Peak_386	chr1	242152185	242152328
Peak_387	chr1	242348379	242348527
Peak_388	chr1	242349210	242349332
Peak_389	chr1	242378041	242378141
Peak_390	chr1	242908637	242908712
Peak_391	chr1	242921286	242921394
Peak_392	chr1	244512479	244512743
Peak_393	chr1	245470406	245470661
Peak_394	chr1	245951374	245951548
Peak_395	chr1	246132735	246132909
Peak_396	chr1	246591857	246592199
Peak_397	chr1	246765530	246765706
Peak_398	chr1	247909895	247909966
Peak_399	chr1	248837576	248837657
Peak_400	chr10	644612	644822
Peak_401	chr10	3518394	3518566
Peak_402	chr10	3724449	3724636
Peak_403	chr10	4892690	4892864
Peak_404	chr10	5656513	5656701
Peak_405	chr10	5668173	5668443
Peak_406	chr10	6557540	6557611
Peak_407	chr10	6736810	6737007
Peak_408	chr10	7175373	7175449
Peak_409	chr10	7392968	7393107
Peak_410	chr10	7417414	7417639
Peak_411	chr10	9603051	9603215
Peak_412	chr10	10647494	10647743
Peak_413	chr10	11010527	11010630
Peak_414	chr10	11054468	11054661
Peak_415	chr10	11064375	11064472
Peak_416	chr10	11135767	11135980
Peak_417	chr10	13003558	13003765
Peak_418	chr10	13037789	13037865
Peak_419	chr10	13764665	13765313
Peak_420	chr10	14246473	14246550
Peak_421	chr10	14257770	14257876
Peak_422	chr10	14301739	14301949
Peak_423	chr10	14302306	14302603
Peak_424	chr10	14354127	14354231
Peak_425	chr10	14368732	14368840
Peak_426	chr10	14439282	14439454
Peak_427	chr10	15514711	15514883
Peak_428	chr10	16929683	16929829
Peak_429	chr10	16994296	16994386
Peak_430	chr10	17067803	17067975
Peak_431	chr10	17248488	17248639
Peak_432	chr10	18816687	18816819
Peak_433	chr10	20431343	20431518
Peak_434	chr10	20518681	20518786
Peak_435	chr10	20911949	20912082
Peak_436	chr10	21376539	21376650
Peak_437	chr10	22742899	22743066
Peak_438	chr10	23267968	23268053
Peak_439	chr10	23439139	23439353
Peak_440	chr10	23688961	23689092
Peak_441	chr10	24417476	24417689
Peak_442	chr10	24592938	24593035
Peak_443	chr10	24735777	24735953
Peak_444	chr10	26524824	26524996
Peak_445	chr10	28002931	28003130
Peak_446	chr10	28200704	28200810
Peak_447	chr10	30037243	30037440
Peak_448	chr10	30285595	30286009
Peak_449	chr10	30583777	30583968
Peak_450	chr10	31065272	31065483
Peak_451	chr10	31072173	31072422
Peak_452	chr10	31162493	31162609
Peak_453	chr10	31430939	31431131
Peak_454	chr10	31938954	31939133
Peak_455	chr10	31953757	31953941
Peak_456	chr10	32506148	32506386
Peak_457	chr10	32803195	32803311
Peak_458	chr10	33341382	33341616
Peak_459	chr10	33363594	33363687
Peak_460	chr10	33410969	33411195
Peak_461	chr10	33422652	33422741
Peak_462	chr10	33425272	33425444
Peak_463	chr10	33431384	33431794
Peak_464	chr10	33452995	33453066
Peak_465	chr10	33701585	33701770
Peak_466	chr10	34479613	34479820
Peak_467	chr10	34588068	34588236
Peak_468	chr10	34608579	34608684
Peak_469	chr10	35379572	35379744
Peak_470	chr10	36073806	36073929
Peak_471	chr10	36163112	36163205
Peak_472	chr10	36179094	36179169
Peak_473	chr10	36211907	36212047
Peak_474	chr10	36276037	36276135
Peak_475	chr10	36473515	36473613
Peak_476	chr10	44514848	44514919
Peak_477	chr10	44546076	44546154
Peak_478	chr10	44796546	44797001
Peak_479	chr10	44894806	44895069
Peak_480	chr10	45202285	45202457
Peak_481	chr10	45442884	45443146
Peak_482	chr10	47050144	47050540
Peak_483	chr10	47138330	47138617
Peak_484	chr10	48443016	48443102
Peak_485	chr10	48561219	48561401
Peak_486	chr10	49610334	49610488
Peak_487	chr10	49734544	49734740
Peak_488	chr10	49815032	49815233
Peak_489	chr10	50529143	50529285
Peak_490	chr10	51039493	51039687
Peak_491	chr10	52275939	52276285
Peak_492	chr10	52339874	52339945
Peak_493	chr10	52353858	52354034
Peak_494	chr10	52943684	52943877
Peak_495	chr10	53324838	53324909
Peak_496	chr10	53377662	53377759
Peak_497	chr10	53414792	53414947
Peak_498	chr10	53465718	53465789
Peak_499	chr10	53678988	53679125
Peak_500	chr10	55325491	55325633
Peak_501	chr10	56347831	56347932
Peak_502	chr10	56559351	56559435
Peak_503	chr10	60741645	60741819
Peak_504	chr10	61147720	61147896
Peak_505	chr10	61577606	61577842
Peak_506	chr10	62036330	62036418
Peak_507	chr10	62041492	62041563
Peak_508	chr10	62041742	62041878
Peak_509	chr10	62241045	62241180
Peak_510	chr10	62281846	62282060
Peak_511	chr10	62580303	62580549
Peak_512	chr10	62583672	62583838
Peak_513	chr10	62724344	62724533
Peak_514	chr10	63267276	63267558
Peak_515	chr10	63393545	63393735
Peak_516	chr10	63595713	63595859
Peak_517	chr10	63698240	63698346
Peak_518	chr10	63808772	63808986
Peak_519	chr10	64162590	64162742
Peak_520	chr10	64216299	64216767
Peak_521	chr10	64282726	64282876
Peak_522	chr10	64341128	64341440
Peak_523	chr10	64344111	64344301
Peak_524	chr10	64374650	64374872
Peak_525	chr10	64478453	64478658
Peak_526	chr10	65029032	65029105
Peak_527	chr10	65951214	65951292
Peak_528	chr10	67307922	67308044
Peak_529	chr10	67710702	67710844
Peak_530	chr10	68082051	68082167
Peak_531	chr10	68112068	68112139
Peak_532	chr10	68386165	68386240
Peak_533	chr10	69869929	69870017
Peak_534	chr10	70163675	70163764
Peak_535	chr10	70631890	70631964
Peak_536	chr10	72303756	72303863
Peak_537	chr10	72424546	72424801
Peak_538	chr10	72434690	72434783
Peak_539	chr10	72506168	72506262
Peak_540	chr10	75793724	75793796
Peak_541	chr10	76681709	76681848
Peak_542	chr10	77875711	77875883
Peak_543	chr10	78142378	78142568
Peak_544	chr10	78524657	78524916
Peak_545	chr10	78717561	78717676
Peak_546	chr10	79008019	79008227
Peak_547	chr10	79075311	79075500
Peak_548	chr10	79110501	79110673
Peak_549	chr10	79191067	79191139
Peak_550	chr10	79572546	79572663
Peak_551	chr10	80704745	80704917
Peak_552	chr10	80883656	80883840
Peak_553	chr10	80963031	80963262
Peak_554	chr10	89243251	89243341
Peak_555	chr10	89798081	89798390
Peak_556	chr10	92690965	92691137
Peak_557	chr10	92696106	92696286
Peak_558	chr10	93073686	93073882
Peak_559	chr10	93100708	93101038
Peak_560	chr10	93182834	93183054
Peak_561	chr10	93271392	93271564
Peak_562	chr10	94266239	94266338
Peak_563	chr10	94979298	94979435
Peak_564	chr10	95005593	95005681
Peak_565	chr10	95762112	95762201
Peak_566	chr10	96059339	96059535
Peak_567	chr10	96980980	96981073
Peak_568	chr10	97304644	97304763
Peak_569	chr10	99928072	99928224
Peak_570	chr10	99929302	99929403
Peak_571	chr10	99932280	99932520
Peak_572	chr10	100109306	100109603
Peak_573	chr10	100392339	100392541
Peak_574	chr10	100681292	100681473
Peak_575	chr10	100817834	100817922
Peak_576	chr10	101906001	101906114
Peak_577	chr10	102646881	102647108
Peak_578	chr10	102650480	102650807
Peak_579	chr10	102660966	102661041
Peak_580	chr10	103530772	103530945
Peak_581	chr10	104022877	104023041
Peak_582	chr10	104028886	104029155
Peak_583	chr10	104536734	104537044
Peak_584	chr10	104572057	104572128
Peak_585	chr10	104900284	104900501
Peak_586	chr10	105609913	105610216
Peak_587	chr10	105711931	105712032
Peak_588	chr10	106030625	106030724
Peak_589	chr10	108239501	108239692
Peak_590	chr10	108307078	108307290
Peak_591	chr10	108309125	108309286
Peak_592	chr10	108514506	108514731
Peak_593	chr10	108648285	108648414
Peak_594	chr10	108742112	108742293
Peak_595	chr10	108858219	108858381
Peak_596	chr10	109337098	109337174
Peak_597	chr10	109375129	109375319
Peak_598	chr10	110035784	110035971
Peak_599	chr10	111145961	111146146
Peak_600	chr10	112485539	112485653
Peak_601	chr10	113076514	113076647
Peak_602	chr10	113235556	113235802
Peak_603	chr10	113445380	113445645
Peak_604	chr10	113635523	113635734
Peak_605	chr10	113968859	113969044
Peak_606	chr10	113987451	113987776
Peak_607	chr10	114322893	114322968
Peak_608	chr10	114323277	114323352
Peak_609	chr10	114586918	114587165
Peak_610	chr10	114658387	114658562
Peak_611	chr10	114715800	114716027
Peak_612	chr10	114808164	114808566
Peak_613	chr10	114847192	114847382
Peak_614	chr10	116066255	116066427
Peak_615	chr10	116383738	116383809
Peak_616	chr10	116399122	116399294
Peak_617	chr10	116537293	116537465
Peak_618	chr10	116685686	116685899
Peak_619	chr10	117365688	117365812
Peak_620	chr10	118567917	118568147
Peak_621	chr10	118648079	118648286
Peak_622	chr10	120231275	120231689
Peak_623	chr10	120231991	120232230
Peak_624	chr10	120232503	120232819
Peak_625	chr10	120592054	120592196
Peak_626	chr10	120666616	120666863
Peak_627	chr10	120674375	120674517
Peak_628	chr10	120710021	120710125
Peak_629	chr10	121173719	121173891
Peak_630	chr10	122817735	122817954
Peak_631	chr10	122857803	122858024
Peak_632	chr10	123044686	123044775
Peak_633	chr10	123069755	123069887
Peak_634	chr10	123260429	123260663
Peak_635	chr10	123261489	123261608
Peak_636	chr10	123440784	123440917
Peak_637	chr10	123442982	123443115
Peak_638	chr10	123914258	123914433
Peak_639	chr10	125140950	125141059
Peak_640	chr10	125381957	125382182
Peak_641	chr10	125396958	125397150
Peak_642	chr10	125780784	125780903
Peak_643	chr10	126029642	126029887
Peak_644	chr10	126799778	126799964
Peak_645	chr10	127238952	127239120
Peak_646	chr10	127293840	127294094
Peak_647	chr10	127752158	127752452
Peak_648	chr10	127887913	127888129
Peak_649	chr10	128062782	128062853
Peak_650	chr10	128947879	128947981
Peak_651	chr10	128970509	128970597
Peak_652	chr10	130727450	130727568
Peak_653	chr10	132158842	132158926
Peak_654	chr10	134556423	134556608
Peak_655	chr10	134577694	134577918
Peak_656	chr11	665524	665595
Peak_657	chr11	1975058	1975158
Peak_658	chr11	2001161	2001257
Peak_659	chr11	2232451	2232592
Peak_660	chr11	5000417	5000496
Peak_661	chr11	6322761	6323187
Peak_662	chr11	7030597	7030710
Peak_663	chr11	7576310	7576386
Peak_664	chr11	7597401	7597621
Peak_665	chr11	7627840	7627991
Peak_666	chr11	8405915	8406163
Peak_667	chr11	8481729	8481827
Peak_668	chr11	9590569	9590746
Peak_669	chr11	9787107	9787485
Peak_670	chr11	9809830	9810029
Peak_671	chr11	10373456	10373547
Peak_672	chr11	10764454	10764662
Peak_673	chr11	10907462	10907544
Peak_674	chr11	11268189	11268310
Peak_675	chr11	11499388	11499552
Peak_676	chr11	11835013	11835193
Peak_677	chr11	11931359	11931503
Peak_678	chr11	12715492	12715707
Peak_679	chr11	12868486	12868658
Peak_680	chr11	14433487	14433790
Peak_681	chr11	15178878	15179065
Peak_682	chr11	15764411	15764601
Peak_683	chr11	17671235	17671347
Peak_684	chr11	17671798	17672382
Peak_685	chr11	17673350	17673421
Peak_686	chr11	17705185	17705400
Peak_687	chr11	17707799	17708154
Peak_688	chr11	17709570	17709748
Peak_689	chr11	17717567	17717659
Peak_690	chr11	17721145	17721322
Peak_691	chr11	18404714	18404906
Peak_692	chr11	19223542	19223757
Peak_693	chr11	19374020	19374276
Peak_694	chr11	19423451	19423544
Peak_695	chr11	19885621	19885736
Peak_696	chr11	20180233	20180654
Peak_697	chr11	20243273	20243397
Peak_698	chr11	20249431	20249507
Peak_699	chr11	20270110	20270358
Peak_700	chr11	20297765	20298166
Peak_701	chr11	20325198	20325330
Peak_702	chr11	20792087	20792258
Peak_703	chr11	21511072	21511234
Peak_704	chr11	21917331	21917531
Peak_705	chr11	23164742	23164819
Peak_706	chr11	23395529	23395661
Peak_707	chr11	24893817	24893974
Peak_708	chr11	24946779	24947001
Peak_709	chr11	24950056	24950161
Peak_710	chr11	27955685	27955857
Peak_711	chr11	28602898	28603109
Peak_712	chr11	30337875	30337995
Peak_713	chr11	30444195	30444356
Peak_714	chr11	30588840	30589005
Peak_715	chr11	32102656	32102811
Peak_716	chr11	32234669	32234994
Peak_717	chr11	32461279	32461509
Peak_718	chr11	33510550	33510722
Peak_719	chr11	33690079	33690185
Peak_720	chr11	34214760	34214831
Peak_721	chr11	35028385	35028586
Peak_722	chr11	35057543	35057783
Peak_723	chr11	35188254	35188428
Peak_724	chr11	35808701	35809074
Peak_725	chr11	36054931	36055069
Peak_726	chr11	36184097	36184303
Peak_727	chr11	36485327	36485616
Peak_728	chr11	37883366	37883476
Peak_729	chr11	38620080	38620175
Peak_730	chr11	38860687	38860837
Peak_731	chr11	43760535	43760638
Peak_732	chr11	44268292	44268538
Peak_733	chr11	44425946	44426107
Peak_734	chr11	44863995	44864171
Peak_735	chr11	45422068	45422240
Peak_736	chr11	47524022	47524149
Peak_737	chr11	47813489	47813641
Peak_738	chr11	47813694	47813872
Peak_739	chr11	57642623	57642795
Peak_740	chr11	59335912	59336019
Peak_741	chr11	59893759	59893860
Peak_742	chr11	61137122	61137328
Peak_743	chr11	61273180	61273474
Peak_744	chr11	64869754	64869852
Peak_745	chr11	65193744	65193855
Peak_746	chr11	65262080	65262151
Peak_747	chr11	65886973	65887078
Peak_748	chr11	67331192	67331365
Peak_749	chr11	69048521	69048724
Peak_750	chr11	70685054	70685169
Peak_751	chr11	71511054	71511125
Peak_752	chr11	71772305	71772376
Peak_753	chr11	71990093	71990252
Peak_754	chr11	74359998	74360214
Peak_755	chr11	75067685	75067966
Peak_756	chr11	76003387	76003472
Peak_757	chr11	76119194	76119345
Peak_758	chr11	76560528	76560701
Peak_759	chr11	76944189	76944260
Peak_760	chr11	78798390	78798598
Peak_761	chr11	79063447	79063756
Peak_762	chr11	79613514	79613683
Peak_763	chr11	80127013	80127127
Peak_764	chr11	82719035	82719171
Peak_765	chr11	84903110	84903181
Peak_766	chr11	85096703	85096774
Peak_767	chr11	85430210	85430433
Peak_768	chr11	85491537	85491660
Peak_769	chr11	85533835	85534169
Peak_770	chr11	85725383	85725515
Peak_771	chr11	86344016	86344193
Peak_772	chr11	86389415	86389710
Peak_773	chr11	86390052	86390144
Peak_774	chr11	86487335	86487431
Peak_775	chr11	87578011	87578192
Peak_776	chr11	87848577	87848649
Peak_777	chr11	88252650	88252775
Peak_778	chr11	92590731	92590913
Peak_779	chr11	93908821	93909057
Peak_780	chr11	94335703	94335980
Peak_781	chr11	94540886	94541021
Peak_782	chr11	94546037	94546153
Peak_783	chr11	94618350	94618590
Peak_784	chr11	94829573	94829697
Peak_785	chr11	96857562	96857649
Peak_786	chr11	97225621	97225738
Peak_787	chr11	97540389	97540501
Peak_788	chr11	98766864	98767007
Peak_789	chr11	100761590	100761771
Peak_790	chr11	100793010	100793081
Peak_791	chr11	102024702	102024832
Peak_792	chr11	102292096	102292296
Peak_793	chr11	102717107	102717374
Peak_794	chr11	103992613	103992708
Peak_795	chr11	105849858	105849929
Peak_796	chr11	106120597	106120715
Peak_797	chr11	106269832	106270018
Peak_798	chr11	106374873	106374944
Peak_799	chr11	106563627	106563775
Peak_800	chr11	106833665	106833744
Peak_801	chr11	106858960	106859132
Peak_802	chr11	108099123	108099221
Peak_803	chr11	108484307	108484386
Peak_804	chr11	108983413	108983516
Peak_805	chr11	110113707	110113781
Peak_806	chr11	110296009	110296088
Peak_807	chr11	112394364	112394443
Peak_808	chr11	112621108	112621184
Peak_809	chr11	112836600	112836710
Peak_810	chr11	112988995	112989078
Peak_811	chr11	113033400	113033523
Peak_812	chr11	114165776	114166004
Peak_813	chr11	115061005	115061177
Peak_814	chr11	115782422	115782607
Peak_815	chr11	115782897	115783033
Peak_816	chr11	116916879	116916964
Peak_817	chr11	118446491	118446600
Peak_818	chr11	119375849	119375920
Peak_819	chr11	119442053	119442125
Peak_820	chr11	119514322	119514495
Peak_821	chr11	119753160	119753302
Peak_822	chr11	121107329	121107400
Peak_823	chr11	121761186	121761359
Peak_824	chr11	121800345	121800611
Peak_825	chr11	121895117	121895201
Peak_826	chr11	122097638	122097877
Peak_827	chr11	122118938	122119009
Peak_828	chr11	122132487	122132659
Peak_829	chr11	122188102	122188274
Peak_830	chr11	122714015	122714181
Peak_831	chr11	123960249	123960361
Peak_832	chr11	124043049	124043120
Peak_833	chr11	124044898	124044975
Peak_834	chr11	125271644	125271774
Peak_835	chr11	125971237	125971456
Peak_836	chr11	126178325	126178410
Peak_837	chr11	126245802	126245912
Peak_838	chr11	126350654	126350878
Peak_839	chr11	126417102	126417441
Peak_840	chr11	126597444	126597632
Peak_841	chr11	126626971	126627111
Peak_842	chr11	126867152	126867329
Peak_843	chr11	127064111	127064200
Peak_844	chr11	127069243	127069402
Peak_845	chr11	127896654	127896833
Peak_846	chr11	127909637	127909862
Peak_847	chr11	128044514	128044717
Peak_848	chr11	128048878	128049185
Peak_849	chr11	128392531	128392756
Peak_850	chr11	128799964	128800138
Peak_851	chr11	129973362	129973534
Peak_852	chr11	130253801	130254033
Peak_853	chr11	130273305	130273549
Peak_854	chr11	130403626	130403762
Peak_855	chr11	130708945	130709020
Peak_856	chr11	130964779	130964963
Peak_857	chr11	131484635	131484856
Peak_858	chr11	131924838	131925056
Peak_859	chr11	131934877	131935251
Peak_860	chr11	132758203	132758386
Peak_861	chr11	134876984	134877076
Peak_862	chr12	626897	627082
Peak_863	chr12	701441	701564
Peak_864	chr12	1717764	1717890
Peak_865	chr12	3216279	3216545
Peak_866	chr12	3268652	3268773
Peak_867	chr12	3334736	3334917
Peak_868	chr12	4115244	4115547
Peak_869	chr12	4229862	4229937
Peak_870	chr12	5489392	5489505
Peak_871	chr12	6363074	6363241
Peak_872	chr12	7274181	7274353
Peak_873	chr12	8918789	8918897
Peak_874	chr12	9149471	9149653
Peak_875	chr12	9152829	9152957
Peak_876	chr12	9741474	9741710
Peak_877	chr12	10787100	10787287
Peak_878	chr12	12887101	12887205
Peak_879	chr12	13066944	13067061
Peak_880	chr12	13327873	13328057
Peak_881	chr12	13507153	13507311
Peak_882	chr12	13511401	13511549
Peak_883	chr12	14094730	14094879
Peak_884	chr12	14392526	14392698
Peak_885	chr12	14413102	14413278
Peak_886	chr12	15462364	15462462
Peak_887	chr12	15509826	15509897
Peak_888	chr12	17126364	17126596
Peak_889	chr12	18318367	18318481
Peak_890	chr12	19330813	19330957
Peak_891	chr12	20037014	20037255
Peak_892	chr12	20111343	20111419
Peak_893	chr12	20273246	20273550
Peak_894	chr12	20801680	20801774
Peak_895	chr12	21184719	21184804
Peak_896	chr12	22562178	22562352
Peak_897	chr12	22620227	22620317
Peak_898	chr12	23904684	23904870
Peak_899	chr12	23904923	23905032
Peak_900	chr12	23905125	23905196
Peak_901	chr12	24059390	24059500
Peak_902	chr12	24255835	24255906
Peak_903	chr12	24631326	24631419
Peak_904	chr12	25081852	25082064
Peak_905	chr12	25106410	25106523
Peak_906	chr12	25364623	25364708
Peak_907	chr12	27258921	27259138
Peak_908	chr12	28137182	28137366
Peak_909	chr12	28736972	28737146
Peak_910	chr12	29223399	29223574
Peak_911	chr12	29395763	29395917
Peak_912	chr12	29406714	29406796
Peak_913	chr12	29406969	29407136
Peak_914	chr12	29421193	29421421
Peak_915	chr12	29770054	29770212
Peak_916	chr12	30264070	30264179
Peak_917	chr12	30752488	30752591
Peak_918	chr12	30752777	30752899
Peak_919	chr12	32370964	32371443
Peak_920	chr12	32597956	32598126
Peak_921	chr12	32631245	32631341
Peak_922	chr12	39441430	39441501
Peak_923	chr12	43135423	43135507
Peak_924	chr12	46047185	46047277
Peak_925	chr12	46554306	46554668
Peak_926	chr12	46949859	46949968
Peak_927	chr12	47358374	47358549
Peak_928	chr12	47479682	47479854
Peak_929	chr12	48092521	48092640
Peak_930	chr12	48092853	48093001
Peak_931	chr12	49376721	49376801
Peak_932	chr12	50589808	50589920
Peak_933	chr12	50706202	50706273
Peak_934	chr12	51474085	51474193
Peak_935	chr12	54822403	54822608
Peak_936	chr12	55500278	55500360
Peak_937	chr12	55980575	55980733
Peak_938	chr12	57666723	57666915
Peak_939	chr12	58740049	58740146
Peak_940	chr12	59262028	59262103
Peak_941	chr12	59324638	59324770
Peak_942	chr12	59375827	59376071
Peak_943	chr12	61267333	61267510
Peak_944	chr12	62260072	62260174
Peak_945	chr12	63242368	63242592
Peak_946	chr12	63304332	63304526
Peak_947	chr12	63306605	63306679
Peak_948	chr12	63840053	63840246
Peak_949	chr12	64485089	64485167
Peak_950	chr12	64613945	64614142
Peak_951	chr12	64960685	64960937
Peak_952	chr12	65127783	65127962
Peak_953	chr12	65337597	65337910
Peak_954	chr12	65919739	65919977
Peak_955	chr12	66025383	66025649
Peak_956	chr12	66068832	66069050
Peak_957	chr12	66220736	66220888
Peak_958	chr12	66309954	66310025
Peak_959	chr12	66350198	66350372
Peak_960	chr12	66634876	66635262
Peak_961	chr12	66997907	66998208
Peak_962	chr12	67032636	67032752
Peak_963	chr12	67045357	67045428
Peak_964	chr12	67518335	67518491
Peak_965	chr12	67752791	67753127
Peak_966	chr12	67804580	67804686
Peak_967	chr12	67986493	67986649
Peak_968	chr12	68490865	68490960
Peak_969	chr12	68548851	68548952
Peak_970	chr12	68556583	68556658
Peak_971	chr12	68683978	68684054
Peak_972	chr12	69440205	69440305
Peak_973	chr12	70291561	70291811
Peak_974	chr12	70381675	70381784
Peak_975	chr12	70385685	70385864
Peak_976	chr12	71055772	71055843
Peak_977	chr12	71248739	71248939
Peak_978	chr12	71811110	71811207
Peak_979	chr12	71868674	71868872
Peak_980	chr12	72762618	72762768
Peak_981	chr12	74161636	74161723
Peak_982	chr12	75365100	75365296
Peak_983	chr12	75374465	75374572
Peak_984	chr12	75524658	75524937
Peak_985	chr12	75950297	75950368
Peak_986	chr12	77361433	77361504
Peak_987	chr12	79929734	79929910
Peak_988	chr12	80813485	80813675
Peak_989	chr12	80947146	80947478
Peak_990	chr12	81042770	81042953
Peak_991	chr12	81098278	81098390
Peak_992	chr12	81111691	81111929
Peak_993	chr12	81480216	81480403
Peak_994	chr12	82247370	82247539
Peak_995	chr12	84464169	84464368
Peak_996	chr12	84804864	84805041
Peak_997	chr12	85486639	85486770
Peak_998	chr12	85490347	85490537
Peak_999	chr12	89375848	89375973
Peak_1000	chr12	89378845	89379102
Peak_1001	chr12	89731792	89731987
Peak_1002	chr12	90187899	90187970
Peak_1003	chr12	91044657	91044745
Peak_1004	chr12	92415496	92415625
Peak_1005	chr12	92848500	92848603
Peak_1006	chr12	93305973	93306130
Peak_1007	chr12	93509661	93509762
Peak_1008	chr12	94366382	94366681
Peak_1009	chr12	94558192	94558364
Peak_1010	chr12	94566794	94567110
Peak_1011	chr12	94581165	94581364
Peak_1012	chr12	94659885	94660060
Peak_1013	chr12	94661302	94661492
Peak_1014	chr12	95107170	95107295
Peak_1015	chr12	95496693	95496825
Peak_1016	chr12	96515318	96515490
Peak_1017	chr12	97851420	97851721
Peak_1018	chr12	98140790	98140888
Peak_1019	chr12	98768073	98768194
Peak_1020	chr12	99146602	99146802
Peak_1021	chr12	99147919	99148145
Peak_1022	chr12	99598143	99598255
Peak_1023	chr12	100353432	100353506
Peak_1024	chr12	100354200	100354297
Peak_1025	chr12	100949649	100949748
Peak_1026	chr12	104872292	104872467
Peak_1027	chr12	104915537	104915710
Peak_1028	chr12	105014130	105014253
Peak_1029	chr12	105014682	105014813
Peak_1030	chr12	105062123	105062309
Peak_1031	chr12	105682927	105683138
Peak_1032	chr12	105778901	105779160
Peak_1033	chr12	105863153	105863349
Peak_1034	chr12	106528211	106528410
Peak_1035	chr12	106887426	106887607
Peak_1036	chr12	107855242	107855442
Peak_1037	chr12	109003363	109003650
Peak_1038	chr12	109900336	109900508
Peak_1039	chr12	109900900	109901214
Peak_1040	chr12	110385546	110385641
Peak_1041	chr12	110435924	110436324
Peak_1042	chr12	110461594	110461769
Peak_1043	chr12	110546953	110547296
Peak_1044	chr12	110632652	110632749
Peak_1045	chr12	111159466	111159577
Peak_1046	chr12	112952685	112952888
Peak_1047	chr12	114083471	114083649
Peak_1048	chr12	114138852	114139029
Peak_1049	chr12	114301034	114301206
Peak_1050	chr12	114338095	114338354
Peak_1051	chr12	114726064	114726236
Peak_1052	chr12	115356812	115357017
Peak_1053	chr12	115779329	115779633
Peak_1054	chr12	116561497	116561787
Peak_1055	chr12	116784136	116784278
Peak_1056	chr12	117888099	117888376
Peak_1057	chr12	117966400	117966490
Peak_1058	chr12	118775348	118775466
Peak_1059	chr12	119132066	119132258
Peak_1060	chr12	119268162	119268365
Peak_1061	chr12	122018141	122018216
Peak_1062	chr12	122039127	122039228
Peak_1063	chr12	122148114	122148185
Peak_1064	chr12	122599168	122599239
Peak_1065	chr12	123540075	123540225
Peak_1066	chr12	124213245	124213615
Peak_1067	chr12	124381918	124382090
Peak_1068	chr12	124521442	124521574
Peak_1069	chr12	124929982	124930071
Peak_1070	chr12	125230536	125230787
Peak_1071	chr12	128044349	128044524
Peak_1072	chr12	128252285	128252468
Peak_1073	chr12	128562973	128563150
Peak_1074	chr12	130187451	130187545
Peak_1075	chr12	132483282	132483359
Peak_1076	chr13	22257274	22257478
Peak_1077	chr13	22259786	22259870
Peak_1078	chr13	22358848	22358929
Peak_1079	chr13	22682977	22683070
Peak_1080	chr13	23170445	23170593
Peak_1081	chr13	23277693	23277773
Peak_1082	chr13	23895637	23895817
Peak_1083	chr13	24022136	24022272
Peak_1084	chr13	24024565	24024658
Peak_1085	chr13	24062737	24062903
Peak_1086	chr13	24296981	24297101
Peak_1087	chr13	24545342	24545504
Peak_1088	chr13	24782632	24782706
Peak_1089	chr13	25063988	25064074
Peak_1090	chr13	26161675	26161774
Peak_1091	chr13	26456165	26456238
Peak_1092	chr13	27597631	27597775
Peak_1093	chr13	27708231	27708319
Peak_1094	chr13	27977411	27977603
Peak_1095	chr13	27979714	27979867
Peak_1096	chr13	28174150	28174237
Peak_1097	chr13	28218558	28218786
Peak_1098	chr13	28408346	28408469
Peak_1099	chr13	29305601	29305799
Peak_1100	chr13	30022438	30022624
Peak_1101	chr13	30228997	30229245
Peak_1102	chr13	30496464	30496535
Peak_1103	chr13	30565527	30565861
Peak_1104	chr13	30613116	30613288
Peak_1105	chr13	31348577	31348766
Peak_1106	chr13	31407174	31407347
Peak_1107	chr13	32424509	32424595
Peak_1108	chr13	32465924	32465997
Peak_1109	chr13	32519920	32519995
Peak_1110	chr13	32611783	32611985
Peak_1111	chr13	33712072	33712237
Peak_1112	chr13	33804048	33804257
Peak_1113	chr13	33804294	33804373
Peak_1114	chr13	34094365	34094548
Peak_1115	chr13	34923557	34923729
Peak_1116	chr13	36058560	36058665
Peak_1117	chr13	36338419	36338721
Peak_1118	chr13	36342876	36343041
Peak_1119	chr13	36568249	36568440
Peak_1120	chr13	36568753	36568947
Peak_1121	chr13	37900675	37900771
Peak_1122	chr13	38241941	38242012
Peak_1123	chr13	38367109	38367214
Peak_1124	chr13	41038727	41038814
Peak_1125	chr13	41155540	41155611
Peak_1126	chr13	41557040	41557140
Peak_1127	chr13	42120454	42120805
Peak_1128	chr13	43805298	43805544
Peak_1129	chr13	43819648	43819866
Peak_1130	chr13	43843240	43843315
Peak_1131	chr13	43851503	43851732
Peak_1132	chr13	43875661	43875815
Peak_1133	chr13	43881811	43882227
Peak_1134	chr13	43938956	43939154
Peak_1135	chr13	44116859	44117014
Peak_1136	chr13	44346374	44346486
Peak_1137	chr13	44618293	44618473
Peak_1138	chr13	44888014	44888166
Peak_1139	chr13	45505389	45505618
Peak_1140	chr13	46353122	46353274
Peak_1141	chr13	46382189	46382288
Peak_1142	chr13	49403450	49403531
Peak_1143	chr13	49822481	49822653
Peak_1144	chr13	50811267	50811466
Peak_1145	chr13	51889817	51889952
Peak_1146	chr13	53259851	53259961
Peak_1147	chr13	55737784	55737855
Peak_1148	chr13	57032010	57032284
Peak_1149	chr13	57764746	57764817
Peak_1150	chr13	58204886	58205163
Peak_1151	chr13	58331232	58331463
Peak_1152	chr13	58606928	58607022
Peak_1153	chr13	59803691	59803807
Peak_1154	chr13	60348559	60348676
Peak_1155	chr13	61242157	61242335
Peak_1156	chr13	62588606	62588747
Peak_1157	chr13	62876631	62876710
Peak_1158	chr13	62879115	62879257
Peak_1159	chr13	63284967	63285190
Peak_1160	chr13	63449455	63449656
Peak_1161	chr13	63453395	63453538
Peak_1162	chr13	63596973	63597168
Peak_1163	chr13	63618906	63619018
Peak_1164	chr13	65548125	65548290
Peak_1165	chr13	68601626	68601709
Peak_1166	chr13	69135986	69136061
Peak_1167	chr13	70764079	70764351
Peak_1168	chr13	72286085	72286209
Peak_1169	chr13	72977693	72977869
Peak_1170	chr13	73667129	73667234
Peak_1171	chr13	73809605	73809828
Peak_1172	chr13	73899987	73900090
Peak_1173	chr13	73913296	73913412
Peak_1174	chr13	74024701	74024876
Peak_1175	chr13	74703976	74704159
Peak_1176	chr13	74996088	74996159
Peak_1177	chr13	75052574	75052673
Peak_1178	chr13	75991306	75991493
Peak_1179	chr13	77511637	77511783
Peak_1180	chr13	78839322	78839546
Peak_1181	chr13	78939163	78939402
Peak_1182	chr13	78944444	78944667
Peak_1183	chr13	78946677	78946945
Peak_1184	chr13	78984419	78984538
Peak_1185	chr13	78985047	78985197
Peak_1186	chr13	79082386	79082497
Peak_1187	chr13	80350751	80350916
Peak_1188	chr13	80357044	80357276
Peak_1189	chr13	80611776	80611951
Peak_1190	chr13	83851717	83851793
Peak_1191	chr13	88934241	88934327
Peak_1192	chr13	90142956	90143042
Peak_1193	chr13	90167056	90167275
Peak_1194	chr13	91764970	91765041
Peak_1195	chr13	93900874	93901215
Peak_1196	chr13	94392757	94392828
Peak_1197	chr13	94851165	94851357
Peak_1198	chr13	96792633	96792704
Peak_1199	chr13	97960546	97960655
Peak_1200	chr13	98019668	98020004
Peak_1201	chr13	99106718	99106828
Peak_1202	chr13	99299562	99299695
Peak_1203	chr13	99498132	99498304
Peak_1204	chr13	101809689	101809882
Peak_1205	chr13	101959515	101959692
Peak_1206	chr13	102076861	102076932
Peak_1207	chr13	102229415	102229548
Peak_1208	chr13	103600551	103600628
Peak_1209	chr13	104851371	104851493
Peak_1210	chr13	106681297	106681490
Peak_1211	chr13	107571611	107571720
Peak_1212	chr13	107638617	107638721
Peak_1213	chr13	107863192	107863270
Peak_1214	chr13	108492895	108493054
Peak_1215	chr13	108497074	108497194
Peak_1216	chr13	109212656	109212727
Peak_1217	chr13	110493000	110493201
Peak_1218	chr13	111064505	111064744
Peak_1219	chr13	111065004	111065103
Peak_1220	chr13	114803934	114804030
Peak_1221	chr13	114939457	114939566
Peak_1222	chr14	23082942	23083123
Peak_1223	chr14	23290060	23290189
Peak_1224	chr14	23441960	23442316
Peak_1225	chr14	24013865	24014046
Peak_1226	chr14	24017973	24018173
Peak_1227	chr14	24857892	24858008
Peak_1228	chr14	25192759	25192910
Peak_1229	chr14	25580188	25580420
Peak_1230	chr14	25580661	25580764
Peak_1231	chr14	25591517	25591588
Peak_1232	chr14	25845298	25845448
Peak_1233	chr14	26457816	26458000
Peak_1234	chr14	27234935	27235132
Peak_1235	chr14	28876397	28876627
Peak_1236	chr14	28962675	28962836
Peak_1237	chr14	30864390	30864549
Peak_1238	chr14	32346461	32346684
Peak_1239	chr14	32603688	32603838
Peak_1240	chr14	32777569	32777745
Peak_1241	chr14	33194523	33194617
Peak_1242	chr14	33197236	33197318
Peak_1243	chr14	34809517	34809606
Peak_1244	chr14	34823712	34823966
Peak_1245	chr14	34824042	34824130
Peak_1246	chr14	35169501	35169595
Peak_1247	chr14	35180074	35180162
Peak_1248	chr14	38459581	38459656
Peak_1249	chr14	38512940	38513081
Peak_1250	chr14	38954313	38954506
Peak_1251	chr14	39052610	39052699
Peak_1252	chr14	39186149	39186414
Peak_1253	chr14	39186467	39186538
Peak_1254	chr14	42076458	42076533
Peak_1255	chr14	42168807	42168884
Peak_1256	chr14	43118084	43118202
Peak_1257	chr14	43273670	43273915
Peak_1258	chr14	43338951	43339094
Peak_1259	chr14	44215128	44215277
Peak_1260	chr14	44634595	44634753
Peak_1261	chr14	44859163	44859237
Peak_1262	chr14	46874306	46874622
Peak_1263	chr14	48925437	48925653
Peak_1264	chr14	49483850	49483921
Peak_1265	chr14	50449509	50449686
Peak_1266	chr14	50467608	50467805
Peak_1267	chr14	51487199	51487394
Peak_1268	chr14	51863218	51863431
Peak_1269	chr14	51980046	51980256
Peak_1270	chr14	52074517	52074695
Peak_1271	chr14	52321984	52322167
Peak_1272	chr14	53529377	53529539
Peak_1273	chr14	53529731	53529832
Peak_1274	chr14	54066319	54066432
Peak_1275	chr14	54066532	54066609
Peak_1276	chr14	54414271	54414357
Peak_1277	chr14	55133802	55133950
Peak_1278	chr14	56227589	56227846
Peak_1279	chr14	57057205	57057303
Peak_1280	chr14	57057418	57057624
Peak_1281	chr14	57126722	57126811
Peak_1282	chr14	57227005	57227090
Peak_1283	chr14	57979061	57979171
Peak_1284	chr14	58571645	58571863
Peak_1285	chr14	59840149	59840222
Peak_1286	chr14	59840332	59840403
Peak_1287	chr14	59901558	59901682
Peak_1288	chr14	61334675	61334748
Peak_1289	chr14	61547397	61547695
Peak_1290	chr14	61570555	61570745
Peak_1291	chr14	61614088	61614191
Peak_1292	chr14	61710987	61711087
Peak_1293	chr14	61956733	61956941
Peak_1294	chr14	66976148	66976339
Peak_1295	chr14	67116319	67116627
Peak_1296	chr14	68466146	68466303
Peak_1297	chr14	68604482	68604773
Peak_1298	chr14	68711444	68711590
Peak_1299	chr14	68842275	68842377
Peak_1300	chr14	68864614	68864842
Peak_1301	chr14	68974366	68974446
Peak_1302	chr14	69019380	69019574
Peak_1303	chr14	69136607	69136850
Peak_1304	chr14	69149655	69149782
Peak_1305	chr14	69546211	69546301
Peak_1306	chr14	70471973	70472071
Peak_1307	chr14	71372099	71372407
Peak_1308	chr14	72058734	72058921
Peak_1309	chr14	72178370	72178561
Peak_1310	chr14	75038784	75039005
Peak_1311	chr14	75508859	75509021
Peak_1312	chr14	76112584	76112731
Peak_1313	chr14	76639112	76639215
Peak_1314	chr14	77773365	77773468
Peak_1315	chr14	80932276	80932485
Peak_1316	chr14	81025564	81025680
Peak_1317	chr14	81440314	81440528
Peak_1318	chr14	81440848	81440993
Peak_1319	chr14	82780250	82780393
Peak_1320	chr14	82864701	82864776
Peak_1321	chr14	83122113	83122341
Peak_1322	chr14	83123641	83123882
Peak_1323	chr14	83169001	83169072
Peak_1324	chr14	83381944	83382033
Peak_1325	chr14	85109928	85110086
Peak_1326	chr14	85124219	85124343
Peak_1327	chr14	85269101	85269200
Peak_1328	chr14	85542626	85542706
Peak_1329	chr14	88461421	88461505
Peak_1330	chr14	88935211	88935383
Peak_1331	chr14	90280143	90280315
Peak_1332	chr14	92863567	92863748
Peak_1333	chr14	95588635	95588843
Peak_1334	chr14	95964028	95964148
Peak_1335	chr14	97250382	97250453
Peak_1336	chr14	98349740	98349878
Peak_1337	chr14	98350353	98350424
Peak_1338	chr14	100496959	100497043
Peak_1339	chr14	100822417	100822563
Peak_1340	chr14	100828919	100829160
Peak_1341	chr14	101091205	101091320
Peak_1342	chr14	101277389	101277857
Peak_1343	chr14	102701307	102701549
Peak_1344	chr14	104346733	104346845
Peak_1345	chr14	104616275	104616356
Peak_1346	chr15	20681576	20681647
Peak_1347	chr15	20728230	20728331
Peak_1348	chr15	20871060	20871239
Peak_1349	chr15	21910604	21910705
Peak_1350	chr15	21910997	21911169
Peak_1351	chr15	21916158	21916239
Peak_1352	chr15	23395016	23395094
Peak_1353	chr15	24750501	24750657
Peak_1354	chr15	24750914	24751109
Peak_1355	chr15	26148328	26148500
Peak_1356	chr15	28539902	28540018
Peak_1357	chr15	28861818	28861961
Peak_1358	chr15	28864301	28864404
Peak_1359	chr15	29083615	29083717
Peak_1360	chr15	29649264	29649412
Peak_1361	chr15	31897757	31897947
Peak_1362	chr15	32515022	32515138
Peak_1363	chr15	33009832	33010037
Peak_1364	chr15	33162590	33162941
Peak_1365	chr15	33164881	33165188
Peak_1366	chr15	33382223	33382416
Peak_1367	chr15	33418225	33418309
Peak_1368	chr15	33447024	33447369
Peak_1369	chr15	33613024	33613133
Peak_1370	chr15	33695015	33695097
Peak_1371	chr15	35092139	35092231
Peak_1372	chr15	35094635	35094765
Peak_1373	chr15	35998092	35998287
Peak_1374	chr15	36014880	36015003
Peak_1375	chr15	36760954	36761220
Peak_1376	chr15	37878247	37878647
Peak_1377	chr15	37879337	37879574
Peak_1378	chr15	37888970	37889063
Peak_1379	chr15	39120341	39120560
Peak_1380	chr15	39178912	39179011
Peak_1381	chr15	39233718	39233959
Peak_1382	chr15	39917233	39917405
Peak_1383	chr15	40126002	40126178
Peak_1384	chr15	42616614	42616782
Peak_1385	chr15	43894706	43894813
Peak_1386	chr15	44538796	44539028
Peak_1387	chr15	45074834	45075016
Peak_1388	chr15	47676643	47676815
Peak_1389	chr15	49089269	49089433
Peak_1390	chr15	49208205	49208280
Peak_1391	chr15	49582460	49582546
Peak_1392	chr15	49727381	49727670
Peak_1393	chr15	49916417	49916563
Peak_1394	chr15	49919835	49919906
Peak_1395	chr15	50108210	50108483
Peak_1396	chr15	50168572	50168762
Peak_1397	chr15	50429722	50429934
Peak_1398	chr15	50490172	50490281
Peak_1399	chr15	50519426	50519608
Peak_1400	chr15	50742930	50743029
Peak_1401	chr15	51118345	51118416
Peak_1402	chr15	52385758	52385930
Peak_1403	chr15	52720150	52720264
Peak_1404	chr15	57404585	57404714
Peak_1405	chr15	57427139	57427217
Peak_1406	chr15	57438954	57439076
Peak_1407	chr15	57529628	57529704
Peak_1408	chr15	57847729	57847811
Peak_1409	chr15	57944442	57944561
Peak_1410	chr15	58454243	58454377
Peak_1411	chr15	58521799	58521870
Peak_1412	chr15	58746320	58746539
Peak_1413	chr15	58746693	58746882
Peak_1414	chr15	58767783	58768086
Peak_1415	chr15	58803297	58803624
Peak_1416	chr15	59739568	59739912
Peak_1417	chr15	59740989	59741449
Peak_1418	chr15	60683413	60683605
Peak_1419	chr15	60685250	60685447
Peak_1420	chr15	61519510	61519700
Peak_1421	chr15	61601478	61601605
Peak_1422	chr15	62208530	62208636
Peak_1423	chr15	62785191	62785363
Peak_1424	chr15	62899936	62900185
Peak_1425	chr15	63256529	63256736
Peak_1426	chr15	63530973	63531097
Peak_1427	chr15	63542577	63542758
Peak_1428	chr15	63639899	63640071
Peak_1429	chr15	63827238	63827344
Peak_1430	chr15	66438775	66438970
Peak_1431	chr15	66591214	66591361
Peak_1432	chr15	67287737	67287946
Peak_1433	chr15	67334373	67334592
Peak_1434	chr15	67437122	67437294
Peak_1435	chr15	67760962	67761082
Peak_1436	chr15	68007697	68007819
Peak_1437	chr15	68055202	68055434
Peak_1438	chr15	68633585	68633857
Peak_1439	chr15	70266822	70266926
Peak_1440	chr15	70582063	70582252
Peak_1441	chr15	70669258	70669562
Peak_1442	chr15	70679050	70679194
Peak_1443	chr15	71927198	71927354
Peak_1444	chr15	71978561	71978636
Peak_1445	chr15	71978774	71978964
Peak_1446	chr15	72045215	72045300
Peak_1447	chr15	74207537	74207691
Peak_1448	chr15	74521073	74521289
Peak_1449	chr15	74760820	74761065
Peak_1450	chr15	75350937	75351039
Peak_1451	chr15	78316319	78316760
Peak_1452	chr15	78317098	78317204
Peak_1453	chr15	78342297	78342476
Peak_1454	chr15	78385703	78385966
Peak_1455	chr15	81934893	81935025
Peak_1456	chr15	82207241	82207370
Peak_1457	chr15	83036749	83036820
Peak_1458	chr15	84440051	84440229
Peak_1459	chr15	84573080	84573252
Peak_1460	chr15	87406485	87406752
Peak_1461	chr15	88266239	88266363
Peak_1462	chr15	88566013	88566151
Peak_1463	chr15	89072465	89072594
Peak_1464	chr15	92058717	92058905
Peak_1465	chr15	92994786	92995046
Peak_1466	chr15	93682069	93682241
Peak_1467	chr15	93808450	93808647
Peak_1468	chr15	93915633	93915739
Peak_1469	chr15	93917823	93917914
Peak_1470	chr15	94128329	94128607
Peak_1471	chr15	94130343	94130589
Peak_1472	chr15	94201768	94201917
Peak_1473	chr15	95220685	95220815
Peak_1474	chr15	96386478	96386682
Peak_1475	chr15	96484129	96484291
Peak_1476	chr15	96710227	96710382
Peak_1477	chr15	96805264	96805377
Peak_1478	chr15	99099782	99099938
Peak_1479	chr15	99237550	99237631
Peak_1480	chr15	99329089	99329264
Peak_1481	chr15	99419121	99419235
Peak_1482	chr15	99604242	99604317
Peak_1483	chr15	99605376	99605507
Peak_1484	chr15	99789618	99789711
Peak_1485	chr15	101255313	101255411
Peak_1486	chr15	101442894	101443045
Peak_1487	chr15	101645888	101646062
Peak_1488	chr15	101728032	101728286
Peak_1489	chr15	101740033	101740228
Peak_1490	chr15	101762201	101762354
Peak_1491	chr15	101980606	101980847
Peak_1492	chr15	102265101	102265312
Peak_1493	chr16	1092127	1092258
Peak_1494	chr16	1480705	1480877
Peak_1495	chr16	1920788	1920888
Peak_1496	chr16	3996315	3996418
Peak_1497	chr16	4001035	4001201
Peak_1498	chr16	4068499	4068615
Peak_1499	chr16	4104013	4104116
Peak_1500	chr16	4460869	4461041
Peak_1501	chr16	4774683	4774782
Peak_1502	chr16	7401690	7401778
Peak_1503	chr16	8806602	8806760
Peak_1504	chr16	8812004	8812306
Peak_1505	chr16	9017082	9017254
Peak_1506	chr16	10703199	10703424
Peak_1507	chr16	11123765	11123857
Peak_1508	chr16	11203635	11203713
Peak_1509	chr16	11734256	11734462
Peak_1510	chr16	12272181	12272449
Peak_1511	chr16	12276168	12276325
Peak_1512	chr16	12767459	12767551
Peak_1513	chr16	13875271	13875388
Peak_1514	chr16	14333737	14333914
Peak_1515	chr16	14493981	14494160
Peak_1516	chr16	15613048	15613234
Peak_1517	chr16	16095897	16096007
Peak_1518	chr16	16098239	16098401
Peak_1519	chr16	16307672	16307743
Peak_1520	chr16	18880486	18880636
Peak_1521	chr16	18890878	18890969
Peak_1522	chr16	21467636	21467778
Peak_1523	chr16	21478479	21478616
Peak_1524	chr16	21522884	21523114
Peak_1525	chr16	21899863	21900055
Peak_1526	chr16	21910236	21910402
Peak_1527	chr16	22231459	22231594
Peak_1528	chr16	22483003	22483119
Peak_1529	chr16	22493749	22493894
Peak_1530	chr16	27262780	27262862
Peak_1531	chr16	27338266	27338491
Peak_1532	chr16	27426433	27426561
Peak_1533	chr16	27639792	27639900
Peak_1534	chr16	28023148	28023248
Peak_1535	chr16	29447813	29447943
Peak_1536	chr16	29458146	29458273
Peak_1537	chr16	29559927	29560018
Peak_1538	chr16	30289558	30289737
Peak_1539	chr16	30299963	30300078
Peak_1540	chr16	31083359	31083474
Peak_1541	chr16	48710960	48711035
Peak_1542	chr16	49400581	49400776
Peak_1543	chr16	50293367	50293442
Peak_1544	chr16	51198241	51198430
Peak_1545	chr16	51596913	51597088
Peak_1546	chr16	52469664	52469742
Peak_1547	chr16	52499903	52500061
Peak_1548	chr16	52500973	52501220
Peak_1549	chr16	53036052	53036395
Peak_1550	chr16	53949144	53949275
Peak_1551	chr16	54464961	54465183
Peak_1552	chr16	55049225	55049422
Peak_1553	chr16	55506112	55506291
Peak_1554	chr16	59155660	59155747
Peak_1555	chr16	59156312	59156410
Peak_1556	chr16	59202737	59202868
Peak_1557	chr16	59297926	59298099
Peak_1558	chr16	59861945	59862041
Peak_1559	chr16	61715075	61715196
Peak_1560	chr16	61994086	61994157
Peak_1561	chr16	64195380	64195562
Peak_1562	chr16	64338383	64338658
Peak_1563	chr16	64535892	64535998
Peak_1564	chr16	64620835	64621007
Peak_1565	chr16	65339710	65339796
Peak_1566	chr16	65343350	65343444
Peak_1567	chr16	65889749	65889972
Peak_1568	chr16	65909386	65909599
Peak_1569	chr16	66070754	66071085
Peak_1570	chr16	66186685	66186891
Peak_1571	chr16	66188840	66189032
Peak_1572	chr16	66369182	66369358
Peak_1573	chr16	68676891	68677028
Peak_1574	chr16	68824255	68824492
Peak_1575	chr16	70265901	70266025
Peak_1576	chr16	72739506	72739579
Peak_1577	chr16	72825825	72826043
Peak_1578	chr16	73249018	73249361
Peak_1579	chr16	76981648	76981742
Peak_1580	chr16	77822047	77822317
Peak_1581	chr16	78571381	78571574
Peak_1582	chr16	78726586	78726658
Peak_1583	chr16	78737939	78738027
Peak_1584	chr16	78738390	78738597
Peak_1585	chr16	78964731	78964841
Peak_1586	chr16	79321072	79321175
Peak_1587	chr16	79671110	79671321
Peak_1588	chr16	79874894	79875049
Peak_1589	chr16	80587996	80588208
Peak_1590	chr16	82075851	82076112
Peak_1591	chr16	82504260	82504354
Peak_1592	chr16	82740694	82740920
Peak_1593	chr16	82922303	82922447
Peak_1594	chr16	83171235	83171458
Peak_1595	chr16	83177443	83177623
Peak_1596	chr16	83681942	83682128
Peak_1597	chr16	83686542	83686859
Peak_1598	chr16	83687386	83687618
Peak_1599	chr16	83709694	83710009
Peak_1600	chr16	83751442	83751652
Peak_1601	chr16	83860878	83861032
Peak_1602	chr16	85170133	85170380
Peak_1603	chr16	85323534	85323609
Peak_1604	chr16	85608963	85609048
Peak_1605	chr16	85789894	85790100
Peak_1606	chr16	86229502	86229782
Peak_1607	chr16	86388325	86388698
Peak_1608	chr16	86533003	86533118
Peak_1609	chr16	86556311	86556628
Peak_1610	chr16	86566727	86566842
Peak_1611	chr16	86801945	86802248
Peak_1612	chr16	86802678	86802850
Peak_1613	chr16	86806167	86806534
Peak_1614	chr16	86825434	86825561
Peak_1615	chr16	86959158	86959369
Peak_1616	chr16	86962959	86963132
Peak_1617	chr16	86965007	86965208
Peak_1618	chr16	87405311	87405458
Peak_1619	chr16	89026836	89026955
Peak_1620	chr16	89409999	89410208
Peak_1621	chr17	855174	855393
Peak_1622	chr17	2099072	2099276
Peak_1623	chr17	2126817	2126896
Peak_1624	chr17	3378433	3378526
Peak_1625	chr17	3859710	3859918
Peak_1626	chr17	3944195	3944357
Peak_1627	chr17	4545750	4545844
Peak_1628	chr17	4856737	4856949
Peak_1629	chr17	5579691	5579900
Peak_1630	chr17	5673297	5673497
Peak_1631	chr17	5982487	5982774
Peak_1632	chr17	6457710	6457961
Peak_1633	chr17	6492653	6492837
Peak_1634	chr17	8237648	8237800
Peak_1635	chr17	8366740	8367126
Peak_1636	chr17	9116959	9117145
Peak_1637	chr17	9323336	9323426
Peak_1638	chr17	10031108	10031334
Peak_1639	chr17	10528503	10528600
Peak_1640	chr17	11390832	11390948
Peak_1641	chr17	11467936	11468136
Peak_1642	chr17	12426264	12426436
Peak_1643	chr17	13929254	13929435
Peak_1644	chr17	14138544	14138720
Peak_1645	chr17	15251390	15251594
Peak_1646	chr17	15337652	15337746
Peak_1647	chr17	15862628	15862735
Peak_1648	chr17	17343962	17344070
Peak_1649	chr17	17440825	17440966
Peak_1650	chr17	19364156	19364298
Peak_1651	chr17	25618370	25618539
Peak_1652	chr17	27235574	27235681
Peak_1653	chr17	27365717	27365794
Peak_1654	chr17	27365795	27365904
Peak_1655	chr17	27378243	27378526
Peak_1656	chr17	27522634	27522713
Peak_1657	chr17	28198146	28198424
Peak_1658	chr17	28760562	28760673
Peak_1659	chr17	29379384	29379647
Peak_1660	chr17	29802460	29802695
Peak_1661	chr17	30023264	30023491
Peak_1662	chr17	34105243	34105417
Peak_1663	chr17	38617001	38617158
Peak_1664	chr17	39035335	39035559
Peak_1665	chr17	39332241	39332317
Peak_1666	chr17	40494765	40494902
Peak_1667	chr17	41438361	41438577
Peak_1668	chr17	41739365	41739536
Peak_1669	chr17	41957729	41957841
Peak_1670	chr17	42183371	42183597
Peak_1671	chr17	44512025	44512134
Peak_1672	chr17	44532039	44532158
Peak_1673	chr17	44532486	44532641
Peak_1674	chr17	44729617	44729799
Peak_1675	chr17	44729852	44729931
Peak_1676	chr17	44750196	44750451
Peak_1677	chr17	46318637	46318884
Peak_1678	chr17	50496610	50496745
Peak_1679	chr17	50817496	50817587
Peak_1680	chr17	51190416	51190653
Peak_1681	chr17	51270502	51270745
Peak_1682	chr17	51785043	51785239
Peak_1683	chr17	52760113	52760184
Peak_1684	chr17	52984154	52984402
Peak_1685	chr17	53133916	53134103
Peak_1686	chr17	53213919	53213990
Peak_1687	chr17	54680189	54680389
Peak_1688	chr17	55311731	55311828
Peak_1689	chr17	55595782	55595860
Peak_1690	chr17	55657875	55658049
Peak_1691	chr17	55945949	55946167
Peak_1692	chr17	56085222	56085394
Peak_1693	chr17	56725754	56725902
Peak_1694	chr17	57439670	57439842
Peak_1695	chr17	59402572	59403065
Peak_1696	chr17	60972677	60972919
Peak_1697	chr17	61210146	61210259
Peak_1698	chr17	61433893	61433981
Peak_1699	chr17	62062552	62062767
Peak_1700	chr17	62255513	62255694
Peak_1701	chr17	63293760	63293916
Peak_1702	chr17	63316994	63317175
Peak_1703	chr17	63510260	63510492
Peak_1704	chr17	64309979	64310050
Peak_1705	chr17	64320857	64321021
Peak_1706	chr17	64457826	64457897
Peak_1707	chr17	64609160	64609361
Peak_1708	chr17	66377270	66377442
Peak_1709	chr17	66379576	66379893
Peak_1710	chr17	66380091	66380511
Peak_1711	chr17	66506580	66506705
Peak_1712	chr17	66573737	66573869
Peak_1713	chr17	66574448	66574580
Peak_1714	chr17	66779087	66779296
Peak_1715	chr17	67463052	67463206
Peak_1716	chr17	67464390	67464508
Peak_1717	chr17	67605244	67605438
Peak_1718	chr17	67712817	67713064
Peak_1719	chr17	68306358	68306645
Peak_1720	chr17	69434955	69435127
Peak_1721	chr17	70335282	70335469
Peak_1722	chr17	71009916	71010153
Peak_1723	chr17	71609548	71609690
Peak_1724	chr17	73056047	73056236
Peak_1725	chr17	73237793	73237993
Peak_1726	chr17	73426497	73426764
Peak_1727	chr17	75859332	75859434
Peak_1728	chr17	76311759	76311834
Peak_1729	chr17	76553848	76553923
Peak_1730	chr17	77043079	77043286
Peak_1731	chr17	78071327	78071404
Peak_1732	chr17	78691641	78691749
Peak_1733	chr17	78989146	78989268
Peak_1734	chr17	79273231	79273327
Peak_1735	chr17	80296714	80296798
Peak_1736	chr17	80851820	80852002
Peak_1737	chr17	80852145	80852315
Peak_1738	chr17_ctg5_hap1	298086	298227
Peak_1739	chr17_ctg5_hap1	318588	318718
Peak_1740	chr17_ctg5_hap1	1586418	1586497
Peak_1741	chr17_ctg5_hap1	1586605	1586693
Peak_1742	chr17_gl000205_random	43864	44008
Peak_1743	chr17_gl000205_random	53496	53611
Peak_1744	chr18	362027	362334
Peak_1745	chr18	633703	633906
Peak_1746	chr18	1018475	1018661
Peak_1747	chr18	2680324	2680402
Peak_1748	chr18	3420065	3420300
Peak_1749	chr18	3437682	3437818
Peak_1750	chr18	3595610	3595853
Peak_1751	chr18	7790317	7790539
Peak_1752	chr18	8800588	8800819
Peak_1753	chr18	9659008	9659094
Peak_1754	chr18	10122086	10122422
Peak_1755	chr18	11258441	11258623
Peak_1756	chr18	11500539	11500711
Peak_1757	chr18	11529108	11529437
Peak_1758	chr18	12410334	12410534
Peak_1759	chr18	15173940	15174011
Peak_1760	chr18	20158986	20159203
Peak_1761	chr18	20667453	20667628
Peak_1762	chr18	20805500	20805828
Peak_1763	chr18	20811761	20811936
Peak_1764	chr18	20824460	20824724
Peak_1765	chr18	21240159	21240297
Peak_1766	chr18	21666190	21666274
Peak_1767	chr18	21750475	21750550
Peak_1768	chr18	21949521	21949754
Peak_1769	chr18	22544295	22544397
Peak_1770	chr18	22933096	22933187
Peak_1771	chr18	23378022	23378194
Peak_1772	chr18	24561488	24561559
Peak_1773	chr18	34147778	34147979
Peak_1774	chr18	35769707	35769801
Peak_1775	chr18	36039255	36039343
Peak_1776	chr18	36061649	36061776
Peak_1777	chr18	38714458	38714744
Peak_1778	chr18	39763743	39764011
Peak_1779	chr18	42301789	42301878
Peak_1780	chr18	42369738	42369839
Peak_1781	chr18	42432004	42432121
Peak_1782	chr18	42910125	42910514
Peak_1783	chr18	43967774	43967988
Peak_1784	chr18	46455204	46455439
Peak_1785	chr18	46468921	46469163
Peak_1786	chr18	47046908	47047019
Peak_1787	chr18	50098696	50098913
Peak_1788	chr18	51574107	51574392
Peak_1789	chr18	54602789	54602866
Peak_1790	chr18	55451341	55451540
Peak_1791	chr18	55852192	55852365
Peak_1792	chr18	55880767	55880960
Peak_1793	chr18	55957722	55957829
Peak_1794	chr18	56279024	56279196
Peak_1795	chr18	57916394	57916513
Peak_1796	chr18	60805885	60806017
Peak_1797	chr18	61536678	61536945
Peak_1798	chr18	63404673	63404896
Peak_1799	chr18	64500900	64501307
Peak_1800	chr18	65220723	65220840
Peak_1801	chr18	65267509	65267703
Peak_1802	chr18	65362103	65362259
Peak_1803	chr18	65451003	65451074
Peak_1804	chr18	66095403	66095610
Peak_1805	chr18	67484987	67485159
Peak_1806	chr18	69874145	69874368
Peak_1807	chr18	70368238	70368457
Peak_1808	chr18	70409303	70409429
Peak_1809	chr18	71358475	71358678
Peak_1810	chr18	73185379	73185552
Peak_1811	chr18	75570013	75570217
Peak_1812	chr19	2302350	2302490
Peak_1813	chr19	2904121	2904265
Peak_1814	chr19	2984144	2984287
Peak_1815	chr19	3684199	3684275
Peak_1816	chr19	5877999	5878130
Peak_1817	chr19	5883631	5883725
Peak_1818	chr19	6801135	6801323
Peak_1819	chr19	7287737	7288082
Peak_1820	chr19	7515522	7515959
Peak_1821	chr19	11279288	11279616
Peak_1822	chr19	11440883	11441106
Peak_1823	chr19	16260092	16260197
Peak_1824	chr19	17246384	17246604
Peak_1825	chr19	28780730	28780808
Peak_1826	chr19	30262856	30262963
Peak_1827	chr19	30939842	30939955
Peak_1828	chr19	31003717	31003802
Peak_1829	chr19	31048294	31048365
Peak_1830	chr19	31140170	31140404
Peak_1831	chr19	31153229	31153429
Peak_1832	chr19	31645122	31645294
Peak_1833	chr19	31651352	31651553
Peak_1834	chr19	31715142	31715352
Peak_1835	chr19	31865073	31865184
Peak_1836	chr19	31869409	31869744
Peak_1837	chr19	31942783	31943277
Peak_1838	chr19	34218574	34218717
Peak_1839	chr19	34882815	34883006
Peak_1840	chr19	37454289	37454423
Peak_1841	chr19	38761425	38761671
Peak_1842	chr19	42536696	42536846
Peak_1843	chr19	45139147	45139252
Peak_1844	chr19	46766296	46766494
Peak_1845	chr19	47407668	47407875
Peak_1846	chr19	48352078	48352195
Peak_1847	chr19	49158007	49158222
Peak_1848	chr19	49174406	49174481
Peak_1849	chr19	50063701	50063804
Peak_1850	chr19	50458352	50458435
Peak_1851	chr19	50682188	50682319
Peak_1852	chr19	51002843	51002971
Peak_1853	chr19	51229313	51229405
Peak_1854	chr19	54048507	54048725
Peak_1855	chr19	55544193	55544887
Peak_1856	chr19	55999051	55999223
Peak_1857	chr19	57194585	57194819
Peak_1858	chr19	57412175	57412284
Peak_1859	chr19	57423836	57423910
Peak_1860	chr19	57568339	57568688
Peak_1861	chr2	1646256	1646599
Peak_1862	chr2	1656887	1657093
Peak_1863	chr2	1690507	1690824
Peak_1864	chr2	8227384	8227581
Peak_1865	chr2	9526095	9526289
Peak_1866	chr2	9586066	9586166
Peak_1867	chr2	10438220	10438392
Peak_1868	chr2	10525929	10526189
Peak_1869	chr2	10554199	10554306
Peak_1870	chr2	11556337	11556589
Peak_1871	chr2	11701840	11701917
Peak_1872	chr2	11973792	11973964
Peak_1873	chr2	12124734	12124912
Peak_1874	chr2	12458698	12458908
Peak_1875	chr2	12493058	12493136
Peak_1876	chr2	14151429	14151587
Peak_1877	chr2	14288440	14288542
Peak_1878	chr2	14289525	14289678
Peak_1879	chr2	15179337	15179509
Peak_1880	chr2	15870364	15870504
Peak_1881	chr2	15870680	15870751
Peak_1882	chr2	16084285	16084393
Peak_1883	chr2	16178935	16179066
Peak_1884	chr2	16386371	16386564
Peak_1885	chr2	16796617	16796697
Peak_1886	chr2	18228554	18228652
Peak_1887	chr2	18229272	18229773
Peak_1888	chr2	18335588	18335734
Peak_1889	chr2	18682556	18682630
Peak_1890	chr2	19237925	19238191
Peak_1891	chr2	20650627	20650848
Peak_1892	chr2	20822559	20822734
Peak_1893	chr2	21275010	21275097
Peak_1894	chr2	21479103	21479180
Peak_1895	chr2	21604448	21604576
Peak_1896	chr2	22041403	22041523
Peak_1897	chr2	22750719	22750957
Peak_1898	chr2	22983458	22983692
Peak_1899	chr2	24632239	24632330
Peak_1900	chr2	24633977	24634094
Peak_1901	chr2	24658472	24658571
Peak_1902	chr2	24659045	24659126
Peak_1903	chr2	25252080	25252218
Peak_1904	chr2	25524391	25524614
Peak_1905	chr2	25526768	25527036
Peak_1906	chr2	25528850	25529047
Peak_1907	chr2	26972843	26973054
Peak_1908	chr2	28872528	28872809
Peak_1909	chr2	29297669	29297763
Peak_1910	chr2	29880534	29880851
Peak_1911	chr2	31243665	31243855
Peak_1912	chr2	31663836	31663918
Peak_1913	chr2	36935663	36935835
Peak_1914	chr2	37684625	37684797
Peak_1915	chr2	37851233	37851454
Peak_1916	chr2	37851753	37851902
Peak_1917	chr2	37938679	37938851
Peak_1918	chr2	37995815	37996129
Peak_1919	chr2	38027420	38027777
Peak_1920	chr2	38046342	38046576
Peak_1921	chr2	38315866	38315941
Peak_1922	chr2	38323465	38323764
Peak_1923	chr2	38430591	38430842
Peak_1924	chr2	38460738	38460945
Peak_1925	chr2	38505081	38505253
Peak_1926	chr2	39859007	39859199
Peak_1927	chr2	40098384	40098903
Peak_1928	chr2	40355162	40355346
Peak_1929	chr2	40455514	40455719
Peak_1930	chr2	40698176	40698249
Peak_1931	chr2	40714820	40715036
Peak_1932	chr2	41746579	41746684
Peak_1933	chr2	41955059	41955130
Peak_1934	chr2	42159546	42159626
Peak_1935	chr2	42569758	42569880
Peak_1936	chr2	42941248	42941346
Peak_1937	chr2	44357747	44357927
Peak_1938	chr2	44495276	44495410
Peak_1939	chr2	44780768	44780923
Peak_1940	chr2	45418338	45418595
Peak_1941	chr2	45564639	45564904
Peak_1942	chr2	46035493	46035591
Peak_1943	chr2	46119953	46120138
Peak_1944	chr2	46135702	46135874
Peak_1945	chr2	46135953	46136310
Peak_1946	chr2	46159790	46159924
Peak_1947	chr2	46166004	46166258
Peak_1948	chr2	46300689	46301012
Peak_1949	chr2	46560209	46560462
Peak_1950	chr2	47426261	47426570
Peak_1951	chr2	47493145	47493234
Peak_1952	chr2	48408365	48408483
Peak_1953	chr2	48423498	48423584
Peak_1954	chr2	55347870	55348134
Peak_1955	chr2	57978952	57979023
Peak_1956	chr2	58121032	58121165
Peak_1957	chr2	58121365	58121463
Peak_1958	chr2	60109558	60109681
Peak_1959	chr2	60591863	60592069
Peak_1960	chr2	60760737	60760854
Peak_1961	chr2	63022132	63022224
Peak_1962	chr2	63970471	63970587
Peak_1963	chr2	64413877	64414141
Peak_1964	chr2	64896499	64896709
Peak_1965	chr2	64907349	64907448
Peak_1966	chr2	66532820	66533021
Peak_1967	chr2	66533136	66533224
Peak_1968	chr2	68099049	68099391
Peak_1969	chr2	68998536	68998611
Peak_1970	chr2	69116799	69116966
Peak_1971	chr2	69198891	69199094
Peak_1972	chr2	69404346	69404683
Peak_1973	chr2	69419896	69420072
Peak_1974	chr2	71149118	71149204
Peak_1975	chr2	71976796	71977041
Peak_1976	chr2	72162482	72162698
Peak_1977	chr2	74123876	74124048
Peak_1978	chr2	74967966	74968138
Peak_1979	chr2	75833041	75833224
Peak_1980	chr2	76553894	76553983
Peak_1981	chr2	79007515	79007602
Peak_1982	chr2	80377173	80377364
Peak_1983	chr2	85402857	85402966
Peak_1984	chr2	85505003	85505239
Peak_1985	chr2	85732228	85732301
Peak_1986	chr2	85970840	85971080
Peak_1987	chr2	85971858	85972194
Peak_1988	chr2	86225296	86225468
Peak_1989	chr2	86255923	86256095
Peak_1990	chr2	86975230	86975393
Peak_1991	chr2	88208630	88208727
Peak_1992	chr2	88310657	88310777
Peak_1993	chr2	88371023	88371187
Peak_1994	chr2	99115436	99115507
Peak_1995	chr2	100048474	100048594
Peak_1996	chr2	101909315	101909400
Peak_1997	chr2	102116729	102116966
Peak_1998	chr2	102117396	102117715
Peak_1999	chr2	102133840	102134041
[truncated: 2,686 more rows]
