# Supplementary material for: The PAX-FOXO1s trigger fast trans-differentiation of chick embryonic neural cells into alveolar rhabdomyosarcoma with tissue invasive properties limited by S phase entry inhibition
Source: PLoS Genet. 2020 Nov 11;16(11):e1009164. doi: 10.1371/journal.pgen.1009164 (PMC7682867; doi:10.1371/journal.pgen.1009164)
Supplement: S4 Table — Sheet 1: Statistics for GO terms related to cell identity, migration and cell cycle regulation enriched in FP-RMS compared to FN-RMS. Sheet 2: FP-RMS upregulated genes assigned to cell identity. Sheet 3: FP-RMS upregulated genes assigned to cell migration and adhesion. Sheet 4: FP-RMS upregulated genes assigned to cell cycle regulation (XLSX) [file pgen.1009164.s012.xlsx]

## Sheet: Statistics
GO_BP_term	functional_category	Human genome	UP	expected	p_val	FDR
cardiovascular system development (GO:0072358)	Identity	529	53	30.67	2.89E-04	1.24E-02
limb development (GO:0060173)	Identity	181	18	10.49	3.95E-02	3.96E-01
head development (GO:0060322)	Identity	799	96	46.33	2.58E-10	8.91E-08
mesenchyme development (GO:0060485)	Identity	218	28	12.64	0.000313	0.0133
muscle structure development (GO:0061061)	Identity	481	75	27.89	4.74e-13	3.28e-10
nervous system development (GO:0007399)	Identity	2383	257	138.17	4.65e-21	1.06e-17
neural crest cell development (GO:0014032)	Identity	77	10	4.46	2.78E-02	3.27E-01
actin filament-based process (GO:0030029)	Migration/Adhesion	586	68	33.98	4.54e-07	5.52e-05
adherens junction organization (GO:0034332)	Migration/Adhesion	62	10	3.59	5.71E-03	1.22E-01
cell junction organization (GO:0034330)	Migration/Adhesion	489	57	28.35	3.5e-06	0.000327
cell adhesion (GO:0007155)	Migration/Adhesion	703	66	40.76	0.000354	0.0146
cell communication (GO:0007154)	Migration/Adhesion	5595	410	324.41	1.44e-07	2.04e-05
cell migration (GO:0016477)	Migration/Adhesion	949	81	55.03	0.0012	0.0388
chemotaxis (GO:0006935)	Migration/Adhesion	545	45	31.60	2.71E-02	3.20E-01
mesenchymal to epithelial transition (GO:0060231)	Migration/Adhesion	16	3	.93	8.27E-02	6.30E-01
regulation of epithelial to mesenchymal transition (GO:0010717)	Migration/Adhesion	83	13	4.81	2.20E-03	6.15E-02
cell cycle G2/M phase transition (GO:0044839)	Proliferation	214	15	12.41	4.64E-01	1.00E00
negative regulation of cell proliferation (GO:0008285)	Proliferation	691	62	40.07	1.41E-03	4.39E-02
positive regulation of cell proliferation (GO:0008284)	Proliferation	921	74	53.40	8.16E-03	1.54E-01
regulation of cyclin-dependent protein kinase activity (GO:1904029)	Proliferation	104	14	6.03	6.48E-03	1.33E-01

## Sheet: Identity
gene_id	GO_BP_term
HLF	cardiovascular system development (GO:0072358)
TFAP2B	cardiovascular system development (GO:0072358)
SGCB	cardiovascular system development (GO:0072358)
MYLK	cardiovascular system development (GO:0072358)
NOTCH1	cardiovascular system development (GO:0072358)
C5orf42	cardiovascular system development (GO:0072358)
EFNA1	cardiovascular system development (GO:0072358)
UNC5B	cardiovascular system development (GO:0072358)
FOXF1	cardiovascular system development (GO:0072358)
EPHB1	cardiovascular system development (GO:0072358)
DAG1	cardiovascular system development (GO:0072358)
VAV2	cardiovascular system development (GO:0072358)
WNT2	cardiovascular system development (GO:0072358)
LAMA1	cardiovascular system development (GO:0072358)
CDH13	cardiovascular system development (GO:0072358)
C1GALT1	cardiovascular system development (GO:0072358)
PLXDC1	cardiovascular system development (GO:0072358)
NELL1	cardiovascular system development (GO:0072358)
GGNBP2	cardiovascular system development (GO:0072358)
EFNB2	cardiovascular system development (GO:0072358)
MYO1E	cardiovascular system development (GO:0072358)
DYSF	cardiovascular system development (GO:0072358)
CXCR7	cardiovascular system development (GO:0072358)
SEMA5A	cardiovascular system development (GO:0072358)
FOXO1	cardiovascular system development (GO:0072358)
NGFR	cardiovascular system development (GO:0072358)
CTNNB1	cardiovascular system development (GO:0072358)
HSPG2	cardiovascular system development (GO:0072358)
WARS	cardiovascular system development (GO:0072358)
TGFBR1	cardiovascular system development (GO:0072358)
PRKX	cardiovascular system development (GO:0072358)
RAPGEF1	cardiovascular system development (GO:0072358)
TCF7L2	cardiovascular system development (GO:0072358)
CDC42	cardiovascular system development (GO:0072358)
SRF	cardiovascular system development (GO:0072358)
S1PR1	cardiovascular system development (GO:0072358)
RBPJ	cardiovascular system development (GO:0072358)
PDE2A	cardiovascular system development (GO:0072358)
PROX1	cardiovascular system development (GO:0072358)
ITGB1BP1	cardiovascular system development (GO:0072358)
RASA1	cardiovascular system development (GO:0072358)
NRCAM	cardiovascular system development (GO:0072358)
SHB	cardiovascular system development (GO:0072358)
KDR	cardiovascular system development (GO:0072358)
COMP	cardiovascular system development (GO:0072358)
GREM1	cardiovascular system development (GO:0072358)
SGPL1	cardiovascular system development (GO:0072358)
VAV3	cardiovascular system development (GO:0072358)
CHD7	cardiovascular system development (GO:0072358)
COL18A1	cardiovascular system development (GO:0072358)
VASH2	cardiovascular system development (GO:0072358)
FGFR2	cardiovascular system development (GO:0072358)
GBX2	cardiovascular system development (GO:0072358)
KREMEN2	limb development (GO:0060173)
TFAP2B	limb development (GO:0060173)
NOTCH1	limb development (GO:0060173)
C5orf42	limb development (GO:0060173)
MKS1	limb development (GO:0060173)
TFAP2A	limb development (GO:0060173)
ZNF141	limb development (GO:0060173)
WDR19	limb development (GO:0060173)
FBXW4	limb development (GO:0060173)
CTNNB1	limb development (GO:0060173)
MED31	limb development (GO:0060173)
PITX2	limb development (GO:0060173)
COMP	limb development (GO:0060173)
GREM1	limb development (GO:0060173)
CHD7	limb development (GO:0060173)
RUNX2	limb development (GO:0060173)
FGFR2	limb development (GO:0060173)
KAT2B	limb development (GO:0060173)
NOS1	head development (GO:0060322)
NOTCH1	head development (GO:0060322)
C5orf42	head development (GO:0060322)
NEUROD2	head development (GO:0060322)
CRISPLD2	head development (GO:0060322)
EPHA7	head development (GO:0060322)
WDR47	head development (GO:0060322)
ADCYAP1	head development (GO:0060322)
NCOA1	head development (GO:0060322)
DIXDC1	head development (GO:0060322)
CHRD	head development (GO:0060322)
MKS1	head development (GO:0060322)
OXTR	head development (GO:0060322)
METTL3	head development (GO:0060322)
KCNC1	head development (GO:0060322)
CDK5R2	head development (GO:0060322)
AGTPBP1	head development (GO:0060322)
NLGN4X	head development (GO:0060322)
UQCRQ	head development (GO:0060322)
TSC1	head development (GO:0060322)
WNT2	head development (GO:0060322)
COX17	head development (GO:0060322)
CBLN1	head development (GO:0060322)
DCX	head development (GO:0060322)
OLIG2	head development (GO:0060322)
ABAT	head development (GO:0060322)
BASP1	head development (GO:0060322)
ATP2B2	head development (GO:0060322)
HERC1	head development (GO:0060322)
NCSTN	head development (GO:0060322)
FOXO3	head development (GO:0060322)
PHF8	head development (GO:0060322)
HPRT1	head development (GO:0060322)
RELN	head development (GO:0060322)
EZH1	head development (GO:0060322)
TH	head development (GO:0060322)
ALK	head development (GO:0060322)
PAFAH1B1	head development (GO:0060322)
ALDH1A3	head development (GO:0060322)
SEMA5A	head development (GO:0060322)
SYNE2	head development (GO:0060322)
CTNNB1	head development (GO:0060322)
HSPG2	head development (GO:0060322)
LHX1	head development (GO:0060322)
CEP68	head development (GO:0060322)
BMP5	head development (GO:0060322)
SRR	head development (GO:0060322)
PITX2	head development (GO:0060322)
BTG2	head development (GO:0060322)
CDC42	head development (GO:0060322)
EFHC1	head development (GO:0060322)
SSTR1	head development (GO:0060322)
SRF	head development (GO:0060322)
SYNJ1	head development (GO:0060322)
S1PR1	head development (GO:0060322)
RBPJ	head development (GO:0060322)
INHBA	head development (GO:0060322)
SLC6A3	head development (GO:0060322)
PROX1	head development (GO:0060322)
SOX3	head development (GO:0060322)
SLC25A46	head development (GO:0060322)
GNPAT	head development (GO:0060322)
LHX3	head development (GO:0060322)
MYO16	head development (GO:0060322)
SATB2	head development (GO:0060322)
INA	head development (GO:0060322)
NR0B1	head development (GO:0060322)
CDK5R1	head development (GO:0060322)
PAX5	head development (GO:0060322)
PPARGC1A	head development (GO:0060322)
ROGDI	head development (GO:0060322)
ISL1	head development (GO:0060322)
SGPL1	head development (GO:0060322)
PTBP2	head development (GO:0060322)
CHD7	head development (GO:0060322)
AQP1	head development (GO:0060322)
BNIP3	head development (GO:0060322)
TTBK2	head development (GO:0060322)
SIRT2	head development (GO:0060322)
UBE3A	head development (GO:0060322)
DCLK1	head development (GO:0060322)
ACAT1	head development (GO:0060322)
PPP3CA	head development (GO:0060322)
PAX2	head development (GO:0060322)
H2AFY2	head development (GO:0060322)
FPGS	head development (GO:0060322)
ENO3	head development (GO:0060322)
MNAT1	head development (GO:0060322)
SHANK2	head development (GO:0060322)
FGFR2	head development (GO:0060322)
DRD1	head development (GO:0060322)
CKB	head development (GO:0060322)
FGF13	head development (GO:0060322)
GBX2	head development (GO:0060322)
SEZ6L	head development (GO:0060322)
SRD5A1	head development (GO:0060322)
NOTCH1	mesenchyme development (GO:0060485)
EFNA1	mesenchyme development (GO:0060485)
FOXF1	mesenchyme development (GO:0060485)
WNT2	mesenchyme development (GO:0060485)
ACTC1	mesenchyme development (GO:0060485)
ERBB3	mesenchyme development (GO:0060485)
MEOX1	mesenchyme development (GO:0060485)
BASP1	mesenchyme development (GO:0060485)
SNAI1	mesenchyme development (GO:0060485)
SEMA6B	mesenchyme development (GO:0060485)
GATA4	mesenchyme development (GO:0060485)
LAMA5	mesenchyme development (GO:0060485)
FAM172A	mesenchyme development (GO:0060485)
CTNNB1	mesenchyme development (GO:0060485)
BMP5	mesenchyme development (GO:0060485)
PITX2	mesenchyme development (GO:0060485)
TGFBR1	mesenchyme development (GO:0060485)
NRTN	mesenchyme development (GO:0060485)
RBPJ	mesenchyme development (GO:0060485)
EDN3	mesenchyme development (GO:0060485)
SEMA6A	mesenchyme development (GO:0060485)
CDH19	mesenchyme development (GO:0060485)
ISL1	mesenchyme development (GO:0060485)
ACTA1	mesenchyme development (GO:0060485)
ANXA6	mesenchyme development (GO:0060485)
PAX2	mesenchyme development (GO:0060485)
FGFR2	mesenchyme development (GO:0060485)
GBX2	mesenchyme development (GO:0060485)
HLF	muscle structure development (GO:0061061)
ANK2	muscle structure development (GO:0061061)
PGM5	muscle structure development (GO:0061061)
NEBL	muscle structure development (GO:0061061)
POPDC3	muscle structure development (GO:0061061)
TMOD2	muscle structure development (GO:0061061)
SGCB	muscle structure development (GO:0061061)
MYLK	muscle structure development (GO:0061061)
NOTCH1	muscle structure development (GO:0061061)
FAM65B	muscle structure development (GO:0061061)
FOXN2	muscle structure development (GO:0061061)
CSRP3	muscle structure development (GO:0061061)
CRYAB	muscle structure development (GO:0061061)
MYL6B	muscle structure development (GO:0061061)
LDB3	muscle structure development (GO:0061061)
FOXF1	muscle structure development (GO:0061061)
FLNC	muscle structure development (GO:0061061)
MYL6	muscle structure development (GO:0061061)
CHRND	muscle structure development (GO:0061061)
FKTN	muscle structure development (GO:0061061)
TSC1	muscle structure development (GO:0061061)
CHRNB1	muscle structure development (GO:0061061)
MYOD1	muscle structure development (GO:0061061)
WNT2	muscle structure development (GO:0061061)
ACTC1	muscle structure development (GO:0061061)
FXR1	muscle structure development (GO:0061061)
BASP1	muscle structure development (GO:0061061)
LMNA	muscle structure development (GO:0061061)
ANKRD2	muscle structure development (GO:0061061)
MYOG	muscle structure development (GO:0061061)
CBY1	muscle structure development (GO:0061061)
ACADM	muscle structure development (GO:0061061)
CAPN3	muscle structure development (GO:0061061)
GATA4	muscle structure development (GO:0061061)
LAMA5	muscle structure development (GO:0061061)
TTN	muscle structure development (GO:0061061)
SRPK3	muscle structure development (GO:0061061)
PDLIM3	muscle structure development (GO:0061061)
DYSF	muscle structure development (GO:0061061)
CHRNA1	muscle structure development (GO:0061061)
MYOZ2	muscle structure development (GO:0061061)
MYL2	muscle structure development (GO:0061061)
TMOD1	muscle structure development (GO:0061061)
CTNNB1	muscle structure development (GO:0061061)
BNIP2	muscle structure development (GO:0061061)
SVIL	muscle structure development (GO:0061061)
BTG2	muscle structure development (GO:0061061)
TGFBR1	muscle structure development (GO:0061061)
TCF7L2	muscle structure development (GO:0061061)
SRF	muscle structure development (GO:0061061)
S1PR1	muscle structure development (GO:0061061)
RBPJ	muscle structure development (GO:0061061)
PLD3	muscle structure development (GO:0061061)
CACNA2D2	muscle structure development (GO:0061061)
PROX1	muscle structure development (GO:0061061)
NOS1	muscle structure development (GO:0061061)
COMP	muscle structure development (GO:0061061)
GREM1	muscle structure development (GO:0061061)
HLX	muscle structure development (GO:0061061)
NPPA	muscle structure development (GO:0061061)
PAX5	muscle structure development (GO:0061061)
TAGLN	muscle structure development (GO:0061061)
TNNT2	muscle structure development (GO:0061061)
ISL1	muscle structure development (GO:0061061)
ADARB1	muscle structure development (GO:0061061)
ACTA1	muscle structure development (GO:0061061)
CHD7	muscle structure development (GO:0061061)
RYR1	muscle structure development (GO:0061061)
ALPK3	muscle structure development (GO:0061061)
HLF	muscle structure development (GO:0061061)
SGCA	muscle structure development (GO:0061061)
PPP3CA	muscle structure development (GO:0061061)
TNNI1	muscle structure development (GO:0061061)
ASS1	muscle structure development (GO:0061061)
FGFR2	muscle structure development (GO:0061061)
ANK2	nervous system development (GO:0007399)
OMG	nervous system development (GO:0007399)
LMO4	nervous system development (GO:0007399)
DSCAM	nervous system development (GO:0007399)
EPM2A	nervous system development (GO:0007399)
KANK1	nervous system development (GO:0007399)
FOXA2	nervous system development (GO:0007399)
NOS1	nervous system development (GO:0007399)
TFAP2B	nervous system development (GO:0007399)
TMOD2	nervous system development (GO:0007399)
SPINT2	nervous system development (GO:0007399)
CAMK2B	nervous system development (GO:0007399)
INSM1	nervous system development (GO:0007399)
DNMT3B	nervous system development (GO:0007399)
ADRA2C	nervous system development (GO:0007399)
NOTCH1	nervous system development (GO:0007399)
C5orf42	nervous system development (GO:0007399)
EFNA1	nervous system development (GO:0007399)
FAM65B	nervous system development (GO:0007399)
NEUROD2	nervous system development (GO:0007399)
EPHA7	nervous system development (GO:0007399)
UNC5B	nervous system development (GO:0007399)
ATP2B2	nervous system development (GO:0007399)
NHLH1	nervous system development (GO:0007399)
WDR47	nervous system development (GO:0007399)
ADCYAP1	nervous system development (GO:0007399)
NCOA1	nervous system development (GO:0007399)
DIXDC1	nervous system development (GO:0007399)
CELSR3	nervous system development (GO:0007399)
HSD17B7	nervous system development (GO:0007399)
CHRD	nervous system development (GO:0007399)
KLF7	nervous system development (GO:0007399)
GDI1	nervous system development (GO:0007399)
PTK6	nervous system development (GO:0007399)
MKS1	nervous system development (GO:0007399)
OXTR	nervous system development (GO:0007399)
METTL3	nervous system development (GO:0007399)
KCNC1	nervous system development (GO:0007399)
CDK5R2	nervous system development (GO:0007399)
ARL3	nervous system development (GO:0007399)
AGTPBP1	nervous system development (GO:0007399)
MNX1	nervous system development (GO:0007399)
ELAVL3	nervous system development (GO:0007399)
NLGN4X	nervous system development (GO:0007399)
STXBP1	nervous system development (GO:0007399)
FRYL	nervous system development (GO:0007399)
EPHB1	nervous system development (GO:0007399)
UQCRQ	nervous system development (GO:0007399)
DAG1	nervous system development (GO:0007399)
FKTN	nervous system development (GO:0007399)
TSC1	nervous system development (GO:0007399)
SCARB2	nervous system development (GO:0007399)
ASPA	nervous system development (GO:0007399)
PRDM12	nervous system development (GO:0007399)
WNT2	nervous system development (GO:0007399)
CUX2	nervous system development (GO:0007399)
NRN1	nervous system development (GO:0007399)
MAP1A	nervous system development (GO:0007399)
COX17	nervous system development (GO:0007399)
MAGI2	nervous system development (GO:0007399)
CTNND2	nervous system development (GO:0007399)
NAV2	nervous system development (GO:0007399)
CBLN1	nervous system development (GO:0007399)
DCX	nervous system development (GO:0007399)
OLIG2	nervous system development (GO:0007399)
GRIP1	nervous system development (GO:0007399)
SERF1A,SERF1B	nervous system development (GO:0007399)
ZNF804A	nervous system development (GO:0007399)
ABAT	nervous system development (GO:0007399)
COBL	nervous system development (GO:0007399)
LAMA1	nervous system development (GO:0007399)
SNTG2	nervous system development (GO:0007399)
ARHGEF2	nervous system development (GO:0007399)
ERBB3	nervous system development (GO:0007399)
N4BP3	nervous system development (GO:0007399)
DPF3	nervous system development (GO:0007399)
LTK	nervous system development (GO:0007399)
BASP1	nervous system development (GO:0007399)
ACTL6B	nervous system development (GO:0007399)
PAK3	nervous system development (GO:0007399)
PLXDC1	nervous system development (GO:0007399)
MET	nervous system development (GO:0007399)
ATP2B2	nervous system development (GO:0007399)
HERC1	nervous system development (GO:0007399)
PTPRO	nervous system development (GO:0007399)
MYLIP	nervous system development (GO:0007399)
ALDH3A2	nervous system development (GO:0007399)
ARHGAP26	nervous system development (GO:0007399)
NCSTN	nervous system development (GO:0007399)
FOXO3	nervous system development (GO:0007399)
SEMA6B	nervous system development (GO:0007399)
VIM	nervous system development (GO:0007399)
NTRK3	nervous system development (GO:0007399)
NELL1	nervous system development (GO:0007399)
PFN1	nervous system development (GO:0007399)
CBY1	nervous system development (GO:0007399)
PHF8	nervous system development (GO:0007399)
SDHA	nervous system development (GO:0007399)
APBB1	nervous system development (GO:0007399)
TFAP2A	nervous system development (GO:0007399)
PCSK2	nervous system development (GO:0007399)
EFNB2	nervous system development (GO:0007399)
SS18L1	nervous system development (GO:0007399)
DHFR	nervous system development (GO:0007399)
HPRT1	nervous system development (GO:0007399)
RELN	nervous system development (GO:0007399)
EZH1	nervous system development (GO:0007399)
TH	nervous system development (GO:0007399)
BCL11A	nervous system development (GO:0007399)
ALK	nervous system development (GO:0007399)
CASZ1	nervous system development (GO:0007399)
PAFAH1B1	nervous system development (GO:0007399)
SYT17	nervous system development (GO:0007399)
ALDH1A3	nervous system development (GO:0007399)
WNT5B	nervous system development (GO:0007399)
WDR19	nervous system development (GO:0007399)
SEMA5A	nervous system development (GO:0007399)
ARHGEF7	nervous system development (GO:0007399)
MYO5A	nervous system development (GO:0007399)
SYNE2	nervous system development (GO:0007399)
CSPG5	nervous system development (GO:0007399)
NGFR	nervous system development (GO:0007399)
APBB2	nervous system development (GO:0007399)
CTNNB1	nervous system development (GO:0007399)
HSPG2	nervous system development (GO:0007399)
LHX1	nervous system development (GO:0007399)
BNIP2	nervous system development (GO:0007399)
CEP68	nervous system development (GO:0007399)
PPFIA2	nervous system development (GO:0007399)
BMP5	nervous system development (GO:0007399)
CLASP2	nervous system development (GO:0007399)
SRR	nervous system development (GO:0007399)
ANAPC2	nervous system development (GO:0007399)
PITX2	nervous system development (GO:0007399)
BTG2	nervous system development (GO:0007399)
NET1	nervous system development (GO:0007399)
TGFBR1	nervous system development (GO:0007399)
SOX5	nervous system development (GO:0007399)
RAPGEF1	nervous system development (GO:0007399)
CDC42	nervous system development (GO:0007399)
EFHC1	nervous system development (GO:0007399)
SSTR1	nervous system development (GO:0007399)
SRF	nervous system development (GO:0007399)
L1CAM	nervous system development (GO:0007399)
PARP6	nervous system development (GO:0007399)
CYFIP2	nervous system development (GO:0007399)
APBA1	nervous system development (GO:0007399)
PTPRD	nervous system development (GO:0007399)
SYNJ1	nervous system development (GO:0007399)
NRTN	nervous system development (GO:0007399)
S1PR1	nervous system development (GO:0007399)
SLC9A6	nervous system development (GO:0007399)
RBPJ	nervous system development (GO:0007399)
FARP2	nervous system development (GO:0007399)
INHBA	nervous system development (GO:0007399)
SLC6A3	nervous system development (GO:0007399)
MAPK6	nervous system development (GO:0007399)
PROX1	nervous system development (GO:0007399)
RUFY3	nervous system development (GO:0007399)
TTLL7	nervous system development (GO:0007399)
BEX1	nervous system development (GO:0007399)
EDN3	nervous system development (GO:0007399)
PCDH17	nervous system development (GO:0007399)
TLR4	nervous system development (GO:0007399)
SOX3	nervous system development (GO:0007399)
FSTL4	nervous system development (GO:0007399)
SLC25A46	nervous system development (GO:0007399)
PCP4	nervous system development (GO:0007399)
LIG4	nervous system development (GO:0007399)
GNPAT	nervous system development (GO:0007399)
DBC1	nervous system development (GO:0007399)
ANK3	nervous system development (GO:0007399)
NOS1	nervous system development (GO:0007399)
NRCAM	nervous system development (GO:0007399)
LHX3	nervous system development (GO:0007399)
HDAC5	nervous system development (GO:0007399)
MYO16	nervous system development (GO:0007399)
STMN2	nervous system development (GO:0007399)
SATB2	nervous system development (GO:0007399)
BAI2	nervous system development (GO:0007399)
FLOT1	nervous system development (GO:0007399)
HLX	nervous system development (GO:0007399)
PURA	nervous system development (GO:0007399)
SEMA6A	nervous system development (GO:0007399)
INA	nervous system development (GO:0007399)
POU4F2	nervous system development (GO:0007399)
ADAM10	nervous system development (GO:0007399)
CDH19	nervous system development (GO:0007399)
BRSK2	nervous system development (GO:0007399)
NR0B1	nervous system development (GO:0007399)
FRY	nervous system development (GO:0007399)
NPHP4	nervous system development (GO:0007399)
S100B	nervous system development (GO:0007399)
TAGLN3	nervous system development (GO:0007399)
ULK2	nervous system development (GO:0007399)
CDK5R1	nervous system development (GO:0007399)
PAX5	nervous system development (GO:0007399)
PPARG	nervous system development (GO:0007399)
WNT6	nervous system development (GO:0007399)
PPARGC1A	nervous system development (GO:0007399)
CHST8	nervous system development (GO:0007399)
SULF1	nervous system development (GO:0007399)
ROGDI	nervous system development (GO:0007399)
MAP4	nervous system development (GO:0007399)
ISL1	nervous system development (GO:0007399)
PTBP2	nervous system development (GO:0007399)
ADARB1	nervous system development (GO:0007399)
CHD7	nervous system development (GO:0007399)
FMR1	nervous system development (GO:0007399)
KIF5C	nervous system development (GO:0007399)
AQP1	nervous system development (GO:0007399)
ANKS1A	nervous system development (GO:0007399)
BNIP3	nervous system development (GO:0007399)
TTBK2	nervous system development (GO:0007399)
TBCD	nervous system development (GO:0007399)
SIRT2	nervous system development (GO:0007399)
UBE3A	nervous system development (GO:0007399)
CAMSAP1	nervous system development (GO:0007399)
APBA2	nervous system development (GO:0007399)
CRMP1	nervous system development (GO:0007399)
DCLK1	nervous system development (GO:0007399)
UNC13B	nervous system development (GO:0007399)
MAP3K13	nervous system development (GO:0007399)
CCDC64	nervous system development (GO:0007399)
ACAT1	nervous system development (GO:0007399)
STK25	nervous system development (GO:0007399)
UCN	nervous system development (GO:0007399)
RUNX2	nervous system development (GO:0007399)
JAG2	nervous system development (GO:0007399)
PPP3CA	nervous system development (GO:0007399)
PAX2	nervous system development (GO:0007399)
MYB	nervous system development (GO:0007399)
H2AFY2	nervous system development (GO:0007399)
FPGS	nervous system development (GO:0007399)
ENAH	nervous system development (GO:0007399)
BLOC1S1	nervous system development (GO:0007399)
MYT1	nervous system development (GO:0007399)
ENO3	nervous system development (GO:0007399)
CNR1	nervous system development (GO:0007399)
MNAT1	nervous system development (GO:0007399)
GRIP1	nervous system development (GO:0007399)
VASH2	nervous system development (GO:0007399)
KDM4C	nervous system development (GO:0007399)
ITPK1	nervous system development (GO:0007399)
SHANK2	nervous system development (GO:0007399)
SGK1	nervous system development (GO:0007399)
HDAC11	nervous system development (GO:0007399)
FGFR2	nervous system development (GO:0007399)
DRD1	nervous system development (GO:0007399)
GALC	nervous system development (GO:0007399)
CKB	nervous system development (GO:0007399)
FGF13	nervous system development (GO:0007399)
GBX2	nervous system development (GO:0007399)
MAL	nervous system development (GO:0007399)
SEZ6L	nervous system development (GO:0007399)
SRD5A1	nervous system development (GO:0007399)
JARID2	nervous system development (GO:0007399)
SEMA6B	neural crest cell development (GO:0014032)
LAMA5	neural crest cell development (GO:0014032)
FAM172A	neural crest cell development (GO:0014032)
PITX2	neural crest cell development (GO:0014032)
NRTN	neural crest cell development (GO:0014032)
EDN3	neural crest cell development (GO:0014032)
SEMA6A	neural crest cell development (GO:0014032)
ISL1	neural crest cell development (GO:0014032)
ANXA6	neural crest cell development (GO:0014032)
GBX2	neural crest cell development (GO:0014032)

## Sheet: Migration
gene_id	GO_BP_term
ANK2	actin filament-based process (GO:0030029)
ARHGAP12	actin filament-based process (GO:0030029)
GPD1L	actin filament-based process (GO:0030029)
PGM5	actin filament-based process (GO:0030029)
ITGB5	actin filament-based process (GO:0030029)
ELMO1	actin filament-based process (GO:0030029)
KANK1	actin filament-based process (GO:0030029)
NEBL	actin filament-based process (GO:0030029)
TMOD2	actin filament-based process (GO:0030029)
CSRP3	actin filament-based process (GO:0030029)
MYL6B	actin filament-based process (GO:0030029)
LDB3	actin filament-based process (GO:0030029)
MYL6	actin filament-based process (GO:0030029)
MYO18A	actin filament-based process (GO:0030029)
ADRA2A	actin filament-based process (GO:0030029)
ARRB1	actin filament-based process (GO:0030029)
ACTC1	actin filament-based process (GO:0030029)
COBL	actin filament-based process (GO:0030029)
ADD1	actin filament-based process (GO:0030029)
ARHGEF2	actin filament-based process (GO:0030029)
TPM2	actin filament-based process (GO:0030029)
PRKCDBP	actin filament-based process (GO:0030029)
ARHGAP26	actin filament-based process (GO:0030029)
VIM	actin filament-based process (GO:0030029)
PFN1	actin filament-based process (GO:0030029)
CAPN3	actin filament-based process (GO:0030029)
MYL4	actin filament-based process (GO:0030029)
EPB41L4B	actin filament-based process (GO:0030029)
TTN	actin filament-based process (GO:0030029)
PDLIM3	actin filament-based process (GO:0030029)
PAFAH1B1	actin filament-based process (GO:0030029)
MYO1E	actin filament-based process (GO:0030029)
MYOZ2	actin filament-based process (GO:0030029)
MYL2	actin filament-based process (GO:0030029)
MYO5A	actin filament-based process (GO:0030029)
SYNE2	actin filament-based process (GO:0030029)
KCNJ5	actin filament-based process (GO:0030029)
TMOD1	actin filament-based process (GO:0030029)
ALDOA	actin filament-based process (GO:0030029)
LIMCH1	actin filament-based process (GO:0030029)
SETD3	actin filament-based process (GO:0030029)
CDC42	actin filament-based process (GO:0030029)
SRF	actin filament-based process (GO:0030029)
S1PR1	actin filament-based process (GO:0030029)
MICAL1	actin filament-based process (GO:0030029)
FARP2	actin filament-based process (GO:0030029)
PROX1	actin filament-based process (GO:0030029)
RUFY3	actin filament-based process (GO:0030029)
ARHGAP6	actin filament-based process (GO:0030029)
KCNH2	actin filament-based process (GO:0030029)
TLN1	actin filament-based process (GO:0030029)
INA	actin filament-based process (GO:0030029)
BRSK2	actin filament-based process (GO:0030029)
NPHP4	actin filament-based process (GO:0030029)
TNNT2	actin filament-based process (GO:0030029)
ARHGAP25	actin filament-based process (GO:0030029)
ACTA1	actin filament-based process (GO:0030029)
AQP1	actin filament-based process (GO:0030029)
CORO7	actin filament-based process (GO:0030029)
MSRB2	actin filament-based process (GO:0030029)
SORBS1	actin filament-based process (GO:0030029)
ENAH	actin filament-based process (GO:0030029)
KCND3	actin filament-based process (GO:0030029)
TNNI1	actin filament-based process (GO:0030029)
EPB41L1	actin filament-based process (GO:0030029)
HIP1R	actin filament-based process (GO:0030029)
INPPL1	actin filament-based process (GO:0030029)
MYO7B	actin filament-based process (GO:0030029)
CDH7	adherens junction organization (GO:0034332)
CDH13	adherens junction organization (GO:0034332)
EFNB2	adherens junction organization (GO:0034332)
CTNNB1	adherens junction organization (GO:0034332)
CDC42	adherens junction organization (GO:0034332)
CDH19	adherens junction organization (GO:0034332)
ADAM10	adherens junction organization (GO:0034332)
TBCD	adherens junction organization (GO:0034332)
CDH3,CDH15	adherens junction organization (GO:0034332)
CDH3	adherens junction organization (GO:0034332)
ANK2	cell junction organization (GO:0034330)
GPHN	cell junction organization (GO:0034330)
DSCAM	cell junction organization (GO:0034330)
FLNC	cell junction organization (GO:0034330)
CD151	cell junction organization (GO:0034330)
NLGN4X	cell junction organization (GO:0034330)
EPHB1	cell junction organization (GO:0034330)
PDZRN3	cell junction organization (GO:0034330)
TSC1	cell junction organization (GO:0034330)
CHRNB1	cell junction organization (GO:0034330)
CDH7	cell junction organization (GO:0034330)
MAGI2	cell junction organization (GO:0034330)
CTNND2	cell junction organization (GO:0034330)
CBLN1	cell junction organization (GO:0034330)
CDH13	cell junction organization (GO:0034330)
PAK3	cell junction organization (GO:0034330)
PTPRO	cell junction organization (GO:0034330)
PPFIA4	cell junction organization (GO:0034330)
PFN1	cell junction organization (GO:0034330)
EFNB2	cell junction organization (GO:0034330)
RELN	cell junction organization (GO:0034330)
PKP1	cell junction organization (GO:0034330)
CHRNA1	cell junction organization (GO:0034330)
OCLN	cell junction organization (GO:0034330)
ARHGEF7	cell junction organization (GO:0034330)
MYO5A	cell junction organization (GO:0034330)
CTNNB1	cell junction organization (GO:0034330)
PPFIA2	cell junction organization (GO:0034330)
CDC42	cell junction organization (GO:0034330)
SRF	cell junction organization (GO:0034330)
L1CAM	cell junction organization (GO:0034330)
PTPRD	cell junction organization (GO:0034330)
SLC9A6	cell junction organization (GO:0034330)
CACNA2D2	cell junction organization (GO:0034330)
CDH19	cell junction organization (GO:0034330)
PCDH17	cell junction organization (GO:0034330)
SLC25A46	cell junction organization (GO:0034330)
PPFIBP2	cell junction organization (GO:0034330)
GNPAT	cell junction organization (GO:0034330)
ARHGAP6	cell junction organization (GO:0034330)
ANK3	cell junction organization (GO:0034330)
NRCAM	cell junction organization (GO:0034330)
TLN1	cell junction organization (GO:0034330)
INA	cell junction organization (GO:0034330)
ADAM10	cell junction organization (GO:0034330)
COLQ	cell junction organization (GO:0034330)
TBCD	cell junction organization (GO:0034330)
UNC13B	cell junction organization (GO:0034330)
CTBP2	cell junction organization (GO:0034330)
CDH3,CDH15	cell junction organization (GO:0034330)
SORBS1	cell junction organization (GO:0034330)
SHANK2	cell junction organization (GO:0034330)
PKP4	cell junction organization (GO:0034330)
DRD1	cell junction organization (GO:0034330)
FGF13	cell junction organization (GO:0034330)
CDH3	cell junction organization (GO:0034330)
SEZ6L	cell junction organization (GO:0034330)
XCL1	cell communication (GO:0007154)
DSCAM	cell adhesion (GO:0007155)
DOCK5	cell adhesion (GO:0007155)
KANK1	cell adhesion (GO:0007155)
FOXA2	cell adhesion (GO:0007155)
SPINT2	cell adhesion (GO:0007155)
NOTCH1	cell adhesion (GO:0007155)
EFNA1	cell adhesion (GO:0007155)
FAM65B	cell adhesion (GO:0007155)
EPHA7	cell adhesion (GO:0007155)
CHRD	cell adhesion (GO:0007155)
FOXF1	cell adhesion (GO:0007155)
METTL3	cell adhesion (GO:0007155)
DAG1	cell adhesion (GO:0007155)
TSC1	cell adhesion (GO:0007155)
ABAT	cell adhesion (GO:0007155)
LAMA1	cell adhesion (GO:0007155)
CDH13	cell adhesion (GO:0007155)
ERBB3	cell adhesion (GO:0007155)
IFT74	cell adhesion (GO:0007155)
PAK3	cell adhesion (GO:0007155)
PTPRO	cell adhesion (GO:0007155)
COL16A1	cell adhesion (GO:0007155)
EFNB2	cell adhesion (GO:0007155)
LAMA5	cell adhesion (GO:0007155)
CD47	cell adhesion (GO:0007155)
EPB41L4B	cell adhesion (GO:0007155)
ECM2	cell adhesion (GO:0007155)
ADAM19	cell adhesion (GO:0007155)
DYSF	cell adhesion (GO:0007155)
ARHGEF7	cell adhesion (GO:0007155)
SEMA5A	cell adhesion (GO:0007155)
PC,PODXL	cell adhesion (GO:0007155)
CSPG5	cell adhesion (GO:0007155)
CLASP2	cell adhesion (GO:0007155)
LIMCH1	cell adhesion (GO:0007155)
MAGI1	cell adhesion (GO:0007155)
PRKX	cell adhesion (GO:0007155)
IL4R	cell adhesion (GO:0007155)
CDC42	cell adhesion (GO:0007155)
SRF	cell adhesion (GO:0007155)
RASSF4	cell adhesion (GO:0007155)
S1PR1	cell adhesion (GO:0007155)
DUSP26	cell adhesion (GO:0007155)
ITGB1BP1	cell adhesion (GO:0007155)
PTPLA	cell adhesion (GO:0007155)
RASA1	cell adhesion (GO:0007155)
ARHGAP6	cell adhesion (GO:0007155)
ANK3	cell adhesion (GO:0007155)
KDR	cell adhesion (GO:0007155)
GREM1	cell adhesion (GO:0007155)
FLOT1	cell adhesion (GO:0007155)
HLX	cell adhesion (GO:0007155)
SEMA6A	cell adhesion (GO:0007155)
ADAM10	cell adhesion (GO:0007155)
VAV3	cell adhesion (GO:0007155)
TBCD	cell adhesion (GO:0007155)
ALOX15	cell adhesion (GO:0007155)
PPP1CB	cell adhesion (GO:0007155)
JAG2	cell adhesion (GO:0007155)
PPP3CA	cell adhesion (GO:0007155)
MYB	cell adhesion (GO:0007155)
ASS1	cell adhesion (GO:0007155)
PPM1F	cell adhesion (GO:0007155)
PKP4	cell adhesion (GO:0007155)
ADAMDEC1	cell adhesion (GO:0007155)
HLF	cell communication (GO:0007154)
ANK2	cell communication (GO:0007154)
XCL1	cell communication (GO:0007154)
ARHGAP12	cell communication (GO:0007154)
P2RX6	cell communication (GO:0007154)
KREMEN2	cell communication (GO:0007154)
RGR	cell communication (GO:0007154)
SREBF1	cell communication (GO:0007154)
DSCAM	cell communication (GO:0007154)
DOCK5	cell communication (GO:0007154)
PI4KAP2	cell communication (GO:0007154)
ITGB5	cell communication (GO:0007154)
PSEN2	cell communication (GO:0007154)
EPM2A	cell communication (GO:0007154)
RBP1	cell communication (GO:0007154)
ELMO1	cell communication (GO:0007154)
FOXA2	cell communication (GO:0007154)
NANOG	cell communication (GO:0007154)
PBK	cell communication (GO:0007154)
TLE1	cell communication (GO:0007154)
AGXT	cell communication (GO:0007154)
PSMD6	cell communication (GO:0007154)
TMOD2	cell communication (GO:0007154)
PDE1A	cell communication (GO:0007154)
CAMK2B	cell communication (GO:0007154)
AKT3	cell communication (GO:0007154)
PI4KA	cell communication (GO:0007154)
ADRA2C	cell communication (GO:0007154)
DMPK	cell communication (GO:0007154)
GRIA1	cell communication (GO:0007154)
NOTCH1	cell communication (GO:0007154)
SV2B	cell communication (GO:0007154)
EFNA1	cell communication (GO:0007154)
SCN4A	cell communication (GO:0007154)
FAM13B	cell communication (GO:0007154)
UNC5B	cell communication (GO:0007154)
EPHA7	cell communication (GO:0007154)
TRIAP1	cell communication (GO:0007154)
CCRL2	cell communication (GO:0007154)
BRCA1	cell communication (GO:0007154)
ADCYAP1	cell communication (GO:0007154)
MCHR1	cell communication (GO:0007154)
GPR153	cell communication (GO:0007154)
CSRP3	cell communication (GO:0007154)
RGR	cell communication (GO:0007154)
CRYAB	cell communication (GO:0007154)
MUC4	cell communication (GO:0007154)
NCOA1	cell communication (GO:0007154)
DIXDC1	cell communication (GO:0007154)
CELSR3	cell communication (GO:0007154)
NET1	cell communication (GO:0007154)
CHRD	cell communication (GO:0007154)
SLC16A2	cell communication (GO:0007154)
ARHGEF4	cell communication (GO:0007154)
GDI1	cell communication (GO:0007154)
FOXF1	cell communication (GO:0007154)
PTK6	cell communication (GO:0007154)
MKS1	cell communication (GO:0007154)
VDAC3	cell communication (GO:0007154)
OXTR	cell communication (GO:0007154)
ARL3	cell communication (GO:0007154)
ARHGEF3	cell communication (GO:0007154)
ZFYVE16	cell communication (GO:0007154)
PHIP	cell communication (GO:0007154)
HRH1	cell communication (GO:0007154)
NLGN4X	cell communication (GO:0007154)
STXBP1	cell communication (GO:0007154)
PARP1	cell communication (GO:0007154)
EPHB1	cell communication (GO:0007154)
GNG10	cell communication (GO:0007154)
CHRND	cell communication (GO:0007154)
AR,AKR1B1	cell communication (GO:0007154)
TIAF1	cell communication (GO:0007154)
RAB28	cell communication (GO:0007154)
IRAK3	cell communication (GO:0007154)
TRPV1	cell communication (GO:0007154)
DAG1	cell communication (GO:0007154)
CHRNG	cell communication (GO:0007154)
SOCS7	cell communication (GO:0007154)
TSC1	cell communication (GO:0007154)
DLGAP2	cell communication (GO:0007154)
ADRA2A	cell communication (GO:0007154)
ARRB1	cell communication (GO:0007154)
DOCK9	cell communication (GO:0007154)
CHRNB1	cell communication (GO:0007154)
MYOD1	cell communication (GO:0007154)
VAV2	cell communication (GO:0007154)
CEBPA	cell communication (GO:0007154)
WNT2	cell communication (GO:0007154)
HINT1	cell communication (GO:0007154)
MAGI2	cell communication (GO:0007154)
CTNND2	cell communication (GO:0007154)
MAP1LC3B	cell communication (GO:0007154)
GP6	cell communication (GO:0007154)
RALGDS	cell communication (GO:0007154)
CBLN1	cell communication (GO:0007154)
DCX	cell communication (GO:0007154)
SKP2	cell communication (GO:0007154)
ING2	cell communication (GO:0007154)
PRKAR2B	cell communication (GO:0007154)
GBP2	cell communication (GO:0007154)
DLK2	cell communication (GO:0007154)
GUCY1A3	cell communication (GO:0007154)
RABGAP1	cell communication (GO:0007154)
PPP1R13B	cell communication (GO:0007154)
STC2	cell communication (GO:0007154)
STRADA	cell communication (GO:0007154)
ESRRG	cell communication (GO:0007154)
PDE9A	cell communication (GO:0007154)
RGS5	cell communication (GO:0007154)
KIF1B	cell communication (GO:0007154)
GRIP1	cell communication (GO:0007154)
RPS6	cell communication (GO:0007154)
PELI2	cell communication (GO:0007154)
RNF111	cell communication (GO:0007154)
LAMA1	cell communication (GO:0007154)
ADD1	cell communication (GO:0007154)
GNAZ	cell communication (GO:0007154)
PIP4K2B	cell communication (GO:0007154)
CDH13	cell communication (GO:0007154)
CCKBR	cell communication (GO:0007154)
LPL	cell communication (GO:0007154)
ARHGEF2	cell communication (GO:0007154)
ERBB3	cell communication (GO:0007154)
SOCS7	cell communication (GO:0007154)
AKAP9	cell communication (GO:0007154)
PRKAG2	cell communication (GO:0007154)
LTK	cell communication (GO:0007154)
PEBP1	cell communication (GO:0007154)
IFT74	cell communication (GO:0007154)
RASL10A	cell communication (GO:0007154)
SLC6A1	cell communication (GO:0007154)
NET1	cell communication (GO:0007154)
CACNG4	cell communication (GO:0007154)
CRIP1	cell communication (GO:0007154)
WDR61	cell communication (GO:0007154)
TRAF4	cell communication (GO:0007154)
LMNA	cell communication (GO:0007154)
PAK3	cell communication (GO:0007154)
GRM3	cell communication (GO:0007154)
MET	cell communication (GO:0007154)
PI4KAP1	cell communication (GO:0007154)
IGBP1	cell communication (GO:0007154)
PPFIA4	cell communication (GO:0007154)
PABPN1	cell communication (GO:0007154)
SNAI1	cell communication (GO:0007154)
MYLIP	cell communication (GO:0007154)
RNF146	cell communication (GO:0007154)
MTMR4	cell communication (GO:0007154)
NCSTN	cell communication (GO:0007154)
ARHGAP26	cell communication (GO:0007154)
ATRNL1	cell communication (GO:0007154)
RNF186	cell communication (GO:0007154)
FOXO3	cell communication (GO:0007154)
RYR3	cell communication (GO:0007154)
SEMA6B	cell communication (GO:0007154)
VIM	cell communication (GO:0007154)
NTRK3	cell communication (GO:0007154)
NELL1	cell communication (GO:0007154)
ARPP19	cell communication (GO:0007154)
EYA2	cell communication (GO:0007154)
PFN1	cell communication (GO:0007154)
COL16A1	cell communication (GO:0007154)
APBB1	cell communication (GO:0007154)
ARHGEF6	cell communication (GO:0007154)
STX2	cell communication (GO:0007154)
INPP1	cell communication (GO:0007154)
GATA4	cell communication (GO:0007154)
EFNB2	cell communication (GO:0007154)
SECTM1	cell communication (GO:0007154)
TAF7	cell communication (GO:0007154)
LAMA5	cell communication (GO:0007154)
CD47	cell communication (GO:0007154)
CLGN	cell communication (GO:0007154)
TTN	cell communication (GO:0007154)
CHRNB3	cell communication (GO:0007154)
RAPGEF4	cell communication (GO:0007154)
APPL1	cell communication (GO:0007154)
RELN	cell communication (GO:0007154)
SRPK3	cell communication (GO:0007154)
TH	cell communication (GO:0007154)
BCL11A	cell communication (GO:0007154)
PKP1	cell communication (GO:0007154)
PTPRT	cell communication (GO:0007154)
ALK	cell communication (GO:0007154)
WSB2	cell communication (GO:0007154)
TLE3	cell communication (GO:0007154)
RPS27L	cell communication (GO:0007154)
PAFAH1B1	cell communication (GO:0007154)
MYO1E	cell communication (GO:0007154)
WNT5B	cell communication (GO:0007154)
DYSF	cell communication (GO:0007154)
WDR19	cell communication (GO:0007154)
ST20	cell communication (GO:0007154)
CXCR7	cell communication (GO:0007154)
CHRNA1	cell communication (GO:0007154)
NFATC3	cell communication (GO:0007154)
BCAM	cell communication (GO:0007154)
SEMA5A	cell communication (GO:0007154)
ARHGEF7	cell communication (GO:0007154)
MYO5A	cell communication (GO:0007154)
CSPG5	cell communication (GO:0007154)
MAP3K7	cell communication (GO:0007154)
WWOX	cell communication (GO:0007154)
FOXO1	cell communication (GO:0007154)
FBXW4	cell communication (GO:0007154)
IDE	cell communication (GO:0007154)
NGFR	cell communication (GO:0007154)
KCNJ5	cell communication (GO:0007154)
APBB2	cell communication (GO:0007154)
CTNNB1	cell communication (GO:0007154)
TNFAIP3	cell communication (GO:0007154)
RGS17	cell communication (GO:0007154)
LHX1	cell communication (GO:0007154)
PPFIA2	cell communication (GO:0007154)
MMS19	cell communication (GO:0007154)
GADD45A	cell communication (GO:0007154)
BMP5	cell communication (GO:0007154)
PSME1	cell communication (GO:0007154)
CLASP2	cell communication (GO:0007154)
PCBP4	cell communication (GO:0007154)
CHGA	cell communication (GO:0007154)
MAGI1	cell communication (GO:0007154)
PEX11A	cell communication (GO:0007154)
BTG2	cell communication (GO:0007154)
NET1	cell communication (GO:0007154)
HLA-DQB2	cell communication (GO:0007154)
XCL2	cell communication (GO:0007154)
TGFBR1	cell communication (GO:0007154)
LTBP2	cell communication (GO:0007154)
RAPGEF1	cell communication (GO:0007154)
PRKX	cell communication (GO:0007154)
IL4R	cell communication (GO:0007154)
TCF7L2	cell communication (GO:0007154)
SLC16A10	cell communication (GO:0007154)
CDC42	cell communication (GO:0007154)
CASP9	cell communication (GO:0007154)
SSTR1	cell communication (GO:0007154)
PRMT2	cell communication (GO:0007154)
DAPK1	cell communication (GO:0007154)
SRF	cell communication (GO:0007154)
RASSF4	cell communication (GO:0007154)
VRK1	cell communication (GO:0007154)
PARP6	cell communication (GO:0007154)
CYFIP2	cell communication (GO:0007154)
DNMBP	cell communication (GO:0007154)
APBA1	cell communication (GO:0007154)
PTPRD	cell communication (GO:0007154)
PIAS1	cell communication (GO:0007154)
SYNJ1	cell communication (GO:0007154)
NRTN	cell communication (GO:0007154)
S1PR1	cell communication (GO:0007154)
SLC9A6	cell communication (GO:0007154)
WSB1	cell communication (GO:0007154)
IMPA2	cell communication (GO:0007154)
LRRFIP2	cell communication (GO:0007154)
RBPJ	cell communication (GO:0007154)
MICAL1	cell communication (GO:0007154)
FARP2	cell communication (GO:0007154)
INHBA	cell communication (GO:0007154)
SLC6A3	cell communication (GO:0007154)
MAPK6	cell communication (GO:0007154)
PDE2A	cell communication (GO:0007154)
LPAR2	cell communication (GO:0007154)
ITGB1BP1	cell communication (GO:0007154)
EDN3	cell communication (GO:0007154)
TLR4	cell communication (GO:0007154)
GRM2	cell communication (GO:0007154)
SFRP4	cell communication (GO:0007154)
SESN1	cell communication (GO:0007154)
HRH3	cell communication (GO:0007154)
NMU	cell communication (GO:0007154)
CALCOCO1	cell communication (GO:0007154)
PCP4	cell communication (GO:0007154)
RASA1	cell communication (GO:0007154)
ARHGAP6	cell communication (GO:0007154)
ANK3	cell communication (GO:0007154)
NOS1	cell communication (GO:0007154)
GMIP	cell communication (GO:0007154)
TRIM62	cell communication (GO:0007154)
NRCAM	cell communication (GO:0007154)
NUDT6	cell communication (GO:0007154)
ANK1	cell communication (GO:0007154)
HOMER2	cell communication (GO:0007154)
SHB	cell communication (GO:0007154)
MYO16	cell communication (GO:0007154)
KDR	cell communication (GO:0007154)
TRIB3	cell communication (GO:0007154)
TLN1	cell communication (GO:0007154)
PPP1R12B	cell communication (GO:0007154)
COMP	cell communication (GO:0007154)
NET1	cell communication (GO:0007154)
NCOR1	cell communication (GO:0007154)
GREM1	cell communication (GO:0007154)
BAI2	cell communication (GO:0007154)
FLOT1	cell communication (GO:0007154)
RRAGA	cell communication (GO:0007154)
SEMA6A	cell communication (GO:0007154)
DGKD	cell communication (GO:0007154)
RASSF4	cell communication (GO:0007154)
GNB5	cell communication (GO:0007154)
POU4F2	cell communication (GO:0007154)
ADAM10	cell communication (GO:0007154)
NPPA	cell communication (GO:0007154)
CDH19	cell communication (GO:0007154)
BRSK2	cell communication (GO:0007154)
NR0B1	cell communication (GO:0007154)
SOS2	cell communication (GO:0007154)
FGFR3	cell communication (GO:0007154)
VIPR2	cell communication (GO:0007154)
GAD1	cell communication (GO:0007154)
PRKY	cell communication (GO:0007154)
FGFR4	cell communication (GO:0007154)
SH3GLB1	cell communication (GO:0007154)
ASB8	cell communication (GO:0007154)
NPHP4	cell communication (GO:0007154)
PSMB7	cell communication (GO:0007154)
MAL	cell communication (GO:0007154)
ULK2	cell communication (GO:0007154)
CDK5R1	cell communication (GO:0007154)
PLA2G4C	cell communication (GO:0007154)
PPARG	cell communication (GO:0007154)
WNT6	cell communication (GO:0007154)
PPARGC1A	cell communication (GO:0007154)
SULF1	cell communication (GO:0007154)
MAST2	cell communication (GO:0007154)
COLQ	cell communication (GO:0007154)
DKK3	cell communication (GO:0007154)
ARHGAP25	cell communication (GO:0007154)
SGPL1	cell communication (GO:0007154)
GNG4	cell communication (GO:0007154)
ITGBL1	cell communication (GO:0007154)
ADARB1	cell communication (GO:0007154)
EXOC1	cell communication (GO:0007154)
ABCG1	cell communication (GO:0007154)
VAV3	cell communication (GO:0007154)
FMR1	cell communication (GO:0007154)
AQP1	cell communication (GO:0007154)
ANKS1A	cell communication (GO:0007154)
CDS2	cell communication (GO:0007154)
BNIP3	cell communication (GO:0007154)
TTBK2	cell communication (GO:0007154)
MID1	cell communication (GO:0007154)
SIRT2	cell communication (GO:0007154)
GNAO1	cell communication (GO:0007154)
UBE3A	cell communication (GO:0007154)
CLOCK	cell communication (GO:0007154)
ALOX15	cell communication (GO:0007154)
APBA2	cell communication (GO:0007154)
VAMP2	cell communication (GO:0007154)
TNS3	cell communication (GO:0007154)
ANXA6	cell communication (GO:0007154)
TEX2	cell communication (GO:0007154)
DCLK1	cell communication (GO:0007154)
PCNT	cell communication (GO:0007154)
UNC13B	cell communication (GO:0007154)
MAP3K13	cell communication (GO:0007154)
CDC14B	cell communication (GO:0007154)
CTBP2	cell communication (GO:0007154)
PLN	cell communication (GO:0007154)
FURIN	cell communication (GO:0007154)
SYN2	cell communication (GO:0007154)
RANGRF	cell communication (GO:0007154)
DTX3	cell communication (GO:0007154)
PSMB2	cell communication (GO:0007154)
CHRNA6	cell communication (GO:0007154)
ARHGAP5	cell communication (GO:0007154)
RRAGD	cell communication (GO:0007154)
HIGD1A	cell communication (GO:0007154)
STK25	cell communication (GO:0007154)
UCN	cell communication (GO:0007154)
BZRAP1,RBP1	cell communication (GO:0007154)
RUNX2	cell communication (GO:0007154)
ATP6V0A4	cell communication (GO:0007154)
JAG2	cell communication (GO:0007154)
POLR2D	cell communication (GO:0007154)
SHOC2	cell communication (GO:0007154)
PPP3CA	cell communication (GO:0007154)
PAX2	cell communication (GO:0007154)
ANO1	cell communication (GO:0007154)
SORBS1	cell communication (GO:0007154)
UIMC1	cell communication (GO:0007154)
CNR1	cell communication (GO:0007154)
PTGIS	cell communication (GO:0007154)
PPM1F	cell communication (GO:0007154)
GRIP1	cell communication (GO:0007154)
RBM38	cell communication (GO:0007154)
MOAP1	cell communication (GO:0007154)
CHGB	cell communication (GO:0007154)
ITPK1	cell communication (GO:0007154)
SGK1	cell communication (GO:0007154)
PPAP2A	cell communication (GO:0007154)
CXXC4	cell communication (GO:0007154)
ACOT11	cell communication (GO:0007154)
PKP4	cell communication (GO:0007154)
FGFR2	cell communication (GO:0007154)
INPPL1	cell communication (GO:0007154)
DRD1	cell communication (GO:0007154)
MAL	cell communication (GO:0007154)
RALGPS2	cell communication (GO:0007154)
FGF13	cell communication (GO:0007154)
CDH3	cell communication (GO:0007154)
TOM1L1	cell communication (GO:0007154)
GPRC5A	cell communication (GO:0007154)
TRIM8	cell communication (GO:0007154)
AR	cell communication (GO:0007154)
CDC42EP3	cell communication (GO:0007154)
ADCY9	cell communication (GO:0007154)
SRD5A1	cell communication (GO:0007154)
KAT2B	cell communication (GO:0007154)
XCL1	cell migration (GO:0016477)
DOCK5	cell migration (GO:0016477)
ITGB5	cell migration (GO:0016477)
ELMO1	cell migration (GO:0016477)
KANK1	cell migration (GO:0016477)
NOS1	cell migration (GO:0016477)
LIMD1	cell migration (GO:0016477)
NOTCH1	cell migration (GO:0016477)
SYNC	cell migration (GO:0016477)
EFNA1	cell migration (GO:0016477)
CCRL2	cell migration (GO:0016477)
DIXDC1	cell migration (GO:0016477)
CELSR3	cell migration (GO:0016477)
PTK6	cell migration (GO:0016477)
CDK5R2	cell migration (GO:0016477)
CD151	cell migration (GO:0016477)
HRH1	cell migration (GO:0016477)
EPHB1	cell migration (GO:0016477)
MYO18A	cell migration (GO:0016477)
VAV2	cell migration (GO:0016477)
GP6	cell migration (GO:0016477)
DCX	cell migration (GO:0016477)
CDH13	cell migration (GO:0016477)
NET1	cell migration (GO:0016477)
PTPRO	cell migration (GO:0016477)
SNAI1	cell migration (GO:0016477)
SEMA6B	cell migration (GO:0016477)
NTRK3	cell migration (GO:0016477)
NELL1	cell migration (GO:0016477)
EFNB2	cell migration (GO:0016477)
LAMA5	cell migration (GO:0016477)
CD47	cell migration (GO:0016477)
SLC7A7	cell migration (GO:0016477)
RELN	cell migration (GO:0016477)
PAFAH1B1	cell migration (GO:0016477)
CXCR7	cell migration (GO:0016477)
SEMA5A	cell migration (GO:0016477)
PC,PODXL	cell migration (GO:0016477)
SYNE2	cell migration (GO:0016477)
APBB2	cell migration (GO:0016477)
CTNNB1	cell migration (GO:0016477)
TNFAIP3	cell migration (GO:0016477)
LHX1	cell migration (GO:0016477)
CHGA	cell migration (GO:0016477)
PITX2	cell migration (GO:0016477)
NET1	cell migration (GO:0016477)
XCL2	cell migration (GO:0016477)
TGFBR1	cell migration (GO:0016477)
PRKX	cell migration (GO:0016477)
MEGF9	cell migration (GO:0016477)
CDC42	cell migration (GO:0016477)
EFHC1	cell migration (GO:0016477)
SRF	cell migration (GO:0016477)
L1CAM	cell migration (GO:0016477)
NRTN	cell migration (GO:0016477)
S1PR1	cell migration (GO:0016477)
PROX1	cell migration (GO:0016477)
ITGB1BP1	cell migration (GO:0016477)
EDN3	cell migration (GO:0016477)
NRCAM	cell migration (GO:0016477)
TSPAN3	cell migration (GO:0016477)
KDR	cell migration (GO:0016477)
SATB2	cell migration (GO:0016477)
GREM1	cell migration (GO:0016477)
SEMA6A	cell migration (GO:0016477)
CDH19	cell migration (GO:0016477)
FGFR4	cell migration (GO:0016477)
CDK5R1	cell migration (GO:0016477)
GYPC	cell migration (GO:0016477)
ISL1	cell migration (GO:0016477)
SGPL1	cell migration (GO:0016477)
ITGBL1	cell migration (GO:0016477)
VAV3	cell migration (GO:0016477)
ANKS1A	cell migration (GO:0016477)
TTBK2	cell migration (GO:0016477)
TNS3	cell migration (GO:0016477)
ANXA6	cell migration (GO:0016477)
DCLK1	cell migration (GO:0016477)
DRD1	cell migration (GO:0016477)
FGF13	cell migration (GO:0016477)
GBX2	cell migration (GO:0016477)
XCL1	chemotaxis (GO:0006935)
DSCAM	chemotaxis (GO:0006935)
RBP1	chemotaxis (GO:0006935)
EFNA1	chemotaxis (GO:0006935)
FAM65B	chemotaxis (GO:0006935)
EPHA7	chemotaxis (GO:0006935)
UNC5B	chemotaxis (GO:0006935)
CCRL2	chemotaxis (GO:0006935)
CELSR3	chemotaxis (GO:0006935)
KLF7	chemotaxis (GO:0006935)
HRH1	chemotaxis (GO:0006935)
EPHB1	chemotaxis (GO:0006935)
DAG1	chemotaxis (GO:0006935)
LAMA1	chemotaxis (GO:0006935)
MET	chemotaxis (GO:0006935)
PTPRO	chemotaxis (GO:0006935)
SEMA6B	chemotaxis (GO:0006935)
NELL1	chemotaxis (GO:0006935)
EFNB2	chemotaxis (GO:0006935)
RELN	chemotaxis (GO:0006935)
CXCR7	chemotaxis (GO:0006935)
SEMA5A	chemotaxis (GO:0006935)
NGFR	chemotaxis (GO:0006935)
APBB2	chemotaxis (GO:0006935)
LHX1	chemotaxis (GO:0006935)
CHGA	chemotaxis (GO:0006935)
NET1	chemotaxis (GO:0006935)
XCL2	chemotaxis (GO:0006935)
L1CAM	chemotaxis (GO:0006935)
CYFIP2	chemotaxis (GO:0006935)
NRTN	chemotaxis (GO:0006935)
S1PR1	chemotaxis (GO:0006935)
EDN3	chemotaxis (GO:0006935)
NRCAM	chemotaxis (GO:0006935)
LHX3	chemotaxis (GO:0006935)
SERPIND1	chemotaxis (GO:0006935)
SEMA6A	chemotaxis (GO:0006935)
POU4F2	chemotaxis (GO:0006935)
CDK5R1	chemotaxis (GO:0006935)
ISL1	chemotaxis (GO:0006935)
VAV3	chemotaxis (GO:0006935)
KIF5C	chemotaxis (GO:0006935)
CRMP1	chemotaxis (GO:0006935)
ENAH	chemotaxis (GO:0006935)
GBX2	chemotaxis (GO:0006935)
BASP1	mesenchymal to epithelial transition (GO:0060231)
GREM1	mesenchymal to epithelial transition (GO:0060231)
PAX2	mesenchymal to epithelial transition (GO:0060231)
FOXA2	regulation of epithelial to mesenchymal transition (GO:0010717)
NOTCH1	regulation of epithelial to mesenchymal transition (GO:0010717)
EFNA1	regulation of epithelial to mesenchymal transition (GO:0010717)
DAG1	regulation of epithelial to mesenchymal transition (GO:0010717)
SNAI1	regulation of epithelial to mesenchymal transition (GO:0010717)
CTNNB1	regulation of epithelial to mesenchymal transition (GO:0010717)
BMP5	regulation of epithelial to mesenchymal transition (GO:0010717)
CLASP2	regulation of epithelial to mesenchymal transition (GO:0010717)
TGFBR1	regulation of epithelial to mesenchymal transition (GO:0010717)
TCF7L2	regulation of epithelial to mesenchymal transition (GO:0010717)
TRIM62	regulation of epithelial to mesenchymal transition (GO:0010717)
GREM1	regulation of epithelial to mesenchymal transition (GO:0010717)
ISL1	regulation of epithelial to mesenchymal transition (GO:0010717)

## Sheet: Cell_cycle
cell cycle G2/M phase transition (GO:0044839)	GO_BP_term
HAUS3	cell cycle G2/M phase transition (GO:0044839)
PSMD6	cell cycle G2/M phase transition (GO:0044839)
BRCA1	cell cycle G2/M phase transition (GO:0044839)
PRKAR2B	cell cycle G2/M phase transition (GO:0044839)
AKAP9	cell cycle G2/M phase transition (GO:0044839)
PAFAH1B1	cell cycle G2/M phase transition (GO:0044839)
PSME1	cell cycle G2/M phase transition (GO:0044839)
DCTN3	cell cycle G2/M phase transition (GO:0044839)
PSMB7	cell cycle G2/M phase transition (GO:0044839)
TUBA1A	cell cycle G2/M phase transition (GO:0044839)
PCNT	cell cycle G2/M phase transition (GO:0044839)
CDC14B	cell cycle G2/M phase transition (GO:0044839)
PSMB2	cell cycle G2/M phase transition (GO:0044839)
UIMC1	cell cycle G2/M phase transition (GO:0044839)
FBXL7	cell cycle G2/M phase transition (GO:0044839)
XCL1	negative regulation of cell proliferation (GO:0008285)
TFAP2B	negative regulation of cell proliferation (GO:0008285)
SPINT2	negative regulation of cell proliferation (GO:0008285)
INSM1	negative regulation of cell proliferation (GO:0008285)
NOTCH1	negative regulation of cell proliferation (GO:0008285)
FAM65B	negative regulation of cell proliferation (GO:0008285)
ADCYAP1	negative regulation of cell proliferation (GO:0008285)
CBFA2T3	negative regulation of cell proliferation (GO:0008285)
EPHB1	negative regulation of cell proliferation (GO:0008285)
FKTN	negative regulation of cell proliferation (GO:0008285)
TSC1	negative regulation of cell proliferation (GO:0008285)
MYOD1	negative regulation of cell proliferation (GO:0008285)
CEBPA	negative regulation of cell proliferation (GO:0008285)
MAGI2	negative regulation of cell proliferation (GO:0008285)
ING2	negative regulation of cell proliferation (GO:0008285)
CDH13	negative regulation of cell proliferation (GO:0008285)
IFT74	negative regulation of cell proliferation (GO:0008285)
LMNA	negative regulation of cell proliferation (GO:0008285)
RBM5	negative regulation of cell proliferation (GO:0008285)
NELL1	negative regulation of cell proliferation (GO:0008285)
MYOG	negative regulation of cell proliferation (GO:0008285)
GGNBP2	negative regulation of cell proliferation (GO:0008285)
TFAP2A	negative regulation of cell proliferation (GO:0008285)
EFNB2	negative regulation of cell proliferation (GO:0008285)
TOB1	negative regulation of cell proliferation (GO:0008285)
MXI1	negative regulation of cell proliferation (GO:0008285)
NGFR	negative regulation of cell proliferation (GO:0008285)
CTNNB1	negative regulation of cell proliferation (GO:0008285)
TNFAIP3	negative regulation of cell proliferation (GO:0008285)
BMP5	negative regulation of cell proliferation (GO:0008285)
MED31	negative regulation of cell proliferation (GO:0008285)
BTG2	negative regulation of cell proliferation (GO:0008285)
WARS	negative regulation of cell proliferation (GO:0008285)
TGFBR1	negative regulation of cell proliferation (GO:0008285)
RAPGEF1	negative regulation of cell proliferation (GO:0008285)
SSTR1	negative regulation of cell proliferation (GO:0008285)
SRF	negative regulation of cell proliferation (GO:0008285)
RBPJ	negative regulation of cell proliferation (GO:0008285)
INHBA	negative regulation of cell proliferation (GO:0008285)
PROX1	negative regulation of cell proliferation (GO:0008285)
ITGB1BP1	negative regulation of cell proliferation (GO:0008285)
SFRP4	negative regulation of cell proliferation (GO:0008285)
NUDT6	negative regulation of cell proliferation (GO:0008285)
IGFBP7	negative regulation of cell proliferation (GO:0008285)
MYO16	negative regulation of cell proliferation (GO:0008285)
GREM1	negative regulation of cell proliferation (GO:0008285)
VIPR2	negative regulation of cell proliferation (GO:0008285)
PPARG	negative regulation of cell proliferation (GO:0008285)
PPARGC1A	negative regulation of cell proliferation (GO:0008285)
SULF1	negative regulation of cell proliferation (GO:0008285)
ISL1	negative regulation of cell proliferation (GO:0008285)
ADARB1	negative regulation of cell proliferation (GO:0008285)
SIRT2	negative regulation of cell proliferation (GO:0008285)
COL18A1	negative regulation of cell proliferation (GO:0008285)
CTBP2	negative regulation of cell proliferation (GO:0008285)
RBM38	negative regulation of cell proliferation (GO:0008285)
PPAP2A	negative regulation of cell proliferation (GO:0008285)
FGFR2	negative regulation of cell proliferation (GO:0008285)
INPPL1	negative regulation of cell proliferation (GO:0008285)
AR	negative regulation of cell proliferation (GO:0008285)
JARID2	negative regulation of cell proliferation (GO:0008285)
KAT2B	negative regulation of cell proliferation (GO:0008285)
XCL1	positive regulation of cell proliferation (GO:0008284)
NANOG	positive regulation of cell proliferation (GO:0008284)
TFAP2B	positive regulation of cell proliferation (GO:0008284)
AKT3	positive regulation of cell proliferation (GO:0008284)
INSM1	positive regulation of cell proliferation (GO:0008284)
NOTCH1	positive regulation of cell proliferation (GO:0008284)
ADCYAP1	positive regulation of cell proliferation (GO:0008284)
CHRD	positive regulation of cell proliferation (GO:0008284)
FOXF1	positive regulation of cell proliferation (GO:0008284)
PHIP	positive regulation of cell proliferation (GO:0008284)
AR,AKR1B1	positive regulation of cell proliferation (GO:0008284)
ADRA2A	positive regulation of cell proliferation (GO:0008284)
ARRB1	positive regulation of cell proliferation (GO:0008284)
WNT2	positive regulation of cell proliferation (GO:0008284)
COX17	positive regulation of cell proliferation (GO:0008284)
SKP2	positive regulation of cell proliferation (GO:0008284)
RPS15A	positive regulation of cell proliferation (GO:0008284)
CDH13	positive regulation of cell proliferation (GO:0008284)
CCKBR	positive regulation of cell proliferation (GO:0008284)
ERBB3	positive regulation of cell proliferation (GO:0008284)
CRIP2	positive regulation of cell proliferation (GO:0008284)
TSPAN31	positive regulation of cell proliferation (GO:0008284)
NTRK3	positive regulation of cell proliferation (GO:0008284)
EFNB2	positive regulation of cell proliferation (GO:0008284)
CD47	positive regulation of cell proliferation (GO:0008284)
DYSF	positive regulation of cell proliferation (GO:0008284)
SEMA5A	positive regulation of cell proliferation (GO:0008284)
NACA	positive regulation of cell proliferation (GO:0008284)
NGFR	positive regulation of cell proliferation (GO:0008284)
CTNNB1	positive regulation of cell proliferation (GO:0008284)
TNFAIP3	positive regulation of cell proliferation (GO:0008284)
LHX1	positive regulation of cell proliferation (GO:0008284)
BMP5	positive regulation of cell proliferation (GO:0008284)
NET1	positive regulation of cell proliferation (GO:0008284)
TGFBR1	positive regulation of cell proliferation (GO:0008284)
TCF7L2	positive regulation of cell proliferation (GO:0008284)
CDC42	positive regulation of cell proliferation (GO:0008284)
S1PR1	positive regulation of cell proliferation (GO:0008284)
RBPJ	positive regulation of cell proliferation (GO:0008284)
PROX1	positive regulation of cell proliferation (GO:0008284)
ITGB1BP1	positive regulation of cell proliferation (GO:0008284)
EDN3	positive regulation of cell proliferation (GO:0008284)
TLR4	positive regulation of cell proliferation (GO:0008284)
N4BP2L2	positive regulation of cell proliferation (GO:0008284)
LIG4	positive regulation of cell proliferation (GO:0008284)
KDR	positive regulation of cell proliferation (GO:0008284)
COMP	positive regulation of cell proliferation (GO:0008284)
GREM1	positive regulation of cell proliferation (GO:0008284)
HLX	positive regulation of cell proliferation (GO:0008284)
PURA	positive regulation of cell proliferation (GO:0008284)
ADAM10	positive regulation of cell proliferation (GO:0008284)
FGFR3	positive regulation of cell proliferation (GO:0008284)
FGFR4	positive regulation of cell proliferation (GO:0008284)
S100B	positive regulation of cell proliferation (GO:0008284)
PPARGC1A	positive regulation of cell proliferation (GO:0008284)
ROGDI	positive regulation of cell proliferation (GO:0008284)
ISL1	positive regulation of cell proliferation (GO:0008284)
VAV3	positive regulation of cell proliferation (GO:0008284)
AQP1	positive regulation of cell proliferation (GO:0008284)
COL18A1	positive regulation of cell proliferation (GO:0008284)
PPP1R16B	positive regulation of cell proliferation (GO:0008284)
TNS3	positive regulation of cell proliferation (GO:0008284)
MAB21L1	positive regulation of cell proliferation (GO:0008284)
MYCNOS	positive regulation of cell proliferation (GO:0008284)
RUNX2	positive regulation of cell proliferation (GO:0008284)
PAX2	positive regulation of cell proliferation (GO:0008284)
MYB	positive regulation of cell proliferation (GO:0008284)
MNAT1	positive regulation of cell proliferation (GO:0008284)
VASH2	positive regulation of cell proliferation (GO:0008284)
KDM4C	positive regulation of cell proliferation (GO:0008284)
FGFR2	positive regulation of cell proliferation (GO:0008284)
MAL	positive regulation of cell proliferation (GO:0008284)
CDH3	positive regulation of cell proliferation (GO:0008284)
AR	positive regulation of cell proliferation (GO:0008284)
BCCIP	regulation of cyclin-dependent protein kinase activity (GO:1904029)
CDK5R2	regulation of cyclin-dependent protein kinase activity (GO:1904029)
CCNA1	regulation of cyclin-dependent protein kinase activity (GO:1904029)
CEBPA	regulation of cyclin-dependent protein kinase activity (GO:1904029)
CCNB2	regulation of cyclin-dependent protein kinase activity (GO:1904029)
TNFAIP3	regulation of cyclin-dependent protein kinase activity (GO:1904029)
GADD45A	regulation of cyclin-dependent protein kinase activity (GO:1904029)
PROX1	regulation of cyclin-dependent protein kinase activity (GO:1904029)
CCNI	regulation of cyclin-dependent protein kinase activity (GO:1904029)
CDK5R1	regulation of cyclin-dependent protein kinase activity (GO:1904029)
CCNG1	regulation of cyclin-dependent protein kinase activity (GO:1904029)
CCNG2	regulation of cyclin-dependent protein kinase activity (GO:1904029)
MNAT1	regulation of cyclin-dependent protein kinase activity (GO:1904029)
KAT2B	regulation of cyclin-dependent protein kinase activity (GO:1904029)
