# Supplementary material for: The PAX-FOXO1s trigger fast trans-differentiation of chick embryonic neural cells into alveolar rhabdomyosarcoma with tissue invasive properties limited by S phase entry inhibition
Source: PLoS Genet. 2020 Nov 11;16(11):e1009164. doi: 10.1371/journal.pgen.1009164 (PMC7682867; doi:10.1371/journal.pgen.1009164)
Supplement: S5 Table — (XLSX) [file pgen.1009164.s013.xlsx]

## Sheet: Figure1
Parameter measured		% of S0X2 in GFP+ population			% of HuCD+ neurons in GFP+ population
Mann-Whitney U test p-value	pCIG	Pax3	PAX3-FOXO1	pCIG	Pax3	PAX3-FOXO1
pCIG		0.0317	0.0002		0.003	<0.0001
Pax3			0.0008			<0.0001
PAX3-FOXO1
Mean value per embryo	pCIG	Pax3	PAX3-FOXO1	pCIG	Pax3	PAX3-FOXO1
embryo #1	72.489083	80.3278689	9.43396226	21.8643431	2.08333333	0.67114094
embryo #2	71.7741935	79.7101449	14.4736842	27.1958598	11.1111111	0
embryo #3	80.2197802	87.7192982	11.3636364	12.6315789	4.6875	0
embryo #4	75.9398496	89.2307692	16.9811321	17.6488095	7.69230769	0
embryo #5	72.2222222		9.29487179	21.4145334	7.8100471	1.58502192
embryo #6			14.4578313	16.6666667	5.40540541	2.97500553
embryo #7			7.8125	9.75609756	8.57142857	1.80722892
embryo #8			2.98507463	26.6129032	5.26315789	2.53198294
embryo #9			7.40740741		8.33333333	0
embryo #10			12.5151726		13.7931034	2.34375
embryo #11			4.87804878			3.84615385
embryo #12			7.62108262			2.22222222
embryo #13			3.26432022			2.27272727
embryo #14						0.625
embryo #15						0
embryo #16						6.52060511

## Sheet: Figure2
Normalised relative expression					RMS cell line				ANOVA pvalue
Gene assessed	Replicat	RD	RDABL	RH36	RH30	RH5	SJRH30	RH4	ERMS versus ARMS
ALK	#1	0.03416985	0.01945862	0.00111734	0.25806211	0.11300454	0.95491525	0.26291981
	#2	0.0161585	0.02036989	0.00090104	0.2899242	0.08487402	1.12248809	0.19886016
	#3	0.01708581	0.00775188	0.00105463	0.26676309	0.14526079	0.92259666	0.15088671
	mean value	0.0224713866666667	0.01586013	0.00102433666666667	0.271583133333333	0.114379783333333	1	0.204222226666667	0.0151
ARHGAP25	#1	0.11855095	0.19178442	0.27268191	0.36687552	0.74572046	0.97023796	0.95615264
	#2	0.11603357	0.20076581	0.21989441	0.48702907	0.75326226	1.13928029	0.94695254
	#3	0.16839795	0.22268827	0.25737768	0.50408176	1.09572672	0.89048175	0.75960892
	mean value	0.13432749	0.2050795	0.249984666666667	0.452662116666667	0.864903146666667	1	0.887571366666667	<0.0001
EYA2	#1	0.00953953	0.19716496	0.25291322	0.15638583	0.82348114	0.38891935	0.30791227
	#2	0.00398649	0.21492288	0.27020584	0.12598541	0.85619509	0.46730497	0.3868449
	#3	0.00517602	0.16734758	0.21045479	0.13204004	1.32032377	0.44269561	0.31173226
	mean value	0.00623401333333333	0.19314514	0.244524616666667	0.138137093333333	1	0.43297331	0.335496476666667	0.0301
FOXF1	#1	0.01315582	0.02128268	0.16974122	0.02304465	0.13363649	0.23209532	1.16151963
	#2	0.01287647	0.02227936	0.15364585	0.02103779	0.10487021	0.25395444	0.94581825
	#3	0.01868744	0.02471214	0.0966976	0.01952352	0.17871763	0.20628871	0.89266213
	mean value	0.0149065766666667	0.02275806	0.140028223333333	0.0212019866666667	0.139074776666667	0.23077949	1.00000000333333	0.081
FGFR4	#1	0.2730776	0.41652584	1.09201864	0.56164416	0.95479643	0.68116727	0.9235506
	#2	0.21602869	0.36822501	0.95930137	0.42957418	0.89556961	0.59080706	1.09693162
	#3	0.21468413	0.36386913	0.65698053	0.57117437	0.84681918	0.61659003	0.97951779
	mean value	0.234596806666667	0.382873326666667	0.902766846666667	0.52079757	0.89906174	0.629521453333333	1.00000000333333	0.066
LMO4	#1	0.16156882	0.64112514	0.62216155	0.14962752	0.51796966	0.42265067	1.17904258
	#2	0.15046726	0.6117522	0.50972028	0.20471023	0.39650073	0.40937506	0.85029485
	#3	0.14022018	0.5884983	0.45283398	0.22053631	0.56390485	0.44936091	0.97066257
	mean value	0.150752086666667	0.61379188	0.528238603333333	0.191624686666667	0.492791746666667	0.42712888	1	0.4921
MEOX1	#1	0.007901	0.05786883	0.02899792	0.0348233	0.87854541	0.20263111	0.80236409
	#2	0.01069309	0.07060687	0.02428323	0.0351001	0.82185756	0.15679905	0.83220192
	#3	0.01211495	0.06783812	0.0214605	0.03441001	1.29959703	0.18337121	0.79584499
	mean value	0.0102363466666667	0.06543794	0.0249138833333333	0.0347778033333333	1	0.18093379	0.810137	0.0118
MYOD1	#1	0.1347545	0.16791588	0.52241323	0.57852392	0.4292749	0.94742497	0.43732062
	#2	0.12965477	0.16240097	0.42947179	0.46055741	0.31796164	0.98476809	0.3354008
	#3	0.1060527	0.1066467	0.35090481	0.56688288	0.46301533	1.06780694	0.3545602
	mean value	0.123487323333333	0.145654516666667	0.434263276666667	0.535321403333333	0.40341729	1	0.37576054	0.0074
PAX2	#1	0.0244022	0.47202653	0.62914618	0.52267145	1.25295475	0.56481728	1.23437738
	#2	0.02388403	0.53473151	0.79938048	0.50043324	1.22526493	0.23435101	1.005812
	#3	0.03466257	0.5224766	0.43926793	0.6065725	0.5056449	0.20408881	0.75981062
	mean value	0.0276496	0.50974488	0.622598196666667	0.54322573	0.994621526666667	0.334419033333333	1	0.0529
PITX2	#1	0.75440903	0.60240171	1.48114964	0.48447821	0.38744466	0.69040057	0.58699821
	#2	0.56390896	0.59394419	1.15175675	0.50936597	0.56424715	0.655941	0.33259991
	#3	0.17687653	0.28600494	0.36709361	0.28836838	0.87144989	0.22067992	0.31056725
	mean value	0.498398173333333	0.494116946666667	1	0.427404186666667	0.6077139	0.522340496666667	0.410055123333333	0.1619
PRDM12	#1	0.00044044	0.00131446	0.00184808	0.15674301	0.46806853	0.94656248	1.05618528
	#2	0.00048442	0.00065489	0.0009623	0.17628585	0.34802069	0.93314684	0.99178177
	#3	0.00054931	0.0007264	0.00083956	0.22546761	0.49472523	1.09805616	0.95203294
	mean value	0.00049139	0.000898583333333333	0.00121664666666667	0.18616549	0.43693815	0.992588493333333	1	0.0003
TFAP2b	#1	0.00295462	0.00458668	0.00563711	0.17579958	0.90501038	0.42267377	0.44376674
	#2	0.00288702	0.00501049	0.0044162	0.18167775	0.90041319	0.42619365	0.67808775
	#3	0.00420756	0.00642267	0.00718043	0.22176245	1.19457642	0.46626642	0.62165419
	mean value	0.00334973333333333	0.00533994666666667	0.00574458	0.193079926666667	1	0.438377946666667	0.58116956	0.0003

## Sheet: Figure3
Normalised relative expression			Constructs electroporated				Normalised relative expression			Parameter measured		TFAP2a levels in GFP+ cells (A.U.)
Gene assessed	Replicat	pCIG	Pax3	PAX3-FOXO1			Mann-Whitney U test p-value			Mann-Whitney U test p-value	pCIG	Pax3	PAX3-FOXO1
ALK	#1	0.5	2.3	117.6	ALK	pCIG	Pax3	PAX3-FOXO1		pCIG		0.0545	<0.0001
	#2	1.2	2.5	93.1	pCIG		0.0095	0.0022		Pax3			<0.0001
	#3	0.4	2.1	81.7	Pax3			0.0095		PAX3-FOXO1
	#4	1.5	2.6	108.6	PAX3-FOXO1					Value per cell	pCIG	Pax3	PAX3-FOXO1
	#5	1.2		111.4						cell #1	20.45433	25.46433	51.79967
	#6	1.3		75.8						cell #2	44.84133	26.22733	104.0097
	mean value	1	2.375	98.0333						cell #3	65.97433	91.45634	66.89967
ARHGAP25	#1	2.9	2.8	1112.9	ARHGAP25	pCIG	Pax3	PAX3-FOXO1		cell #4	0	0	0
	#2	0.8	2.1	3031.7	pCIG		0.0381	0.0022		cell #5	0	0	0
	#3	1.1	4.1	1999.1	Pax3			0.0095		cell #6	0	0.5013334	0
	#4	0.2	3.6	1606.7	PAX3-FOXO1					cell #7	0	0.08433333	5.312667
	#5	0.6		4264.8						cell #8	0	0	41.26967
	#6	0.3		2339						cell #9	0	0	0
	mean value	1	3.15	2392.366						cell #10	0	0	0
EYA2	#1	1	1.6	13.9	EYA2	pCIG	Pax3	PAX3-FOXO1		cell #11	0	0	3.773667
	#2	1.4	2.9	15.9	pCIG		0.0095	0.0022		cell #12	0	0	40.84667
	#3	1.2	2.3	15.1	Pax3			0.0095		cell #13	0	0	0
	#4	0.9	2	19.7	PAX3-FOXO1					cell #14	0	0.9403333	0
	#5	0.8		35						cell #15	0	4.027333	0.3076667
	#6	0.7		21.4						cell #16	0	39.08433	0
	mean value	1	2.2	20.166						cell #17	0	0	0
FOXF1	#1	1.50545277	1.67423103	39.0072582	FOXF1	pCIG	Pax3	PAX3-FOXO1		cell #18	0	35.60933	4.519667
	#2	0.83839774	2.67283914	41.640051	pCIG		0.0095	0.0022		cell #19	0	0	0
	#3	0.92048646	2.99032272	31.8298682	Pax3			0.0095		cell #20	0	8.337334	25.40467
	#4	0.89078356	3.45574739	39.6629852	PAX3-FOXO1					cell #21	0	6.641333	0
	#5	0.94597136		90.1904086						cell #22	0	54.33433	0
	#6	0.89890811		54.3828771						cell #23	0	0	9.748667
	mean value	1	2.69828507	49.452						cell #24	1.905333	4.711333	37.59367
FGFR4	#1	0.8	5.8	51.1	FGFR4	pCIG	Pax3	PAX3-FOXO1		cell #25	0	15.75333	2.628667
	#2	1.2	4.5	174.5	pCIG		0.0095	0.0022		cell #26	0	12.19133	0
	#3	1.5	3	105.5	Pax3			0.0095		cell #27	0	0	3.529667
	#4	0.8	4.1	159.7	PAX3-FOXO1					cell #28	0	0.8713333	31.86267
	#5	0.8		116						cell #29	0	0	48.49166
	#6	0.9		150.4						cell #30	0	0	5.968667
	mean value	1	4.35	126.2						cell #31	0	0	3.462667
LMO4	#1	0.8	0.6	3.4	LMO4	pCIG	Pax3	PAX3-FOXO1		cell #32	0	0	1.006667
	#2	1.3	1.6	4.3	pCIG		0.4762	0.0043		cell #33	0	0	19.54967
	#3	1.2	1.3	3	Pax3			0.0159		cell #34	0	0	5.866667
	#4	1	1.3	3.4	PAX3-FOXO1					cell #35	0	0	10.27067
	#5	0.8		3.1						cell #36	0	0	14.54867
	#6	0.8		4.1						cell #37	0	0	23.14267
	mean value	1	1.2	3.55						cell #38	0	35.90434	35.77867
MEOX1	#1	1.9	6	30.4	MEOX1	pCIG	Pax3	PAX3-FOXO1		cell #39	0	1.751333	21.61467
	#2	1	5.6	110.4	pCIG		0.0095	0.0022		cell #40	0	0	83.09367
	#3	0.9	4.4	47.5	Pax3			0.0095		cell #41	0	0	0
	#4	0.8	3.8	41.6	PAX3-FOXO1					cell #42	0	0	13.24567
	#5	0.8		38.6						cell #43	0	0	16.34867
	#6	0.7		26.5						cell #44	0	0	35.59566
	mean value	1	4.95	49.166						cell #45	0	0	56.46567
MYOD1	#1	3	2.8	357.7	MYOD1	pCIG	Pax3	PAX3-FOXO1		cell #46	0	0	74.62067
	#2	0.4	1.5	388.9	pCIG		0.0952	0.0022		cell #47	0	0	41.58567
	#3	0.6	1.5	524.7	Pax3			0.0095		cell #48	0	3.896333	17.38567
	#4	0.7	1.9	621.8	PAX3-FOXO1					cell #49	0	0	38.58667
	#5	0.5		416.2						cell #50	0	0	60.58767
	#6	0.8		559						cell #51	0	0	17.04167
	mean value	1	1.925	478.05						cell #52	0	0	21.61867
PAX2	#1	1.35062956	0.32961888	6.09174392	PAX2	pCIG	Pax3	PAX3-FOXO1		cell #53	0	11.70133	8.186666
	#2	1.28950375	0.80554008	13.3457961	pCIG		0.4762	0.0022		cell #54	0	1.110333	95.39367
	#3	1.13679431	0.77009559	9.11871163	Pax3			0.0095		cell #55	1.141333	21.39133	69.75567
	#4	0.74473339	0.89053211	12.3993138	PAX3-FOXO1					cell #56	0	0	37.54167
	#5	0.68004688		36.3812077						cell #57	0	0	45.53067
	#6	0.79829212		26.7510872						cell #58	0	0	50.54367
	mean value	1	0.6989	17.347						cell #59	0	0	72.52766
PITX2	#1	2.6	2.6	338.6	PITX2	pCIG	Pax3	PAX3-FOXO1		cell #60	0	0	9.651667
	#2	0.2	4.6	902.9	pCIG		0.0143	0.0022		cell #61	0	0	0
	#3	0.4	3.2	804.3	Pax3			0.0095		cell #62	0	0	0
	#4	1	4.3	1075.6	PAX3-FOXO1					cell #63	0	0	47.94267
	#5	0.6		159.3						cell #64	0	0.3623333	10.81667
	#6	1.2		983.4						cell #65	0	0	7.055666
	mean value	1	3.675	710.683						cell #66	0	0	9.579667
PRDM12	#1	1.1	0.6	46.5	PRDM12	pCIG	Pax3	PAX3-FOXO1		cell #67	0	12.30833	20.88467
	#2	1.2	0.6	32.9	pCIG		0.0095	0.0022		cell #68	0	0	29.63867
	#3	1.4	0.4	23	Pax3			0.0095		cell #69	0	0	27.70267
	#4	0.7	0.5	35.4	PAX3-FOXO1					cell #70	0	0	32.96267
	#5	0.8		47.9						cell #71	0	0	57.08767
	#6	0.7		18						cell #72	0	27.35533	58.65267
	mean value	1	0.525	33.95						cell #73	0	14.38433	41.07967
TFAP2a	#1	0.57351448	1.03035438	4.80950108	TFAP2a	pCIG	Pax3	PAX3-FOXO1		cell #74	0	0	31.61267
	#2	1.57161151	1.4722818	22.6273685	pCIG		0.6095	0.0022		cell #75	0	32.57333	60.35067
	#3	1.34542656	1.01647766	13.5951279	Pax3			0.0095		cell #76	0	0.2703333	27.16967
	#4	0.54350899	1.18350575	15.4729453	PAX3-FOXO1					cell #77	0	0	18.13267
	#5	0.91395005		21.0639225						cell #78	0	0	55.17467
	#6	1.05198841		19.0881491						cell #79	0	0	13.24167
	mean value	1	1.1756	16.109						cell #80	0	0	11.27067
										cell #81	0	3.084333	31.05067
										cell #82	0	0	30.46967
										cell #83	0	0	4.431667
										cell #84	0	0	26.90067
										cell #85	0	0	58.75566
										cell #86	0	5.013333	9.162666
										cell #87	0	0	18.28167
										cell #88	0	0	0
										cell #89	0	0	0.2416667
										cell #90	0	0	35.85567
										cell #91	0	0	40.20567
										cell #92	0	0	11.82667
										cell #93	0	0	36.89267
										cell #94	0	0	15.76367
										cell #95	0	0	28.16267
										cell #96	0	0	2.467667
										cell #97	0	0	15.05267
										cell #98	0	0	21.67567
										cell #99	0	0	34.35567
										cell #100	0	0	17.67067
										cell #101	0	0	13.25067
										cell #102	0	0	40.806
										cell #103	0	0	85.205
										cell #104	0	0	126.31
										cell #105	0	0	40.998
										cell #106	26.34133	0	98.845
										cell #107	0	0	91.782
										cell #108	0	0	34.967
										cell #109	0	0	78.319
										cell #110	0	0.3513333	84.03
										cell #111	0	0	101.316
										cell #112	0	0	0
										cell #113	0	0	68.984
										cell #114	0	0	94.376
										cell #115	0	0	58.361
										cell #116	0	0	43.191
										cell #117	0	0	24.629
										cell #118	63.20833	0	65.511
										cell #119	80.91433	0	6.234
										cell #120	0	0	55.514
										cell #121	0	0	0
										cell #122	0	0	36.956
										cell #123	0	0	44.423
										cell #124	0	0	48.441
										cell #125	0	0	42.621
										cell #126	0	0	47.186
										cell #127	0	0	22.905
										cell #128	0	0	91.485
										cell #129	0	0	51.595
										cell #130	0	0	21.936
										cell #131	0	0	40.503
										cell #132	0	0	50.166
										cell #133	0	0	49.041
										cell #134	0	0	0
										cell #135	40.37333	0	0
										cell #136	0	0	12.842
										cell #137	0	0	35.102
										cell #138	0	0	0
										cell #139	0	0	0
										cell #140	0	0	5.35
										cell #141	0	0	5.184
										cell #142	0	0	19.702
										cell #143	0	0	0
										cell #144	0	0	6.742
										cell #145	0	93.63067	6.762
										cell #146	38.96733	86.26266	0
										cell #147	68.05033	61.97267	4.153
										cell #148	0	0	22.599
										cell #149	0	0	9.801
										cell #150	0	0	20.444
										cell #151	0	0	5.969
										cell #152	0	0	17.572
										cell #153	0	0	29.387
										cell #154	0	0	13.691
										cell #155	0	0	18.325
										cell #156	0	0	4.461
										cell #157	0	12.87767	12.891
										cell #158	0	12.39567	0
										cell #159	0	0	7.855
										cell #160	0	14.41367	73.077
										cell #161	0	0	0
										cell #162	0	0	14.206
										cell #163	0	9.979667	10.441
										cell #164	0	57.32567	10.635
										cell #165	75.53633	32.89467	19.501
										cell #166	0	0	22.559
										cell #167	44.78633	0	0
										cell #168	30.46033	0	16.035
										cell #169	8.157333	0	20.629
										cell #170	0	0	74.51334
										cell #171	24.13633	5.382667	87.54433
										cell #172	52.12833	0	71.34534
										cell #173	0	0	23.61033
										cell #174	0	16.80067	11.21033
										cell #175	0	16.80067	31.44533
										cell #176	0	17.62567	82.46133
										cell #177	0.6423333	0	58.60433
										cell #178	29.45533	0	52.35833
										cell #179	32.66333	9.325666	12.82933
										cell #180	0	0	49.81433
										cell #181	0	0	10.44733
										cell #182	0	3.182667	26.18533
										cell #183	0	1.809667	46.14333
										cell #184	0	0	0
										cell #185	0	0	29.46233
										cell #186	0	58.12366	41.67733
										cell #187	0	7.122667	71.53633
										cell #188	0	0.7666667	8.198334
										cell #189	0	23.46267	16.41333
										cell #190	0	0	23.38133
										cell #191	0	10.40367	17.36833
										cell #192	0	3.342667	13.05633
										cell #193	0	0	54.98833
										cell #194	0	6.788667	48.42333
										cell #195	0	9.794666	89.93134
										cell #196	0	0	33.28333
										cell #197	0	0	16.30133
										cell #198	0	3.815667	36.70733
										cell #199	0	27.02567	63.06033
										cell #200	0	0	40.13533
										cell #201	0	6.225667	28.46233
										cell #202	0	37.96467	54.18433
										cell #203	0	15.51467	14.38433
										cell #204	0	0	0
										cell #205	0	4.182667	100.8173
										cell #206	0	9.224667	26.49833
										cell #207	0	12.82567	12.58433
										cell #208	0	10.40867	0
										cell #209	0	38.72567	3.403333
										cell #210	0	0	44.20333
										cell #211	0	0	85.87233
										cell #212	0	62.26967	36.07833
										cell #213	0	3.621667	2.006333
										cell #214	0	0	6.752333
										cell #215	0	0	27.35833
										cell #216	0	16.09767	1.408333
										cell #217	0	44.79967	4.110333
										cell #218	0	72.54567	19.86933
										cell #219	0	0.07566667	12.39933
										cell #220	0	0	0
										cell #221	0	26.63267	2.578333
										cell #222	0	1.959667	16.32633
										cell #223	0	0	8.413333
										cell #224	0	0	0
										cell #225	0	0	8.747334
										cell #226	0	7.988667	25.61633
										cell #227	0	0	32.61833
										cell #228	0	0	12.95633
										cell #229	0	0	0
										cell #230	0	0	2.481333
										cell #231	0	0	21.15933
										cell #232	0	8.533667	0
										cell #233	0	0	27.57933
										cell #234	0	0	0
										cell #235	0	9.671667	21.21933
										cell #236	0	0	7.847333
										cell #237	0	1.145667	12.83633
										cell #238	0	0	137.5563
										cell #239	62.98433	2.263667	81.40833
										cell #240	0	0	1.152333
										cell #241	0	0	0
										cell #242	0	0	0
										cell #243	0	7.545667	14.62933
										cell #244	0	1.859667	34.35133
										cell #245	0	7.161667	43.92633
										cell #246	0	1.653667	29.73733
										cell #247	0	3.131667	18.48633
										cell #248	0	1.245667	0.3723333
										cell #249	0	0	153.6333
										cell #250	0	0	35.03533
										cell #251	0	0	0
										cell #252	0		0
										cell #253	0		68.14333
										cell #254	0		52.90233
										cell #255	0		114.3393
										cell #256	0		44.87533
										cell #257	0		114.0893
										cell #258	0		23.17233
										cell #259	0		60.04333
										cell #260	92.12534		23.27833
										cell #261	69.18933		41.92933
										cell #262	50.03933		0
										cell #263	0.2063333		14.00133
										cell #264	2.466333		21.08833
										cell #265	0		35.21333
										cell #266	5.721334		39.25933
										cell #267	7.692333		58.57233
										cell #268	10.67633		27.22433
										cell #269	1.853333		28.22933
										cell #270	5.097333		83.14133
										cell #271	4.199333		26.69733
										cell #272	0.8113334		32.06033
										cell #273	0		0
										cell #274	0		0
										cell #275	2.862333		35.90533
										cell #276	2.677333		48.64633
										cell #277	0.4933333		69.66133
										cell #278	0.4473333		41.37533
										cell #279	0		0
										cell #280	0.8983333		21.37333
										cell #281	6.105333		0
										cell #282	0.07633333		0
										cell #283	0		0
										cell #284	3.189333		0
										cell #285	2.394333		0
										cell #286	1.213333		0
										cell #287	1.128333		4.964334
										cell #288	3.070333		0
										cell #289	5.920333		0
										cell #290	5.842333		0
										cell #291	5.311333		41.30933
										cell #292	5.083333		0
										cell #293	2.241333		81.97134
										cell #294	4.084333		27.61933
										cell #295	3.081333		12.33533
										cell #296	3.665333		0
										cell #297	10.50633		19.34633
										cell #298	3.215333		0
										cell #299	4.579333		43.04433
										cell #300	7.015333		0
										cell #301	3.976333		0
										cell #302	3.459333		27.91333
										cell #303	3.003333		0
										cell #304	2.168333		60.11133
										cell #305	1.144333		0
										cell #306	3.160333		0
										cell #307	35.16033		29.83733
										cell #308	4.914333		14.44833
										cell #309	8.907333		17.84433
										cell #310	50.05233		2.085333
										cell #311	9.896334		0
										cell #312	11.82933		20.83233
										cell #313	6.453333		29.61033
										cell #314	4.630333		13.24133
										cell #315	6.145333		7.552333
										cell #316	41.36234		31.34233
										cell #317	5.382333		57.31033
										cell #318	2.665333		7.676333
										cell #319	2.824333		24.87933
										cell #320	1.885333		16.09433
										cell #321	7.698333		30.55533
										cell #322	2.632333		3.395333
										cell #323	0		7.088333
										cell #324	0.5373333		0.5283333
										cell #325	1.403333		18.27633
										cell #326	2.554333		23.72933
										cell #327	3.010333		11.49333
										cell #328	0.5203333		0
										cell #329	3.645333		0
										cell #330	1.614333		0
										cell #331	3.141333		0
										cell #332	3.965333		0
										cell #333	4.075333		0
										cell #334	4.023334		0
										cell #335	1.531333		36.62634
										cell #336	2.061333		10.42033
										cell #337	1.303333		25.15933
										cell #338	54.04533		9.176333
										cell #339	3.186333		7.185333
										cell #340	0.05833333		15.12333
										cell #341	0.1553333		15.32533
										cell #342	2.148333		41.15633
										cell #343	0		51.54233
										cell #344	0		52.09833
										cell #345	1.370333		50.48533
										cell #346	3.800333		45.43533
										cell #347	0.6793333		90.81033
										cell #348	0		28.49233
										cell #349	0		20.96733
										cell #350	1.724333		42.18933
										cell #351	1.724333		20.37833
										cell #352	0		4.782333
										cell #353	0		37.46433
										cell #354	0		13.96033
										cell #355	0.3113333		13.28633
										cell #356	0.1173333		29.30333
										cell #357	1.240333		6.875333
										cell #358	2.959333		38.85733
										cell #359	0		29.42233
										cell #360	0		13.88433
										cell #361	1.824333		15.10933
										cell #362	2.874333		22.85833
										cell #363	87.84734		3.776333
										cell #364	0		46.74733
										cell #365	0.6153333		49.73133
										cell #366	0		116.6403
										cell #367	0.07933333		33.18033
										cell #368	0		16.22333
										cell #369	0		14.06333
										cell #370	0		12.57833
										cell #371	0		51.18233
										cell #372	0		18.82133
										cell #373	3.657333		53.76333
										cell #374	0		20.96633
										cell #375	0		18.16833
										cell #376	1.095333		28.09633
										cell #377	0		10.51333
										cell #378	0		3.569333
										cell #379	0		0
										cell #380	0		3.185333
										cell #381	0.6223333		0
										cell #382	0		5.055333
										cell #383	0.3313333		0
										cell #384	0		0
										cell #385	0
										cell #386	0
										cell #387	0
										cell #388	1.546333
										cell #389	2.857333
										cell #390	2.351333
										cell #391	2.095333
										cell #392	0.6243333
										cell #393	8.022333
										cell #394	5.487333
										cell #395	0.8043333
										cell #396	3.325333
										cell #397	2.923333
										cell #398	3.076333
										cell #399	1.977333
										cell #400	1.784333
										cell #401	0.1663333
										cell #402	2.650333
										cell #403	0
										cell #404	3.670333
										cell #405	16.99733
										cell #406	52.51133
										cell #407	60.24233
										cell #408	29.22333
										cell #409	1.677333
										cell #410	7.579333
										cell #411	0.8913333
										cell #412	2.206333
										cell #413	3.865333
										cell #414	1.954333
										cell #415	0
										cell #416	1.774333
										cell #417	0
										cell #418	3.347333
										cell #419	1.565333
										cell #420	0
										cell #421	6.362333
										cell #422	6.663333
										cell #423	5.258333
										cell #424	2.744333
										cell #425	3.532333
										cell #426	6.339334
										cell #427	4.104333
										cell #428	1.234333
										cell #429	0.1033333
										cell #430	0
										cell #431	0.8733333
										cell #432	5.988333
										cell #433	0.4983333
										cell #434	2.907333
										cell #435	0.6743333
										cell #436	3.345333
										cell #437	0
										cell #438	0
										cell #439	0.9843333
										cell #440	3.523333
										cell #441	0
										cell #442	10.10433
										cell #443	3.852333
										cell #444	1.042333
										cell #445	0
										cell #446	0.5883333
										cell #447	1.445333
										cell #448	0
										cell #449	5.615334
										cell #450	0.8013333
										cell #451	0
										cell #452	0.03733333
										cell #453	4.146333
										cell #454	0
										cell #455	0
										cell #456	0
										cell #457	0
										cell #458	2.427333
										cell #459	0
										cell #460	0
										cell #461	1.686333
										cell #462	0
										cell #463	3.257333
										cell #464	0.7673333
										cell #465	0
										cell #466	0
										cell #467	2.426333
										cell #468	0.6933333
										cell #469	5.016333
										cell #470	3.385333
										cell #471	2.907333
										cell #472	1.888333
										cell #473	0
										cell #474	0
										cell #475	0.1863333
										cell #476	5.537333
										cell #477	9.240334
										cell #478	5.816333
										cell #479	8.645333
										cell #480	2.354333
										cell #481	1.618333
										cell #482	4.302333
										cell #483	5.531333
										cell #484	5.728333
										cell #485	3.464333
										cell #486	6.920333
										cell #487	8.794333
										cell #488	5.735333
										cell #489	9.571333
										cell #490	5.142334
										cell #491	5.485333
										cell #492	9.386333
										cell #493	12.95233
										cell #494	11.06233
										cell #495	7.925333
										cell #496	1.800333
										cell #497	9.564333
										cell #498	8.442333
										cell #499	8.473333
										cell #500	3.789333
										cell #501	1.352333
										cell #502	2.898333
										cell #503	7.238333
										cell #504	0
										cell #505	0.5753334
										cell #506	1.327333
										cell #507	0.1523333
										cell #508	0.6863334
										cell #509	0
										cell #510	0
										cell #511	0
										cell #512	0.1773333
										cell #513	2.833333
										cell #514	4.871333
										cell #515	0
										cell #516	0
										cell #517	0
										cell #518	0
										cell #519	0
										cell #520	1.468333
										cell #521	2.362333
										cell #522	3.686333
										cell #523	0
										cell #524	0.7823333
										cell #525	4.544333
										cell #526	3.592333
										cell #527	0
										cell #528	0
										cell #529	1.576333
										cell #530	0
										cell #531	3.915333
										cell #532	2.794333
										cell #533	2.484333
										cell #534	0
										cell #535	3.754333
										cell #536	3.795333
										cell #537	1.901333
										cell #538	0.2283333
										cell #539	1.071333
										cell #540	5.103333
										cell #541	10.49333
										cell #542	4.083333
										cell #543	1.579333
										cell #544	0.9653333
										cell #545	3.823333
										cell #546	5.995333
										cell #547	3.527333
										cell #548	8.429334
										cell #549	9.678333
										cell #550	8.022333
										cell #551	3.707333
										cell #552	7.161334
										cell #553	4.399333
										cell #554	6.906333
										cell #555	6.186333
										cell #556	13.81333
										cell #557	12.47333
										cell #558	11.43633
										cell #559	9.454333
										cell #560	7.771333
										cell #561	13.42033
										cell #562	10.54133
										cell #563	12.25733
										cell #564	15.98333
										cell #565	13.16333
										cell #566	63.79933
										cell #567	59.59233
										cell #568	49.55733
										cell #569	13.14133
										cell #570	3.785333

## Sheet: Figure4
Relative reporter activity Log(bGal/GFP ratios)		Met CRM			Meox1 CRM			Myod1 CRM			Alk CRM
Mann-Whitney U test p-value	pCIG	Pax3	PAX3-FOXO1	pCIG	Pax3	PAX3-FOXO1	pCIG	Pax3	PAX3-FOXO1	pCIG	Pax3	PAX3-FOXO1
pCIG		<0.0001	<0.0001		<0.0001	<0.0001		<0.0001	<0.0001		0.5841	<0.0001
Pax3			<0.0001			<0.0001			<0.0001			<0.0001
PAX3-FOXO1
Construct electroporated	pCIG	Pax3	PAX3-FOXO1	pCIG	Pax3	PAX3-FOXO1	pCIG	Pax3	PAX3-FOXO1	pCIG	Pax3	PAX3-FOXO1
cell #1	1.0047	1.3877	5.6977	1.0781	1.7783	1.0193	0.3208	1.0554	3.1857	0.0001	2.3859	0.0001
cell #2	0.535	0.0001	2.2275	1.5911	2.1118	1.2801	0.6645	1.4331	3.5028	0.8256	2.7416	0
cell #3	0.4387	0.4132	4.7703	1.2464	3.3011	1.2302	0.5015	0.8952	9.4633	3.1699	0.7877	0
cell #4	0.1822	0.166	2.737	1.8243	2.3575	1.1577	0.6878	0.7551	3.8114	1.1605	0.6377	1.3718
cell #5	0.1789	0.0001	2.4369	1.4539	2.7739	1.2635	0.7386	0.5292	1.9893	0.875	0.7398	4.3518
cell #6	0.7654	0.4342	6.8726	0.8654	3.3747	0.9933	0.1615	0.9243	0.9922	0.0001	0.1138	0
cell #7	0.5681	0.0305	6.5086	1.7345	2.8092	1.323	0.7796	2.4629	1.3567	0.407	0.3063	0
cell #8	1.019	0.4183	3.3955	1.1334	2.9578	1.7522	0.9201	1.449	1.6859	0.0001	1.5525	0.3946
cell #9	1.3785	0.4762	5.7571	1.0408	1.8855	2.9558	0.5206	0.8028	4.0514	0.0001	0.0212	0
cell #10	0.8475	0.1167	6.8461	0.831	2.5698	1.4424	0.6118	1.1735	2.0905	0.0001	0.1335	13.081
cell #11	0.0968	0.2916	2.6679	1.0267	2.7353	2.5	1.3914	1.8827	2.5416	2.3106	1.4722	0
cell #12	0.2361	1.3048	1.6761	1.1869	2.1616	1.8102	0.9172	1.9174	4.2669	0.0001	0.5004	0.7891
cell #13	1.3349	0.3056	5.419	1.3447	1.929	1.1384	0.2489	0.9691	2.7616	0.4113	0.2749	6.5671
cell #14	0.87	0.9794	1.055	0.9233	2.8958	0.9527	0.7316	0.6935	3.8351	0.0001	0.6815	5.2183
cell #15	0.5235	1.5987	0.8877	0.8639	2.0253	1.6008	0.4969	0.9045	4.5158	0.0001	0.5934	3.8348
cell #16	0.4577	1.5937	4.5061	1.2989	3.9432	13.3596	1.334	0.6857	4.9569	1.0439	0.0443	0
cell #17	0.3942	0.344	3.9043	0.7734	2.3778	2.045	0.9191	0.6645	4.8642	3.0475	1.027	4.5832
cell #18	0.5026	0.0668	1.3667	0.8362	3.5523	1.8005	0.8558	0.5816	3.0849	1.2202	0.3291	0.8936
cell #19	1.9203	0.0001	4.5333	1.652	3.1776	2.2564	0.6504	2.1137	3.5195	1.9362	0.0001	0.905
cell #20	1.2072	0.007	1.1	1.4509	3.8793	1.8792	0.7189	1.137	4.0575	0.0001	1.1659	0.7239
cell #21	0.954	0.239	0.7929	1.2663	2.9637	2.5609	0.6679	1.1314	3.022	0.4667	0.487	0.8302
cell #22	0.0819	0.1243	0.4657	1.3013	1.7924	2.6834	0.8938	0.7106	2.5227	0.0001	0.119	14.1003
cell #23	1.2802	0.0001	1.6738	1.6468	2.0206	1.7635	0.9317	1.152	3.3286	0.0001	0.0798	0.3429
cell #24	1.8405	0.0001	0.6784	1.8111	3.7384	1.4998	0.6869	1.0451	3.2506	0.0001	0.0001	5.0383
cell #25	0.3252	0.0001	3.0337	1.772	3.9663	6.9168	0.9869	0.8199	1.945	0.0001	1.3365	0
cell #26	1.376	0.0001	0.7662	0.9471	2.1594	2.7004	0.4661	1.0788	4.6987	2.1684	0.0001	0
cell #27	0.096	0.5792	0.4395	0.9536	2.312	4.6377	1.1641	1.4796	3.7116	0.0001	1.2381	1.6367
cell #28	1.1256	0.8721	0.7966	1.132	4.5078	2.5071	0.8568	0.7178	1.8633	0.0001	1.2348	0
cell #29	0.5355	0.2781	0.3682	1.1315	2.0071	1.7562	1.1586	0.9099	3.0984	0.0001	0.9787	4.407
cell #30	0.844	0.0201	0.545	1.1051	2.4765	1.6124	0.5869	1.3383	4.9539	0.0001	0.0001	0.8364
cell #31	0.521	0.1446	0.2068	0.9086	3.0169	5.7925	0.7557	1.4778	3.4561	0.8475	0.0001	0
cell #32	1.0115	0.7769	2.018	1.1025	2.0296	1.5891	0.8267	0.844	4.333	0.2371	0.2205	0
cell #33	0.2651	0.2118	0.3007	1.0467	4.267	1.8802	0.8687	0.7687	3.5175	1.6286	1.0235	0
cell #34	0.7274	1.566	3.6311	1.1233	2.4225	1.5132	0.845	0.9955	4.2078	1.0361	0.0001	1.0218
cell #35	0.033	0.162	0.1596	1.4265	2.4955	2.4721	0.694	0.9354	4.984	2.9987	0.0001	1.2556
cell #36	1.4304	0.3408	3.8569	1.2905	2.6971	1.9565	0.6588	0.7779	3.2462	1.0854	0.0001	0.9625
cell #37	2.6176	0.2022	0.8384	0.7248	1.7527	1.3262	0.9301	1.6133	6.3457	1.123	0.0001	0.7037
cell #38	0.3182	0.6869	1.1539	0.6265	2.7267	1.7223	0.9614	1.2853	7.9575	2.0702	0.0001	1.7948
cell #39	0.0001	0.1382	2.796	0.6395	1.6308	8.3443	0.7524	1.261	6.5749	1.4426	0.0001	3.2554
cell #40	0.7543	0.075	0.605	0.6754	2.6476	0.8915	0.8516	0.864	1.6437	2.9053	0.9976	2.5579
cell #41	0.646	0.0641	0.75	1.0993	2.0468	1.8654	1.3688	1.4548	2.0842	0.0001	0.0147	2.3662
cell #42	0.3738	0.0001	3.2801	0.9492	3.3336	1.1743	0.6797	2.6256	3.4815	3.3262	0.0001	0.627
cell #43	0.7147	0.1671	3.3721	1.0227	3.0446	1.3256	0.6047	2.228	6.6081	0.0001	0.0062	3.0676
cell #44	0.2782	0.1605	3.0617	0.8398	1.9187	1.8921	0.5602	1.0116	0.5326	0.3569	0.1659	2.7643
cell #45	0.7428	0.5096	0.7479	0.9893	1.3048	1.4263	0.7658	1.9452	0.3913	1.2098	0.0104	7.9506
cell #46	0.5421	0.1086	2.9635	0.8179	1.4349	0.962	0.6561	0.8588	0.5062	0.6632	0.1011	2.6829
cell #47	0.9218	0.1801	2.0677	0.8564	0.8888	1.4696	1.3253	1.0721	0.7801	0.0738	0.1149	0.3987
cell #48	1.11	0.0697	2.7229	1.2908	0.8794	1.4262	1.7506	2.5433	0.9365	0.1587	0.0001	3.1487
cell #49	0.4322	0.0001	1.8576	0.9026	0.8822	1.4304	1.4976	1.0559	7.7574	0.0161	0.0001	6.0359
cell #50	0.5957	0.0001	0.3625	1.3729	1.5991	1.3398	1.3118	0.8028	1.2618	0.9764	0.1814	1.7844
cell #51	0.567	0.5416	6.5332	1.1501	2.0074	1.0747	1.1399	2.4599	2.8329	0.0428	1.3047	3.3673
cell #52	0.854	0.603	2.817	1.2766	1.8149	0.9606	0.6035	2.0834	2.095	0.0384	0.1735	4.3408
cell #53	1.5227	0.0001	6.5067	1.112	1.6117	1.0637	1.6173	1.5801	1.4407	0.0001	0.2413	3.1507
cell #54	0.9966	0.0279	2.3847	1.4584	1.7784	0.7578	1.6738	2.1697	3.6479	0.7398	0.1703	1.3083
cell #55	0.8919	0.0001	5.7602	1.2866	1.7256	0.9099	1.0492	1.0321	7.4072	2.437	0.3141	16.8651
cell #56	0.707	0.1164	0.4168	0.8986	1.7057	1.197	0.7536	1.4593	2.5304	0.0001	2.0709	7.2039
cell #57	0.6667	0.0602	0.3556	1.0683	1.6883	7.7527	0.4602	1.2215	1.3847	0.0001	2.6082	2.9519
cell #58	0.2474	0.0093	0.7974	1.0209	1.3718	0.9567	0.6852	0.9026	2.6368	0.7875	0.0001	1.1145
cell #59	0.0001	0.035	0.3062	1.6559	1.9032	0.9867	0.9686	0.9512	6.4493	0.0001	0.0548	1.4726
cell #60	1.2706	0.0001	2.1479	1.0496	1.9403	1.2648	0.7972	0.7238	2.2589	1.7428	0.0001	0.3201
cell #61	1.4766	0.0001	2.7288	1.1326	1.9015	0.9874	0.5802	0.9587	1.0665	1.4698	0.969	0.5047
cell #62	0.9919	0.0392	4.1026	1.3627	2.0458	1.115	0.8333	0.6851	1.594	2.4894	0.0001	2.2727
cell #63	0.5508	0.9587	3.8687	1.129	1.7559	0.9672	1.2357	1.0358	1.2856	1.1048	0.0001	2.0969
cell #64	0.6043	1.1515	5.1681	0.9212	1.6982	1.3239	0.6611	1.1687	0.8691	0.2765	0.7315	2.6745
cell #65	0.2232	0.3825	2.0212	1.2053	1.3159	1.6487	0.7419	0.9677	0.6658	3.404	0.0001	2.7151
cell #66	0.4386	0.0828	2.3355	0.9337	2.12	2.2191	1.4013	1.3418	1.6032	0.0001	1.348	9.2142
cell #67	0.1271	0.266	4.4973	0.921	1.647	2.1525	0.8221	1.1453	1.6701	0.0001	0.0001	3.1012
cell #68	0.8351	0.8532	1.912	0.8965	1.2498	1.0581	0.7647	0.8005	1.6701	4.0873	0.0001	2.4859
cell #69	0.7414	0.0001	1.4752	1.1129	2.3497	1.9886	0.9892	2.21	10.1159	0.4434	0.485	3.036
cell #70	0.5944	0.0831	1.8795	0.9023	1.9103	6.2906	1.1505	0.8268	1.7131	1.4881	0.0889	14.7144
cell #71	0.482	0.5526	1.2566	0.921	1.4028	1.5019	0.5921	0.7701	3.1717	5.0302	0.0001	17.4187
cell #72	0.0187	0.1559	0.398	1.2679	1.6866	2.365	0.9486	0.8987	0.3663	0.0001	1.1454	4.1028
cell #73	0.2036	0.2655	5.1913	1.335	2.1895	3.3269	1.1251	0.6762	2.9319	0.0001	0.4415	1.1234
cell #74	0.5462	0.0001	0.9528	1.1108	1.289	1.9189	0.667	0.9348	3.5357	0.0001	0.5588	12.5504
cell #75	0.8841	0.456	2.0827	1.1893	1.3321	1.5624	0.9803	1.1403	3.5357	0.0001	0.9035	15.9122
cell #76	0.8922	0.1898	0.0453	1.1101	1.4722	1.415	0.6775	1.5827	2.4421	1.7448	0.0376	9.1927
cell #77	0.1366	0.1354	1.2133	1.2568	1.1861	1.3103	0.6161	0.759	2.4421	1.7087	0.6824	27.3924
cell #78	0.8612	0.0001	0.3541	1.3808	1.1141	1.6296	0.4961	0.8957	2.4421	2.4868	2.5092	14.5919
cell #79	0.6634	0.0058	4.5533	1.1882	1.791	2.7483	0.6435	1.5417	2.4421	0.0001	0.6265	8.1111
cell #80	0.4612	1.1615	0.7338	1.155	1.8461	2.5477	0.9919	1.2973	1.3803	1.5702	2.2903	36.327
cell #81	1.7525	1.3423	0.8377	1.5551	1.9814	1.652	0.5771	0.8645	0.8422	0.5172	0.0001	14.1075
cell #82	0.5865	0.8286	0.6473	1.4424	1.2344	1.8132	0.6455	3.2159	2.629	1.044	1.0486	16.3841
cell #83	0.8271	1.2465	0.7777	1.3841	1.2325	2.3321	0.6809	0.6122	3.8125	0.4471	0.8008	4.036
cell #84	0.4384	0.7009	6.4303	1.4561	1.7138	2.9292	0.6956	0.5031	2.5962	2.2118	0.6749	10.5285
cell #85	0.3325	0.8475	0.0019	1.3944	1.5491	2.3066	0.6759	3.6322	2.17	0.8869	1.3955	5.6353
cell #86	0.6973	1.5387	2.355	0.7747	1.2537	1.4393	0.6927	3.4038	1.5964	1.4373	0.1684	16.206
cell #87	1.0629	1.7145	2.7379	1.0094	1.3897	1.7112	0.8872	3.0011	3.5989	0.0001	0.2554	1.0866
cell #88	0.5369	0.1858	3.0498	1.5921	1.1625	1.1453	0.5848	1.0333	5.0251	1.6592	1.8338	1.7079
cell #89	0.5496	0.4051	4.148	1.3758	1.262	12.0844	1.1134	2.0288	2.0479	0.6206	0.7496	0.5533
cell #90	1.1615	0.294	3.9879	1.2769	4.4149	1.6418	0.6431	1.6097	2.5442	0.1049	4.5434	2.2792
cell #91	0.9414	1.3156	5.3681	0.7159	1.6056	2.1334	0.6788	2.1737	4.2525	0.3961	3.0901	6.2233
cell #92	0.6739	0.6357	0.4799	0.8889	1.5162	1.3386	1.0173	1.8335	2.8128	0.0001	0.4826	2.4387
cell #93	0.0414	1.1087	3.5092	1.1443	1.9027	1.4139	0.8309	1.3597	3.7026	4.8446	3.8543	6.0677
cell #94	0.7163	0.1212	4.9854	1.1896	2.0623	1.1532	1.4237	1.0096	1.3522	1.3638	2.1996	4.0862
cell #95	0.2598	1.8214	4.5793	1.1317	2.2024	1.2642	1.3888	0.6745	4.3732	0.7211	1.8805	8.9531
cell #96	1.0222	0.9172	4.3239	0.9272	5.0374	1.2452	1.1871	2.2872	2.4512	0.7251	2.3483	4.7949
cell #97	0.5026	0.7202	2.1959	0.6019	2.0062	1.7018	0.9149	1.3415	1.4634	8.8859	3.5428	4.5418
cell #98	1.2124	0.5648	0.8962	3.4536	2.1777	6.8753	0.7409	1.6068	20.0745	4.8969	2.6047	2.0951
cell #99	0.5637	1.4751	1.4042	1.3813	2.0653	0.9893	0.7544	0.7692	0.4154	4.2995	2.4954	2.8647
cell #100	0.5555	1.1246	5.7493	1.574	2.0615	0.923	2.4089	0.8621	1.3429	2.2279	2.483	0
cell #101	1.0219	1.1636	2.5977	1.3723	2.5742	0.9158	0.7069	2.2968	6.3291	1.2137	2.4027	0
cell #102	0.1672	1.9049	1.9835	1.1333	2.5133	0.692	0.5254	1.4519	0.9562	0.7104	0.1319	0
cell #103	0.326	0.4191	3.5696	0.8315	1.6554	0.7022	1.7368	0.9945	1.3953	0.0001	0.5107	2.4523
cell #104	1.0242	2.4349	2.3833	0.4835	1.895	1.5703	0.6003	1.0881	0.7152	1.903	0.7762	3.2058
cell #105	1.4659	1.117	3.5941	0.7304	2.8562	0.9448	1.2628	1.2956	0.5886	0.8801	3.5433	1.756
cell #106	0.6679	0.3401	3.7019	0.8556	2.6737	1.3712	1.0445	1.3689	4.1981	3.2484	1.3101	13.0415
cell #107	0.9153	0.361	3.7399	1.0867	2.2635	1.1897	0.9898	1.0164	3.1905	3.1087	2.8303	4.0177
cell #108	0.4154	0.1523	6.0717	0.9084	2.2158	1.3303	0.8437	1.0276	3.1997	6.6142	0.4586	6.8654
cell #109	0.3563	1.7368	3.1519	1.2099	1.9728	1.3264	0.7417	0.9587	4.4776	0.8893	2.9589	1.5928
cell #110	0.1683	3.8296	3.1345	0.9005	1.8742	1.2733	0.5858	0.7955	3.211	3.3579	4.3783	2.8989
cell #111	0.976	0.5629	6.1732	1.0345	2.3394	1.3215	1.7309	2.741	1.459	0.0001	2.6429	1.1872
cell #112	0.4201	0.0131	4.692	1.4523	2.0467	1.1561	1.5447	1.0412	0.5783	0.0001	1.4683	0.9552
cell #113	0.5462	0.549	3.0987	1.4265	2.5923	1.3046	1.0632	1.2679	3.1968	0.0001	2.8237	2.1918
cell #114	0.3752	0.3405	4.5668	1.2698	2.3848	1.1842	0.7201	0.9979	0.7608	0.0001	3.034	1.0772
cell #115	0.5943	0.5001	3.0306	1.1608	2.1609	1.255	1.8091	1.1557	1.3421	0.2143	1.3399	2.6773
cell #116	0.4816	0.2333	6.4636	1.2854	2.0557	5.4957	1.7117	1.2869	5.3049	0.0001	4.7983	1.811
cell #117	0.5315	1.5088	5.6087	1.5076	1.5244	2.2472	1.9894	1.8235	7.7043	0.4664	0.3344	1.8301
cell #118	0.6313	1.3096	2.8315	1.247	2.9314	0.8812	0.568	1.5115	1.1219	8.1773	6.1488	3.6898
cell #119	0.6803	0.3886	0.7893	1.2654	3.7633	1.2079	0.7542	1.1707	8.0516	6.468	0.523	0
cell #120	1.7683	0.3091	0.5384	1.4511	1.991	1.8336	0.4028	2.5015	1.3381	1.4882	2.3555	0.1008
cell #121	0.3597	0.4659	0.9966	1.8317	2.0713	4.8368	1.3951	1.2239	1.108	0.801	6.0245	3.1652
cell #122	0.8367	2.3865	2.9764	1.3024	2.1788	7.7858	1.4953	1.5822	0.6644	0.3229	2.0422	0
cell #123	0.7362	0.0788	0.7665	1.0317	1.5125	1.4747	0.9976	0.8719	0.9907	1.3542	0.0001	9.2305
cell #124	0.8622	0.3485	4.6165	1.2763	1.9396	1.4587	1.4456	1.4103	2.4615	1.1025	0.0001	5.2774
cell #125	0.9214	0.5995	0.4321	0.9589	1.992	2.0003	0.8085	1.2821	2.748	0.869	0.0001	4.0523
cell #126	0.4641	2.5826	1.0459	0.9243	1.3223	1.2663	1.0958	0.9158	2.9378	0.4817	2.778	3.4383
cell #127	0.5179	1.4175	5.1531	0.7918	2.3487	2.0551	1.4066	1.5858	3.5551	0.8068	0.0001	0.3059
cell #128	0.4431	0.6352	3.1619	0.9597	1.6768	0.9923	1.0211	0.9235	4.8854	0.0001	0.0001	9.7473
cell #129	0.9694	0.6786	0.8867	1.0215	2.239	1.6149	1.5992	1.4836	3.6959	0.9681	0.6708	3.1128
cell #130	1.0192	0.5326	1.0452	1.9045	1.2024	1.0138	1.0756	0.9038	2.6924	2.5591	0.0001	2.3272
cell #131	1.7256	1.0895	5.6621	1.148	1.7508	0.9964	1.0275	0.9143	2.2886	1.7853	7.6319	3.1102
cell #132	1.0061	1.404	4.3536	1.101	1.8504	2.137	0.6877	0.9227	2.01	1.073	0.0001	4.49
cell #133	1.5747	0.7058	4.4502	1.6535	2.2503	0.9402	0.6593	0.6509	2.3869	1.0728	5.8509	2.8895
cell #134	0.7567	0.325	3.4324	1.1267	2.4364	0.9272	1.172	0.7155	5.021	2.5667	3.8702	0.1617
cell #135	0.7123	0.8026	0.2683	1.108		1.1269	1.7285	0.7985	3.7436	2.3812	3.3767	3.3304
cell #136	0.8663	0.5048	4.1712	0.818		1.014	1.0301	1.6889	3.5962	1.1329	3.5305	0
cell #137	0.3454	0.4319	5.5043	1.1898		0.9167	0.6	0.8506	2.8512	3.4659	2.5953	2.1491
cell #138	0.7707	0.6093	3.9344	1.3572		0.9373	0.9967	1.1372	4.7197	3.7407	6.2237	0
cell #139	0.404	0.3887	3.7196	1.2952		1.6517	1.046	1.8219	2.3342	4.2321	7.3549	3.5845
cell #140	0.8364	0.8207	1.9444	1.3739		1.004	0.9152	1.1596	2.366	1.2237	4.0386	0.1442
cell #141	0.6437	1.2199	2.5177	0.844		4.2974	0.7823	1.1596	0.3891	1.1216	2.3602	2.2745
cell #142	0.4171	1.5386	5.0642	0.8244		1.2484	0.8381	0.779	0.4812	0.6908	2.3989	3.4176
cell #143	0.4594	0.2	2.546	1.145		2.3483	0.8407	1.3425	6.2807	3.3849	2.4644	3.4417
cell #144	0.4143	0.2928	4.2444	0.905		1.2286	1.0397	1.5523	1.1605	1.64	1.6158	1.8053
cell #145	0.4916	0.2791	6.3433	1.122		1.6021	1.5726	1.4055	2.0724	1.9365	0.9804	0.7451
cell #146	0.4492	1.0694	0.4146	0.6914		1.1031	1.6192	1.6484	1.0782	2.592	0.7422	1.7253
cell #147	0.5009	0.6742	0.1672	0.9554		0.9467	1.1028	1.2371	0.794	2.3789	1.2671	2.9281
cell #148	0.6849	1.374	1.4255	1.2788		0.8706	1.066	1.29	1.8454	0.5661	2.5954	0.9939
cell #149	0.539	0.8264	1.4083	1.2319		0.935	0.871	1.0104	1.799	0.7963	4.8438	2.3262
cell #150	0.6772	1.1704	8.1521	0.9926		0.8272	1.3268	1.4631	0.4699	1.1729	0.6997	3.543
cell #151	0.4071	0.8807	20.5197	0.4192		1.4098	1.0489	0.8954	5.6778	1.988	2.567	0.2211
cell #152	0.4288	0.1121	3.8538	0.3913		0.829	1.3505	2.0136	1.9851	3.4488	2.0431	3.9623
cell #153	0.9363	1.2525	12.5371	0.7469		0.9492	0.9892	2.3282	4.9494	2.6501	2.0345	0
cell #154	1.4531	0.5766	10.0312	0.7282		1.0543	1.1245	1.0322	3.6624	3.0659	2.4527	1.1642
cell #155	1.3063	0.1236	3.7445	0.2831		0.4595	0.7074	3.2702	0.6998	0.9255	1.3197	0
cell #156	1.8268	0.2932	3.9007	0.9883		1.3431	0.9073	1.6924	4.119	3.9885	0.848	1.761
cell #157	1.4759	0.0001	1.6745	1.1157		0.737	0.7753	1.5352	1.6955	2.4134	1.4779	1.7632
cell #158	1.5097	0.0001	5.9646	0.7033		0.8279	1.6747	1.0963	1.0046	3.1975	2.1425	2.1772
cell #159	1.5008	0.0758	6.5465	0.9796		0.9746	1.0459	1.9399	1.3949	1.4764	1.3239	0.9883
cell #160	1.2135	0.0001	4.6012	1.1311		1.4576	0.6205	1.6656	1.0985	0.5033	0.1334	0
cell #161	2.4772	0.8444	2.0235	1.1908		2.0694	1.5937	1.3512	1.1317	0.1492	0.2625	4.6077
cell #162	0.9848	0.1796	3.0527	1.4511		1.3887	1.1508	1.3385	4.8234	3.0745	0.9496	1.8873
cell #163	0.7489	0.5524	4.0437	0.7513		1.2392	0.6333	4.017	0.7497	0.0001	2.1141	2.1187
cell #164	0.6539	1.9618	4.1594	0.9703		0.9094	1.0113	3.2136	0.9676	0.9218	1.2027	1.8782
cell #165	0.9354	0.0001	3.7074	1.0721		0.9982	0.5775	0.7797	0.9919	0.1372	0.7693	0
cell #166	0.9294	0.1146	7.1282	0.8165		0.6633	0.6069	1.1579	1.7752	0.9869	1.4284	0
cell #167	0.6265	3.2282	2.4574	0.6549		2.0917	0.7954	3.249	0.6953	0.5714	3.8224	0
cell #168	1.0951	2.1291	22.6068	0.9301		0.7075	0.6963	2.155	1.3865	0.8644	3.5763	0
cell #169	2.6789	1.2992	6.112	1.0279		4.0487	1.2165	1.5248	1.1484	0.9758	0.8683	3.9608
cell #170	0.4746	0.3273	8.9635	1.2953		1.5339	1.0851	1.2372	0.641	0.0382	1.8605	1.4998
cell #171	1.9502	0.0001	3.1739	0.8081		1.1937	0.7745	2.5158	0.751	1.641	0.9528	1.34
cell #172	0.73	0.9656	6.5232	0.7045		1.1433	0.5553	2.8746	0.6959	2.786	0.7687	0
cell #173	1.2843	3.9554	1.6734	0.9231		1.1986	0.652	2.6972	0.4991	0.4365	0.0001	0
cell #174	0.3435	0.5031	14.3759	0.4631		1.3888	1.147	1.1959	0.5314	0.6266	5.1758	1.9965
cell #175	0.1528	0.0001	6.2838	0.7905		1.9257	0.7986	1.4258	0.5618	0.473	3.7341	1.2374
cell #176	4.1317	0.3368	2.3345	0.7493		1.4619	0.8724	1.3179	1.4111	0.0001	0.7815	1.4421
cell #177	1.0066	0.7303	3.513	0.5576		1.2049	0.7194	0.821	1.0126	0.4883	0.3773	0
cell #178	0.7813	0.7273	0.4294	0.7308		5.1736	0.9336	1.5637	1.3636	4.3705	0.4341	0
cell #179	0.8336	0.0458	9.096	0.9334		3.4133	0.8676	0.829	0.5996	4.0665	0.6159	0
cell #180	0.5367	0.0001	4.3448	0.5607		2.5262	0.7236	3.262	0.8914	3.6875	0.2452	0.6183
cell #181	1.8677	1.7281	6.5932	1.4776		3.2723	0.8186	1.5912	0.8602	3.6105	0.8465	0
cell #182	1.3163	2.3524	4.4583	0.5335		1.855	0.6784	2.4744	0.9807	4.3085	0.667	0
cell #183	1.3149	0.4477	4.6665	0.9586		2.8506	0.6733	1.1808	0.7993	0.9547	1.5359	0
cell #184	2.0635	0.0001	2.1034	0.5198		2.6492	0.6708	2.5154	0.5964	0.0001	0.6618	0
cell #185	3.4889	0.0001	2.2906	0.6653		1.8182	0.7139	0.9731	0.8756	0.43	0.0001	1.0532
cell #186	0.6634	0.2781	2.9845	0.6336		4.0238	0.9331	1.7877	0.7668	0.0001	0.0408	25.6016
cell #187	1.4704	0.0001	6.4201	0.9149		1.8331	0.5624	3.019	0.6851	1.2478	0.1528	0
cell #188	2.2285	0.2697	6.8983	1.0852		1.5085	0.9575	2.9	0.5515	0.7309	0.7374	2.2853
cell #189	0.5031	0.5801	1.3187	0.867		2.4144	0.8765	5.9069	0.6026	0.2975	0.7168	0
cell #190	0.8996	0.0695	0.5426	0.6797		1.2718	0.3964	0.9839	0.5879	0.4774	0.7965	0
cell #191	0.9766	0.0774	2.9711	0.456		1.6546	0.6451	1.0849	1.6166	2.5571	0.0001	0
cell #192	2.4263	0.143	5.5837	0.6677		4.0846	0.8432	0.6276	2.8948	0.2165	0.0001	0.482
cell #193	1.6165	0.046	7.804	1.1112		1.695	0.9325	0.6783	0.2877	0.8432	0.1123	2.7692
cell #194	0.6781	0.9819	2.507	1.0563		0.681	0.7594	0.9632	3.7202	0.1984	0.0659	8.4111
cell #195	0.6727	0.4093	4.1844	0.7187		1.1896	0.7546	2.5455	3.88	0.1794	0.1694	0.2011
cell #196	0.4608	0.1371	2.7973	1.0947		0.9649	1.2138	1.6547	5.3565	0.6265	0.0001	2.1922
cell #197	0.7299	0.2586	0.2181	0.6494		1.1274	0.7353	3.5224	6.6003	0.1522	0.467	0
cell #198	1.1714	0.0001	3.3374	0.7418		1.0773	0.0789	1.1381	6.257	1.3846	0.0001	0
cell #199	0.6872	0.1572	2.6865	0.7493		1.871	0.8099	1.0618	0.5071	1.4222	0.5242	0
cell #200	0.5927	0.0001	4.714	0.5876		0.8637	0.7347	0.8063	3.7427	1.2993	1.2101	17.156
cell #201	0.3835	0.3971	1.1442	0.9471		1.8086	0.7023	0.9373	4.2291	0.3942	0.3842	0.4983
cell #202	0.8446	0.1408	0.406	1.2418		1.0081	0.5022	0.7938	4.6166	0.0001	1.2694	0
cell #203	2.4504	0.3825	1.6766	1.0931		2.0316	0.7452	0.7428	8.5989	0.0218	7.5792	0
cell #204	1.5158	0.0758	0.7129	1.1419		6.1295	0.888	0.6866	6.8211	0.0001	1.2198	2.2233
cell #205	1.2168	0.1526	1.027	0.5668		0.8451	1.0221	0.7943	4.7517	0.0001	1.8769	1.5828
cell #206	1.0436	0.1934	2.7995	0.946		5.4757	1.2262	0.5428	0.835	0.2853	3.4911	1.6501
cell #207	0.8321	0.0001	4.9838	1.0603		1.2937	1.5322	0.8115	0.9733	0.0001	0.7254	10.0833
cell #208	2.1532	0.901	3.3827	0.6337		2.0211	2.1244	0.4619	1.4255	1.9299	0.5047	1.1969
cell #209	1.8729	0.0001	2.7899	0.9244		1.1043	1.6174	0.656	0.9291	0.9979	0.8665	6.2014
cell #210	0.8715	0.2212	1.7096	0.5056		1.0427	1.0442	0.6128	0.6263	1.7813	0.5905	9.2221
cell #211	0.9232	0.1268	4.9467	0.8055		0.9532	0.8616	1.3466	0.585	2.1099	0.0001	7.5705
cell #212	0.2235	0.3216	2.1787	0.8814		1.7493	1.9707	0.6912	0.6269	3.2847	0.593	39.7266
cell #213	1.0301	0.1499	4.2941	0.7976		1.651	1.028	0.4663	0.9173	1.5091	0.8664	18.4379
cell #214	3.5564	0.0001	3.9908	1.0643		2.3939	2.6644	0.5098	2.3272	2.1191	1.1333	24.612
cell #215	0.5131	0.0001	6.0592	1.1008		1.827	1.6273	0.6609	1.8683	0.9372	0.3162	8.275
cell #216	0.6812	0.1982	0.4564	0.8247		2.2547	0.6028	0.6114	2.2317	2.1188	1.3477	7.4762
cell #217	0.6306	0.2225	0.0001	0.9598		1.4192	1.3304	0.7011	4.0873	2.462	0.5485	18.286
cell #218	1.5326	0.0001	3.4294	0.6491		1.0175	1.5243	0.8154	4.2643	2.2076	1.0486	11.9603
cell #219	1.6648	3.2785	3.5004	0.6749		1.4358	1.1633	0.6017	4.218	0.8587	0.4926	23.1662
cell #220	1.1083	0.0001	5.0406	1.0143		0.8108	1.6319	0.6904	0.3864	1.1325	1.3942	16.5853
cell #221	0.0001	0.9774	6.5285	1.053		1.7592	0.9223	0.7115	1.2236	1.9126	1.9198	3.9956
cell #222	0.9932	0.0841	0.6871	0.9148		1.5073	0.6997	0.792	2.1675	1.183	0.0001	12.8315
cell #223	0.8556	0.1845	0.7001	0.9314		1.7169	1.4486	0.9913	1.7752	0.3137	0.1256	1.6526
cell #224	1.1769	0.5113	0.4171	0.9602		1.0284	2.918	0.772	3.0287	0.2374	0.0001	3.9695
cell #225	1.9082	0.0001	0.5825	0.7774		2.8918	0.3925	0.6371	1.0582	1.4109	0.4934	27.2914
cell #226	0.7193	0.0001	1.0612	0.9821		0.9925	1.3722	0.766	0.8256	0.6506	0.4553	4.2576
cell #227	0.8188	0.0001	1.2659	0.7383		0.8603	1.3991		1.0545	0.0001	0.6955	7.9076
cell #228	1.5576	0.0001	7.2699	0.6989		1.6136	1.0333		0.7202	0.0001	0.0001	6.4685
cell #229	1.1445	0.0001	4.7133	0.6753		1.1469	0.6098		0.8194	3.0514	0.4394	15.0885
cell #230	1.1881	0.0001	0.4475	0.7914		0.9901	0.8658		0.4717	2.3207	0.7943	23.9869
cell #231	0.4146	0.0001	2.5952	0.7956		0.9836	1.1639		0.8313	0.0001	1.2753	1.6232
cell #232	0.3133	0.0001	0.5969	0.6133		0.9117	1.9004		3.1544	0.0001	1.5014	0.8964
cell #233	0.1966	0.0151	3.1801	0.4206		1.3919	1.6096		3.9859	2.3253	0.6032	0.747
cell #234	0.3904	0.0001	5.0814	0.5079		0.6218	1.4889		2.9061	0.0001	0.0001	1.57
cell #235	1.7347	0.0001	6.0611	1.1425		0.9271	0.7776		4.3279	0.0001	0.0001	2.3578
cell #236	0.9582	0.0001	1.8017	0.9941		1.2661	2.744		2.9319	0.0001	0.6249	2.0688
cell #237	1.6759	0.1794	4.8487	0.7301		3.0516	1.4843		2.6865	0.4059	0.0001	1.6009
cell #238	0.5101	0.9461	0.9333	0.6389		0.7266	0.7627		2.9475	1.5521	0.8427	2.2985
cell #239	0.0828	2.5966	0.7952	0.7099		2.6044	0.7804		4.0677	1.8465	1.4904	3.5412
cell #240	0.1407	0.5199	1.8283	0.6389		3.5854	1.1578		3.1133	0.5715	3.0563	5.5163
cell #241	0.5615	0.5533	7.6311	0.8005		0.9629	1.5479		4.1443	0.0001	0.9251	10.9561
cell #242	1.072	0.0668	4.1105	0.59		1.4073	0.7931		7.7101	0.0001	0.7385	2.3652
cell #243	0.541	0.3661	8.4532	0.6984		2.8407	0.6299		0.8445	0.0001	0.8924	18.0874
cell #244	0.5642	0.0001	10.8747	0.6028		0.9289	1.3555		7.2565	0.0001	3.1231	22.6061
cell #245	0.3614	0.0001	9.7123	0.7296		0.8033	0.9668		3.4136	0.0001	3.865	15.8695
cell #246	0.4741	0.0001	6.2991	0.6539		2.6785	0.7372		5.0372	0.4764	0.6826	14.8226
cell #247	0.6453	0.1657	0.3297	1.071		0.8098	2.2209		0.616	0.8792	2.8285	5.1409
cell #248	0.8835	0.0001	3.9161	0.9097		0.4717	1.1682		3.8654	0.0001	7.2399	14.3456
cell #249	0.4251	0.4198	5.4908	0.868		0.8322	0.8728		0.9862	0.0001	0.5967	17.7765
cell #250	0.6984	0.0001	1.8843	0.7816		0.6671	1.2151		2.5951	0.0001	0.2445	3.7729
cell #251	0.8336	0.0001	4.2274	0.5086		0.9667	1.7606		1.7249	4.2725	1.1604	1.7512
cell #252	1.0704	0.0001	13.0508	0.7373		0.9921	1.5826		2.0715	0.6767	0.0666	1.5184
cell #253	1.3934	0.0001	12.3668	0.7223		0.8222	0.9348		4.0491	0.0001	1.7701	0.819
cell #254	0.8639	0.0001	3.3942	0.9305		0.7504	1.3325		3.5702	0.0001	0.9468	5.0914
cell #255	1.0742	0.0001	5.7394	0.4336		0.9737	1.1492		3.117	0.3332	2.0081	8.9907
cell #256	1.2721	1.5833	7.8566	0.3781		0.8911	1.6276		4.8708	0.0001	0.0618	0.8166
cell #257	1.1221	1.457	4.58	0.6628		1.055	1.6402		3.227	0.0001	0.5373	1.0552
cell #258	0.6859	0.2182	4.0067	0.3889		3.3663	1.4256		6.516	0.0001	6.7115	0
cell #259	1.2038	0.0807	9.4542	0.8518		3.0903	1.7741		2.4945	0.0001	0.3978	1.3414
cell #260	0.9247	0.0001	7.2142	0.8537		1.0841	1.2462		1.1953	0.0001	0.5536	4.0566
cell #261	1.6989	0.0001	6.6365	1.0212		0.9875	0.9894		3.9978	0.0001	0.0001	3.3722
cell #262	1.6913	0.0001	8.2197	0.3979		0.8209	1.4006		0.9243	0.0001	0.3572	1.2386
cell #263	1.4869	0.5833	8.7403	0.6111		1.0328	1.2452		2.9626	0.0001	0.0001	17.0662
cell #264	0.4897	0.4104	3.1007	0.5923		0.4278	1.0003		3.1026	3.6645	0.5593	0.455
cell #265	1.2579	0.5892	10.2946	0.6274		3.3799	2.7773		1.3754	1.6092	0.3845	5.5202
cell #266	1.3327	0.4186	6.7629	0.7431		1.0019	1.373		1.9046	0.5903	0.0108	11.6034
cell #267	1.9558	0.2965	6.4174	0.4911		0.0714	2.2605		3.081	0.0001	0.1817	0.864
cell #268	1.0725	0.1561	3.175	0.7039		0.4954	1.5924		6.9818	0.8491	0.0001	0.5415
cell #269	0.9349	0.1627	4.4003	0.7643		8.1253	0.8324		1.1287	0.0001	0.0067	1.2886
cell #270	0.8081	0.4853	5.9571	0.6663		0.2206	1.5178		3.3866	0.0001	0.2046	2.8295
cell #271	1.1109	0.1248	4.2752	1.203		0.3228	0.8553		1.9686	0.0001	0.2613	3.4564
cell #272	1.5539	0.2684	7.7142	0.9557		0.0079	1.5014		1.0209	0.0001	1.1444	3.4082
cell #273	1.2605	0.328	4.1456	0.7531		0.1224	1.6299		1.7448	0.0001	1.7272	18.33
cell #274	1.1575	0.1908	6.5459	0.6824		4.7125	0.74		0.4136	0.0001	2.1371	0.1648
cell #275	0.5469	0.645	9.6473	0.9257		0.0966	2.7939		0.7968	0.126	2.1892	0
cell #276	0.5415	0.7101	3.7209	0.6453		1.0512	1.3693		0.753	0.0001	1.2424	4.2555
cell #277	1.8051	0.929	6.1743	0.3706		0.2018	1.2407		2.1046	0.0001	2.596	1.2051
cell #278	0.8851	0.064	8.2798	0.7695		0.4375	1.7172		3.1054	0.0001	0.5914	1.8899
cell #279	0.8292	0.465	2.6737	0.6925		0.7129	0.4907		2.2493	3.5786	0.7023	1.8605
cell #280	1.2581	0.3909	6.6846	0.8658		0.7277	0.7294		1.397	0.0001	2.1591	0.1683
cell #281	1.0357	0.2746	6.151	0.5777		2.4789	0.8344		1.6661	0.7074	3.041	9.7749
cell #282	1.0558	0.2117	3.594	0.6434		0.9027	0.8159		2.576	0.0001	2.0019	0.9692
cell #283	2.379	0.0001	5.2298	0.5618		2.0947	0.7317		0.4181	1.0156	2.1573	0
cell #284	1.6086	0.0001	10.3412	1.0373		1.0777	0.7796		0.4524	0.467	1.2514	1.3407
cell #285	1.4965	0.3496	8.5792	0.7175		0.2249	1.0536		3.4837	0.1158	2.7605	0.4274
cell #286	0.9842	0.4588	7.2958	0.5948		1.0665	1.1871		5.4163	0.0001	0.0001	0
cell #287	0.9183	0.2225	5.1336	1.266		0.7547	1.1035		5.8397	0.0001	0.2501	1.1301
cell #288	1.0601	0.2693	6.8915	1.1022		1.2793	1.4047		4.5776	0.3497	0.7361	1.8034
cell #289	0.6582	0.1981	1.9221	0.3054		0.2896	1.2911		4.1374	0.0001	0.3347	0.2559
cell #290	0.6536	0.5468	3.2032	0.7891		1.3387	0.9342		3.1449	0.3087	1.2777	0
cell #291	0.2617	0.2948	2.0598	0.8236		1.4285	1.4149		5.0382	0.7665	0.2523	1.7655
cell #292	1.2903	0.4358	4.3851	0.9514		1.6626	1.3911		2.2529	3.0708	0.0368	0.7987
cell #293	0.4545	0.2066	6.5906	1.0327		3.9987	1.1873		1.8874	2.6319	0.0931	0.897
cell #294	0.7391	0.6312	5.0715	1.1653		1.1662	1.6475		3.4922	0.9433	2.4266	0.7246
cell #295	0.7468	0.4977	0.7479	0.8768		1.4246	1.4694		0.9404	0.9433	1.4115	22.5097
cell #296	0.4425	0.0784	3.0185	0.9825		0.8949	1.7518		3.9639	0.0001	0.6606	1.5909
cell #297	0.6474	0.0003	5.7694	1.0496		0.7686	1.5785		4.479	1.9676	0.5462	17.1644
cell #298	0.7172	0.0001	4.9926	0.9055		0.4261	1.2498		3.2477	0.3222	0.0001	1.3546
cell #299	0.9604	0.0001	9.288	0.9117		0.8356	1.1323		3.2734	0.0001	0.2988	3.6236
cell #300	1.3631	0.0266	0.4013	1.0907		0.8932	2.1954		-0.1262	0.1473	0.5213	10.2362
cell #301	1.3631	0.0001	2.0989	1.1632		1.2513	3.3236		5.1567	0.0001	0.0001	6.9777
cell #302	1.1776	0.5777	2.4619	1.1284		1.4684	3.307		0.5086	0.0001	0.0001	7.9214
cell #303	0.8975	0.3411	0.146	1.2799		0.7963	1.89		3.5355	0.0001	0.0733	2.5257
cell #304	2.8314	0.35	1.7127	1.1752		1.3826	2.4514		1.5631	0.5728	0.0001	31.7182
cell #305	0.5848	0.0001	5.9977	1.425		0.7349	1.4439		3.1222	0.0734	0.0001	0.3008
cell #306	0.9881	0.5949	0.3418	1.5921		1.0245	1.9479		0.7242	0.5583	1.7122	0
cell #307	0.2026	0.1084	1.5808	1.3399		17.2098	2.0213		1.1552	0.0001	0.0001	16.4779
cell #308	1.7721	0.1608	0.0001	0.7968		1.4311	1.4169		0.9123	0.0001	0.0001	10.6314
cell #309	1.5693	0.1644	0.0001	0.9498		3.0807	1.5129		2.9891	0.6705	0.0001	19.2754
cell #310	0.869	0.0278	0.4105	0.9566		1.2639	1.004		0.9072	1.6534	0.0001	15.6742
cell #311	1.358	0.0815	0.0001	1.0559		2.5095	1.1516		0.2467	0.0001	6.6584	4.3223
cell #312	2.0386	0.3355	0.5797	1.1743		1.5708	1.3466		0.2444	1.3867	5.6171	4.2179
cell #313	1.2062	0.3979	16.8192	1.025		1.503	1.4085		0.4549	0.55	4.1294	7.4046
cell #314	0.4273	0.37	0.6498	1.2978		15.9614	1.365		5.3304	0.5425	4.2357	0
cell #315	0.0148	0.0248	0.645	1.1802		3.9877	1.3071		1.134	0.3177	0.0001	0
cell #316	2.3515	0.367	0.6561	1.4022		0.1748	2.14		0.8638	0.6658	4.5618	0
cell #317	0.2795	0.3771	2.2108	1.1628		0.7423	1.5001		2.0247	2.9219	4.2827	0.5317
cell #318	1.2387	0.5956	4.9844	1.0671		0.8454	1.1528		1.0799	1.4432	5.7571	0.4302
cell #319	0.0001	0.0687	1.6738	1.0907		7.1784	1.8001		0.6745	0.0001	5.6662	0
cell #320	0.0001	0.2499	0.6116	1.0979		0.6143	1.41		0.726	0.0001	2.9134	0
cell #321	0.0001	0.2095	9.5691	0.9336		0.7063	1.4574		6.1657	0.0001	2.8478	2.7895
cell #322	0.4811	0.0132	3.8902	0.9953		0.5203	0.6908		2.7069	0.0001	3.2212	0
cell #323	1.0706	0.4537	1.2438	1.0059		0.7204	1.0412		5.0566	0.0001	4.8563	0
cell #324	1.3684	0.5235	1.5615	0.8629		0.9682	2.0919		5.7925	0.0001	4.179	0
cell #325	0.4027	0.7962	0.1629	0.9802		1.0058	0.9867		3.699	0.0001	2.5031	10.2646
cell #326	0.6285	1.7933	0.2519	1.1661		0.5733	0.9559		7.2542	0.0001	0.0001	0.2814
cell #327	0.3468	0.4058	0.3387	0.8967		1.2711	1.2702		7.2675	0.0001	0.0001	0.8106
cell #328	0.7646	0.765	0.2617	1.0633		1.1906	1.2916		4.8869	1.2712	0.0001	0
cell #329	0.5247	0.3419	0.1661	0.9112		1.3517	1.548		15.3319	0.0001	0.0001	2.3347
cell #330	0.3302	0.1334	0.1847	1.0837		0.7104	1.5091		5.6888	0.0001	0.0001	8.2932
cell #331	0.5709	0.6639	2.2742	1.0703		1.4262	1.5163		4.0986	0.0633	0.0001	2.1216
cell #332	0.5429	0.2485	0.3634	1.1126		1.8908	1.6438		9.8452	0.2243	0.0001	1.3955
cell #333	1.823	0.1746	0.895	1.1868		1.3776	1.6888		0.4619	0.0001	0.0001	0
cell #334	1.8803	1.1403	0.4798	0.9642		1.2663	1.7533		0.6555	0.0001	0.0001	0
cell #335	0.714	0.0001	0.6391	1.1786		1.0881	1.842		0.6082	1.7255	0.0001	3.7624
cell #336	1.0423	0.0001	2.7165	0.9382		2.3276	1.2706		3.227	0.0001	0.0001	1.6861
cell #337	1.6458	0.9549	0.7412	1.3099		1.0351	1.2969		1.0922	0.0001	0.0001	3.4775
cell #338	1.2194	0.0001	0.2861	0.9627		0.2862	1.1494		0.731	0.0001	0.0001	16.5658
cell #339	0.7207	0.0001	1.2447	1.124		0.7946	0.7528		0.4842	0.0001	0.0001	17.2285
cell #340	0.7761	0.7925	0.3185	1.0413		3.3909	1.2056		2.5799	0.0001	0.0001	24.1483
cell #341	1.1549	0.2509	10.2417	1.0423		1.1283	1.3743		3.1137	0.5041	0.0001	1.0656
cell #342	0.5217	0.356	10.2081	0.8348		1.0816	1.1551		5.1496	0.3096	0.0001	0.0825
cell #343	0.4522	0.2908	1.2285	0.5566		1.0907	1.0527		5.5421	0.0001	0.7523	1.698
cell #344	0.1038	0.0001	0.9614	0.9239		0.9762	1.1471		4.5183	0.0001	0.0001	3.1602
cell #345	0.4637	0.4736	2.3062	0.7159		0.8414	1.1001		4.9395	0.9429	0.0001	32.5429
cell #346	1.9065	1.2818	0.6053	1.0912		1.3761	0.8247		0.6277	0.5875	0.1612	3.8565
cell #347	1.2385	1.1209	6.0132	1.0702		1.233	1.3214		3.0608	1.8549	0.0001	0
cell #348	0.5138	0.5045	0.5561	1.11		6.734	1.0739		2.4019	0.0001	0.0756	0
cell #349	2.053	0.5191	0.6588	0.726		7.3655	1.3132		2.7699	0.0001	0.0001	0
cell #350	1.0528	0.038	4.3602	0.9814		3.5927	2.0342		4.6928	0.0001	0.0001	0
cell #351	1.4289	0.0001	3.0582	1.2606		1.1768	1.8941		4.084	1.9081	1.9387	3.6068
cell #352	1.5175	0.0001	2.0331	1.0064		1.506	0.779		6.0587	0.0001	0.6226	20.3219
cell #353	1.6384	0.0001	17.6089	1.4157		6.9003	1.0103		1.2401	1.2767	1.5036	19.0003
cell #354	1.0984	0.0001	0.8176	1.0281		9.6031	0.6438		0.6234	0.6411	1.8368	0
cell #355	1.5683	1.2058	1.7846	1.2368		1.6304	1.9342		0.6639	0.0001	0.6511	20.2076
cell #356	1.4036	2.6268	1.9265	1.0756		6.6851	1.5997		0.6328	0.1777	0.8782	1.3251
cell #357	1.2859	2.1323	2.7798	1.3033		6.1632	1.6401		2.2681	0.0001	0.0001	1.7892
cell #358	1.2176	1.1897	0.4968	1.2176		1.8726	1.336		7.2356	0.0001	0.0001	3.1229
cell #359	1.22	1.8977	0.125	1.5549		1.5621	1.6944		1.979	0.0001	0.0001	3.049
cell #360	2.2495	3.2375	2.3954	1.0142		1.7118	1.9877		3.8916	0.271	0.0001	0
cell #361	0.6612	0.9146	0.0783	0.867		1.7518	1.7375		5.0491	3.4491	1.4773	2.062
cell #362	1.0497	2.1203	3.242	1.0899		5.679	2.0219		3.1397	0.0001	0.0001	0.2204
cell #363	1.3675	1.6188	4.6727	1.0957		3.6263	1.5758		3.2653	0.0001	0.0001	0
cell #364	1.3632	0.2081	3.506	1.0848		1.6623	1.7478		2.5992	0.5192	0.0001	1.8443
cell #365	1.2542	0.1258	3.1101	1.2023		1.4881	1.7282		0.3076	0.0001	0.0001	2.4541
cell #366	0.4416	0.4204	2.6969	0.7319		0.9878	0.9285			0.0001	3.0009	8.3139
cell #367	0.1217	3.63	1.6321	0.8802		1.8785	1.601			1.1757	0.0001	2.9134
cell #368	1.86	0.5448	1.2034	1.211		0.9708	1.7819			0.3358	3.5884	3.1513
cell #369	0.7815	0.7232	2.2339	1.1305		2.7394	1.1829			0.0001	0.0001	0
cell #370	1.3049	0.0614	4.5407	1.759		2.5792	0.8552			0.0001	0.0001	0.726
cell #371	0.0747	0.4762	4.2095	1.2925		2.8288	1.0313			0.0001	0.0001	0.4753
cell #372	0.1327	0.2183	1.1399	1.4828		1.7261	1.0504			2.5198	0.0001	8.2022
cell #373	1.9702	0.712	6.0875	1.4126		1.5297	1.3947			0.9134	1.6196	0.5484
cell #374	1.4352	0.6416	0.2968	1.2814		0.846	0.8085			1.818	0.0001	1.5678
cell #375	1.5811	0.8013	2.2362	1.1691		1.4282	1.0919			2.6388	0.0001	4.5763
cell #376	0.8504	0.6707	1.5756	1.1472		1.019	0.9054			2.5024	0.3929	0.1469
cell #377	1.2755	0.5252	1.6054	0.7038		0.9613	0.5608			0.0001	0.0001	0
cell #378	0.5695	1.1261	6.2639	1.1076		5.3979	0.6822			0.0001	0.0001	0.5838
cell #379	0.5007	4.6013	7.7937	1.1021		2.3034	1.5357			0.0001	0.0001	8.3249
cell #380	1.8807	0.0356	7.1575	1.3589		1.0689	1.6508			0.1516	0.0001	2.2306
cell #381	1.0445	0.0535	4.7295	1.0261		1.0425	1.464			0.0001	0.0001	1.1805
cell #382	1.1734	0.0348	1.7743	1.4756		3.1257	1.5884			0.0001	0.0001	2.0221
cell #383	1.1057	0.1224	3.347	2.1356		10.2379	1.1499			0.0001	0.0001	7.3781
cell #384	1.8158	0.0572	2.2362	1.0982		2.106	1.174			0.0001	0.0001	3.5999
cell #385	1.8363	0.2204	6.2397	1.0293		1.3452	1.2657			0.0001	0.0001	3.9307
cell #386	2.1072	0.1145	4.2216	1.5651		1.2344	1.7179			0.0902	0.0001	2.3025
cell #387	0.5405	0.3934	3.4609	1.3557		2.1588	1.1109			0.7403	0.0001	7.7576
cell #388	2.0765	0.0001	2.6701	1.616		0.8919	1.3467			0.0001	0.0001	3.8414
cell #389	1.3735	0.142	4.3236	0.9253		5.32	1.3609			0.0001	0.0001	1.7377
cell #390	0.3354	0.46	5.8268	1.1722		4.1636	0.893			0.0001	0.0001	1.7764
cell #391	0.5522	0.0564	1.2369	0.9183		1.9677	1.5584			0.4136	0.0001	3.9468
cell #392	2.4171	0.1984	0.6776	0.9436		1.7311	1.1743			0.2674	0.0001	0
cell #393	2.1627	0.0001	0.614	1.2665		2.9903	0.7441			0.4303	0.0001	2.6781
cell #394	0.7766	0.0001	2.0409	0.8702		1.5134	1.0643			0.0859	0.0001	4.7986
cell #395	0.1995	0.0001	7.5901	1.4482		3.2238	0.8244			0.0001	0.0001	11.2135
cell #396	2.8115	0.1738	0.6042	1.645		3.629	0.7931			0.9311	0.0001	2.1272
cell #397	0.4128	0.3094	0.513	1.2625		1.6561	0.7641			0.0001	0.0001	6.3807
cell #398	0.3307	0.1929	0.6797	0.8814		1.6678	1.1741			0.0001	0.0001	6.7886
cell #399	1.5524	4.4443	0.5987	1.7612		2.0584	0.6912			0.3956	0.0001	5.9021
cell #400	1.092	0.2208	2.4303	1.5189		1.7102	0.9699			0.0001	0.0001	11.1285
cell #401	1.3964	0.9067	0.3133	0.9314		1.8653	1.3012			0.0001	0.0001	7.3306
cell #402	2.2477	0.1907	19.1166	0.9787		9.3001	0.9173			0.0001	0.0001	7.4208
cell #403	0.7983	0.6956	0.9759	1.1562		2.382	0.8862			0.346	0.0001	1.2814
cell #404	0.6181	2.3649	2.2743	1.2748		2.8496	0.7494			0.088	0.0001	0.1485
cell #405	1.949	1.1365	4.0094	1.0756		2.254	0.6462			0.0001	0.0001	4.0141
cell #406	0.2829	0.6339	6.0096	1.1959		1.2211	0.7384			0.702	0.0001	1.6763
cell #407	1.0823	0.5125	5.5336	1.4855		1.4436	0.9604			0.1036	0.0001	3.885
cell #408	0.3658	1.1825	9.0364	1.3529		1.6577	0.7507			0.3547	0.0001	20.0957
cell #409	0.634	0.7443	5.7656	1.4647		1.1573	0.9482			0.0001	0.0001	5.8584
cell #410	0.2544	2.3237	1.7767	1.1262		9.2233	1.0447			0.0001	0.0001	3.1427
cell #411	7.0277	1.3675	2.0206	1.0975		1.5929	2.1646			0.0001	0.0001	3.6925
cell #412	0.7931	2.9226	3.1735	0.9674		1.1124	0.8808			0.3074	0.0001	1.6874
cell #413	0.8615	2.7727	6.2742	0.9186		1.5331	2.3428			0.0001	0.0001	0.5924
cell #414	2.6725	0.2815	6.5437	0.873		1.17	1.35			0.336	0.0001	1.3098
cell #415	3.852	0.0605	9.6416	0.996		1.3919	1.7599			0.0949	0.0001	3.7914
cell #416	2.0634	0.0602	7.7351	1.236		1.8402	1.503			0.6862	0.0001	7.4858
cell #417	0.7365	1.6179	7.2605	1.1652		1.1156	0.7735			0.9885	0.9527	10.2991
cell #418	0.6376	1.2864	6.1209	1.1177		1.0575	0.9093			1.2652	2.5179	6.2935
cell #419	1.1801	0.4104	6.0553	1.1922		1.7428	1.1168			0.0001	1.0885	9.0035
cell #420	0.0001	0.0488	5.6699	0.9767		1.3125	1.3523			1.8315	0.0001	12.5497
cell #421	3.9225	0.0965	2.6246	1.103		1.2479	1.0977			0.0001	0.0001	38.7222
cell #422	30.9151	0.0001	3.3924	0.991		1.103	0.6808			0.0001	1.6137	15.4114
cell #423	0.516	0.0001	10.4832	1.2878		2.087	1.0947			0.0001	0.0001	15.3007
cell #424	3.1206	0.0001	5.1955	0.8993		1.024	0.9909			0.0001	0.0001	19.9194
cell #425	0.6429	0.0001	7.2772	1.5433		0.9963	0.8001			0.0001	0.0001	3.2205
cell #426	0.7899	0.0238	17.8466	1.4487		0.9156	0.2044			0.0001	0.0001	6.4538
cell #427	0.995	0.0001	3.0388	0.9927		1.5119	0.3083			0.0001	0.0001	0
cell #428	0.2266	0.0001	6.6573	1.3946		1.0121	0.3602			0.0001	0.0001	0
cell #429	0.0001	0.125	3.1999	1.2026		3.819	0.3005			0.6416	0.0001	0
cell #430	1.6515	0.1915	7.7662	1.2418			0.743			0.0001	0.0001	2.0212
cell #431	0.5854	0.0001	7.5639	0.7056			1.3988			0.1092		1.5121
cell #432	0.0001	0.0001	5.538	0.8895			1.3142			0.3652		5.0857
cell #433	0.2543	0.2595	6.6998	1.246			1.126			0.7934		4.534
cell #434	0.4858	0.4316	0.1597	0.7753			1.0407			0.0001		2.0261
cell #435	1.4108	0.1515	6.091	1.2971			0.4988			0.2559		0
cell #436	0.6556	0.0092	1.9077	1.6477			0.9161			1.6973		0
cell #437	1.3681	0.0001	1.6581	0.7483			1.4187			0.0001		0
cell #438	1.097	0.1549	3.3232	0.9671			1.1597			0.2962		2.449
cell #439	1.2949	0.0001	4.8629	1.093			0.919			0.0001		1.8551
cell #440	0.2711	0.0399	10.2653	0.7021			0.8001			0.0001		3.4731
cell #441	0.0897	0.0354	5.6371	0.8727			0.4314			0.0001		3.3756
cell #442	1.0728	0.0001	5.9664	0.7785			0.4848			0.0001		0
cell #443	0.0001	0.6069	2.0451	0.9626			0.513			0.0001		4.5028
cell #444	0.6817	0.7237	1.8671	1.0359			1.2284			0.0001		12.2296
cell #445	0.1331	1.608	0.7595	1.152			0.946			0.1838		3.5336
cell #446	1.0151	0.1958	0.105	0.7478			0.6976			0.0694		1.523
cell #447	1.5714	0.1751	5.7205	0.9101			0.664			0.0539		2.9294
cell #448	1.0433	0.1348	2.8949	0.6481			1.075			0.0385		1.2959
cell #449	1.2223	0.0001	1.8487	0.6806			1.175			0.4509		6.8532
cell #450	0.9628	0.2876	6.832	0.7678			0.6568			0.0001		2.8598
cell #451	0.6724	0.0001	0.4802	0.858			0.504			0.2953		7.3559
cell #452	0.223	0.0001	2.0976	0.7794			0.8165			0.0001		2.2271
cell #453	0.251	0.0001	2.2169	0.7114			0.5989			1.2366		7.6343
cell #454	0.2932	0.0001	1.2082	1.1344			1.4854			1.7814		2.2925
cell #455	0.4552	0.0001	3.7167	0.9129			0.8911			0.3549		0
cell #456	0.5366	0.0001	3.8426	0.9573			0.6156			1.6689		0
cell #457	0.246	0.2058	0.9104	0.9045			0.5731			0.6552		0
cell #458	0.3639	0.0001	0.5533	1.3936			0.5943			0.0001		0
cell #459	0.65	0.8495	0.7439	0.9361			0.3929			0.5534		11.2546
cell #460	0.8315	1.2964	1.2315	1.0643			0.6034			0.0038		3.0744
cell #461	0.5769	0.7978	2.3063	0.746			0.6948			0.0001		3.6808
cell #462	0.8119	0.0001	2.9455	1.0205			1.4183			0.3332		0
cell #463	0.4097	0.0001	0.2974	0.9971			0.6364			0.0001		0.3721
cell #464	0.4479	0.7616	0.4543	0.7269			0.6812			0.6976		2.308
cell #465	0.2771	0.0001	1.1483	0.7141			0.4295			0.0001		0
cell #466	0.0001	0.0108	6.4881	1.0789			0.3466			0.7121		3.6316
cell #467	0.0001	0.1413	1.616	0.9951			0.6031			0.0001		1.4069
cell #468	0.0001	0.0954	1.2093	1.932			1.3787			0.0001		4.8571
cell #469	0.0001	0.23	1.0798	0.7321			0.8606			0.0001		4.0046
cell #470	0.0001	0.0001	0.9886	0.7536			0.3589			0.0001		7.0378
cell #471	0.3286	0.0001	2.1054	0.6986			0.6841			0.0025		4.7829
cell #472	1.4591	0.0001	2.3873	0.9054			0.389			0.0001		3.5753
cell #473	1.6242	0.7509	2.1271	0.873			0.77			0.2487		0
cell #474	0.5033	0.0001	0.746	1.0175			0.5478			0.0001		0
cell #475	0.0332	0.4956	1.4692	0.9026			0.4582			0.9119		1.2718
cell #476	0.7316	1.3923	0.9559	1.0413			0.2384			0.0001		0
cell #477	1.1163	0.2874	0.401	1.122			0.774			2.5082		1.4706
cell #478	1.0682	1.0056	1.5657	0.593			0.7289			0.0001		0
cell #479	0.686	0.6171	1.0739	0.3491			0.3301			0.8729		2.327
cell #480	0.718	0.2082	1.6024	0.6614			0.6937			0.0001		1.7932
cell #481	0.5181	0.2288	3.4608	0.6577			0.9416			0.5848		0.809
cell #482	0.2788	0.0001	2.0434	0.6027			0.5706			0.0001		0.2509
cell #483	0.8753	0.0001	1.2279	0.7597			0.7556			0.0001		0
cell #484	0.404	0.5722	0.3124	0.8976			0.7973			0.0001		1.7411
cell #485	0.066	0.0402	1.8902	0.7271			0.2905			0.7608		5.5097
cell #486	0.4216	0.2468	11.0482	0.7378			0.5361			0.0001		6.3723
cell #487	1.1144	0.0001	5.5505	0.885			0.7334			0.0001		0.0356
cell #488	1.048	0.0001	5.324	1.0103			0.8664			0.0001		1.4091
cell #489	0.151	0.0001	8.7546	0.501			0.6958			1.7668		0
cell #490	0.7469	0.0001	7.6117	0.8188			0.7574			0.0001		0
cell #491	0.0589	0.0001	1.3357	0.8987			0.5486			0.0001		0
cell #492	1.0515	0.0001	4.6389	0.94			0.7024			0.0001		0
cell #493	0.3092	0.0731	6.9188	0.9353			0.5138			0.0001		9.0919
cell #494	1.1083	0.4068	1.1786	0.6647			0.5105			0.0001		0.2232
cell #495	0.8232	0.283	4.3332	0.5833			0.9435			0.0001		1.1353
cell #496	0.3327	0.0001	7.6068	0.7012			0.5425			0.0001		2.9113
cell #497	0.5729	0.0001	1.139	0.9167			0.5438			0.0001		1.5369
cell #498	0.0293	0.2009	1.2593	0.7866			0.9797			0.0001		0.3931
cell #499	0.1697	2.0148	5.6147	0.6996			0.4898			0.0769		0.8464
cell #500	0.424	0.0809	9.22	0.8365			0.9903			0.0001		2.3999
cell #501	0.0001	0.2167	2.0889	0.8573			1.6631			0.0001		13.7516
cell #502	0.3965	1.3081	0.1014	0.7907			0.8258			0.1296		0.3719
cell #503	0.0001	1.4783	0.6943	0.8761			0.7087			0.706		3.2852
cell #504	2.2179	0.1659	0.8584	0.6547			0.4447			0.0001		1.9857
cell #505	0.522	0.1182	0.8615	0.9571			0.5406			1.1253		0
cell #506	1.2388	0.2052	3.2625	0.9381			0.4212			0.4824		0
cell #507	0.4469	0.0298	1.3852	0.612			0.6431			0.3329		2.37
cell #508	0.0515	0.7574	1.0361	1.0233			0.5804			0.2786		9.4445
cell #509	0.0001	1.35	0.1122	0.6814			1.1964			0.0001		2.4278
cell #510	0.2542	1.7129	0.3471	0.8526			1.2507			0.0001		0
cell #511	0.0001	0.194	3.1646	0.5306			0.4924			0.0001		0
cell #512	0.072	0.0094	2.3753	0.4779			0.5744			0.0001		0
cell #513	2.5943	0.5749	3.2173	0.6087			0.8997			0.0001		1.2751
cell #514	1.799	1.0199	0.5904	1.1858			0.703			0.0001		2.1498
cell #515	0.0001	0.1353	0.3747	1.3787			0.6344			0.0001		3.1259
cell #516	3.0396	0.157	0.8039	0.356			0.5415			0.1545		4.6125
cell #517	3.7269	0.4501	0.1918	0.4158			0.5301			0.0001		0.473
cell #518	3.614	0.0772	0.574	0.6605			1.174			0.0001		2.493
cell #519	3.5384	0.3044	0.2944	0.5822			1.5412			0.0001		9.8738
cell #520	1.7728	0.0001	2.7032	0.9178			0.6389			0.0001		6.4629
cell #521	2.3575	0.0001	0.321	0.8876			0.4431			0.0001		0
cell #522	2.0101	0.0001	1.4636	0.4735			0.6046			0.0001		0
cell #523	0.9616	0.5179	6.0203	0.5823			0.7298			0.0001		0
cell #524	3.4571	0.1312	1.3192	0.9658			0.6912			0.0001		1.3316
cell #525	0.0097	0.0001	0.4265				0.3618			0.0001		0
cell #526	3.0856	1.4467	5.2378				0.7981			0.0001		0
cell #527	0.3332	0.183	0.4374				0.6858			0.0001		0
cell #528	0.4248	0.1766	0.6416				0.666			0.228		3.0737
cell #529	0.7074	0.17	0.3354				0.9505			0.0001		13.3426
cell #530	0.1727	1.1418	0.0001				1.2252			0.0001		1.9317
cell #531	0.0001	0.0971	0.0001				0.4226			0.0001		0
cell #532	0.0001	0.1911	1.9498				0.411			0.0001		0.6572
cell #533	0.6739	0.0885	1.4217				0.42			0.0001		0
cell #534	0.2175	0.0598	0.181				0.6769			0.0001		2.8521
cell #535	0.2913	0.139	0.5231				0.5676			0.0001		6.4849
cell #536	0.5899	0.4359	0.1529				0.8084			0.0001		2.4835
cell #537	0.7728	0.791	0.0666				0.5738			0.0001		0.8265
cell #538	0.1019	0.1661	2.2633				0.3617			0.0001		7.7648
cell #539	0.1654	0.1551	1.5098				1.1411			3.2061		7.445
cell #540	0.2334	0.0917	5.6185				0.5815			1.6717		0.0467
cell #541	0.3296	0.1947	1.1675				0.5984			0.0898		0
cell #542	0.6393	0.5019	1.8419				0.6771			0.0001		0
cell #543	1.9563	0.0001	0.5175				0.5687			0.0001		5.6711
cell #544	0.0001	0.004	0.1591				1.1247			0.0001		0
cell #545	0.0001	0.1584	4.5989				1.1646			0.0001		8.9827
cell #546	0.235	0.6786	2.0185				0.7928			0.0001		0.8046
cell #547	0.3448	0.4368	0.9308				0.7496			0.0001		8.5855
cell #548	1.3037	1.0242	3.045				0.601			0.0001		4.4454
cell #549	0.0678	0.3821	0.9112				0.5543			0.0001		5.5522
cell #550	2.5665	0.1195	2.367				0.5205			0.0001		1.9748
cell #551	2.9657	0.0464	0.5277				0.4994			0.0001		12.7077
cell #552	0.85	1.1333	0.4822				1.0245			0.0001		0.3737
cell #553	2.161	0.4082	1.1073				1.084			0.0001		0.5578
cell #554	0.0567	0.5306	4.3599				1.0168			0.0001		0
cell #555	2.1856	0.8238	5.3301				1.4376			0.0001		0.6892
cell #556	1.5735	0.4122	0.9695				0.5813			0.0001		3.155
cell #557	2.9604	0.7057	0.8637				0.5947			0.0001		0
cell #558	1.0055	0.2514	0.8455				1.09			0.0001		0
cell #559	0.0001	1.7739	0.9932				0.5			0.0001		0
cell #560	0.9469	0.2387	2.8469				0.9025			0.0001		35.3019
cell #561	0.0001	0.2176	2.3659				0.6405			0.0001		30.5726
cell #562	1.3334	1.5719	2.0279				0.8728			0.0001		21.7557
cell #563	0.0001	1.7253	2.442				0.6548			0.033		15.1408
cell #564	0.6655	0.2459	4.1945				0.7121			0.0001		10.2582
cell #565	1.7291	1.2712	0.611				0.9378			1.6433		7.1065
cell #566	0.6565	2.7988	2.5324				0.5971			1.263		16.947
cell #567	1.0635	0.6522	9.1678				0.3914			2.2287		3.9462
cell #568	0.7755	0.733	2.9184				0.6817			2.1052		1.0015
cell #569	1.1755	0.2007	2.872				0.8003			1.8575		9.0095
cell #570	2.5586	0.0001	2.9033				0.9625			0.0001		4.2776
cell #571	0.5185	0.4461	3.2673				0.9856			0.239		18.0411
cell #572	0.5751	1.188	6.5347				0.7238			1.3773		0.826
cell #573	0.0741	0.3402	2.9734				1.204			0.566		0.2281
cell #574	0.5677	0.4869	5.5459				1.3649			0.6806		17.9527
cell #575	0.167	0.195	2.8667				0.7058			1.3331		8.5243
cell #576	0.927	0.1091	4.585				0.5746			3.2129		14.5964
cell #577	1.2361	0.0285	0.8028				0.6262			1.9577		11.4184
cell #578	0.795	0.0001	3.0608				0.6977			0.2551		0
cell #579	1.2433	1.1749	10.6532				0.6235			0.724		0
cell #580	0.5926	0.61	7.5306				0.689			2.0914		0
cell #581	1.5247	0.6822	3.1804				0.3893			0.2768		0
cell #582	3.1396	0.8176	4.4593				0.5172			2.0269		0.0256
cell #583	0.2907	0.5219	2.9637				0.4729			3.1845		0
cell #584	0.4056	1.1984	7.7619				1.1078			0.6853		0
cell #585	0.7328	1.7086	3.8803				0.6059			2.2668		0
cell #586	0.7652	1.2934	3.5264				0.4923			0.9423		0
cell #587	0.9891	0.4036	7.3497				0.6731			0.0001		4.1156
cell #588	0.9517	0.258	1.0314				0.8292			0.2194		0
cell #589	1.4861	0.2804	2.6174				0.6943			2.3182		0
cell #590	1.9851	0.3328	9.155				0.7653			2.2782		0
cell #591	0.5466	0.4836	2.2866				0.8959			1.3154		3.5508
cell #592	1.6486	0.9447	3.4301				0.91			1.3535		1.1173
cell #593	0.0001	2.8688	2.914				0.8721			0.7913		10.674
cell #594	0.0001	3.2587	0.5791				0.8821			0.0001		0.651
cell #595	0.0001	2.4113	0.5615				0.8212			0.1522		26.639
cell #596	0.1674	1.3007	4.7239				0.7354			0.0001		5.4658
cell #597	1.4409	0.8175	2.0863				0.9115			0.0001		1.3898
cell #598	0.3732	0.9011	3.8871				0.6248			0.0001		4.4102
cell #599	0.8471	0.9683	1.9155				0.8086			0.0001		1.7403
cell #600	1.1449	0.0951	5.6502				1.3735			1.8075		3.1944
cell #601	0.8574	0.9657	4.2393				1.4741			0.0957		3.5359
cell #602	0.6409	0.2111	5.3743				0.7702			2.3364		1.6537
cell #603	1.0793	0.2176	0.7196				0.566			3.5424		8.5821
cell #604	1.0565	0.1493	5.6258				1.032			0.329		0.8955
cell #605	0.0001	0.4355	10.4928				1.0572			0.0001		2.7997
cell #606	0.0001	0.5033	2.8739				0.9291			0.0001		4.833
cell #607	0.0001	1.5989	6.8181				0.6883			0.9398		5.0671
cell #608	1.8022	0.3586	1.4525				1.0697			0.0001		4.2811
cell #609	0.0001	1.0613	0.6079				0.9608			0.0001		2.7378
cell #610	0.9389	0.7317	0.7242				0.3535			0.795		3.2212
cell #611	1.4058	1.0883	1.7703				1.024			0.5709		13.7125
cell #612	0.8355	0.3188	2.2714				1.0475			0.5894		4.2661
cell #613	1.8291	0.8178	3.9706				0.8862			1.3076		12.2322
cell #614	1	0.6964	4.5372				1.1088			0.0001		2.6589
cell #615	1.5703	0.5203	1.3035				1.0723			1.8664		4.82
cell #616	1.8596	1.2457	3.5022				0.8847			0.0001		9.1008
cell #617	1.3183	2.6978	1.2711				0.6148			0.0001		8.2592
cell #618	0.0001	0.621	6.3036				0.9204			0.0001		10.2662
cell #619	1.1272	0.3046	2.5113				1.0013			0.946		9.1877
cell #620	0.0001	0.214	3.1301				1.0804			0.1092		3.7566
cell #621	0.0001	0.6353	6.5006				0.515			3.1047		4.5697
cell #622	0.0001	0.5856	2.1128				0.9958			0.0001		7.8459
cell #623	0.0898	0.1275	5.2504				0.7475			0.0001		5.3898
cell #624	0.344	0.8919	1.9357				0.6557			0.0001		5.5359
cell #625	0.5822	0.5063	3.9259				0.772			2.2917		0.8327
cell #626	0.3145	1.5636	1.6526				1.1154			0.1499		2.3407
cell #627	1.3325	0.3239	5.6541				0.3838			1.4125		14.6066
cell #628	0.2075	0.0001	4.6484				0.7537			0.0001		14.9092
cell #629	0.8414	0.0001	2.2787				0.5298			1.8295		7.4085
cell #630	4.1945	0.0739	8.2011				0.8519			2.4011		6.7621
cell #631	0.5564	0.1864	8.1628				0.7127			2.35		10.2285
cell #632	3.0634	0.1583	1.0291				1.1406			1.7101		5.583
cell #633	0.7158	0.4059	1.5152				0.6206			1.5083		2.0441
cell #634	1.4346	0.0001	1.4887				0.6689			0.8069		19.8039
cell #635	0.1562	0.0001	0.0001				0.5678			0.4144		3.4051
cell #636	0.726	0.5167	5.3623				1.0889			2.0919		3.1798
cell #637	0.4092	0.2115	0.8918				1.3151			1.4936		2.7655
cell #638	0.0001	0.0001	0.5858				0.7051			0.0648		2.555
cell #639	0.0001	0.7253	1.3831				0.5557			0.559		6.0015
cell #640	1.0972	0.9047	0.7632				0.5737			0.7925		4.5348
cell #641	0.8227		0.68				0.9035			0.0001		9.3893
cell #642	0.2263		2.5176				0.427			0.6095		3.4149
cell #643	1.3597		2.5227				0.6596			0.8182		5.8442
cell #644	2.3487		17.1594				0.4959			0.154		3.092
cell #645	1.9848		5.379				0.6245			0.0001		8.373
cell #646	0.5862		8.2214				0.2345			0.0001		2.8461
cell #647	0.2579		6.5949				0.8059			0.1366		11.6032
cell #648	0.0001		6.9078				0.5613			0.0001		14.1127
cell #649	1.0944		5.5023							0.5111		10.487
cell #650	1.4236		5.1466							4.4977		6.2758
cell #651	0.2063		6.4402							4.1076		23.6633
cell #652	0.0506		3.8225							3.0798		15.2181
cell #653	0.5272		5.4082							2.3667		7.0952
cell #654	0.0441		10.752							1.2855		22.1153
cell #655	0.2245		6.9899							1.0746		7.5721
cell #656	0.9933		3.3167							0.1898		13.0278
cell #657	1.0183		10.9138							0.0001		4.729
cell #658	0.9899		1.9764							1.4273		8.0558
cell #659	0.0863		3.4706							0.0001		7.6249
cell #660	0.845		8.0593							1.1734		4.8174
cell #661	2.0639		0.5795							1.2871		10.572
cell #662	0.4243		0.5654							0.1357		5.4097
cell #663	2.0167		2.6403							0.0001		8.7416
cell #664	3.1138		2.2673							0.0001		5.5275
cell #665	2.9029		0.5592							0.0001		8.3769
cell #666	0.1517		3.0159							0.7346		18.0763
cell #667	0.9274		5.894							0.0001		7.1818
cell #668	1.5953		1.3613							0.0001		12.1209
cell #669	0.0001		1.5387							0.0001		18.7007
cell #670	1.0743		0.6886							0.2807		20.8031
cell #671	1.9319		2.9746							0.0001		7.5743
cell #672	0.0001		4.5624							0.5847		4.7045
cell #673	19.3032		5.5579							0.485		5.5067
cell #674	10.7431		3.4274							0.6237		3.7388
cell #675	2.319		6.0492							0.0001		5.7111
cell #676	1.5074		4.4507							0.0001		4.3511
cell #677	0.547		7.3661							0.0001		7.0478
cell #678	5.2107		9.0673							0.1926		5.7388
cell #679	2.8304		7.7168							1.7466		2.3012
cell #680	0.7625		4.4637							0.0001		3.3928
cell #681	1.5881		15.9969							0.0001		4.4797
cell #682	0.2863		0.5801							0.8979		5.2275
cell #683	0.0718		4.1396							0.2485		6.2705
cell #684	0.323		3.433							0.1402		6.7845
cell #685	0.1694		16.8108							0.0001		3.2949
cell #686	1.2954		6.8359							0.0001		6.1748
cell #687	1.7067		7.1421							2.63		9.785
cell #688	0.2178		4.7803							0.0001		5.4874
cell #689	0.0014		8.5999							0.0461		2.3404
cell #690	2.0207		7.6487							0.0001		2.8987
cell #691	2.3573		3.0005							0.0001		10.0268
cell #692	2.4274		3.0203							0.0001		6.8029
cell #693	0.2628		3.9649							0.9407		2.992
cell #694	0.0001		3.8943							0.0001		5.0823
cell #695	0.0001		8.663							3.3943		3.2761
cell #696	0.0001		7.1189							1.1919		3.925
cell #697	0.0001		1.9854							0.0001		8.2866
cell #698	0.306		7.1325							0.0001		8.684
cell #699	0.2421		0.4487							0.0001		4.8352
cell #700	1.1116		1.0967							2.3699		6.2956
cell #701	0.0001		3.174							0.0001		21.914
cell #702	2.1082		5.2512							1.0066		5.1171
cell #703	2.4411		4.0494							0.0001		5.093
cell #704	1.1458		3.2362							0.3261		3.0349
cell #705	1		0.6033							0.3796		4.3644
cell #706	0.7505		0.2985							1.371		16.9873
cell #707	0.6706		0.0604							0.0001		12.6891
cell #708	0.4811		0.3434							1.0298		4.5828
cell #709	0.1242		2.7095							0.625		3.1821
cell #710	0.8409		4.7139							0.3948		2.0835
cell #711	1.0187		5.645							0.6544		9.7558
cell #712	0.6251		3.3679							4.5437		4.2791
cell #713	1.2215		0.702							1.7972		5.0664
cell #714	1.0838		6.3668							4.7276		4.3933
cell #715	1.9715		1.8863							0.3535		5.365
cell #716	0.7931		0.5054							1.9708		5.5986
cell #717	1.7447		5.3704							3.1034		5.9959
cell #718	1.5687		3.2692							2.4945		6.6353
cell #719	0.9604		0.0663							1.8927		7.949
cell #720	1.5866		0.5866							1.3039		3.9812
cell #721	1.1197		2.5282							1.287		6.7039
cell #722	0.9207		0.2597							1.4995		2.9775
cell #723	1.4428		0.3607							7.2334		6.4087
cell #724	1.4602		4.8142							8.184		5.0655
cell #725	1.3974		0.1065							4.8735		6.6973
cell #726	0.8302		0.9279							1.2549		5.4869
cell #727	0.8715		5.1128							1.1799		6.3682
cell #728	0.469		3.226							0.6902		3.4051
cell #729	1.4908		1.1145							2.3531		1.6802
cell #730	0.9397		3.6908							2.298		1.5347
cell #731	0.9359		2.1309							1.5624		1.9832
cell #732	0.9818		1.2635							4.8462		8.0482
cell #733	1.7122		5.5954							3.1557		0
cell #734	1.1246		3.0561							4.794		0.2189
cell #735	0.6578		3.3424							1.4993		2.3445
cell #736	0.5355		3.3757							1.2008		8.0315
cell #737	0.5958		5.2738							0.9929		0
cell #738	0.4052		4.0957							0.6153		0
cell #739	0.5921		4.5839							0.6949		0
cell #740	0.6593		7.4809							1.2246		0
cell #741	0.8729		0.8485							2.0236		0
cell #742	1.3348		4.5133							1.9538		0
cell #743	0.2598		2.7893							1.7117		0
cell #744	0.4061		3.6613							1.4736		7.0234
cell #745	1.2865		2.4803							3.742		13.4879
cell #746	0.9469		33.2257							0.7874		0
cell #747	0.8712		2.3501							1.3436		9.8191
cell #748	0.7459		3.8711							0.9619		25.3925
cell #749	0.591		0.965							0.6583		14.434
cell #750	0.512		2.8947							1.8932		0
cell #751	0.5247		11.4357							2.7413		10.5875
cell #752	1.4471		2.6143							2.3617		7.6324
cell #753	1.9172		3.4759							1.9519		6.889
cell #754	1.6058		1.6687							1.4791		13.0296
cell #755	0.5284		1.9132							1.2436		26.6279
cell #756	0.9283		4.9387							0.5454		23.5759
cell #757	0.4398		2.9404							0.9313		7.4951
cell #758	1.3289		0.5404							0.7858		6.7759
cell #759	0.876		0.6909							0.5008		10.1051
cell #760	1.4214		2.5591							0.653		13.0165
cell #761	1.0481		2.6232							1.0096		13.7578
cell #762	2.26		1.0538							2.1342		7.4548
cell #763	2.0331		7.1539							2.5027		17.6198
cell #764	0.6102		2.1466							0.7038		8.4857
cell #765	1.8048		2.0652							0.0584		14.2602
cell #766	0.2716		2.6246							0.9649		1.3292
cell #767	1.6367		1.1409							3.4227		2.3442
cell #768	0.6803		1.5178							1.4451		17.8845
cell #769	0.6351		2.5597							3.4417		14.423
cell #770	0.8248		2.7898							2.2693		6.9389
cell #771	0.6251		2.3075							1.2		0.5911
cell #772	0.8745		1.8419							2.7996		0.9506
cell #773	1.4324		2.3828							1.5174		22.3282
cell #774	1.3808		3.3602							1.4942		12.9996
cell #775	0.8733		4.4814							9.5044		12.9659
cell #776	0.8039		0.9336							1.0481		12.8595
cell #777	0.7153		0.3925							0.6814		7.271
cell #778	0.9562		0.7889							0.7251		5.9354
cell #779	0.6382		0.3715							1.8274		7.0839
cell #780	0.3267		1.7951							2.9777		5.2779
cell #781	0.558		0.8308							8.574		2.8441
cell #782	1.0905		3.4878							2.8201		5.8323
cell #783	1.0279		0.4435							9.6301		5.3786
cell #784	0.42		1.069							6.5155		11.6944
cell #785	0.1545		0.6937							1.0986		9.9005
cell #786	0.3232		1.1113							1.1859		0
cell #787	0.6985		2.4083							2.1259		2.3359
cell #788	0.3558		0.2111							1.4985		1.3907
cell #789	0.7154		1.6008							1.4411		0
cell #790	2.332		0.0001							1.3203		0
cell #791	1.7842		0.0001							0.6359		13.467
cell #792	0.5324		0.0001							1.11		31.0763
cell #793	1.2338		1.5447							1.8909		31.8652
cell #794	1.3052		3.2438							1.16		22.7233
cell #795	0.6663		0.1345							0.5056		10.4178
cell #796	0.9419		5.5552							0.2747		25.412
cell #797	0.0227		3.8173							0.4276		28.9992
cell #798	0.0001		0.6236							0.2731		26.3561
cell #799	0.0082		3.1053							0.9427		19.5747
cell #800	0.0001		0.8461							1.0687		27.6355
cell #801	0.0001		1.1646							0.5922		5.0721
cell #802	0.2798									1.0912		10.6265
cell #803	0.0001									1.2988		6.2853
cell #804	0.0001									3.2527		8.8767
cell #805	1.4088									1.4243		12.5669
cell #806	0.0157									3.3595		14.1259
cell #807	0.6301									0.5278		10.6953
cell #808	0.4467									0.7256		17.8017
cell #809	0.7829									0.9764		11.1839
cell #810	0.4241									1.3892		10.0102
cell #811	0.4778									1.7249
cell #812	1.1333									1.9224
cell #813	0.0951									2.3493
cell #814	0.8767									1.6597
cell #815	1.7134									0.6697
cell #816	3.8123									4.2101
cell #817	0.268									3.4562
cell #818	1.047									2.5351
cell #819	0.089									0.0531
cell #820	0.5558									4.8855
cell #821	0.9268									2.8434
cell #822	0.9105									2.2595
cell #823	0.6165									4
cell #824	0.4935									2.1802
cell #825	1.9163									3.358
cell #826	0.9391									6.155
cell #827	0.9501									0.0001
cell #828	1.2546									0.8921
cell #829	2.0272									1.5226
cell #830	1.3148									1.2811
cell #831	0.0001									2.1481
cell #832	1.7418									2.9176
cell #833	2.7327									4.1802
cell #834	0.2343									15.8442
cell #835	0.2412									8.4766
cell #836	0.2815									0.004
cell #837	1.5842									0.0001
cell #838	0.2049									1.0509
cell #839	1.1133									1.0453
cell #840	1.5098									2.0369
cell #841	0.0001									0.3389
cell #842	0.0001									0.3457
cell #843	1.5965									3.2817
										2.5731
										2.8721
										2.7914

## Sheet: Figure5
Parameter measured	Sample	log fit	Sample	log fit AVG	log fit STD	Parameter measured		Distance to the neural cavity (µm)			Normalised relative expression			Constructs electroporated				Normalised relative expression
log fit (Cluser size as the fraction of all clusters)	fN11CTRL	-2.1546	N CTRL	-2.0282	0.2845	Construct electroporated	pCIG progenitors	pCIG neurons	Pax3	PAX3-FOXO1	Gene assessed	Replicat	pCIG	Pax3	PAX3-FOXO1			Mann-Whitney U test p-value
For the raw numbers see S6 table	fN12CTRL	-2.5848	P CTRL	-1.4689	0.1438	cell #1	1.92	44.28	2.3	1.92	SNAI	#1	1.7	0.8	75.5	SNAI	pCIG	Pax3	PAX3-FOXO1
	fN1CTRL	-1.8164	PAX3	-1.5737	0.2291	cell #2	1.92	45.94	2.69	1.92		#2	0.6	5.3	138	pCIG		0.1286	0.0022
	fN2CTRL	-2.3696	PAX3FOX	-0.7188	0.2896	cell #3	2.31	49.32	2.98	2.29		#3	0.8	3.8	134.1	Pax3			0.0095
	fN4CTRL	-1.7723				cell #4	2.69	49.97	3.1	2.3		#4	1	2.7	117.2	PAX3-FOXO1
	fN5CTRL	-1.2752				cell #5	2.69	49.99	3.19	2.3		#5	0.9		149.5
	fP11CTRL	-1.618				cell #6	2.99	50.45	3.46	2.3		#6	0.9		138
	fP12CTRL	-3.5042				cell #7	3.08	50.71	3.46	2.43		mean value	1	3.15	125.383333333333
	fP1CTRL	-1.4486				cell #8	3.2	50.73	3.54	2.74	ADAM10	#1	0.9	1	2.8	ADAM10	pCIG	Pax3	PAX3-FOXO1
	fP2CTRL	-1.5293				cell #9	3.34	52.25	3.54	2.74		#2	1.3	0.5	2.1	pCIG		0.0714	0.0043
	fP4CTRL	-1.2798				cell #10	3.36	52.25	3.76	2.74		#3	1.1	0.5	2.3	Pax3			0.0159
	fP5CTRL	-2.0952				cell #11	3.36	52.44	3.84	2.86		#4	0.9	0.4	2.5	PAX3-FOXO1
	f11PAX3	-0.7985				cell #12	3.41	53.1	3.95	2.97		#5	0.9		2.5
	f12PAX3	-1.0487				cell #13	3.46	53.79	4.15	3.06		#6	0.9
	f13PAX3	-1.0575				cell #14	3.46	53.81	4.28	3.07		mean value	1	0.6	2.44
	f2PAX3	-1.6193				cell #15	3.76	54.12	4.28	3.07
	f4PAX3	-1.7764				cell #16	3.76	54.17	4.3	3.07
	f5PAX3	-1.3253				cell #17	4.12	54.18	4.52	3.07
	f11PAX3FOX	-0.4834				cell #18	4.23	54.94	4.61	3.07
	f12PAX3FOX	-0.781				cell #19	4.27	55.1	4.61	3.07
	f13PAX3FOX	-0.5075				cell #20	4.28	55.47	4.72	3.07
	f2PAX3FOX	-1.7428				cell #21	4.59	56.21	4.85	3.1
	f3PAX3FOX	-1.103				cell #22	4.61	56.27	4.99	3.18
						cell #23	4.61	56.55	4.99	3.34
						cell #24	4.84	57.32	4.99	3.34
						cell #25	4.92	57.33	4.99	3.34
						cell #26	4.99	58.19	5.38	3.46
						cell #27	5.03	58.3	5.38	3.46
						cell #28	5.15	58.42	5.38	3.53
						cell #29	5.16	58.56	5.46	3.53
						cell #30	5.16	58.7	5.63	3.53
						cell #31	5.38	58.88	5.66	3.53
						cell #32	5.43	60.08	5.74	3.53
						cell #33	5.49	60.26	5.76	3.53
						cell #34	5.5	60.32	5.76	3.53
						cell #35	5.64	60.36	5.89	3.75
						cell #36	5.76	60.58	5.96	3.76
						cell #37	5.88	60.67	6	3.76
						cell #38	5.9	60.73	6.05	3.76
						cell #39	5.95	61.16	6.14	3.76
						cell #40	6.14	61.27	6.14	3.76
						cell #41	6.15	61.54	6.15	3.76
						cell #42	6.15	61.86	6.15	3.76
						cell #43	6.15	61.93	6.15	3.76
						cell #44	6.15	62.02	6.36	3.76
						cell #45	6.42	62.12	6.44	3.8
						cell #46	6.42	62.24	6.48	3.84
						cell #47	6.48	62.47	6.53	3.84
						cell #48	6.48	62.63	6.53	3.84
						cell #49	6.53	62.66	6.6	3.84
						cell #50	6.53	62.67	6.61	3.85
						cell #51	6.61	62.75	6.8	3.85
						cell #52	6.69	63	6.82	4
						cell #53	6.7	63.01	6.83	4
						cell #54	6.71	63.09	6.88	4
						cell #55	6.87	63.25	6.91	4
						cell #56	6.92	63.31	6.91	4.12
						cell #57	6.92	63.4	7.07	4.14
						cell #58	6.98	63.51	7.08	4.22
						cell #59	7	63.62	7.12	4.22
						cell #60	7.07	63.64	7.14	4.22
						cell #61	7.07	63.83	7.14	4.22
						cell #62	7.25	64.17	7.17	4.22
						cell #63	7.28	64.37	7.28	4.24
						cell #64	7.29	64.44	7.44	4.27
						cell #65	7.29	64.55	7.44	4.27
						cell #66	7.3	64.59	7.45	4.27
						cell #67	7.3	64.61	7.46	4.27
						cell #68	7.3	64.65	7.53	4.27
						cell #69	7.3	64.66	7.53	4.27
						cell #70	7.35	64.73	7.53	4.34
						cell #71	7.39	64.77	7.53	4.41
						cell #72	7.4	64.87	7.57	4.46
						cell #73	7.45	65.09	7.6	4.46
						cell #74	7.45	65.19	7.68	4.47
						cell #75	7.45	65.19	7.68	4.47
						cell #76	7.45	65.19	7.68	4.47
						cell #77	7.45	65.24	7.73	4.47
						cell #78	7.52	65.26	7.78	4.48
						cell #79	7.53	65.37	7.78	4.48
						cell #80	7.53	65.46	7.91	4.48
						cell #81	7.53	65.53	7.94	4.48
						cell #82	7.53	65.65	7.99	4.55
						cell #83	7.59	65.86	7.99	4.55
						cell #84	7.6	66.08	8.05	4.55
						cell #85	7.6	66.08	8.06	4.55
						cell #86	7.61	66.11	8.07	4.55
						cell #87	7.68	66.14	8.13	4.55
						cell #88	7.68	66.17	8.2	4.56
						cell #89	7.68	66.41	8.21	4.56
						cell #90	7.68	66.56	8.28	4.57
						cell #91	7.68	66.57	8.36	4.57
						cell #92	7.76	66.68	8.38	4.6
						cell #93	7.76	66.69	8.45	4.61
						cell #94	7.83	66.83	8.5	4.61
						cell #95	7.84	66.95	8.55	4.61
						cell #96	7.88	67.07	8.56	4.61
						cell #97	7.89	67.15	8.83	4.64
						cell #98	7.89	67.18	8.84	4.66
						cell #99	7.9	67.23	8.93	4.66
						cell #100	7.91	67.23	8.96	4.77
						cell #101	7.91	67.27	8.96	4.84
						cell #102	7.91	67.33	8.97	4.84
						cell #103	7.91	67.41	9.09	4.84
						cell #104	8	67.57	9.11	4.85
						cell #105	8.02	67.58	9.18	4.85
						cell #106	8.02	67.62	9.18	4.85
						cell #107	8.07	67.69	9.21	4.85
						cell #108	8.07	67.7	9.22	4.86
						cell #109	8.07	67.73	9.22	4.86
						cell #110	8.07	67.75	9.22	4.89
						cell #111	8.07	67.91	9.22	4.99
						cell #112	8.07	67.96	9.22	4.99
						cell #113	8.07	68.05	9.22	5
						cell #114	8.07	68.05	9.22	5
						cell #115	8.07	68.07	9.22	5
						cell #116	8.07	68.1	9.25	5.05
						cell #117	8.2	68.11	9.27	5.08
						cell #118	8.2	68.39	9.28	5.09
						cell #119	8.2	68.41	9.29	5.11
						cell #120	8.2	68.44	9.32	5.13
						cell #121	8.23	68.46	9.34	5.16
						cell #122	8.24	68.5	9.34	5.16
						cell #123	8.45	68.55	9.34	5.17
						cell #124	8.45	68.62	9.36	5.2
						cell #125	8.45	68.78	9.36	5.2
						cell #126	8.55	68.79	9.37	5.2
						cell #127	8.55	68.95	9.41	5.2
						cell #128	8.58	68.97	9.43	5.25
						cell #129	8.58	69.03	9.48	5.32
						cell #130	8.6	69.03	9.49	5.37
						cell #131	8.6	69.04	9.52	5.38
						cell #132	8.62	69.1	9.53	5.41
						cell #133	8.74	69.12	9.55	5.41
						cell #134	8.75	69.13	9.56	5.48
						cell #135	8.75	69.18	9.6	5.48
						cell #136	8.76	69.25	9.6	5.48
						cell #137	8.83	69.29	9.6	5.48
						cell #138	8.84	69.39	9.63	5.5
						cell #139	8.84	69.4	9.64	5.51
						cell #140	8.88	69.42	9.64	5.58
						cell #141	8.88	69.73	9.68	5.63
						cell #142	8.89	69.76	9.69	5.63
						cell #143	8.89	69.79	9.71	5.63
						cell #144	9.11	69.84	9.72	5.64
						cell #145	9.13	69.91	9.75	5.74
						cell #146	9.15	69.94	9.76	5.74
						cell #147	9.21	69.94	9.78	5.76
						cell #148	9.22	69.99	9.79	5.76
						cell #149	9.22	69.99	9.84	5.76
						cell #150	9.22	70.02	9.84	5.76
						cell #151	9.22	70.15	9.87	5.76
						cell #152	9.22	70.29	9.89	5.76
						cell #153	9.22	70.32	9.89	5.76
						cell #154	9.22	70.36	9.9	5.81
						cell #155	9.22	70.41	9.9	5.88
						cell #156	9.22	70.54	9.9	5.88
						cell #157	9.23	70.6	9.99	5.88
						cell #158	9.23	70.69	9.99	5.88
						cell #159	9.32	70.69	10.02	5.89
						cell #160	9.33	70.69	10.05	5.94
						cell #161	9.33	70.75	10.06	5.95
						cell #162	9.35	70.78	10.1	6.01
						cell #163	9.41	70.78	10.14	6.05
						cell #164	9.42	70.86	10.15	6.07
						cell #165	9.55	70.99	10.16	6.09
						cell #166	9.55	71.01	10.17	6.12
						cell #167	9.55	71.08	10.19	6.13
						cell #168	9.56	71.11	10.23	6.13
						cell #169	9.56	71.12	10.23	6.13
						cell #170	9.56	71.12	10.23	6.13
						cell #171	9.6	71.19	10.25	6.14
						cell #172	9.6	71.19	10.27	6.14
						cell #173	9.6	71.2	10.37	6.14
						cell #174	9.6	71.36	10.37	6.14
						cell #175	9.64	71.36	10.37	6.14
						cell #176	9.64	71.43	10.37	6.14
						cell #177	9.65	71.45	10.37	6.14
						cell #178	9.69	71.47	10.37	6.14
						cell #179	9.71	71.48	10.37	6.14
						cell #180	9.72	71.52	10.38	6.14
						cell #181	9.72	71.57	10.42	6.14
						cell #182	9.72	71.66	10.42	6.19
						cell #183	9.72	71.69	10.43	6.22
						cell #184	9.72	71.69	10.47	6.22
						cell #185	9.84	71.71	10.48	6.25
						cell #186	9.85	71.72	10.53	6.26
						cell #187	9.89	71.81	10.53	6.32
						cell #188	9.9	71.86	10.58	6.32
						cell #189	9.9	71.87	10.59	6.36
						cell #190	9.9	71.91	10.64	6.37
						cell #191	9.91	71.96	10.65	6.4
						cell #192	9.99	72	10.68	6.4
						cell #193	9.99	72	10.69	6.4
						cell #194	9.99	72.09	10.69	6.41
						cell #195	9.99	72.1	10.75	6.41
						cell #196	10	72.11	10.85	6.42
						cell #197	10	72.18	10.86	6.48
						cell #198	10.02	72.21	10.86	6.48
						cell #199	10.02	72.23	10.88	6.48
						cell #200	10.05	72.24	10.92	6.48
						cell #201	10.05	72.26	10.94	6.48
						cell #202	10.05	72.27	10.96	6.48
						cell #203	10.1	72.32	10.97	6.49
						cell #204	10.14	72.32	11.06	6.52
						cell #205	10.15	72.33	11.08	6.53
						cell #206	10.2	72.36	11.1	6.53
						cell #207	10.23	72.41	11.14	6.53
						cell #208	10.24	72.42	11.14	6.53
						cell #209	10.24	72.44	11.14	6.53
						cell #210	10.25	72.45	11.14	6.54
						cell #211	10.27	72.45	11.16	6.55
						cell #212	10.31	72.51	11.27	6.57
						cell #213	10.32	72.57	11.28	6.6
						cell #214	10.33	72.58	11.29	6.62
						cell #215	10.33	72.58	11.3	6.67
						cell #216	10.34	72.58	11.3	6.67
						cell #217	10.34	72.63	11.39	6.67
						cell #218	10.34	72.64	11.46	6.67
						cell #219	10.37	72.65	11.52	6.68
						cell #220	10.37	72.66	11.52	6.68
						cell #221	10.37	72.68	11.52	6.69
						cell #222	10.37	72.76	11.52	6.69
						cell #223	10.37	72.8	11.52	6.69
						cell #224	10.37	72.86	11.53	6.69
						cell #225	10.41	72.89	11.53	6.69
						cell #226	10.41	72.9	11.55	6.73
						cell #227	10.41	72.94	11.62	6.75
						cell #228	10.42	72.99	11.65	6.8
						cell #229	10.42	73.04	11.67	6.82
						cell #230	10.42	73.1	11.68	6.82
						cell #231	10.49	73.13	11.84	6.82
						cell #232	10.49	73.19	11.85	6.85
						cell #233	10.58	73.22	11.88	6.86
						cell #234	10.59	73.32	11.89	6.87
						cell #235	10.59	73.34	11.91	6.92
						cell #236	10.59	73.36	11.93	6.94
						cell #237	10.6	73.37	11.95	6.95
						cell #238	10.6	73.38	11.96	6.96
						cell #239	10.6	73.4	12	6.98
						cell #240	10.65	73.52	12	6.98
						cell #241	10.65	73.6	12	6.98
						cell #242	10.67	73.61	12.01	6.98
						cell #243	10.76	73.62	12.03	6.98
						cell #244	10.76	73.63	12.05	6.98
						cell #245	10.76	73.65	12.05	6.98
						cell #246	10.79	73.67	12.12	6.98
						cell #247	10.8	73.74	12.15	7.02
						cell #248	10.82	73.77	12.19	7.02
						cell #249	10.86	73.88	12.27	7.04
						cell #250	10.92	73.88	12.38	7.07
						cell #251	10.92	73.89	12.38	7.07
						cell #252	10.94	73.92	12.4	7.08
						cell #253	10.94	73.98	12.53	7.17
						cell #254	10.95	73.98	12.6	7.17
						cell #255	10.95	74.03	12.63	7.18
						cell #256	10.96	74.08	12.68	7.19
						cell #257	10.96	74.09	12.68	7.24
						cell #258	10.97	74.22	12.76	7.27
						cell #259	10.98	74.25	12.77	7.28
						cell #260	10.98	74.29	12.79	7.28
						cell #261	10.98	74.29	12.88	7.28
						cell #262	10.99	74.31	12.91	7.29
						cell #263	10.99	74.37	12.96	7.3
						cell #264	11.08	74.4	13	7.3
						cell #265	11.08	74.41	13.05	7.3
						cell #266	11.14	74.46	13.06	7.3
						cell #267	11.16	74.46	13.06	7.3
						cell #268	11.16	74.49	13.08	7.3
						cell #269	11.16	74.52	13.14	7.3
						cell #270	11.2	74.67	13.15	7.3
						cell #271	11.21	74.76	13.15	7.31
						cell #272	11.24	74.77	13.21	7.32
						cell #273	11.24	74.84	13.27	7.33
						cell #274	11.24	74.9	13.39	7.38
						cell #275	11.29	74.95	13.39	7.42
						cell #276	11.29	74.96	13.4	7.47
						cell #277	11.29	74.97	13.4	7.52
						cell #278	11.29	74.98	13.44	7.52
						cell #279	11.29	75.04	13.44	7.52
						cell #280	11.3	75.04	13.44	7.53
						cell #281	11.3	75.12	13.46	7.55
						cell #282	11.32	75.13	13.47	7.57
						cell #283	11.33	75.17	13.53	7.58
						cell #284	11.46	75.2	13.58	7.59
						cell #285	11.51	75.2	13.58	7.59
						cell #286	11.51	75.27	13.61	7.59
						cell #287	11.52	75.3	13.64	7.59
						cell #288	11.53	75.31	13.66	7.59
						cell #289	11.53	75.35	13.72	7.59
						cell #290	11.53	75.39	13.81	7.59
						cell #291	11.53	75.45	13.83	7.59
						cell #292	11.53	75.5	13.83	7.59
						cell #293	11.53	75.5	13.83	7.59
						cell #294	11.53	75.5	13.88	7.63
						cell #295	11.54	75.54	13.92	7.63
						cell #296	11.59	75.55	13.92	7.63
						cell #297	11.59	75.56	13.96	7.68
						cell #298	11.62	75.62	13.97	7.68
						cell #299	11.62	75.62	13.99	7.68
						cell #300	11.62	75.68	14.02	7.68
						cell #301	11.62	75.72	14.04	7.68
						cell #302	11.63	75.72	14.04	7.69
						cell #303	11.64	75.73	14.05	7.71
						cell #304	11.64	75.86	14.15	7.72
						cell #305	11.65	75.86	14.16	7.75
						cell #306	11.68	76.07	14.17	7.76
						cell #307	11.68	76.08	14.19	7.76
						cell #308	11.69	76.09	14.21	7.79
						cell #309	11.71	76.09	14.21	7.82
						cell #310	11.76	76.13	14.21	7.85
						cell #311	11.8	76.17	14.22	7.88
						cell #312	11.85	76.19	14.26	7.88
						cell #313	11.9	76.22	14.28	7.88
						cell #314	11.9	76.29	14.29	7.88
						cell #315	11.91	76.3	14.29	7.88
						cell #316	11.91	76.31	14.31	7.88
						cell #317	11.94	76.35	14.35	7.88
						cell #318	11.95	76.37	14.42	7.88
						cell #319	11.95	76.41	14.42	7.89
						cell #320	11.96	76.43	14.43	7.9
						cell #321	11.96	76.45	14.45	7.9
						cell #322	11.97	76.46	14.46	7.9
						cell #323	11.97	76.59	14.46	7.9
						cell #324	11.97	76.61	14.52	7.9
						cell #325	11.97	76.64	14.53	7.91
						cell #326	11.99	76.67	14.53	7.93
						cell #327	12	76.69	14.58	7.93
						cell #328	12	76.73	14.58	7.95
						cell #329	12	76.74	14.58	8
						cell #330	12.01	76.75	14.59	8
						cell #331	12.06	76.77	14.59	8
						cell #332	12.07	76.77	14.6	8
						cell #333	12.09	76.79	14.63	8
						cell #334	12.14	76.81	14.67	8.01
						cell #335	12.23	76.82	14.69	8.01
						cell #336	12.27	76.84	14.75	8.05
						cell #337	12.27	76.85	14.78	8.09
						cell #338	12.28	76.92	14.78	8.09
						cell #339	12.28	76.93	14.78	8.1
						cell #340	12.28	77.08	14.78	8.11
						cell #341	12.28	77.11	14.82	8.12
						cell #342	12.29	77.14	14.85	8.17
						cell #343	12.29	77.16	14.86	8.18
						cell #344	12.29	77.16	14.87	8.19
						cell #345	12.29	77.18	14.88	8.21
						cell #346	12.29	77.2	14.89	8.21
						cell #347	12.29	77.22	14.9	8.21
						cell #348	12.3	77.23	14.9	8.22
						cell #349	12.3	77.23	14.94	8.23
						cell #350	12.3	77.24	14.96	8.24
						cell #351	12.31	77.25	14.98	8.27
						cell #352	12.35	77.27	14.98	8.27
						cell #353	12.35	77.27	15	8.29
						cell #354	12.36	77.27	15.02	8.3
						cell #355	12.36	77.35	15.03	8.37
						cell #356	12.36	77.35	15.03	8.45
						cell #357	12.36	77.35	15.04	8.45
						cell #358	12.38	77.36	15.12	8.45
						cell #359	12.38	77.37	15.12	8.46
						cell #360	12.41	77.41	15.13	8.49
						cell #361	12.42	77.42	15.19	8.5
						cell #362	12.44	77.44	15.19	8.51
						cell #363	12.44	77.46	15.22	8.53
						cell #364	12.45	77.5	15.28	8.53
						cell #365	12.46	77.51	15.29	8.53
						cell #366	12.48	77.52	15.29	8.53
						cell #367	12.51	77.53	15.3	8.53
						cell #368	12.58	77.62	15.37	8.54
						cell #369	12.62	77.7	15.44	8.54
						cell #370	12.63	77.74	15.49	8.54
						cell #371	12.64	77.76	15.53	8.55
						cell #372	12.64	77.78	15.56	8.55
						cell #373	12.65	77.8	15.59	8.55
						cell #374	12.68	77.85	15.65	8.55
						cell #375	12.68	77.85	15.67	8.59
						cell #376	12.68	77.87	15.7	8.59
						cell #377	12.68	77.88	15.71	8.59
						cell #378	12.68	77.9	15.74	8.59
						cell #379	12.72	77.95	15.75	8.61
						cell #380	12.72	77.98	15.75	8.63
						cell #381	12.72	78.01	15.75	8.66
						cell #382	12.72	78.07	15.75	8.7
						cell #383	12.75	78.08	15.75	8.73
						cell #384	12.75	78.1	15.8	8.73
						cell #385	12.75	78.1	15.81	8.74
						cell #386	12.76	78.13	15.82	8.74
						cell #387	12.77	78.15	16.07	8.75
						cell #388	12.77	78.16	16.07	8.76
						cell #389	12.8	78.17	16.08	8.8
						cell #390	12.81	78.18	16.08	8.81
						cell #391	12.86	78.21	16.11	8.81
						cell #392	12.88	78.22	16.11	8.81
						cell #393	12.92	78.29	16.11	8.81
						cell #394	12.94	78.29	16.11	8.82
						cell #395	12.95	78.3	16.14	8.82
						cell #396	12.96	78.32	16.14	8.83
						cell #397	12.96	78.33	16.34	8.83
						cell #398	12.96	78.33	16.41	8.83
						cell #399	12.98	78.37	16.41	8.83
						cell #400	12.98	78.37	16.43	8.83
						cell #401	12.98	78.37	16.46	8.83
						cell #402	13	78.38	16.47	8.83
						cell #403	13.01	78.38	16.47	8.83
						cell #404	13.02	78.42	16.48	8.84
						cell #405	13.02	78.48	16.51	8.85
						cell #406	13.02	78.48	16.52	8.87
						cell #407	13.02	78.53	16.54	8.88
						cell #408	13.02	78.55	16.55	8.88
						cell #409	13.04	78.57	16.58	8.88
						cell #410	13.06	78.6	16.58	8.93
						cell #411	13.06	78.65	16.63	8.94
						cell #412	13.06	78.66	16.7	8.95
						cell #413	13.06	78.66	16.72	8.95
						cell #414	13.06	78.68	16.73	8.96
						cell #415	13.07	78.68	16.74	8.97
						cell #416	13.08	78.68	16.83	9
						cell #417	13.08	78.69	16.84	9.03
						cell #418	13.1	78.75	16.85	9.03
						cell #419	13.1	78.77	16.88	9.04
						cell #420	13.11	78.78	16.89	9.04
						cell #421	13.13	78.8	16.94	9.05
						cell #422	13.14	78.82	16.95	9.08
						cell #423	13.15	78.82	17	9.1
						cell #424	13.15	78.84	17	9.1
						cell #425	13.17	78.85	17.01	9.11
						cell #426	13.19	78.85	17.01	9.11
						cell #427	13.22	78.87	17.01	9.11
						cell #428	13.31	78.87	17.02	9.11
						cell #429	13.33	78.89	17.11	9.12
						cell #430	13.36	78.95	17.11	9.13
						cell #431	13.36	78.95	17.16	9.13
						cell #432	13.38	78.95	17.18	9.13
						cell #433	13.38	79.03	17.2	9.13
						cell #434	13.38	79.03	17.23	9.16
						cell #435	13.38	79.08	17.27	9.16
						cell #436	13.38	79.11	17.33	9.16
						cell #437	13.39	79.14	17.33	9.21
						cell #438	13.39	79.16	17.35	9.22
						cell #439	13.4	79.16	17.35	9.22
						cell #440	13.4	79.16	17.37	9.22
						cell #441	13.4	79.19	17.37	9.22
						cell #442	13.41	79.21	17.38	9.22
						cell #443	13.43	79.21	17.39	9.23
						cell #444	13.44	79.25	17.39	9.32
						cell #445	13.44	79.26	17.39	9.32
						cell #446	13.44	79.33	17.39	9.33
						cell #447	13.45	79.33	17.42	9.33
						cell #448	13.45	79.35	17.48	9.33
						cell #449	13.45	79.36	17.48	9.33
						cell #450	13.45	79.38	17.54	9.33
						cell #451	13.46	79.4	17.54	9.33
						cell #452	13.47	79.43	17.55	9.33
						cell #453	13.53	79.45	17.64	9.39
						cell #454	13.53	79.45	17.65	9.39
						cell #455	13.53	79.45	17.67	9.39
						cell #456	13.53	79.54	17.67	9.39
						cell #457	13.64	79.55	17.68	9.39
						cell #458	13.67	79.58	17.68	9.41
						cell #459	13.67	79.62	17.7	9.45
						cell #460	13.67	79.67	17.85	9.45
						cell #461	13.7	79.68	17.92	9.46
						cell #462	13.71	79.7	17.96	9.46
						cell #463	13.71	79.73	18.02	9.49
						cell #464	13.77	79.75	18.05	9.5
						cell #465	13.77	79.82	18.06	9.51
						cell #466	13.77	79.83	18.07	9.52
						cell #467	13.79	79.84	18.09	9.52
						cell #468	13.8	79.89	18.1	9.52
						cell #469	13.8	79.91	18.12	9.53
						cell #470	13.8	79.94	18.12	9.54
						cell #471	13.81	79.95	18.12	9.55
						cell #472	13.81	79.98	18.13	9.55
						cell #473	13.81	79.98	18.17	9.55
						cell #474	13.81	79.98	18.25	9.56
						cell #475	13.83	80	18.26	9.56
						cell #476	13.83	80.03	18.28	9.56
						cell #477	13.83	80.04	18.32	9.58
						cell #478	13.83	80.05	18.36	9.58
						cell #479	13.83	80.05	18.39	9.6
						cell #480	13.83	80.06	18.44	9.6
						cell #481	13.83	80.1	18.44	9.6
						cell #482	13.83	80.14	18.45	9.6
						cell #483	13.84	80.16	18.46	9.6
						cell #484	13.89	80.19	18.47	9.6
						cell #485	13.89	80.26	18.47	9.62
						cell #486	13.91	80.3	18.47	9.63
						cell #487	13.91	80.32	18.48	9.63
						cell #488	13.91	80.35	18.55	9.63
						cell #489	13.93	80.35	18.57	9.64
						cell #490	13.97	80.37	18.58	9.65
						cell #491	13.98	80.41	18.6	9.65
						cell #492	14	80.45	18.61	9.65
						cell #493	14.03	80.45	18.64	9.66
						cell #494	14.03	80.48	18.66	9.68
						cell #495	14.03	80.49	18.67	9.68
						cell #496	14.03	80.51	18.67	9.69
						cell #497	14.04	80.51	18.67	9.7
						cell #498	14.04	80.52	18.68	9.7
						cell #499	14.05	80.52	18.68	9.7
						cell #500	14.08	80.52	18.68	9.71
						cell #501	14.09	80.52	18.7	9.72
						cell #502	14.1	80.54	18.71	9.72
						cell #503	14.15	80.57	18.78	9.72
						cell #504	14.16	80.59	18.82	9.74
						cell #505	14.17	80.6	18.82	9.77
						cell #506	14.21	80.61	18.83	9.77
						cell #507	14.22	80.64	18.83	9.79
						cell #508	14.22	80.65	18.83	9.8
						cell #509	14.22	80.65	18.83	9.8
						cell #510	14.22	80.72	18.9	9.88
						cell #511	14.23	80.75	18.97	9.88
						cell #512	14.25	80.77	18.98	9.92
						cell #513	14.26	80.8	19	9.98
						cell #514	14.26	80.8	19	9.98
						cell #515	14.26	80.8	19.01	10
						cell #516	14.26	80.81	19.01	10
						cell #517	14.26	80.82	19.02	10
						cell #518	14.29	80.83	19.07	10.02
						cell #519	14.29	80.85	19.07	10.02
						cell #520	14.29	80.88	19.1	10.02
						cell #521	14.35	80.9	19.14	10.02
						cell #522	14.35	80.96	19.14	10.02
						cell #523	14.36	80.96	19.16	10.04
						cell #524	14.36	81.01	19.2	10.05
						cell #525	14.36	81.01	19.2	10.09
						cell #526	14.36	81.03	19.21	10.12
						cell #527	14.36	81.06	19.21	10.12
						cell #528	14.36	81.06	19.22	10.14
						cell #529	14.36	81.08	19.29	10.14
						cell #530	14.37	81.08	19.34	10.14
						cell #531	14.41	81.11	19.35	10.14
						cell #532	14.41	81.11	19.36	10.14
						cell #533	14.41	81.11	19.36	10.14
						cell #534	14.42	81.19	19.4	10.14
						cell #535	14.44	81.2	19.43	10.14
						cell #536	14.45	81.21	19.44	10.15
						cell #537	14.52	81.21	19.44	10.15
						cell #538	14.52	81.25	19.45	10.17
						cell #539	14.53	81.27	19.45	10.21
						cell #540	14.53	81.28	19.52	10.23
						cell #541	14.53	81.28	19.53	10.24
						cell #542	14.53	81.28	19.55	10.32
						cell #543	14.53	81.29	19.56	10.32
						cell #544	14.55	81.3	19.57	10.32
						cell #545	14.56	81.33	19.58	10.32
						cell #546	14.56	81.41	19.59	10.34
						cell #547	14.58	81.41	19.59	10.36
						cell #548	14.58	81.42	19.62	10.37
						cell #549	14.58	81.44	19.66	10.37
						cell #550	14.59	81.45	19.67	10.37
						cell #551	14.6	81.45	19.72	10.37
						cell #552	14.6	81.45	19.74	10.37
						cell #553	14.6	81.46	19.76	10.37
						cell #554	14.6	81.48	19.76	10.37
						cell #555	14.6	81.48	19.8	10.37
						cell #556	14.6	81.49	19.83	10.39
						cell #557	14.6	81.51	19.97	10.4
						cell #558	14.67	81.52	19.97	10.4
						cell #559	14.67	81.53	19.97	10.4
						cell #560	14.67	81.55	19.97	10.4
						cell #561	14.68	81.56	19.98	10.4
						cell #562	14.68	81.56	19.99	10.41
						cell #563	14.69	81.56	19.99	10.41
						cell #564	14.7	81.61	20.03	10.41
						cell #565	14.71	81.61	20.03	10.42
						cell #566	14.78	81.7	20.07	10.42
						cell #567	14.8	81.76	20.09	10.47
						cell #568	14.82	81.86	20.09	10.47
						cell #569	14.82	81.9	20.1	10.5
						cell #570	14.83	81.91	20.1	10.5
						cell #571	14.86	81.93	20.16	10.51
						cell #572	14.86	81.93	20.2	10.53
						cell #573	14.86	81.97	20.2	10.55
						cell #574	14.88	81.99	20.27	10.55
						cell #575	14.88	82.02	20.29	10.57
						cell #576	14.89	82.05	20.32	10.58
						cell #577	14.89	82.06	20.32	10.6
						cell #578	14.9	82.07	20.33	10.6
						cell #579	14.9	82.12	20.35	10.6
						cell #580	14.9	82.12	20.39	10.6
						cell #581	14.9	82.12	20.44	10.61
						cell #582	14.9	82.15	20.45	10.62
						cell #583	14.9	82.16	20.53	10.63
						cell #584	14.9	82.17	20.54	10.65
						cell #585	14.9	82.17	20.59	10.65
						cell #586	14.9	82.21	20.59	10.65
						cell #587	14.9	82.23	20.59	10.67
						cell #588	14.9	82.25	20.63	10.68
						cell #589	14.9	82.26	20.63	10.72
						cell #590	14.9	82.26	20.65	10.74
						cell #591	14.93	82.27	20.67	10.74
						cell #592	14.94	82.27	20.7	10.75
						cell #593	14.95	82.28	20.7	10.75
						cell #594	14.98	82.3	20.73	10.75
						cell #595	14.98	82.32	20.74	10.75
						cell #596	14.98	82.33	20.76	10.76
						cell #597	14.98	82.33	20.8	10.78
						cell #598	14.98	82.34	20.8	10.79
						cell #599	15	82.35	20.82	10.79
						cell #600	15.02	82.4	20.84	10.79
						cell #601	15.03	82.41	20.84	10.8
						cell #602	15.03	82.45	20.84	10.8
						cell #603	15.04	82.46	20.85	10.81
						cell #604	15.04	82.47	20.88	10.81
						cell #605	15.05	82.55	20.88	10.82
						cell #606	15.05	82.55	20.9	10.84
						cell #607	15.05	82.57	20.91	10.85
						cell #608	15.06	82.57	20.93	10.87
						cell #609	15.06	82.6	20.95	10.89
						cell #610	15.06	82.61	20.96	10.91
						cell #611	15.06	82.65	20.96	10.92
						cell #612	15.1	82.66	20.96	10.93
						cell #613	15.1	82.68	20.97	10.93
						cell #614	15.1	82.71	20.99	10.93
						cell #615	15.13	82.74	21	10.93
						cell #616	15.13	82.79	21.02	10.96
						cell #617	15.15	82.81	21.03	10.96
						cell #618	15.17	82.88	21.04	10.97
						cell #619	15.18	82.93	21.06	10.97
						cell #620	15.18	82.94	21.08	10.97
						cell #621	15.18	82.97	21.12	11.01
						cell #622	15.18	82.97	21.12	11.03
						cell #623	15.19	82.98	21.13	11.07
						cell #624	15.2	82.99	21.13	11.08
						cell #625	15.23	83	21.13	11.09
						cell #626	15.24	83.01	21.13	11.1
						cell #627	15.26	83.02	21.15	11.1
						cell #628	15.27	83.04	21.16	11.11
						cell #629	15.27	83.05	21.16	11.12
						cell #630	15.27	83.06	21.17	11.14
						cell #631	15.29	83.06	21.18	11.14
						cell #632	15.29	83.08	21.18	11.14
						cell #633	15.29	83.09	21.18	11.14
						cell #634	15.35	83.1	21.2	11.15
						cell #635	15.36	83.11	21.21	11.16
						cell #636	15.36	83.11	21.22	11.18
						cell #637	15.37	83.11	21.25	11.2
						cell #638	15.37	83.14	21.25	11.2
						cell #639	15.37	83.15	21.34	11.22
						cell #640	15.37	83.15	21.34	11.23
						cell #641	15.37	83.18	21.34	11.23
						cell #642	15.37	83.2	21.39	11.24
						cell #643	15.37	83.21	21.39	11.26
						cell #644	15.37	83.24	21.42	11.27
						cell #645	15.41	83.26	21.42	11.28
						cell #646	15.41	83.26	21.43	11.28
						cell #647	15.41	83.28	21.48	11.28
						cell #648	15.41	83.28	21.52	11.28
						cell #649	15.43	83.29	21.52	11.29
						cell #650	15.43	83.31	21.54	11.29
						cell #651	15.44	83.33	21.54	11.38
						cell #652	15.44	83.34	21.55	11.44
						cell #653	15.48	83.34	21.58	11.46
						cell #654	15.49	83.34	21.6	11.46
						cell #655	15.52	83.36	21.6	11.46
						cell #656	15.53	83.36	21.61	11.47
						cell #657	15.53	83.37	21.62	11.48
						cell #658	15.53	83.37	21.63	11.49
						cell #659	15.54	83.38	21.66	11.52
						cell #660	15.55	83.4	21.73	11.52
						cell #661	15.58	83.42	21.81	11.52
						cell #662	15.63	83.43	21.9	11.53
						cell #663	15.64	83.43	21.95	11.53
						cell #664	15.64	83.44	21.98	11.53
						cell #665	15.64	83.46	22.01	11.54
						cell #666	15.65	83.49	22.02	11.55
						cell #667	15.65	83.51	22.05	11.56
						cell #668	15.66	83.51	22.06	11.57
						cell #669	15.66	83.52	22.07	11.59
						cell #670	15.68	83.54	22.09	11.61
						cell #671	15.7	83.55	22.09	11.61
						cell #672	15.7	83.57	22.09	11.62
						cell #673	15.71	83.58	22.1	11.62
						cell #674	15.71	83.61	22.11	11.62
						cell #675	15.74	83.64	22.12	11.64
						cell #676	15.75	83.64	22.14	11.64
						cell #677	15.75	83.66	22.15	11.69
						cell #678	15.75	83.67	22.19	11.7
						cell #679	15.75	83.69	22.21	11.75
						cell #680	15.75	83.69	22.23	11.75
						cell #681	15.76	83.72	22.24	11.75
						cell #682	15.76	83.75	22.26	11.78
						cell #683	15.76	83.75	22.27	11.79
						cell #684	15.76	83.76	22.31	11.79
						cell #685	15.77	83.77	22.33	11.8
						cell #686	15.79	83.79	22.34	11.8
						cell #687	15.79	83.83	22.37	11.83
						cell #688	15.8	83.86	22.46	11.83
						cell #689	15.81	83.86	22.49	11.83
						cell #690	15.81	83.88	22.53	11.86
						cell #691	15.81	83.92	22.53	11.86
						cell #692	15.82	83.93	22.58	11.89
						cell #693	15.82	83.94	22.58	11.9
						cell #694	15.82	83.95	22.59	11.9
						cell #695	15.84	83.96	22.6	11.9
						cell #696	15.86	84.01	22.62	11.91
						cell #697	15.88	84.04	22.62	11.91
						cell #698	15.89	84.04	22.66	11.93
						cell #699	15.92	84.12	22.66	11.94
						cell #700	16.01	84.15	22.67	11.95
						cell #701	16.02	84.15	22.68	12
						cell #702	16.03	84.16	22.7	12.01
						cell #703	16.03	84.17	22.73	12.01
						cell #704	16.03	84.19	22.75	12.01
						cell #705	16.03	84.19	22.76	12.01
						cell #706	16.04	84.22	22.77	12.01
						cell #707	16.04	84.26	22.77	12.02
						cell #708	16.05	84.26	22.78	12.04
						cell #709	16.05	84.27	22.83	12.07
						cell #710	16.05	84.3	22.83	12.07
						cell #711	16.05	84.34	22.83	12.1
						cell #712	16.08	84.34	22.93	12.14
						cell #713	16.08	84.35	22.95	12.15
						cell #714	16.09	84.38	22.97	12.17
						cell #715	16.1	84.39	23.04	12.18
						cell #716	16.13	84.41	23.05	12.19
						cell #717	16.13	84.43	23.05	12.19
						cell #718	16.14	84.43	23.05	12.22
						cell #719	16.14	84.44	23.07	12.25
						cell #720	16.14	84.47	23.1	12.25
						cell #721	16.14	84.49	23.1	12.25
						cell #722	16.14	84.5	23.1	12.26
						cell #723	16.14	84.51	23.13	12.26
						cell #724	16.14	84.52	23.15	12.27
						cell #725	16.14	84.53	23.2	12.27
						cell #726	16.14	84.53	23.23	12.27
						cell #727	16.14	84.53	23.24	12.27
						cell #728	16.14	84.54	23.26	12.27
						cell #729	16.15	84.55	23.26	12.28
						cell #730	16.15	84.58	23.3	12.28
						cell #731	16.15	84.59	23.3	12.28
						cell #732	16.19	84.6	23.31	12.29
						cell #733	16.2	84.67	23.32	12.29
						cell #734	16.2	84.7	23.36	12.35
						cell #735	16.22	84.72	23.41	12.35
						cell #736	16.26	84.73	23.41	12.36
						cell #737	16.29	84.74	23.43	12.38
						cell #738	16.31	84.77	23.45	12.38
						cell #739	16.32	84.81	23.48	12.39
						cell #740	16.33	84.81	23.48	12.43
						cell #741	16.37	84.89	23.49	12.43
						cell #742	16.37	84.91	23.49	12.47
						cell #743	16.37	84.91	23.53	12.47
						cell #744	16.38	84.92	23.54	12.47
						cell #745	16.38	84.96	23.57	12.51
						cell #746	16.39	84.96	23.58	12.51
						cell #747	16.39	84.97	23.58	12.53
						cell #748	16.39	85	23.59	12.53
						cell #749	16.4	85.01	23.61	12.54
						cell #750	16.41	85.01	23.62	12.55
						cell #751	16.41	85.04	23.64	12.55
						cell #752	16.42	85.06	23.7	12.6
						cell #753	16.43	85.06	23.73	12.62
						cell #754	16.44	85.07	23.73	12.62
						cell #755	16.44	85.07	23.74	12.63
						cell #756	16.45	85.08	23.81	12.64
						cell #757	16.45	85.1	23.82	12.67
						cell #758	16.45	85.11	23.83	12.67
						cell #759	16.45	85.11	23.85	12.67
						cell #760	16.47	85.12	23.86	12.69
						cell #761	16.47	85.12	23.86	12.69
						cell #762	16.49	85.13	23.87	12.7
						cell #763	16.49	85.17	23.88	12.72
						cell #764	16.49	85.22	23.9	12.75
						cell #765	16.49	85.24	23.9	12.75
						cell #766	16.49	85.24	23.93	12.76
						cell #767	16.5	85.26	23.93	12.76
						cell #768	16.52	85.26	23.93	12.77
						cell #769	16.52	85.27	23.96	12.79
						cell #770	16.52	85.27	23.97	12.81
						cell #771	16.52	85.28	24	12.81
						cell #772	16.52	85.29	24	12.81
						cell #773	16.52	85.29	24.05	12.82
						cell #774	16.52	85.3	24.06	12.82
						cell #775	16.53	85.32	24.06	12.85
						cell #776	16.55	85.33	24.08	12.9
						cell #777	16.55	85.35	24.1	12.91
						cell #778	16.55	85.35	24.1	12.91
						cell #779	16.55	85.38	24.14	12.91
						cell #780	16.57	85.38	24.17	12.91
						cell #781	16.59	85.38	24.17	12.93
						cell #782	16.6	85.4	24.18	12.96
						cell #783	16.64	85.42	24.2	12.96
						cell #784	16.65	85.42	24.2	12.96
						cell #785	16.66	85.42	24.22	13.04
						cell #786	16.7	85.43	24.23	13.05
						cell #787	16.72	85.44	24.25	13.06
						cell #788	16.72	85.45	24.25	13.06
						cell #789	16.72	85.51	24.3	13.06
						cell #790	16.72	85.52	24.3	13.06
						cell #791	16.72	85.53	24.36	13.07
						cell #792	16.72	85.54	24.38	13.07
						cell #793	16.73	85.55	24.39	13.07
						cell #794	16.74	85.55	24.39	13.09
						cell #795	16.74	85.57	24.41	13.09
						cell #796	16.74	85.57	24.42	13.1
						cell #797	16.75	85.57	24.46	13.1
						cell #798	16.75	85.58	24.47	13.11
						cell #799	16.77	85.58	24.47	13.11
						cell #800	16.77	85.62	24.51	13.14
						cell #801	16.78	85.63	24.51	13.19
						cell #802	16.78	85.64	24.55	13.19
						cell #803	16.79	85.67	24.58	13.2
						cell #804	16.79	85.72	24.58	13.21
						cell #805	16.8	85.72	24.59	13.23
						cell #806	16.81	85.75	24.59	13.24
						cell #807	16.82	85.76	24.61	13.25
						cell #808	16.83	85.77	24.61	13.26
						cell #809	16.83	85.78	24.61	13.26
						cell #810	16.83	85.78	24.62	13.26
						cell #811	16.84	85.79	24.65	13.27
						cell #812	16.85	85.81	24.67	13.27
						cell #813	16.9	85.84	24.71	13.27
						cell #814	16.9	85.85	24.74	13.3
						cell #815	16.9	85.87	24.76	13.3
						cell #816	16.9	85.94	24.8	13.31
						cell #817	16.9	85.96	24.82	13.32
						cell #818	16.9	85.97	24.82	13.35
						cell #819	16.9	85.98	24.86	13.35
						cell #820	16.91	85.98	24.88	13.37
						cell #821	16.92	86	24.91	13.38
						cell #822	16.92	86.01	24.91	13.39
						cell #823	16.93	86.01	24.91	13.39
						cell #824	16.97	86.03	24.92	13.39
						cell #825	16.97	86.04	24.92	13.39
						cell #826	16.97	86.07	24.94	13.43
						cell #827	16.97	86.07	24.96	13.44
						cell #828	16.97	86.09	24.96	13.44
						cell #829	16.99	86.09	24.98	13.44
						cell #830	16.99	86.1	25	13.44
						cell #831	17.01	86.1	25.01	13.48
						cell #832	17.01	86.12	25.01	13.52
						cell #833	17.01	86.12	25.01	13.56
						cell #834	17.02	86.15	25.02	13.58
						cell #835	17.05	86.16	25.05	13.58
						cell #836	17.07	86.17	25.08	13.59
						cell #837	17.08	86.17	25.08	13.63
						cell #838	17.08	86.21	25.09	13.64
						cell #839	17.08	86.22	25.09	13.65
						cell #840	17.08	86.22	25.12	13.65
						cell #841	17.09	86.24	25.14	13.67
						cell #842	17.09	86.3	25.14	13.67
						cell #843	17.11	86.32	25.18	13.7
						cell #844	17.11	86.33	25.21	13.71
						cell #845	17.11	86.35	25.22	13.71
						cell #846	17.11	86.35	25.23	13.71
						cell #847	17.11	86.36	25.28	13.73
						cell #848	17.12	86.38	25.28	13.74
						cell #849	17.12	86.4	25.29	13.75
						cell #850	17.16	86.41	25.3	13.75
						cell #851	17.17	86.41	25.32	13.75
						cell #852	17.17	86.41	25.33	13.82
						cell #853	17.19	86.43	25.34	13.82
						cell #854	17.2	86.44	25.34	13.83
						cell #855	17.2	86.44	25.34	13.85
						cell #856	17.27	86.44	25.36	13.86
						cell #857	17.29	86.44	25.36	13.88
						cell #858	17.29	86.44	25.36	13.88
						cell #859	17.29	86.47	25.38	13.91
						cell #860	17.29	86.49	25.42	13.91
						cell #861	17.29	86.49	25.45	13.96
						cell #862	17.29	86.5	25.48	13.96
						cell #863	17.29	86.51	25.49	13.96
						cell #864	17.29	86.51	25.5	13.97
						cell #865	17.3	86.55	25.54	13.99
						cell #866	17.3	86.55	25.54	14.01
						cell #867	17.3	86.59	25.55	14.02
						cell #868	17.31	86.65	25.57	14.03
						cell #869	17.32	86.69	25.63	14.04
						cell #870	17.35	86.69	25.66	14.05
						cell #871	17.35	86.7	25.67	14.09
						cell #872	17.35	86.71	25.69	14.09
						cell #873	17.35	86.72	25.72	14.1
						cell #874	17.35	86.74	25.74	14.13
						cell #875	17.37	86.75	25.78	14.14
						cell #876	17.37	86.76	25.78	14.14
						cell #877	17.4	86.76	25.8	14.16
						cell #878	17.41	86.76	25.83	14.16
						cell #879	17.42	86.77	25.84	14.21
						cell #880	17.43	86.77	25.86	14.21
						cell #881	17.43	86.77	25.89	14.21
						cell #882	17.43	86.79	25.9	14.21
						cell #883	17.43	86.8	25.92	14.22
						cell #884	17.43	86.8	25.94	14.22
						cell #885	17.49	86.82	25.95	14.27
						cell #886	17.49	86.83	25.98	14.29
						cell #887	17.53	86.84	26.01	14.29
						cell #888	17.53	86.87	26.03	14.33
						cell #889	17.54	86.89	26.05	14.34
						cell #890	17.54	86.9	26.06	14.34
						cell #891	17.54	86.9	26.07	14.34
						cell #892	17.54	86.91	26.08	14.35
						cell #893	17.55	86.94	26.09	14.35
						cell #894	17.56	86.96	26.09	14.36
						cell #895	17.57	86.99	26.09	14.36
						cell #896	17.61	86.99	26.11	14.37
						cell #897	17.61	87.03	26.12	14.4
						cell #898	17.61	87.05	26.14	14.4
						cell #899	17.61	87.06	26.2	14.42
						cell #900	17.62	87.09	26.2	14.43
						cell #901	17.62	87.09	26.21	14.47
						cell #902	17.62	87.14	26.22	14.48
						cell #903	17.65	87.14	26.23	14.48
						cell #904	17.67	87.17	26.23	14.48
						cell #905	17.67	87.18	26.28	14.51
						cell #906	17.67	87.18	26.29	14.52
						cell #907	17.67	87.2	26.31	14.52
						cell #908	17.67	87.21	26.33	14.53
						cell #909	17.67	87.21	26.36	14.54
						cell #910	17.68	87.21	26.36	14.56
						cell #911	17.69	87.21	26.38	14.56
						cell #912	17.74	87.21	26.38	14.57
						cell #913	17.74	87.22	26.43	14.58
						cell #914	17.74	87.22	26.44	14.59
						cell #915	17.75	87.24	26.47	14.59
						cell #916	17.76	87.25	26.47	14.59
						cell #917	17.76	87.25	26.49	14.59
						cell #918	17.76	87.26	26.5	14.59
						cell #919	17.76	87.26	26.5	14.6
						cell #920	17.76	87.29	26.51	14.6
						cell #921	17.78	87.29	26.52	14.61
						cell #922	17.78	87.33	26.53	14.62
						cell #923	17.9	87.33	26.54	14.62
						cell #924	17.9	87.37	26.57	14.65
						cell #925	17.92	87.4	26.57	14.67
						cell #926	17.93	87.41	26.59	14.67
						cell #927	17.93	87.41	26.6	14.67
						cell #928	17.93	87.41	26.64	14.68
						cell #929	17.93	87.43	26.64	14.69
						cell #930	17.95	87.45	26.65	14.69
						cell #931	17.96	87.46	26.66	14.7
						cell #932	18.01	87.52	26.66	14.74
						cell #933	18.03	87.52	26.66	14.75
						cell #934	18.06	87.55	26.67	14.76
						cell #935	18.06	87.58	26.67	14.78
						cell #936	18.09	87.59	26.7	14.79
						cell #937	18.1	87.6	26.72	14.79
						cell #938	18.1	87.6	26.72	14.88
						cell #939	18.1	87.63	26.73	14.88
						cell #940	18.1	87.63	26.75	14.93
						cell #941	18.11	87.65	26.84	14.94
						cell #942	18.11	87.65	26.85	14.94
						cell #943	18.11	87.67	26.86	14.94
						cell #944	18.11	87.67	26.88	14.96
						cell #945	18.11	87.68	26.89	14.98
						cell #946	18.12	87.71	26.9	14.98
						cell #947	18.12	87.72	26.9	14.98
						cell #948	18.12	87.73	26.93	14.98
						cell #949	18.12	87.74	26.93	14.98
						cell #950	18.12	87.75	26.93	15.01
						cell #951	18.12	87.77	26.95	15.01
						cell #952	18.17	87.8	26.97	15.01
						cell #953	18.23	87.81	26.98	15.02
						cell #954	18.23	87.82	26.99	15.03
						cell #955	18.24	87.83	27.01	15.03
						cell #956	18.24	87.83	27.01	15.03
						cell #957	18.26	87.83	27.03	15.04
						cell #958	18.27	87.88	27.03	15.04
						cell #959	18.28	87.91	27.03	15.05
						cell #960	18.28	87.92	27.06	15.06
						cell #961	18.28	87.95	27.07	15.07
						cell #962	18.29	87.95	27.08	15.07
						cell #963	18.29	87.95	27.11	15.1
						cell #964	18.3	87.96	27.16	15.16
						cell #965	18.3	87.96	27.16	15.18
						cell #966	18.41	87.99	27.17	15.25
						cell #967	18.44	88.04	27.17	15.25
						cell #968	18.44	88.04	27.18	15.26
						cell #969	18.44	88.05	27.19	15.26
						cell #970	18.44	88.06	27.19	15.26
						cell #971	18.44	88.09	27.23	15.26
						cell #972	18.44	88.1	27.24	15.27
						cell #973	18.44	88.11	27.24	15.27
						cell #974	18.44	88.13	27.24	15.27
						cell #975	18.45	88.14	27.26	15.27
						cell #976	18.46	88.15	27.28	15.27
						cell #977	18.46	88.16	27.28	15.27
						cell #978	18.46	88.16	27.31	15.27
						cell #979	18.46	88.18	27.32	15.27
						cell #980	18.47	88.18	27.32	15.27
						cell #981	18.48	88.2	27.35	15.28
						cell #982	18.5	88.2	27.37	15.28
						cell #983	18.51	88.22	27.4	15.29
						cell #984	18.54	88.24	27.42	15.3
						cell #985	18.54	88.26	27.43	15.35
						cell #986	18.54	88.27	27.43	15.36
						cell #987	18.56	88.29	27.44	15.36
						cell #988	18.58	88.3	27.44	15.36
						cell #989	18.6	88.3	27.46	15.37
						cell #990	18.6	88.34	27.48	15.43
						cell #991	18.63	88.34	27.49	15.45
						cell #992	18.64	88.36	27.5	15.46
						cell #993	18.64	88.38	27.54	15.47
						cell #994	18.64	88.38	27.54	15.48
						cell #995	18.64	88.39	27.56	15.49
						cell #996	18.65	88.39	27.56	15.5
						cell #997	18.65	88.4	27.61	15.51
						cell #998	18.68	88.42	27.64	15.51
						cell #999	18.71	88.43	27.66	15.53
						cell #1000	18.71	88.43	27.66	15.54
						cell #1001	18.72	88.43	27.69	15.6
						cell #1002	18.73	88.44	27.71	15.61
						cell #1003	18.77	88.46	27.71	15.64
						cell #1004	18.78	88.47	27.77	15.64
						cell #1005	18.79	88.47	27.78	15.64
						cell #1006	18.79	88.48	27.79	15.64
						cell #1007	18.8	88.51	27.83	15.64
						cell #1008	18.81	88.52	27.84	15.74
						cell #1009	18.81	88.52	27.84	15.74
						cell #1010	18.83	88.53	27.87	15.75
						cell #1011	18.83	88.55	27.9	15.75
						cell #1012	18.83	88.55	27.9	15.75
						cell #1013	18.84	88.56	27.99	15.75
						cell #1014	18.87	88.57	28.01	15.75
						cell #1015	18.87	88.57	28.01	15.75
						cell #1016	18.88	88.58	28.06	15.75
						cell #1017	18.88	88.61	28.06	15.75
						cell #1018	18.88	88.61	28.08	15.78
						cell #1019	18.91	88.61	28.09	15.79
						cell #1020	18.96	88.61	28.13	15.8
						cell #1021	18.97	88.63	28.13	15.81
						cell #1022	18.97	88.63	28.16	15.82
						cell #1023	18.98	88.64	28.18	15.84
						cell #1024	18.98	88.64	28.2	15.85
						cell #1025	19.01	88.68	28.22	15.87
						cell #1026	19.01	88.7	28.25	15.9
						cell #1027	19.01	88.7	28.25	15.92
						cell #1028	19.05	88.7	28.26	15.95
						cell #1029	19.06	88.71	28.27	15.97
						cell #1030	19.07	88.72	28.27	16
						cell #1031	19.1	88.72	28.27	16.02
						cell #1032	19.11	88.73	28.29	16.02
						cell #1033	19.11	88.73	28.3	16.03
						cell #1034	19.11	88.75	28.31	16.04
						cell #1035	19.12	88.75	28.32	16.06
						cell #1036	19.13	88.76	28.32	16.06
						cell #1037	19.13	88.76	28.34	16.08
						cell #1038	19.15	88.78	28.35	16.09
						cell #1039	19.16	88.8	28.35	16.09
						cell #1040	19.16	88.82	28.35	16.09
						cell #1041	19.18	88.82	28.38	16.1
						cell #1042	19.18	88.85	28.39	16.1
						cell #1043	19.18	88.85	28.4	16.1
						cell #1044	19.19	88.86	28.4	16.1
						cell #1045	19.19	88.87	28.4	16.12
						cell #1046	19.19	88.87	28.41	16.12
						cell #1047	19.2	88.87	28.44	16.12
						cell #1048	19.21	88.88	28.45	16.13
						cell #1049	19.21	88.88	28.47	16.13
						cell #1050	19.21	88.9	28.48	16.13
						cell #1051	19.21	88.91	28.48	16.14
						cell #1052	19.22	88.93	28.48	16.18
						cell #1053	19.22	88.93	28.49	16.19
						cell #1054	19.23	88.95	28.51	16.2
						cell #1055	19.24	88.97	28.54	16.2
						cell #1056	19.27	88.97	28.55	16.22
						cell #1057	19.27	88.97	28.56	16.22
						cell #1058	19.3	88.99	28.57	16.24
						cell #1059	19.31	88.99	28.59	16.24
						cell #1060	19.31	89	28.6	16.27
						cell #1061	19.32	89	28.65	16.27
						cell #1062	19.34	89.02	28.67	16.27
						cell #1063	19.34	89.03	28.67	16.27
						cell #1064	19.35	89.04	28.7	16.28
						cell #1065	19.35	89.04	28.71	16.29
						cell #1066	19.37	89.06	28.71	16.3
						cell #1067	19.37	89.07	28.72	16.37
						cell #1068	19.37	89.08	28.73	16.38
						cell #1069	19.38	89.09	28.75	16.39
						cell #1070	19.38	89.13	28.77	16.39
						cell #1071	19.38	89.15	28.77	16.4
						cell #1072	19.38	89.16	28.78	16.4
						cell #1073	19.41	89.17	28.8	16.4
						cell #1074	19.41	89.19	28.8	16.41
						cell #1075	19.42	89.19	28.82	16.42
						cell #1076	19.42	89.2	28.84	16.44
						cell #1077	19.44	89.2	28.85	16.44
						cell #1078	19.45	89.21	28.87	16.45
						cell #1079	19.45	89.22	28.91	16.46
						cell #1080	19.47	89.28	28.97	16.47
						cell #1081	19.47	89.29	28.98	16.48
						cell #1082	19.47	89.31	29.02	16.49
						cell #1083	19.51	89.32	29.02	16.49
						cell #1084	19.52	89.33	29.04	16.5
						cell #1085	19.52	89.34	29.06	16.53
						cell #1086	19.52	89.35	29.06	16.54
						cell #1087	19.52	89.35	29.06	16.56
						cell #1088	19.52	89.35	29.07	16.58
						cell #1089	19.53	89.35	29.07	16.59
						cell #1090	19.53	89.36	29.08	16.62
						cell #1091	19.54	89.37	29.11	16.63
						cell #1092	19.57	89.38	29.14	16.67
						cell #1093	19.59	89.38	29.19	16.67
						cell #1094	19.63	89.39	29.19	16.68
						cell #1095	19.64	89.41	29.2	16.69
						cell #1096	19.65	89.41	29.21	16.73
						cell #1097	19.65	89.41	29.21	16.74
						cell #1098	19.66	89.43	29.21	16.74
						cell #1099	19.67	89.45	29.27	16.75
						cell #1100	19.68	89.48	29.28	16.77
						cell #1101	19.7	89.5	29.28	16.81
						cell #1102	19.7	89.5	29.32	16.83
						cell #1103	19.72	89.51	29.32	16.83
						cell #1104	19.72	89.51	29.33	16.83
						cell #1105	19.73	89.52	29.36	16.87
						cell #1106	19.74	89.53	29.38	16.89
						cell #1107	19.74	89.56	29.44	16.96
						cell #1108	19.75	89.58	29.45	16.96
						cell #1109	19.79	89.58	29.46	16.98
						cell #1110	19.81	89.59	29.47	16.98
						cell #1111	19.81	89.63	29.48	16.99
						cell #1112	19.81	89.63	29.49	16.99
						cell #1113	19.81	89.65	29.5	17
						cell #1114	19.81	89.67	29.55	17.01
						cell #1115	19.82	89.68	29.57	17.01
						cell #1116	19.82	89.68	29.58	17.01
						cell #1117	19.82	89.69	29.61	17.01
						cell #1118	19.82	89.7	29.62	17.05
						cell #1119	19.83	89.71	29.62	17.06
						cell #1120	19.84	89.71	29.63	17.06
						cell #1121	19.86	89.71	29.64	17.07
						cell #1122	19.87	89.72	29.65	17.07
						cell #1123	19.88	89.74	29.7	17.08
						cell #1124	19.88	89.74	29.71	17.08
						cell #1125	19.88	89.75	29.71	17.09
						cell #1126	19.89	89.76	29.72	17.09
						cell #1127	19.92	89.76	29.73	17.11
						cell #1128	19.93	89.77	29.73	17.11
						cell #1129	19.98	89.78	29.74	17.12
						cell #1130	19.98	89.79	29.78	17.14
						cell #1131	19.98	89.82	29.85	17.14
						cell #1132	19.98	89.82	29.85	17.14
						cell #1133	19.98	89.85	29.85	17.14
						cell #1134	19.98	89.86	29.86	17.23
						cell #1135	19.98	89.86	29.86	17.23
						cell #1136	19.98	89.87	29.88	17.26
						cell #1137	20	89.88	29.95	17.26
						cell #1138	20.03	89.88	29.96	17.27
						cell #1139	20.03	89.88	29.97	17.28
						cell #1140	20.03	89.88	29.97	17.28
						cell #1141	20.03	89.89	29.97	17.28
						cell #1142	20.03	89.91	30.01	17.28
						cell #1143	20.04	89.91	30.03	17.28
						cell #1144	20.05	89.93	30.04	17.29
						cell #1145	20.08	89.94	30.05	17.29
						cell #1146	20.1	89.95	30.05	17.3
						cell #1147	20.1	89.95	30.13	17.3
						cell #1148	20.1	89.96	30.18	17.33
						cell #1149	20.1	89.96	30.18	17.36
						cell #1150	20.1	89.97	30.18	17.38
						cell #1151	20.11	89.97	30.19	17.39
						cell #1152	20.11	89.98	30.21	17.41
						cell #1153	20.11	90.01	30.21	17.41
						cell #1154	20.11	90.01	30.22	17.42
						cell #1155	20.13	90.02	30.23	17.42
						cell #1156	20.13	90.02	30.24	17.43
						cell #1157	20.14	90.03	30.25	17.43
						cell #1158	20.15	90.03	30.29	17.45
						cell #1159	20.18	90.03	30.31	17.49
						cell #1160	20.2	90.06	30.32	17.5
						cell #1161	20.2	90.07	30.34	17.55
						cell #1162	20.23	90.07	30.34	17.55
						cell #1163	20.24	90.11	30.36	17.57
						cell #1164	20.24	90.13	30.38	17.58
						cell #1165	20.24	90.14	30.39	17.61
						cell #1166	20.25	90.15	30.42	17.62
						cell #1167	20.25	90.15	30.44	17.63
						cell #1168	20.25	90.17	30.44	17.63
						cell #1169	20.25	90.18	30.47	17.63
						cell #1170	20.29	90.18	30.51	17.63
						cell #1171	20.29	90.19	30.52	17.65
						cell #1172	20.33	90.21	30.53	17.66
						cell #1173	20.36	90.21	30.55	17.66
						cell #1174	20.36	90.21	30.55	17.67
						cell #1175	20.36	90.21	30.56	17.67
						cell #1176	20.36	90.22	30.56	17.7
						cell #1177	20.36	90.22	30.56	17.7
						cell #1178	20.36	90.22	30.57	17.72
						cell #1179	20.37	90.23	30.57	17.73
						cell #1180	20.38	90.26	30.58	17.73
						cell #1181	20.4	90.26	30.58	17.74
						cell #1182	20.41	90.27	30.6	17.75
						cell #1183	20.46	90.27	30.65	17.75
						cell #1184	20.47	90.28	30.66	17.76
						cell #1185	20.47	90.29	30.67	17.8
						cell #1186	20.47	90.29	30.67	17.8
						cell #1187	20.47	90.29	30.68	17.82
						cell #1188	20.48	90.31	30.69	17.87
						cell #1189	20.49	90.31	30.69	17.87
						cell #1190	20.49	90.33	30.69	17.87
						cell #1191	20.5	90.33	30.72	17.88
						cell #1192	20.5	90.33	30.73	17.9
						cell #1193	20.5	90.34	30.74	17.91
						cell #1194	20.5	90.34	30.75	17.91
						cell #1195	20.5	90.35	30.77	17.91
						cell #1196	20.51	90.37	30.83	17.91
						cell #1197	20.56	90.37	30.88	17.91
						cell #1198	20.58	90.37	30.88	17.94
						cell #1199	20.59	90.38	30.89	17.96
						cell #1200	20.59	90.38	30.9	17.96
						cell #1201	20.59	90.38	30.9	17.97
						cell #1202	20.59	90.39	30.91	17.98
						cell #1203	20.59	90.39	30.92	18.02
						cell #1204	20.59	90.4	30.96	18.05
						cell #1205	20.6	90.41	30.99	18.08
						cell #1206	20.61	90.42	30.99	18.1
						cell #1207	20.61	90.43	31	18.11
						cell #1208	20.63	90.45	31	18.11
						cell #1209	20.65	90.46	31	18.11
						cell #1210	20.66	90.47	31	18.14
						cell #1211	20.66	90.48	31.02	18.21
						cell #1212	20.67	90.49	31.02	18.22
						cell #1213	20.69	90.51	31.05	18.22
						cell #1214	20.69	90.51	31.05	18.25
						cell #1215	20.75	90.51	31.08	18.25
						cell #1216	20.75	90.54	31.08	18.26
						cell #1217	20.75	90.54	31.08	18.27
						cell #1218	20.79	90.55	31.08	18.27
						cell #1219	20.79	90.55	31.09	18.28
						cell #1220	20.79	90.57	31.11	18.31
						cell #1221	20.82	90.58	31.11	18.31
						cell #1222	20.82	90.6	31.12	18.31
						cell #1223	20.83	90.61	31.14	18.31
						cell #1224	20.83	90.64	31.15	18.32
						cell #1225	20.84	90.65	31.15	18.32
						cell #1226	20.84	90.66	31.23	18.35
						cell #1227	20.84	90.67	31.23	18.4
						cell #1228	20.85	90.67	31.24	18.41
						cell #1229	20.85	90.68	31.24	18.42
						cell #1230	20.85	90.68	31.25	18.42
						cell #1231	20.9	90.68	31.26	18.43
						cell #1232	20.91	90.69	31.26	18.43
						cell #1233	20.91	90.69	31.27	18.43
						cell #1234	20.93	90.69	31.27	18.44
						cell #1235	20.96	90.7	31.29	18.45
						cell #1236	20.97	90.72	31.3	18.46
						cell #1237	20.97	90.72	31.31	18.46
						cell #1238	20.97	90.72	31.34	18.49
						cell #1239	20.97	90.72	31.39	18.49
						cell #1240	20.97	90.73	31.4	18.54
						cell #1241	20.99	90.73	31.42	18.55
						cell #1242	20.99	90.75	31.45	18.58
						cell #1243	21.02	90.75	31.47	18.59
						cell #1244	21.02	90.79	31.5	18.59
						cell #1245	21.03	90.79	31.5	18.61
						cell #1246	21.07	90.8	31.52	18.63
						cell #1247	21.12	90.82	31.52	18.64
						cell #1248	21.13	90.82	31.55	18.64
						cell #1249	21.13	90.83	31.58	18.67
						cell #1250	21.15	90.84	31.65	18.67
						cell #1251	21.16	90.84	31.69	18.67
						cell #1252	21.17	90.85	31.74	18.73
						cell #1253	21.18	90.85	31.74	18.74
						cell #1254	21.18	90.85	31.75	18.76
						cell #1255	21.18	90.86	31.79	18.76
						cell #1256	21.18	90.86	31.79	18.77
						cell #1257	21.19	90.86	31.82	18.77
						cell #1258	21.19	90.87	31.82	18.78
						cell #1259	21.2	90.89	31.83	18.8
						cell #1260	21.22	90.9	31.83	18.81
						cell #1261	21.22	90.9	31.84	18.82
						cell #1262	21.22	90.91	31.9	18.82
						cell #1263	21.23	90.91	31.91	18.82
						cell #1264	21.25	90.91	31.91	18.82
						cell #1265	21.26	90.96	31.94	18.82
						cell #1266	21.28	90.98	31.95	18.82
						cell #1267	21.28	91	31.97	18.86
						cell #1268	21.29	91	31.99	18.86
						cell #1269	21.29	91.01	32	18.87
						cell #1270	21.3	91.01	32.02	18.87
						cell #1271	21.3	91.01	32.04	18.87
						cell #1272	21.3	91.03	32.04	18.88
						cell #1273	21.32	91.04	32.08	18.9
						cell #1274	21.33	91.06	32.12	18.94
						cell #1275	21.34	91.08	32.12	18.95
						cell #1276	21.34	91.12	32.12	18.97
						cell #1277	21.34	91.13	32.15	18.98
						cell #1278	21.34	91.14	32.15	18.98
						cell #1279	21.4	91.15	32.16	19
						cell #1280	21.43	91.16	32.17	19
						cell #1281	21.46	91.17	32.17	19
						cell #1282	21.47	91.18	32.19	19.01
						cell #1283	21.47	91.19	32.2	19.01
						cell #1284	21.49	91.19	32.27	19.02
						cell #1285	21.49	91.21	32.31	19.02
						cell #1286	21.5	91.21	32.32	19.03
						cell #1287	21.5	91.22	32.35	19.04
						cell #1288	21.52	91.22	32.44	19.04
						cell #1289	21.52	91.22	32.45	19.05
						cell #1290	21.52	91.23	32.46	19.05
						cell #1291	21.52	91.24	32.46	19.09
						cell #1292	21.53	91.25	32.48	19.1
						cell #1293	21.53	91.26	32.55	19.1
						cell #1294	21.53	91.29	32.57	19.1
						cell #1295	21.53	91.32	32.58	19.11
						cell #1296	21.53	91.35	32.58	19.12
						cell #1297	21.55	91.36	32.58	19.12
						cell #1298	21.56	91.37	32.59	19.14
						cell #1299	21.57	91.39	32.6	19.16
						cell #1300	21.57	91.41	32.64	19.16
						cell #1301	21.58	91.41	32.64	19.17
						cell #1302	21.6	91.43	32.65	19.18
						cell #1303	21.61	91.44	32.67	19.18
						cell #1304	21.63	91.44	32.71	19.18
						cell #1305	21.64	91.44	32.71	19.2
						cell #1306	21.67	91.45	32.74	19.2
						cell #1307	21.72	91.46	32.75	19.2
						cell #1308	21.73	91.46	32.76	19.21
						cell #1309	21.79	91.47	32.79	19.21
						cell #1310	21.8	91.47	32.8	19.21
						cell #1311	21.82	91.48	32.81	19.22
						cell #1312	21.83	91.48	32.82	19.24
						cell #1313	21.83	91.48	32.83	19.24
						cell #1314	21.84	91.49	32.89	19.31
						cell #1315	21.84	91.5	32.91	19.32
						cell #1316	21.86	91.5	32.93	19.33
						cell #1317	21.87	91.5	32.93	19.33
						cell #1318	21.87	91.53	32.96	19.33
						cell #1319	21.87	91.53	33	19.33
						cell #1320	21.9	91.55	33	19.34
						cell #1321	21.9	91.55	33.01	19.36
						cell #1322	21.9	91.56	33.01	19.37
						cell #1323	21.94	91.56	33.04	19.38
						cell #1324	21.95	91.57	33.05	19.43
						cell #1325	21.95	91.6	33.06	19.44
						cell #1326	21.95	91.62	33.08	19.45
						cell #1327	21.95	91.66	33.1	19.45
						cell #1328	21.95	91.66	33.12	19.5
						cell #1329	21.95	91.67	33.13	19.51
						cell #1330	21.97	91.68	33.16	19.51
						cell #1331	21.99	91.68	33.18	19.51
						cell #1332	22.03	91.68	33.18	19.51
						cell #1333	22.05	91.7	33.18	19.52
						cell #1334	22.05	91.7	33.19	19.52
						cell #1335	22.05	91.71	33.2	19.54
						cell #1336	22.08	91.72	33.23	19.54
						cell #1337	22.09	91.74	33.24	19.55
						cell #1338	22.1	91.74	33.25	19.58
						cell #1339	22.1	91.74	33.26	19.58
						cell #1340	22.16	91.75	33.27	19.59
						cell #1341	22.16	91.76	33.28	19.6
						cell #1342	22.17	91.76	33.31	19.61
						cell #1343	22.18	91.76	33.31	19.66
						cell #1344	22.19	91.78	33.32	19.68
						cell #1345	22.2	91.79	33.32	19.68
						cell #1346	22.2	91.79	33.34	19.7
						cell #1347	22.21	91.8	33.35	19.71
						cell #1348	22.22	91.81	33.35	19.74
						cell #1349	22.22	91.83	33.35	19.74
						cell #1350	22.23	91.84	33.39	19.74
						cell #1351	22.23	91.85	33.42	19.77
						cell #1352	22.24	91.86	33.42	19.77
						cell #1353	22.24	91.87	33.46	19.78
						cell #1354	22.25	91.87	33.47	19.81
						cell #1355	22.25	91.9	33.47	19.87
						cell #1356	22.26	91.9	33.49	19.91
						cell #1357	22.26	91.9	33.49	19.92
						cell #1358	22.27	91.91	33.49	19.92
						cell #1359	22.28	91.92	33.5	19.94
						cell #1360	22.28	91.92	33.53	19.95
						cell #1361	22.28	91.93	33.54	19.96
						cell #1362	22.28	91.94	33.55	19.96
						cell #1363	22.28	91.94	33.55	19.97
						cell #1364	22.28	91.94	33.57	19.97
						cell #1365	22.28	91.96	33.6	19.97
						cell #1366	22.28	91.96	33.6	19.97
						cell #1367	22.32	91.97	33.64	19.97
						cell #1368	22.32	91.97	33.65	19.99
						cell #1369	22.33	91.99	33.66	20
						cell #1370	22.33	92.01	33.66	20.01
						cell #1371	22.35	92.01	33.67	20.03
						cell #1372	22.35	92.01	33.7	20.04
						cell #1373	22.35	92.02	33.72	20.05
						cell #1374	22.35	92.03	33.73	20.08
						cell #1375	22.35	92.03	33.76	20.09
						cell #1376	22.36	92.03	33.77	20.1
						cell #1377	22.37	92.03	33.78	20.1
						cell #1378	22.37	92.05	33.8	20.12
						cell #1379	22.39	92.07	33.81	20.14
						cell #1380	22.4	92.08	33.88	20.17
						cell #1381	22.4	92.09	33.92	20.17
						cell #1382	22.41	92.1	33.94	20.18
						cell #1383	22.43	92.1	33.95	20.21
						cell #1384	22.47	92.14	33.96	20.21
						cell #1385	22.48	92.14	33.98	20.28
						cell #1386	22.48	92.16	33.98	20.3
						cell #1387	22.48	92.16	33.99	20.32
						cell #1388	22.5	92.17	33.99	20.33
						cell #1389	22.5	92.19	34	20.33
						cell #1390	22.51	92.19	34.01	20.35
						cell #1391	22.51	92.19	34.01	20.36
						cell #1392	22.53	92.21	34.03	20.37
						cell #1393	22.53	92.22	34.03	20.38
						cell #1394	22.54	92.22	34.03	20.41
						cell #1395	22.58	92.22	34.06	20.41
						cell #1396	22.58	92.22	34.08	20.44
						cell #1397	22.58	92.22	34.11	20.52
						cell #1398	22.62	92.24	34.11	20.54
						cell #1399	22.66	92.24	34.12	20.54
						cell #1400	22.67	92.24	34.15	20.55
						cell #1401	22.67	92.26	34.17	20.57
						cell #1402	22.67	92.26	34.17	20.58
						cell #1403	22.67	92.26	34.19	20.58
						cell #1404	22.67	92.26	34.21	20.6
						cell #1405	22.69	92.27	34.21	20.62
						cell #1406	22.69	92.27	34.24	20.65
						cell #1407	22.7	92.27	34.26	20.67
						cell #1408	22.71	92.27	34.27	20.71
						cell #1409	22.72	92.28	34.28	20.74
						cell #1410	22.72	92.3	34.31	20.74
						cell #1411	22.72	92.31	34.33	20.82
						cell #1412	22.72	92.33	34.33	20.83
						cell #1413	22.73	92.34	34.36	20.83
						cell #1414	22.73	92.34	34.39	20.84
						cell #1415	22.73	92.35	34.4	20.84
						cell #1416	22.74	92.35	34.41	20.86
						cell #1417	22.75	92.35	34.42	20.87
						cell #1418	22.75	92.37	34.5	20.88
						cell #1419	22.75	92.37	34.5	20.89
						cell #1420	22.77	92.38	34.5	20.89
						cell #1421	22.78	92.43	34.51	20.94
						cell #1422	22.78	92.45	34.52	20.96
						cell #1423	22.78	92.45	34.54	20.96
						cell #1424	22.78	92.46	34.56	20.98
						cell #1425	22.79	92.48	34.58	21
						cell #1426	22.8	92.48	34.6	21.03
						cell #1427	22.82	92.49	34.61	21.06
						cell #1428	22.83	92.51	34.62	21.07
						cell #1429	22.86	92.52	34.62	21.07
						cell #1430	22.86	92.52	34.63	21.07
						cell #1431	22.87	92.55	34.63	21.16
						cell #1432	22.88	92.55	34.63	21.16
						cell #1433	22.91	92.55	34.64	21.19
						cell #1434	22.92	92.56	34.65	21.2
						cell #1435	22.92	92.56	34.66	21.21
						cell #1436	22.92	92.56	34.67	21.21
						cell #1437	22.93	92.57	34.69	21.22
						cell #1438	22.93	92.58	34.7	21.23
						cell #1439	22.93	92.59	34.73	21.23
						cell #1440	22.94	92.59	34.73	21.24
						cell #1441	22.95	92.59	34.74	21.26
						cell #1442	22.98	92.6	34.76	21.28
						cell #1443	22.99	92.61	34.79	21.28
						cell #1444	23.01	92.61	34.84	21.29
						cell #1445	23.05	92.61	34.84	21.3
						cell #1446	23.06	92.64	34.87	21.3
						cell #1447	23.06	92.64	34.96	21.32
						cell #1448	23.06	92.69	34.96	21.32
						cell #1449	23.06	92.69	34.97	21.35
						cell #1450	23.07	92.69	34.97	21.35
						cell #1451	23.07	92.7	35	21.36
						cell #1452	23.07	92.7	35.02	21.37
						cell #1453	23.1	92.71	35.04	21.38
						cell #1454	23.1	92.71	35.04	21.47
						cell #1455	23.1	92.71	35.07	21.48
						cell #1456	23.1	92.71	35.07	21.5
						cell #1457	23.1	92.72	35.08	21.51
						cell #1458	23.1	92.72	35.08	21.51
						cell #1459	23.1	92.73	35.1	21.52
						cell #1460	23.12	92.73	35.1	21.52
						cell #1461	23.12	92.74	35.11	21.54
						cell #1462	23.12	92.75	35.13	21.54
						cell #1463	23.12	92.77	35.14	21.54
						cell #1464	23.13	92.77	35.15	21.56
						cell #1465	23.2	92.78	35.15	21.56
						cell #1466	23.21	92.78	35.16	21.56
						cell #1467	23.22	92.78	35.18	21.57
						cell #1468	23.23	92.79	35.2	21.58
						cell #1469	23.23	92.8	35.24	21.59
						cell #1470	23.23	92.81	35.25	21.59
						cell #1471	23.23	92.81	35.26	21.59
						cell #1472	23.23	92.81	35.29	21.67
						cell #1473	23.24	92.82	35.3	21.68
						cell #1474	23.24	92.84	35.31	21.72
						cell #1475	23.24	92.85	35.32	21.73
						cell #1476	23.26	92.85	35.33	21.78
						cell #1477	23.28	92.85	35.34	21.79
						cell #1478	23.28	92.89	35.34	21.8
						cell #1479	23.29	92.89	35.35	21.82
						cell #1480	23.29	92.9	35.36	21.84
						cell #1481	23.29	92.9	35.38	21.85
						cell #1482	23.38	92.9	35.39	21.86
						cell #1483	23.43	92.94	35.41	21.87
						cell #1484	23.43	92.95	35.41	21.88
						cell #1485	23.44	92.96	35.46	21.89
						cell #1486	23.44	92.98	35.46	21.89
						cell #1487	23.44	92.99	35.47	21.89
						cell #1488	23.44	92.99	35.47	21.89
						cell #1489	23.44	93	35.47	21.91
						cell #1490	23.48	93.01	35.48	21.92
						cell #1491	23.48	93.02	35.49	21.94
						cell #1492	23.48	93.02	35.5	21.94
						cell #1493	23.49	93.02	35.51	21.95
						cell #1494	23.5	93.03	35.51	21.95
						cell #1495	23.52	93.03	35.54	21.97
						cell #1496	23.52	93.05	35.54	21.99
						cell #1497	23.54	93.06	35.56	22
						cell #1498	23.55	93.06	35.57	22.01
						cell #1499	23.56	93.08	35.59	22.01
						cell #1500	23.56	93.08	35.62	22.02
						cell #1501	23.57	93.1	35.63	22.09
						cell #1502	23.57	93.1	35.63	22.09
						cell #1503	23.57	93.11	35.64	22.11
						cell #1504	23.57	93.11	35.68	22.14
						cell #1505	23.57	93.12	35.69	22.16
						cell #1506	23.57	93.15	35.7	22.2
						cell #1507	23.57	93.16	35.72	22.22
						cell #1508	23.58	93.16	35.73	22.23
						cell #1509	23.58	93.16	35.74	22.24
						cell #1510	23.59	93.17	35.74	22.26
						cell #1511	23.6	93.17	35.75	22.3
						cell #1512	23.6	93.17	35.75	22.31
						cell #1513	23.62	93.18	35.78	22.32
						cell #1514	23.62	93.18	35.83	22.33
						cell #1515	23.64	93.2	35.83	22.34
						cell #1516	23.65	93.2	35.83	22.34
						cell #1517	23.66	93.22	35.84	22.35
						cell #1518	23.67	93.22	35.86	22.37
						cell #1519	23.69	93.23	35.87	22.39
						cell #1520	23.71	93.24	35.88	22.41
						cell #1521	23.72	93.26	35.89	22.44
						cell #1522	23.72	93.27	35.92	22.47
						cell #1523	23.73	93.28	35.92	22.47
						cell #1524	23.74	93.3	35.93	22.49
						cell #1525	23.75	93.33	35.97	22.52
						cell #1526	23.78	93.34	36.02	22.56
						cell #1527	23.79	93.35	36.03	22.57
						cell #1528	23.8	93.36	36.04	22.57
						cell #1529	23.81	93.36	36.09	22.58
						cell #1530	23.81	93.36	36.1	22.62
						cell #1531	23.82	93.36	36.11	22.66
						cell #1532	23.82	93.37	36.12	22.66
						cell #1533	23.83	93.39	36.13	22.68
						cell #1534	23.83	93.4	36.13	22.69
						cell #1535	23.84	93.42	36.14	22.73
						cell #1536	23.85	93.44	36.16	22.74
						cell #1537	23.85	93.45	36.16	22.75
						cell #1538	23.85	93.47	36.2	22.77
						cell #1539	23.86	93.48	36.2	22.78
						cell #1540	23.86	93.49	36.2	22.83
						cell #1541	23.86	93.55	36.23	22.86
						cell #1542	23.86	93.57	36.23	22.86
						cell #1543	23.87	93.57	36.24	22.88
						cell #1544	23.87	93.58	36.26	22.9
						cell #1545	23.89	93.58	36.27	22.9
						cell #1546	23.89	93.59	36.28	22.93
						cell #1547	23.89	93.59	36.29	23.01
						cell #1548	23.9	93.59	36.31	23.05
						cell #1549	23.91	93.59	36.35	23.08
						cell #1550	23.92	93.6	36.35	23.08
						cell #1551	23.96	93.62	36.39	23.08
						cell #1552	23.96	93.64	36.39	23.09
						cell #1553	24	93.65	36.39	23.09
						cell #1554	24	93.66	36.41	23.16
						cell #1555	24	93.67	36.42	23.18
						cell #1556	24.01	93.67	36.43	23.22
						cell #1557	24.02	93.68	36.44	23.23
						cell #1558	24.02	93.71	36.44	23.27
						cell #1559	24.04	93.71	36.45	23.28
						cell #1560	24.05	93.71	36.48	23.32
						cell #1561	24.06	93.72	36.5	23.33
						cell #1562	24.06	93.72	36.51	23.35
						cell #1563	24.07	93.73	36.52	23.39
						cell #1564	24.08	93.73	36.55	23.43
						cell #1565	24.08	93.74	36.63	23.45
						cell #1566	24.09	93.74	36.65	23.46
						cell #1567	24.14	93.75	36.65	23.47
						cell #1568	24.17	93.75	36.66	23.47
						cell #1569	24.18	93.76	36.69	23.47
						cell #1570	24.19	93.77	36.71	23.49
						cell #1571	24.2	93.77	36.73	23.51
						cell #1572	24.2	93.77	36.75	23.54
						cell #1573	24.23	93.77	36.75	23.56
						cell #1574	24.23	93.78	36.76	23.57
						cell #1575	24.24	93.78	36.76	23.61
						cell #1576	24.24	93.78	36.84	23.61
						cell #1577	24.24	93.79	36.87	23.63
						cell #1578	24.24	93.79	36.87	23.63
						cell #1579	24.24	93.79	36.9	23.69
						cell #1580	24.25	93.8	36.9	23.7
						cell #1581	24.25	93.81	36.9	23.72
						cell #1582	24.25	93.82	36.9	23.72
						cell #1583	24.25	93.82	36.92	23.75
						cell #1584	24.25	93.82	36.92	23.82
						cell #1585	24.26	93.82	36.92	23.83
						cell #1586	24.26	93.82	36.93	23.84
						cell #1587	24.26	93.82	36.93	23.84
						cell #1588	24.27	93.83	36.95	23.85
						cell #1589	24.32	93.85	36.96	23.87
						cell #1590	24.32	93.85	37.01	23.88
						cell #1591	24.32	93.85	37.03	23.92
						cell #1592	24.32	93.86	37.03	23.92
						cell #1593	24.34	93.88	37.05	23.93
						cell #1594	24.35	93.89	37.07	23.96
						cell #1595	24.36	93.9	37.07	23.99
						cell #1596	24.37	93.9	37.11	24
						cell #1597	24.37	93.92	37.15	24.01
						cell #1598	24.39	93.92	37.19	24.03
						cell #1599	24.39	93.94	37.2	24.04
						cell #1600	24.44	93.94	37.21	24.1
						cell #1601	24.46	93.95	37.22	24.11
						cell #1602	24.52	93.95	37.23	24.11
						cell #1603	24.54	93.98	37.23	24.14
						cell #1604	24.55	93.99	37.25	24.15
						cell #1605	24.55	93.99	37.28	24.17
						cell #1606	24.56	93.99	37.33	24.2
						cell #1607	24.56	93.99	37.35	24.23
						cell #1608	24.58	94.01	37.38	24.24
						cell #1609	24.58	94.01	37.39	24.24
						cell #1610	24.58	94.03	37.44	24.24
						cell #1611	24.59	94.03	37.46	24.24
						cell #1612	24.59	94.04	37.54	24.26
						cell #1613	24.59	94.04	37.56	24.27
						cell #1614	24.59	94.05	37.56	24.29
						cell #1615	24.59	94.05	37.58	24.3
						cell #1616	24.59	94.06	37.62	24.3
						cell #1617	24.6	94.09	37.63	24.31
						cell #1618	24.6	94.12	37.63	24.32
						cell #1619	24.6	94.12	37.64	24.33
						cell #1620	24.6	94.12	37.65	24.33
						cell #1621	24.61	94.12	37.7	24.33
						cell #1622	24.61	94.13	37.71	24.36
						cell #1623	24.61	94.13	37.73	24.37
						cell #1624	24.63	94.14	37.73	24.38
						cell #1625	24.63	94.14	37.73	24.41
						cell #1626	24.65	94.14	37.74	24.41
						cell #1627	24.66	94.15	37.75	24.49
						cell #1628	24.71	94.17	37.78	24.51
						cell #1629	24.71	94.18	37.8	24.53
						cell #1630	24.71	94.19	37.8	24.53
						cell #1631	24.71	94.2	37.81	24.54
						cell #1632	24.73	94.21	37.81	24.58
						cell #1633	24.73	94.21	37.82	24.58
						cell #1634	24.77	94.22	37.85	24.58
						cell #1635	24.78	94.22	37.85	24.59
						cell #1636	24.79	94.22	37.88	24.6
						cell #1637	24.8	94.22	37.91	24.65
						cell #1638	24.83	94.24	37.93	24.65
						cell #1639	24.92	94.24	37.94	24.65
						cell #1640	24.92	94.26	37.97	24.65
						cell #1641	24.93	94.28	37.99	24.65
						cell #1642	24.93	94.28	37.99	24.67
						cell #1643	24.93	94.28	37.99	24.68
						cell #1644	24.93	94.31	38.01	24.68
						cell #1645	24.94	94.31	38.02	24.69
						cell #1646	24.94	94.31	38.02	24.69
						cell #1647	24.94	94.32	38.02	24.69
						cell #1648	24.94	94.33	38.06	24.69
						cell #1649	24.95	94.33	38.07	24.7
						cell #1650	24.95	94.33	38.07	24.76
						cell #1651	24.96	94.35	38.08	24.78
						cell #1652	24.96	94.35	38.14	24.79
						cell #1653	24.96	94.36	38.18	24.79
						cell #1654	24.97	94.36	38.21	24.82
						cell #1655	24.97	94.37	38.24	24.85
						cell #1656	24.97	94.38	38.27	24.9
						cell #1657	24.97	94.39	38.27	24.9
						cell #1658	24.97	94.39	38.28	24.9
						cell #1659	24.97	94.39	38.28	24.92
						cell #1660	24.97	94.4	38.3	24.92
						cell #1661	24.97	94.41	38.33	24.93
						cell #1662	24.97	94.41	38.34	24.96
						cell #1663	24.97	94.41	38.35	24.97
						cell #1664	24.99	94.41	38.35	24.98
						cell #1665	24.99	94.43	38.37	24.98
						cell #1666	25	94.43	38.38	25.01
						cell #1667	25.01	94.43	38.42	25.01
						cell #1668	25.02	94.45	38.46	25.02
						cell #1669	25.02	94.45	38.5	25.05
						cell #1670	25.02	94.47	38.53	25.06
						cell #1671	25.02	94.48	38.53	25.07
						cell #1672	25.03	94.49	38.57	25.09
						cell #1673	25.07	94.49	38.57	25.13
						cell #1674	25.09	94.5	38.57	25.15
						cell #1675	25.12	94.51	38.58	25.21
						cell #1676	25.15	94.51	38.6	25.23
						cell #1677	25.15	94.52	38.61	25.25
						cell #1678	25.16	94.52	38.64	25.27
						cell #1679	25.16	94.52	38.67	25.31
						cell #1680	25.17	94.53	38.7	25.34
						cell #1681	25.18	94.53	38.73	25.35
						cell #1682	25.2	94.54	38.73	25.35
						cell #1683	25.2	94.54	38.75	25.41
						cell #1684	25.21	94.54	38.77	25.42
						cell #1685	25.23	94.55	38.81	25.42
						cell #1686	25.24	94.56	38.82	25.45
						cell #1687	25.24	94.58	38.83	25.46
						cell #1688	25.26	94.6	38.86	25.47
						cell #1689	25.28	94.61	38.87	25.48
						cell #1690	25.28	94.62	38.89	25.49
						cell #1691	25.28	94.63	38.9	25.51
						cell #1692	25.29	94.64	38.91	25.53
						cell #1693	25.29	94.65	38.95	25.53
						cell #1694	25.3	94.66	38.96	25.56
						cell #1695	25.31	94.66	38.96	25.58
						cell #1696	25.31	94.67	38.97	25.58
						cell #1697	25.31	94.67	38.98	25.59
						cell #1698	25.33	94.67	39.03	25.62
						cell #1699	25.34	94.67	39.04	25.62
						cell #1700	25.34	94.68	39.04	25.64
						cell #1701	25.36	94.69	39.04	25.64
						cell #1702	25.36	94.69	39.06	25.66
						cell #1703	25.36	94.7	39.06	25.69
						cell #1704	25.36	94.72	39.13	25.7
						cell #1705	25.36	94.73	39.13	25.74
						cell #1706	25.36	94.74	39.16	25.76
						cell #1707	25.37	94.74	39.18	25.77
						cell #1708	25.37	94.74	39.19	25.79
						cell #1709	25.37	94.75	39.2	25.81
						cell #1710	25.37	94.75	39.21	25.82
						cell #1711	25.38	94.77	39.24	25.82
						cell #1712	25.39	94.78	39.24	25.83
						cell #1713	25.39	94.8	39.26	25.83
						cell #1714	25.4	94.8	39.28	25.84
						cell #1715	25.41	94.81	39.28	25.86
						cell #1716	25.42	94.81	39.29	25.87
						cell #1717	25.44	94.82	39.29	25.87
						cell #1718	25.45	94.84	39.29	25.88
						cell #1719	25.45	94.84	39.3	25.9
						cell #1720	25.46	94.84	39.37	25.91
						cell #1721	25.47	94.86	39.38	25.92
						cell #1722	25.47	94.87	39.4	25.94
						cell #1723	25.48	94.87	39.42	25.98
						cell #1724	25.51	94.87	39.44	26.03
						cell #1725	25.53	94.87	39.46	26.05
						cell #1726	25.53	94.87	39.47	26.07
						cell #1727	25.53	94.88	39.48	26.08
						cell #1728	25.54	94.88	39.5	26.08
						cell #1729	25.54	94.9	39.5	26.08
						cell #1730	25.57	94.9	39.52	26.08
						cell #1731	25.58	94.9	39.55	26.1
						cell #1732	25.58	94.91	39.56	26.11
						cell #1733	25.58	94.91	39.56	26.11
						cell #1734	25.58	94.91	39.57	26.14
						cell #1735	25.61	94.93	39.57	26.15
						cell #1736	25.62	94.93	39.58	26.17
						cell #1737	25.62	94.94	39.6	26.19
						cell #1738	25.64	94.95	39.6	26.25
						cell #1739	25.64	94.96	39.6	26.27
						cell #1740	25.66	94.96	39.61	26.29
						cell #1741	25.66	94.97	39.62	26.31
						cell #1742	25.67	94.97	39.63	26.32
						cell #1743	25.67	94.97	39.63	26.34
						cell #1744	25.68	94.97	39.64	26.36
						cell #1745	25.69	94.98	39.64	26.37
						cell #1746	25.73	94.99	39.64	26.39
						cell #1747	25.74	95	39.71	26.4
						cell #1748	25.74	95	39.71	26.44
						cell #1749	25.74	95.01	39.74	26.46
						cell #1750	25.74	95.02	39.74	26.46
						cell #1751	25.74	95.04	39.75	26.47
						cell #1752	25.74	95.05	39.76	26.5
						cell #1753	25.8	95.06	39.77	26.5
						cell #1754	25.82	95.09	39.79	26.55
						cell #1755	25.82	95.09	39.8	26.55
						cell #1756	25.82	95.12	39.81	26.56
						cell #1757	25.82	95.13	39.81	26.56
						cell #1758	25.84	95.13	39.82	26.58
						cell #1759	25.84	95.13	39.86	26.6
						cell #1760	25.84	95.14	39.87	26.61
						cell #1761	25.85	95.15	39.89	26.61
						cell #1762	25.9	95.15	39.89	26.61
						cell #1763	25.91	95.16	39.94	26.62
						cell #1764	25.92	95.17	39.96	26.63
						cell #1765	25.93	95.18	39.96	26.64
						cell #1766	25.95	95.19	39.97	26.66
						cell #1767	25.96	95.19	40	26.66
						cell #1768	25.98	95.2	40.03	26.67
						cell #1769	26	95.22	40.07	26.69
						cell #1770	26.01	95.23	40.07	26.74
						cell #1771	26.03	95.24	40.07	26.77
						cell #1772	26.03	95.24	40.1	26.77
						cell #1773	26.03	95.26	40.1	26.78
						cell #1774	26.04	95.26	40.11	26.79
						cell #1775	26.05	95.28	40.12	26.82
						cell #1776	26.05	95.29	40.13	26.83
						cell #1777	26.05	95.29	40.15	26.86
						cell #1778	26.06	95.29	40.16	26.86
						cell #1779	26.1	95.29	40.18	26.86
						cell #1780	26.1	95.3	40.18	26.86
						cell #1781	26.11	95.3	40.19	26.91
						cell #1782	26.12	95.31	40.22	26.95
						cell #1783	26.12	95.31	40.22	26.95
						cell #1784	26.12	95.31	40.23	26.96
						cell #1785	26.12	95.32	40.28	26.97
						cell #1786	26.13	95.32	40.28	26.97
						cell #1787	26.13	95.32	40.31	26.99
						cell #1788	26.13	95.32	40.31	26.99
						cell #1789	26.13	95.36	40.34	27.01
						cell #1790	26.13	95.37	40.34	27.04
						cell #1791	26.13	95.38	40.34	27.04
						cell #1792	26.13	95.39	40.36	27.06
						cell #1793	26.15	95.4	40.37	27.08
						cell #1794	26.15	95.41	40.45	27.11
						cell #1795	26.17	95.42	40.46	27.17
						cell #1796	26.18	95.42	40.5	27.23
						cell #1797	26.19	95.43	40.51	27.25
						cell #1798	26.2	95.44	40.51	27.25
						cell #1799	26.24	95.44	40.57	27.26
						cell #1800	26.26	95.45	40.57	27.28
						cell #1801	26.27	95.45	40.58	27.28
						cell #1802	26.32	95.45	40.6	27.3
						cell #1803	26.32	95.46	40.62	27.3
						cell #1804	26.33	95.46	40.64	27.31
						cell #1805	26.33	95.46	40.66	27.32
						cell #1806	26.34	95.5	40.68	27.33
						cell #1807	26.34	95.51	40.69	27.33
						cell #1808	26.35	95.51	40.71	27.33
						cell #1809	26.35	95.53	40.74	27.33
						cell #1810	26.36	95.54	40.74	27.34
						cell #1811	26.38	95.55	40.74	27.36
						cell #1812	26.38	95.56	40.75	27.38
						cell #1813	26.42	95.56	40.77	27.39
						cell #1814	26.42	95.56	40.78	27.4
						cell #1815	26.44	95.59	40.79	27.42
						cell #1816	26.45	95.59	40.8	27.43
						cell #1817	26.46	95.6	40.81	27.44
						cell #1818	26.46	95.62	40.82	27.45
						cell #1819	26.46	95.63	40.82	27.49
						cell #1820	26.48	95.63	40.84	27.5
						cell #1821	26.48	95.63	40.88	27.52
						cell #1822	26.49	95.63	40.88	27.53
						cell #1823	26.5	95.63	40.89	27.53
						cell #1824	26.5	95.66	40.9	27.53
						cell #1825	26.5	95.66	40.95	27.56
						cell #1826	26.51	95.66	40.98	27.57
						cell #1827	26.51	95.67	40.98	27.6
						cell #1828	26.51	95.69	41	27.6
						cell #1829	26.51	95.71	41.01	27.61
						cell #1830	26.51	95.72	41.02	27.62
						cell #1831	26.51	95.72	41.02	27.65
						cell #1832	26.51	95.73	41.07	27.65
						cell #1833	26.52	95.73	41.12	27.65
						cell #1834	26.53	95.73	41.18	27.66
						cell #1835	26.53	95.73	41.24	27.67
						cell #1836	26.53	95.74	41.3	27.68
						cell #1837	26.54	95.75	41.3	27.69
						cell #1838	26.55	95.76	41.32	27.69
						cell #1839	26.61	95.79	41.33	27.72
						cell #1840	26.64	95.8	41.36	27.74
						cell #1841	26.64	95.81	41.38	27.77
						cell #1842	26.64	95.82	41.38	27.79
						cell #1843	26.64	95.82	41.4	27.82
						cell #1844	26.65	95.82	41.42	27.83
						cell #1845	26.68	95.85	41.46	27.83
						cell #1846	26.68	95.85	41.47	27.85
						cell #1847	26.68	95.86	41.48	27.85
						cell #1848	26.68	95.86	41.48	27.86
						cell #1849	26.68	95.87	41.52	27.88
						cell #1850	26.69	95.87	41.54	27.9
						cell #1851	26.69	95.87	41.54	27.93
						cell #1852	26.73	95.89	41.56	27.93
						cell #1853	26.74	95.89	41.61	27.93
						cell #1854	26.75	95.91	41.64	27.94
						cell #1855	26.75	95.91	41.64	27.97
						cell #1856	26.76	95.91	41.65	27.97
						cell #1857	26.76	95.91	41.67	27.97
						cell #1858	26.77	95.91	41.67	27.99
						cell #1859	26.79	95.93	41.67	27.99
						cell #1860	26.8	95.93	41.69	28
						cell #1861	26.8	95.93	41.71	28
						cell #1862	26.8	95.93	41.71	28.01
						cell #1863	26.8	95.95	41.71	28.02
						cell #1864	26.81	95.95	41.75	28.02
						cell #1865	26.83	95.96	41.76	28.03
						cell #1866	26.83	95.96	41.78	28.06
						cell #1867	26.86	95.97	41.78	28.06
						cell #1868	26.87	95.97	41.79	28.07
						cell #1869	26.88	95.98	41.79	28.1
						cell #1870	26.88	95.99	41.83	28.1
						cell #1871	26.88	95.99	41.85	28.1
						cell #1872	26.89	96	41.86	28.14
						cell #1873	26.89	96	41.88	28.16
						cell #1874	26.89	96.01	41.88	28.18
						cell #1875	26.89	96.01	41.9	28.19
						cell #1876	26.89	96.04	41.92	28.19
						cell #1877	26.91	96.04	41.92	28.19
						cell #1878	26.94	96.05	41.97	28.22
						cell #1879	26.94	96.05	41.98	28.22
						cell #1880	26.95	96.05	41.98	28.23
						cell #1881	26.96	96.05	41.99	28.28
						cell #1882	26.96	96.06	42	28.28
						cell #1883	26.96	96.06	42.02	28.29
						cell #1884	26.97	96.06	42.03	28.31
						cell #1885	26.97	96.07	42.03	28.31
						cell #1886	27.01	96.07	42.04	28.32
						cell #1887	27.01	96.07	42.04	28.33
						cell #1888	27.03	96.09	42.06	28.34
						cell #1889	27.04	96.09	42.09	28.34
						cell #1890	27.04	96.1	42.12	28.36
						cell #1891	27.05	96.11	42.14	28.38
						cell #1892	27.05	96.14	42.16	28.4
						cell #1893	27.05	96.15	42.16	28.41
						cell #1894	27.06	96.17	42.16	28.42
						cell #1895	27.06	96.18	42.17	28.42
						cell #1896	27.06	96.18	42.18	28.42
						cell #1897	27.08	96.18	42.2	28.42
						cell #1898	27.1	96.19	42.27	28.43
						cell #1899	27.11	96.21	42.27	28.44
						cell #1900	27.11	96.22	42.28	28.46
						cell #1901	27.15	96.23	42.28	28.48
						cell #1902	27.16	96.23	42.3	28.49
						cell #1903	27.17	96.25	42.3	28.49
						cell #1904	27.17	96.27	42.3	28.5
						cell #1905	27.17	96.3	42.31	28.52
						cell #1906	27.17	96.31	42.32	28.52
						cell #1907	27.17	96.31	42.32	28.54
						cell #1908	27.17	96.32	42.36	28.55
						cell #1909	27.18	96.32	42.39	28.55
						cell #1910	27.22	96.33	42.42	28.55
						cell #1911	27.23	96.33	42.47	28.56
						cell #1912	27.24	96.33	42.48	28.56
						cell #1913	27.24	96.34	42.49	28.57
						cell #1914	27.24	96.35	42.49	28.57
						cell #1915	27.24	96.38	42.49	28.58
						cell #1916	27.25	96.39	42.51	28.62
						cell #1917	27.25	96.39	42.52	28.63
						cell #1918	27.25	96.39	42.53	28.63
						cell #1919	27.26	96.4	42.54	28.65
						cell #1920	27.26	96.4	42.54	28.67
						cell #1921	27.28	96.41	42.57	28.68
						cell #1922	27.29	96.41	42.58	28.68
						cell #1923	27.3	96.42	42.58	28.69
						cell #1924	27.31	96.42	42.62	28.7
						cell #1925	27.31	96.43	42.63	28.71
						cell #1926	27.31	96.45	42.63	28.71
						cell #1927	27.31	96.45	42.67	28.73
						cell #1928	27.32	96.45	42.67	28.76
						cell #1929	27.33	96.46	42.7	28.77
						cell #1930	27.33	96.46	42.72	28.79
						cell #1931	27.34	96.47	42.72	28.8
						cell #1932	27.34	96.5	42.75	28.8
						cell #1933	27.34	96.51	42.77	28.8
						cell #1934	27.36	96.53	42.77	28.81
						cell #1935	27.38	96.53	42.79	28.81
						cell #1936	27.4	96.54	42.8	28.82
						cell #1937	27.4	96.54	42.8	28.84
						cell #1938	27.4	96.54	42.8	28.86
						cell #1939	27.4	96.54	42.81	28.88
						cell #1940	27.41	96.55	42.82	28.89
						cell #1941	27.41	96.57	42.82	28.89
						cell #1942	27.42	96.58	42.85	28.9
						cell #1943	27.42	96.58	42.85	28.94
						cell #1944	27.42	96.58	42.85	28.95
						cell #1945	27.43	96.58	42.86	29
						cell #1946	27.43	96.6	42.87	29.03
						cell #1947	27.44	96.6	42.88	29.04
						cell #1948	27.44	96.6	42.88	29.04
						cell #1949	27.46	96.61	42.88	29.05
						cell #1950	27.48	96.61	42.88	29.06
						cell #1951	27.48	96.63	42.91	29.07
						cell #1952	27.48	96.65	42.92	29.07
						cell #1953	27.5	96.66	42.94	29.07
						cell #1954	27.54	96.66	42.96	29.1
						cell #1955	27.56	96.66	43.01	29.1
						cell #1956	27.61	96.68	43.02	29.12
						cell #1957	27.61	96.7	43.02	29.14
						cell #1958	27.62	96.71	43.02	29.14
						cell #1959	27.63	96.72	43.04	29.14
						cell #1960	27.63	96.73	43.05	29.14
						cell #1961	27.64	96.73	43.06	29.17
						cell #1962	27.66	96.74	43.07	29.18
						cell #1963	27.66	96.74	43.07	29.18
						cell #1964	27.66	96.74	43.09	29.22
						cell #1965	27.66	96.76	43.11	29.23
						cell #1966	27.66	96.76	43.13	29.23
						cell #1967	27.66	96.76	43.13	29.25
						cell #1968	27.68	96.77	43.14	29.32
						cell #1969	27.68	96.77	43.14	29.34
						cell #1970	27.69	96.77	43.16	29.34
						cell #1971	27.7	96.78	43.18	29.36
						cell #1972	27.71	96.78	43.18	29.36
						cell #1973	27.71	96.78	43.18	29.38
						cell #1974	27.73	96.79	43.19	29.39
						cell #1975	27.75	96.79	43.2	29.39
						cell #1976	27.75	96.83	43.22	29.4
						cell #1977	27.75	96.83	43.23	29.42
						cell #1978	27.76	96.84	43.27	29.44
						cell #1979	27.77	96.85	43.31	29.48
						cell #1980	27.77	96.86	43.32	29.48
						cell #1981	27.78	96.87	43.34	29.51
						cell #1982	27.84	96.87	43.34	29.52
						cell #1983	27.86	96.88	43.35	29.52
						cell #1984	27.87	96.88	43.38	29.52
						cell #1985	27.89	96.88	43.4	29.52
						cell #1986	27.91	96.89	43.4	29.54
						cell #1987	27.91	96.9	43.41	29.55
						cell #1988	27.92	96.91	43.41	29.56
						cell #1989	27.92	96.93	43.42	29.56
						cell #1990	27.92	96.94	43.45	29.57
						cell #1991	27.95	96.95	43.52	29.59
						cell #1992	27.97	96.95	43.52	29.61
						cell #1993	27.97	96.96	43.53	29.64
						cell #1994	27.98	96.97	43.53	29.65
						cell #1995	28	96.98	43.54	29.67
						cell #1996	28.01	97	43.54	29.69
						cell #1997	28.02	97.01	43.59	29.69
						cell #1998	28.05	97.02	43.63	29.69
[truncated: 16,269 more rows]

## Sheet: Figure6
Parameter measured		% of PH3+ cells in the GFP+ population at 48hpe		Parameter measured		Fraction of EDU+ cells in the GFP+ population		Parameter measured		% of cells in G0/G1		Parameter measured		Normalised levels of pRB1 in GFP+ cells (AU)			Parameter measured		Normalised CDKN1c levels (AU)
Mann-Whitney U test p-value	pCIG	Pax3	PAX3-FOXO1	Mann-Whitney U test p-value	pCIG	Pax3	PAX3-FOXO1	Unpaired t-test p-value	pCIG GFP+	Pax3 GFP+	PAX3-FOXO1 GFP+		Mann-Whitney U test p-value	pCIG progenitors	Pax3	PAX3-FOXO1		Mann-Whitney U test p-value	pCIG neurons	Pax3	PAX3-FOXO1
pCIG		0.051	<0.0001	pCIG		0.2286	0.0061	Pcig GFP-	0.0562				pCIG progenitors		<0.0001	<0.0001		pCIG neurons			0.8100
Pax3			0.0192	Pax3			0.03	Pax3 GFP-		0.0109			Pax3			<0.0001		Pax3			<0.0001
PAX3-FOXO1				PAX3-FOXO1				PAX3-FOXO1 GFP-			0.0061		PAX3-FOXO1					PAX3-FOXO1
Mean value per embryo	pCIG	Pax3	PAX3-FOXO1	Mean value per embryo	pCIG	Pax3	PAX3-FOXO1	Construct electroporated	pCIG GFP+	Pax3 GFP+	PAX3-FOXO1 GFP+	value in cell	pCIG progenitors	pCIG neurons	Pax3	PAX3-FOXO1	value in cell	pCIG progenitors	pCIG neurons	Pax3	PAX3-FOXO1
embryo #1	4.778692	4.778692	3.333333	embryo #1	83.6065574	61.6666667	53.8461538	embryo #1	65.7	86.9	86.9	cell #1	0.695663244427874	0.923020961214945	148.935204044154	137.973825184783	cell #1	0.05368695	1.24819749	0.02607445	1.59656482
embryo #2	4.067888	4.067888	0	embryo #2	82.6666667	88.8888889	60.4938272	embryo #2	67.7	83.5	83.5	cell #2	39.9210672292597	0	119.926275651599	62.1872245202414	cell #2	0.03890751	1.15462356	0.19893199	0.54756095
embryo #3	6.60041	6.60041	4.761905	embryo #3	100	63.2352941	48.7804878	embryo #3	67.4	78.1	78.1	cell #3	67.6293797230078	19.6333767404588	99.66543570155	73.1640333627178	cell #3	0	1.04998692	0.61407733	1.49014666
embryo #4	5.609116	5.609116	0	embryo #4	96.6101695		58.7301587	Mean value	66.9333333333333	82.8333333333333	82.8333333333333	cell #4	198.350414215174	23.8417901040025	105.765724855924	44.8002136027667	cell #4	0.18333494	0.09439598	1.19498125	0.66529278
embryo #5	2.892857	2.892857	1.408451	embryo #5			35.8490566	Construct electroporated	Pcig GFP-	Pax3 GFP-	PAX3-FOXO1 GFP-	cell #5	99.5889675993707	0	82.5799515182274	6.06140231911576	cell #5	0	1.46980154	1.61061901	0.96383453
embryo #6	5	5	2.5	embryo #6			42.1052632	embryo #1	69.3	71	67.9	cell #6	105.818109069084	0	58.9000113524812	45.7156540313284	cell #6	0.00175206	1.58497618	0.75203509	0.59323338
embryo #7	2.656333	2.656333	4.6875	embryo #7			62.745098	embryo #2	68.2	71.6	69.3	cell #7	187.056116835051	5.42355313707597	96.3899109831917	91.6466060893741	cell #7	0.11807938	0.3843877	0.15736411	0.62104761
embryo #8	1.25	1.25	3.076923					embryo #3	68.9	67.7	64.3	cell #8	143.406658361145	1.31992176585638	50.7529366197653	17.6993625822201	cell #8	0	0.72724432	0.04464253	0.45764334
embryo #9	3.472222	3.472222	4.347826					Mean value	68.8	70.1	67.1666666666667	cell #9	1.93694471977957	10.5342413413346	138.043500036729	64.8233539024886	cell #9	0	1.09734233	0.04027236	1.73880381
embryo #10	2.229167	2.229167	1.650042					Parameter measured		% of cells in G2/M		cell #10	66.3017086944265	4.01616725310573	237.100576305368	33.4625359617919	cell #10	0.03670097	1.10569402	0.16858703	1.16500907
embryo #11	2.91262136	0	0.990099					Unpaired t-test p-value	pCIG GFP+	Pax3 GFP+	PAX3-FOXO1 GFP+	cell #11	34.2966526321533	0	145.045309755788	0.886112725159792	cell #11	0.16178857	1.08334996	0.46409648	0.96693274
embryo #12	6.18556701	0	1.262626					Pcig GFP-	0.7375			cell #12	78.2371074958852	0	146.183896839336	19.8502005357067	cell #12	0	1.36203939	0.70162429	0.49746748
embryo #13	4.25531915	0	0.574713					Pax3 GFP-		0.2305		cell #13	92.9334581652462	0	93.0876745443982	17.538371054832	cell #13	0	0.96990152	0.63336837	0.89835447
embryo #14	3.3333333333	0.91776176	0					PAX3-FOXO1 GFP-			0.0735	cell #14	109.98540568077	0.293494211641937	47.9281721837499	6.6612576352376	cell #14	0	1.10836008	0.66868614	1.0016048
embryo #15	2.91262136	3.0303030303	1.5384615385					Construct electroporated	pCIG GFP+	Pax3 GFP+	PAX3-FOXO1 GFP+	cell #15	136.477306828412	0	78.7134299852418	62.5419849491929	cell #15	0.21713881	1.04851352	0.68228763	1.05625855
embryo #16	6.18556701	0	0					embryo #1	12.4	4.92	2.76	cell #16	58.3447761601208	0.178394449950445	64.8567250095161	51.6701860801292	cell #16	0.26430093	1.07018369	0.24514957	1.80654661
embryo #17	4.25531915	2.7777777778	0					embryo #2	12.1	5.79	0.0038	cell #17	122.19120281539	0	123.672594442627	90.3158260228738	cell #17	0	0.68164214	1.10050363	0.43097788
embryo #18		2.8571428571	0.76335878					embryo #3	15.9	12.6	8.67	cell #18	109.687451690052	24.7086247086247	86.1793558468617	11.0563909241649	cell #18	0	0.50938733	0.45573199	2.52129233
embryo #19		0.537767	3.03030303					Mean value	13.4666666666667	7.77	3.81126666666667	cell #19	108.528012949339	0	89.3213219630443	59.8988818185683	cell #19	0	0.82715503	0.31936481	3.67838531
embryo #20		0.96693427	1.69491525					Construct electroporated	Pcig GFP-	Pax3 GFP-	PAX3-FOXO1 GFP-	cell #20	139.605518019042	1.55210227379234	111.558829225293	43.5690395544281	cell #20	0	1.69709712	0.06256094	0.83764355
embryo #21		0.59290055	1.44927536					embryo #1	9.4	9.82	10.2	cell #21	85.9303245519111	1.70104231518486	87.8722111294383	13.6800073695101	cell #21	0	0.72572019	0.51789766	0.3140119
embryo #22		0.91776176	0					embryo #2	10	10.7	10.6	cell #22	121.609210035738	8.46401760798648	22.9193239263558	55.147673644081	cell #22	0.02742859	0.37131171	0	0.55556755
embryo #23			0					embryo #3	17.8	19.9	19.7	cell #23	176.753025907772	1.92346628872241	102.183015352561	13.2672439449554	cell #23	0.00514689	0.64911472	0.16137402	0.68892966
embryo #24			0.93457944					Mean value	12.4	13.4733333333333	13.5	cell #24	113.688652050161	1.88044471180625	79.0840551062793	61.1427573345053	cell #24	0	0.82720171	0.31497957	0.63974128
embryo #25			0					Parameter measured		% of cells in S		cell #25	213.336708291146	5.12640590228352	95.114426332414	14.3382746516568	cell #25	0	1.29714202	0.20281976	0.84728628
embryo #26			0					Unpaired t-test p-value	pCIG GFP+	Pax3 GFP+	PAX3-FOXO1 GFP+	cell #26	86.6351670604117	0	65.0470460176164	67.7659268775038	cell #26	0	1.00230736	1.20771331	0.70125286
embryo #27			0.61349693					Pcig GFP-	0.0784			cell #27	10.0517493531331	0.453553654171469	42.5931265716681	43.9227982398314	cell #27	0	1.2139819	0.37073522	1.01591225
embryo #28			1.20481928					Pax3 GFP-		0.0083		cell #28	73.6134548318146	1.59376966645689	37.2034164290436	65.6924888580878	cell #28	0.06943415	1.54792275	0	1.3135141
embryo #29			0					PAX3-FOXO1 GFP-			0.001	cell #29	201.622792215097	0	20.3883884151268	50.8361364186993	cell #29	0.00551518	1.09101783	0.56659156	1.57971615
embryo #30			0.79365079					Construct electroporated	pCIG GFP+	Pax3 GFP+	PAX3-FOXO1 GFP+	cell #30	117.417594780065	0	47.5775808530388	58.9355036820428	cell #30	0	0.99846736	0	0.9677334
embryo #31			0					embryo #1	12.6	5.54	4.67	cell #31	68.9799190010125	7.21103506881743	158.147408629221	53.1870658034854	cell #31	0.08393061	1.03810662	0.05668831	0.71973766
embryo #32			2.380952381					embryo #2	14.6	8.11	5.91	cell #32	128.224490943863	1.07389162561577	62.8566849419354	15.5792385749621	cell #32	0	0.80427192	0.13080958	1.75213654
embryo #33			2.9556650246					embryo #3	13.9	6.09	2.38	cell #33	86.9726628417145	2.36945672901367	74.8168577667666	34.9463131532774	cell #33	0	0.72948667	0.16197086	0.95349558
embryo #34			2.380952381					Mean value	13.7	6.58	4.32	cell #34	197.495500056249	0	96.3565213326477	73.8636534049158	cell #34	0.05842365	0.78997142	0.17804658	0.62773138
embryo #35			2.0408163265					Construct electroporated	Pcig GFP-	Pax3 GFP-	PAX3-FOXO1 GFP-	cell #35	153.438238272022	0	62.6697028988895	79.3804267954351	cell #35	0	1.9118938	0.51593766	0.35996282
embryo #36			1.1764705882					embryo #1	12.3	12.1	13.6	cell #36	113.515299808752	0	135.025075627558	65.8349954261206	cell #36	0.00214583	0.59452442	0.46166876	0.67747674
embryo #37			1.6129032258					embryo #2	12.5	12.1	13.1	cell #37	100.662335470807	12.0975337496076	118.21672554375	50.1150968012837	cell #37	0	1.28068166	0.11133853	1.00115225
embryo #38			0					embryo #3	11	10.2	13.6	cell #38	217.210878614017	0	101.3382571938	48.5592279891427	cell #38	0.0221289	0.70439411	0	0.59003074
embryo #39			3.0204081633					Mean value	11.9333333333333	11.4666666666667	13.4333333333333	cell #39	170.770052874339	0	26.7858454593414	42.6712955325945	cell #39	0	1.148202	0.18950178	0.75990991
embryo #40			0									cell #40	74.7454719316008	11.5938024277114	106.116316186635	56.6684912196512	cell #40	0.16753952	1.60951445	0.46435202	0.98611377
embryo #41			3.4090909091									cell #41	7.32365845426931	0	126.170140303312	98.2308084519293	cell #41	0	1.8570552	0.06246711	0.56987499
embryo #42			0.7692307692									cell #42	13.0259309258634	0	83.0908131715493	87.0985881549615	cell #42	0.11454085	2.09055825	0.50004584	0.6059395
embryo #43			2.6315789474									cell #43	83.2461469231635	20.5790918786448	71.1106065563918	69.6985520053019	cell #43	0.04078238	1.75047261	0.07072741	1.18363312
embryo #44			0									cell #44	132.990389778469	0	73.7684227396876	108.396762597152	cell #44	0	1.43011315	1.8006432	1.59767878
embryo #45			0.76335878									cell #45	113.92310721116	0	80.5498607651572	52.7832693343185	cell #45	0.12876369	1.58480319	0.98319846	2.08489781
embryo #46			3.03030303									cell #46	68.0447744403195	0.00332319758071327	94.1227537112597	58.1265647660859	cell #46	0	0.8980565	0.04826433	0.51024323
embryo #47			1.69491525									cell #47	14.4462256721791	0.737966937619874	66.0622520257055	54.7523690116377	cell #47	0.07862222	0.88857569	0.29857502	0.97681915
embryo #48			1.44927536									cell #48	96.7178535268309	7.22440405516486	55.9049596986918	49.5662871269617	cell #48	0	1.55688069	0.19806254	0.55567198
embryo #49			0									cell #49	111.532512093599	6.74633873075999	19.5102406058218	72.751354984259	cell #49	0	0.42728866	0.39271861	0.78365122
embryo #50			0									cell #50	109.479412757341	8.07553733383029	75.9387500250422	85.1672948657986	cell #50	0.07903758	0.24886603	0.12232151	0.57269471
embryo #51			0.93457944									cell #51	144.64928563393	0	30.2310142497904	59.9482767430069	cell #51	0.0863106	0.20659999	1.30433965	1.02552017
embryo #52			0									cell #52	247.128473394083	0	138.223804149666	46.9270647051656	cell #52	0	0.44517986	0.01664366	2.58506665
embryo #53			0									cell #53	208.168804139948	20.7123949287141	34.8127174500992	49.4719589987069	cell #53	0	0.56124326	0.79056547	1.65208885
embryo #54			0.61349693									cell #54	62.1175047811902	11.8509594699251	143.659639258216	73.3310799391583	cell #54	0.00177242	0.24932478	0	0.74831774
embryo #55			1.20481928									cell #55	52.9207447406907	7.93667810177244	147.72315972941	57.6372376007641	cell #55	0	0.19546769	0.10628547	1.0447012
embryo #56			0									cell #56	108.263021712229	0	78.7768703212752	51.4076507972692	cell #56	0	1.16605896	0.4844763	0.67406523
embryo #57			0.79365079									cell #57	55.495931489309	5.88727631865281	150.801685509559	43.8456791821751	cell #57	0.36563706	1.45276234	0.25921041	0.95836916
embryo #58			0									cell #58	117.726965912926	0	45.8479969548639	31.9316943984385	cell #58	0	1.18069421	0.02540372	2.22894699
embryo #59			0.93457944									cell #59	161.292046349421	0	70.5518378838336	52.7740545618731	cell #59	0	1.12914393		1.73856013
embryo #60			0									cell #60	48.9832939588255	0	102.182979483355	40.0548291347606	cell #60	0	0.80644756	0.36806019	1.88908422
embryo #61			0									cell #61	86.2863912719778	0	125.467743799309	32.7861218308234	cell #61	0.17333941	0.44133746	0.20947061	2.23681435
embryo #62			0.61349693									cell #62	64.0616219791009	4.4651748877101	69.4750554149027	106.489599067014	cell #62	0	1.33408773	0.26666227	1.03088111
embryo #63			1.20481928									cell #63	103.746898716074	3.53471830680488	109.4578268954	42.6100125936934	cell #63	0	0.80006035	0.25553053	0.46122891
embryo #64			0									cell #64	67.5011816830006	2.71450006820353	121.365465222553	122.096060320147	cell #64	0	0.67695996	0.03693456	1.12803946
embryo #65			0.79365079									cell #65	102.004296660249	121.563664487098	93.7210450567806	49.0386115010137	cell #65	0	1.01244751	0.06214735	1.27341147
												cell #66	49.8905548534206	0	98.9664151997765	74.2374618452421	cell #66	0	1.42097261	0.70174323	1.04247327
												cell #67	73.7585228252468	0	100.292044415964	34.9464162377738	cell #67	0.23603431	1.84718233		1.16023992
												cell #68	36.1728888447096	3.20810468552131	43.2514110086616	68.2886616313526	cell #68	0	1.12991432	1.39373713	0.54832679
												cell #69	82.9492779054694	57.5368590919094	37.5550209578637	48.1407214312769	cell #69	0	1.5612405	0	0.24369306
												cell #70	121.260150809123	6.06122058111107	32.0713092624303	19.0199522045261	cell #70	0.09930887	1.35595511	0.22376971	1.04355242
												cell #71	81.5829886335281	10.5124336406818	24.3958647666946	34.3048805915091	cell #71	0	0.89199952	0.27922672	0.80777545
												cell #72	121.909315719325	0.64954037713798	39.351409271885	4.62517442140211	cell #72	0	1.04501026	0	0.55396623
												cell #73	87.5066184391236	0	190.962380897354	72.2823154411581	cell #73	0	0.74729094	0.34985613	0.68544853
												cell #74	83.4087649434719	0	34.5032618629913	18.830915906419	cell #74	0.05844644	0.87862918	0.29522989	0.89442079
												cell #75	73.1793460069258	0.712503019080591	88.0955132312929	39.8284037835501	cell #75	0.00570834	0.8840835	1.57328704	1.35020521
												cell #76	93.8582913573835	0.441323578447719	112.094630794928	37.6218093716834	cell #76	0.11951161	0.2557741	0.17992277	1.3640253
												cell #77	65.3112644312402	0.660361976194358	244.460085512286	55.1780819959763	cell #77	0.13626488	0.89594292	0.60169448	1.46017413
												cell #78	89.6072755157311	1.48909559915579	25.0538391234466	44.6203764253528	cell #78	0.02881035	0.64882765	0.28087246	0.9350804
												cell #79	70.1860871787902	0	78.4044710109149	54.2007482767123	cell #79	0.01494997	1.5717456	0.14950757	4.37905511
												cell #80	61.0146041818392	17.3468955287137	89.3403788173252	29.5976672634299	cell #80	0	1.41595768	0.0074794	3.47844297
												cell #81	94.8374387733371	0	35.6917574741548	26.9211665112224	cell #81	0	1.5341026	0.31769586	3.07254793
												cell #82	101.159123406586	0	52.6194703280772	129.709158349503	cell #82	0	1.07318489	0.81436411	1.17234058
												cell #83	132.228802644789	0	78.2416404912229	24.4873062637837	cell #83	0	1.52032476		2.07359708
												cell #84	126.071910271882	1.01018215411805	105.453746577889	111.698762059134	cell #84	0.12259783	0.56222414	0.32545439	2.21966774
												cell #85	140.265594418359	0	123.062054185795	41.182347364236	cell #85	0	0.93801452	0.63140024	2.04752542
												cell #86	108.87773935442	6.39198218262806	24.1924131483018	40.1323234073787	cell #86	0	0.59054186	0.20888284	1.74319089
												cell #87	79.6448600026367	0	63.3150672315344	8.91195090373421	cell #87	0	0.3238187	0.41722186	0.56798374
												cell #88	133.525590970398	0	114.133971879413	23.196014666354	cell #88	0	0.74215879	0.02339267	1.74611527
												cell #89	84.1462239754992	0	29.0597306645382	15.8849255298543	cell #89	0.15842029	0.28319621	0.93576503	2.88955069
												cell #90	78.6472330111856	1.14369070092427	57.8070956386484	34.3096177437058	cell #90	0	0.6470454	0.81453722	2.1020479
												cell #91	88.4447667048647	0	34.3221076113874	51.5466615015003	cell #91	0.01307025	0.52307095		3.06977224
												cell #92	104.031579267612	4.40682673129844	30.6599332801212	51.4532127674758	cell #92	0.00578179	0.4664023	2.04432191	2.31453685
												cell #93	98.5059680150899	2.20008350343292	15.4087615889974	22.985330247826	cell #93	0	0.58709048	0.72833696	2.2794442
												cell #94	82.4564694906144	0	41.5824993348478	26.9135752126383	cell #94	0	1.93062012	0.05956655	4.02371728
												cell #95	109.387327728706	0	61.8440576328769	9.78697086778194	cell #95	0	0.61346719	0.40849083	2.02194943
												cell #96	80.9124927744932	0	46.0121569349788	12.775631288675	cell #96	0	0.4323353	0.0949141	6.0168111
												cell #97	116.719315681124	0	61.2940279568572	86.24521252377	cell #97	0	0.83025516	0.54157671	3.94183443
												cell #98	90.4197385634171	3.01036105017729	79.6279241112544	46.8707314460187	cell #98	0	0.87688806	0.91680991	2.58665356
												cell #99	119.694449796672	0	67.6534878603389	54.6328039210435	cell #99	0.1279101	0.76415623		2.73956432
												cell #100	101.0323601294	10.5783653678446	47.797256656642	131.493558668345	cell #100	0	0.94756472	0.97896259	2.41495733
												cell #101	132.398665436218	5.02599653379549	13.2267292598841	149.37461499317	cell #101	0.06005892	1.00805915	0.47296575	3.49549363
												cell #102	44.1219868369013	0	37.348086057558	72.0418083938185	cell #102	0.02886536	0.98012219	0.11697987	3.45385829
												cell #103	107.379397418086	0	42.6076557697681	4.3626295631679	cell #103	0.21589762	2.16061918	0.3404907	1.58616616
												cell #104	76.8915616221643	5.10864959748199	26.3036602402906	19.7562069796716	cell #104	0.08345396	0.92509494	0	3.51080949
												cell #105	127.356022269773	0	95.6810679967725	43.6651311031952	cell #105	0	0.78115467	0.39413244	0.77011342
												cell #106	121.067296088592	0	38.7603608890193	136.621361608057	cell #106	0.11378788	1.74228557	0.95163728	2.17030012
												cell #107	50.3371903173138	0	40.2963956412406	109.417857289065	cell #107	0.03443932	1.31901565		1.23499186
												cell #108	66.1940086604671	0.535208694857977	88.4266118976014	68.0983133417939	cell #108	0.03460239	1.0816389	0.91055234	1.5391777
												cell #109	124.273139368617	0	150.606616298687	102.478814426659	cell #109	0	1.25644261	0.49452053	1.95667116
												cell #110	116.095640357371	0	87.2236484999633	96.0463831006673	cell #110	0.14825008	1.00512609	0.5788787	1.75127013
												cell #111	89.3916883854415	4.26522970134259	69.6266412381721	87.93803987391	cell #111	0	0.7732718	0.29565685	2.17624803
												cell #112	147.821953371396	10.7530610611679	72.3699845962004	60.6654521635895	cell #112	0.18144864	0.31869309	0	2.28464862
												cell #113	97.7669381090976	11.9517952540688	37.6600894887406	65.8057682073116	cell #113	0	0.79727669	1.08268214	2.49376709
												cell #114	71.708211218043	0	140.865546834886	73.8706144839727	cell #114	0.12727634	0.67925916	0.2607526	2.04083403
												cell #115	103.003529089637	0	130.097557397491	121.080157203095	cell #115	0	0.7422574	1.21517197	2.06080908
												cell #116	63.6625460150696	0	135.27616812147	94.982004995257	cell #116	0	0.70191076	0.9201738	0.70384383
												cell #117	94.0439006581549	19.3701058428707	77.6806278882124	94.1399879914874	cell #117	0	0.93204517	0.09776576	3.52364706
												cell #118	84.9853968704682	0	64.3673439448397	118.743227447623	cell #118	0	0.8413396	0.27825204	2.62957762
												cell #119	74.2586883550183	0	74.1744296926575	32.5768207285401	cell #119	0	1.66824727	0	3.00528703
												cell #120	47.1402204666917	0	7.84273454118683	50.534864359655	cell #120	0.04669512	1.43494064	0.103717	1.36961281
												cell #121	102.501546511982	0	28.652534291792	105.792400370714	cell #121	0	1.31478213	0.37029851	0.78369448
												cell #122	133.525590970398	1.77994102391019	56.4975608656955	60.0383280187242	cell #122	0.04854392	0.96725164	0.1372911	1.35603176
												cell #123	137.884980072813	0.5635296196666	131.249985917238	49.4411806286423	cell #123	0	0.7044501	1.14574227	0.98478327
												cell #124	105.636402356783	0	40.6516375435157	25.0640109329103	cell #124	0	0.61256109	0.05459558	1.0171498
												cell #125	101.16926446876	2.69292522813649	75.790944220998	42.5079719137305	cell #125	0.00733628	1.26277044	0.66648913	0.95266458
												cell #126	93.8588262734639	0.299258359717226	88.7437050055768	38.3551153767613	cell #126	0	0.87145057	0.03470213	1.00069392
												cell #127	108.674918110923	45.1916518892375	44.5981906467931	63.2565463941817	cell #127	0	1.03917581	0.47936828	1.38259907
												cell #128	87.1188228255027	0	34.4371965164881	42.5570600524654	cell #128	0	1.22426643	0.53207847	1.64668611
												cell #129	105.427242949427	0	61.9177341399939	58.1749422723488	cell #129	0.37423366	1.11762166	0.28382862	2.01897547
												cell #130	97.3879159103124	41.7901040025213	16.9892182377395	38.9932611803145	cell #130	0	1.05746195	0.15216007	2.51879786
												cell #131	97.6490482613149	9.3710426340228	34.3526999470488	47.2577402177157	cell #131	0	1.050006	0.37215314	2.01659631
												cell #132	157.899633907655	13.4966625100858	25.0670902761348	18.2584313787091	cell #132	0	1.10859465	0.22428136	0.90899703
												cell #133	115.394639434534	0	36.3952636856277	77.7552190509103	cell #133	0.00757392	1.07111362	0.85944977	0.66488505
												cell #134	134.665192832297	4.05588153115395	13.7208909318282	57.3090275050659	cell #134	0.00639622	2.2297019	0.00058527	0.88545324
												cell #135	107.172773276273	14.5888117231924	29.9262063293564	32.0796877208966	cell #135	0	0.84979224	0.41854126	0.62800803
												cell #136	166.666582157815	0	40.1547977152128	32.8395721085123	cell #136	0	1.44971271	0.37334507	1.37625464
												cell #137	40.6538342678027	13.2724560372497	70.3978098489201	24.2000596911767	cell #137	0.03399939	1.10822992	0	1.29585877
												cell #138	31.8448964725619	0.241526447145964	90.2612633927063	54.3637391809742	cell #138	0.10515199	1.37833392	0.58363562	2.01496064
												cell #139	85.552514237782	0	55.3776996653936	54.7144963942796	cell #139	0.01442707	1.12723198	0.24561777	1.36054225
												cell #140	67.8173700940356	0.511576716125875	75.0687802075236	60.4489223428388	cell #140	0.00674325	1.83889516	0.25686435	0.674253
												cell #141	125.525914970641	0	49.3683036468719	90.8867050615385	cell #141	0.02190508	0.98404522	0.35263017	1.78502449
												cell #142	60.80746986888	0	79.392751320963	112.241409636	cell #142	0.01942476	1.37970423	0	1.02840125
												cell #143	99.2618979294512	0	40.7665528779532	98.3326643545558	cell #143	0.0690161	0.9155869	0.31708328	1.46775326
												cell #144	77.3285395788265	20.3136257681712		128.741132272889	cell #144	0	1.12704048	0.04662684	2.35731221
												cell #145	82.9353560549203	8.4684405504768		46.1049650251882	cell #145	0.36541401	1.12334611	0.16917413	1.73699515
												cell #146	86.6465608582402	0		77.2147331676671	cell #146	0.1010326	0.99717573	0.31998423	3.03933879
												cell #147	98.8847737192108	2.12680497258651		45.6584780657644	cell #147	0.09543254	0.60182182	0	1.97233397
												cell #148	26.777515341486	2.18920724757301		42.1046222675224	cell #148	0.20931405	1.51324994	1.3452808	1.17863826
												cell #149	37.5082777802305	0		21.0656155431581	cell #149	0.05806348	0.75304252	0.10675332	0.9804977
												cell #150	63.7143503598075	2.50206091393177		58.0405987435226	cell #150	0	0.26155944	1.1400981	0.26039549
												cell #151	63.3059798684385	11.0347039836404		40.0773910729668	cell #151	0	0.54008889	0.24555011	0.39253373
												cell #152	57.845404176416	1.98702517442572		34.6584557852163	cell #152	0.00340922	0.52789331	0.30558567	1.13183094
												cell #153	53.7106529513046	0		82.8099912606955	cell #153	0.08001646	1.08512439	0.13086495	1.24940592
												cell #154	58.0109597810251	0		62.449444139585	cell #154	0.03652945	1.28014728	0.47828163	0.43911837
												cell #155	66.0583417950642	8.00449392814765		48.0417860699551	cell #155	0	1.13109816	0	0.68566953
												cell #156	96.2294711050285	0		48.5945978903725	cell #156	0.00581261	0.52644613	0.84105409	1.65192208
												cell #157	80.5472164584345	0		55.9091925289108	cell #157	0	0.86952917	0.35890101	1.31959462
												cell #158	104.809390313893	3.68332160450387		30.2583175822612	cell #158	0	1.27861742	0.08516431	3.57685605
												cell #159	54.3549401792415	0		61.5084446070362	cell #159	0	0.95790228	1.44330974	1.12283468
												cell #160	7.97591717804953	0		60.0166656504685	cell #160	0.01374414	0.59437244	0.0848833	3.14280843
												cell #161	26.2960244580813	6.06625001724543		18.6695933174806	cell #161	0.13618568	1.06746534	1.08799308	1.33518221
												cell #162	75.1556222683325	2.14376113851797		26.8590883462723	cell #162	0	1.06690612	0.03497896	0.70597794
												cell #163	57.3239040218975	0		22.4027410330919	cell #163	0	1.12215278	1.05089498	0.64099995
												cell #164	104.694881020705	4.71981513575968		79.2553237628486	cell #164	0.02056298	0.83440297	0.09397427	0.72949293
												cell #165	112.301088155302	8.41722432353797			cell #165	0.02322975	0.30102823	0.01104444	0.88879812
												cell #166	87.02917847245	4.71923418533505			cell #166	0.06902464	0.39956485	0	2.13335598
												cell #167	124.270021618466	4.54875612856365			cell #167	0	1.1438831	0.40502807	0.75006855
												cell #168	30.0476019516025	0			cell #168	0	0.79763329	0.01920986	1.83817153
												cell #169	60.2075579398144	0			cell #169	0.06602765	0.9814024	1.41784518	0.75723885
												cell #170	60.2475921367671	2.25399624333959			cell #170	0	0.92741885	0.18766098	0.18762371
												cell #171	56.5993145112341	0			cell #171	0.02248125	0.88142602	0.2893684	0.54930037
												cell #172	12.6856747311897	0.20769984879451			cell #172	0	1.09330784	0.25608178	0.91391641
												cell #173	73.2212548008751	0			cell #173	0.0468118	1.13990307	0	0.73808838
												cell #174	98.9257920959581	15.3639601790118			cell #174		0.76000814	0.79851122	0.29473273
												cell #175	78.3378834565784	0.282764691759805			cell #175		0.93578932	0.33351087	0.18579773
												cell #176	57.6634492947524	0			cell #176		1.28160731	0.18357001	1.02628068
												cell #177	66.3973613589931	15.3365823941517			cell #177		0.36081416	0.19350873	0.36122494
												cell #178	99.641241938275	0.844582656018096			cell #178		0.78456209	0.18155112	0.44236949
												cell #179	94.4109678202542	3.1788417777365			cell #179		0.82705598	0.18393406	0.40050567
												cell #180	77.3693141754634	2.93606402202909			cell #180		0.93621635	0.09263153	0.23220422
												cell #181	48.7242005429154	9.30174385363065			cell #181		1.52374589	0.15478357	0.72241171
												cell #182	45.864984025064	11.3667255674867			cell #182		1.04061789	0.25938468	0.34336602
												cell #183	78.6775284178227	3.2909824402819			cell #183		1.08090169	0.21550697	0.24614398
												cell #184	50.338482678107	9.71010413734871			cell #184		0.6797019	0	0.85079075
												cell #185	69.0305783779176	2.98255586741038			cell #185		0.66464479	0.05641847	0.37778764
												cell #186	81.26683696267	0			cell #186		0.70465626	0.08625181	0.97515942
												cell #187	89.5487500290571	10.3571911784603			cell #187		0.96643462	0.96311846	0.3573804
												cell #188	74.2350239817754	7.96902627888543			cell #188		0.90700297	0.03549873	0.30822333
												cell #189	53.556715542825	0			cell #189		0.75851887	0.07433853	0.32717597
												cell #190	116.131456805684	0			cell #190		0.99585922	0.38656902	0.82807325
												cell #191	73.1166493185146	0			cell #191		0.91292924	0.02987153	0.63414027
												cell #192	21.9258256730265	13.6665664963772			cell #192		0.69097902	0	2.03766233
												cell #193	76.2883908577391	0			cell #193		1.12456981	0.27022861	0.59028822
												cell #194	85.1010798901772	0			cell #194		1.30616474	0.05810744	1.50181176
												cell #195	98.8883407504216	38.7808992884912			cell #195		0.58490225	0.11389614	0.56962429
												cell #196	120.768966523663	0			cell #196		1.09074367	0.68023414	0.42805706
												cell #197	104.441471295481	0			cell #197		1.49755628	1.14463262	0.52380425
												cell #198	29.5026203027618	0			cell #198		0.63068603	0.78617578	0.92771365
												cell #199	62.0362167425594	0			cell #199		0.99908722	0.07653107	1.043098
												cell #200	61.0598989071956	31.8249627051218			cell #200		1.30913001	0.01951164	0.65399134
												cell #201	99.3829567966444	0			cell #201		0.84581637	0.11271657	0.9085471
												cell #202	43.337663914208	0			cell #202		0.74219205	0.10324859	0.7979116
												cell #203	121.201594135894	0			cell #203		1.18935912	0.15342414	0.76595309
												cell #204	139.340959632615	0.0156335495974344			cell #204		1.0217868	0.13559048	1.37590292
												cell #205	90.9641526051931	0.0528576148001302			cell #205		0.98523323	0.10251294	0.65193778
												cell #206	85.7480841699619	0.459843187115919			cell #206		0.71436042	0.05060704	0.44328762
												cell #207	134.525233166912	5.45030726848909			cell #207		1.23861646	0.03914819	0.4391805
												cell #208	90.0972899057798	0			cell #208		1.08173431	0.1701963	0.59080161
												cell #209	82.1403779271564	7.50557669597165			cell #209		1.20618293	0.01654598	0.49308643
												cell #210	50.2464514823716	0			cell #210		0.78772938	0	0.72804781
												cell #211	53.0789865663884	0			cell #211		1.81406117	0	2.1322544
												cell #212	38.4575939498167	0.917189714517108			cell #212		0.51679242	0	2.2929454
												cell #213	39.4953762004263	0			cell #213		0.85351345	0.56009673	0.79936621
												cell #214	64.4091269024554	0			cell #214		1.43786989	0	1.01734295
												cell #215	88.4473033359031	0			cell #215		1.38624687	0.24714693	0.9881653
												cell #216	116.376727166174	0			cell #216		1.23592877	0.28942199	1.11219171
												cell #217	85.9356958722429	4.24166142227817			cell #217			0.48488098	1.31900222
												cell #218	85.2205854138396	0			cell #218			0.03235021	0.95137236
												cell #219	82.0950294590625	2.44827426238634			cell #219			0	0.59080161
												cell #220	79.8101643358717	0			cell #220			0.03462065	1.75091802
												cell #221	64.1876170775354	0.692470091484871			cell #221			0.55942212	1.17606298
												cell #222	122.718536011916	7.10634154258125			cell #222			0	1.16727195
												cell #223	114.138954682927	18.078795254031			cell #223			0.19317981	2.90056716
												cell #224	48.240653855143	0			cell #224			0	0.93509527
												cell #225	134.003327879889	0			cell #225			0.09186057	0.6682793
												cell #226	80.6438784800589	0			cell #226			0.07383291	1.60948204
												cell #227	80.2462072983127	0			cell #227				0.25034033
												cell #228	123.622017030094	0			cell #228				1.66813202
												cell #229	84.9764013548727	7.67591039178921			cell #229				1.06696358
												cell #230	161.036247379382	3.58937110344411			cell #230				1.323283
												cell #231	137.786436622027	1.48469799006735			cell #231				1.46064233
												cell #232	81.9868908043772	0			cell #232				1.26317998
												cell #233	108.601209059926	0.254916241806262			cell #233				1.87106561
												cell #234	74.4171849764014	0			cell #234				2.68821164
												cell #235	97.4594392836337	0			cell #235				1.15174645
												cell #236	160.662994603532	0.288610832039455			cell #236				1.66813202
												cell #237	78.8700557088489	14.2643163759247			cell #237				1.27753998
												cell #238	109.729688246724	1.81929735641689			cell #238				0.60338054
												cell #239	56.7103523575971	0			cell #239				1.90051298
												cell #240	46.0517181836892	11.349375571124			cell #240				0.9545711
												cell #241	39.9296749910175	0			cell #241				0.27170602
												cell #242	133.9230959748	7.01249245344356			cell #242				0.68016705
												cell #243	91.5571617440323	0			cell #243				0.97878484
												cell #244	73.4247511938856	0			cell #244				1.66813202
												cell #245	111.24303881319	0			cell #245				0.43010439
												cell #246	47.1827894043612	0			cell #246				0.72185205
												cell #247	98.0293005307063	0			cell #247				3.17228553
												cell #248	123.961887742919	0.275340178349382			cell #248				1.69597662
												cell #249	84.8848852703983	0			cell #249				0.27476869
												cell #250	98.2873362243601	0			cell #250				1.66612751
												cell #251	116.860129248924	0			cell #251				0.70521388
												cell #252	79.6413688986112	2.75404432493386			cell #252				1.66813202
												cell #253	85.3797746231524	0			cell #253				1.97826179
												cell #254	63.1559690973372	0			cell #254				0.26783743
												cell #255	92.6394355565483	0			cell #255				3.17228553
												cell #256	89.111663983609	22.4183212522324			cell #256				1.45494975
												cell #257	95.01182342656	0			cell #257				0.35326278
												cell #258	107.873169679651	0			cell #258				1.26769486
												cell #259	75.4492516964884	0			cell #259				0.48138105
												cell #260	82.6703998397868	0			cell #260				1.66813202
												cell #261	100.76563426714	0			cell #261				0.62180914
												cell #262	106.036109591996	2.61999774314995			cell #262				0.74532355
												cell #263	51.0513991696643	0			cell #263				0.17849036
												cell #264	104.36465450176	0			cell #264				1.17061461
												cell #265	63.9512582128525	0.852244865935706			cell #265				0.57361696
												cell #266	82.9014765803723	0			cell #266				1.37635295
												cell #267	25.6676192163418	0			cell #267				0.86692785
												cell #268	62.4511850385513	0			cell #268				1.66813202
												cell #269	62.3337210287537	0			cell #269				1.24369349
												cell #270	40.2678179423387	20.207671116762			cell #270				1.06859554
												cell #271	59.2315157863927	0			cell #271				1.9664394
												cell #272	106.247929937532	0			cell #272				1.20528735
												cell #273	77.5270167222535	0			cell #273				1.25077296
												cell #274	152.255308988115	0			cell #274				1.1696332
												cell #275	116.483126420194	0			cell #275				1.01118733
												cell #276	71.5417089754817	5.0598222043981			cell #276				1.66813202
												cell #277	97.3517833711082	4.15004310431244			cell #277				1.82806221
												cell #278	0	1.76669794769269			cell #278				0.80414772
												cell #279	122.507222805736	6.13400671749737			cell #279				1.36909813
												cell #280	89.9849579433406	4.80176211453744			cell #280				0.63718372
												cell #281	96.8426228458873	0			cell #281				0.51748444
												cell #282	54.3975467191151	0			cell #282				2.04830241
												cell #283	89.4336098317443	0			cell #283				0.22628674
												cell #284	86.1487970718906	2.23223082336383			cell #284				1.66813202
												cell #285	68.3514545988834	0			cell #285				1.50200114
												cell #286	74.5995816155227	0			cell #286				1.38074349
												cell #287	100.968277844534	8.91657354138212			cell #287				2.92749377
												cell #288	87.0434648519216	4.04215202624171			cell #288				1.00439838
												cell #289	46.1767863533341	4.18076533993791			cell #289				1.20820491
												cell #290	69.6418128442289	0			cell #290				1.21567273
												cell #291	142.681617559346	11.1638056444574			cell #291				0.98884261
												cell #292	94.7885238127104	0			cell #292				1.66813202
												cell #293	154.934929284877	0			cell #293				0.59934891
												cell #294	77.282130211258	10.552796484568			cell #294				0
												cell #295	106.006057555506	0			cell #295				0.53320986
												cell #296	56.9418946008618	0			cell #296				1.62369733
												cell #297	80.1479765960728	0.717873778427252			cell #297				1.24243815
												cell #298	116.690022698115	0.62309954638353			cell #298				1.65409389
												cell #299	134.617586104806	12.5947575121016			cell #299				0.85172631
												cell #300	77.3709661502023	4.5648004383962			cell #300				1.66813202
												cell #301	109.55097207145	0			cell #301				0.41979006
												cell #302	104.358038093358	4.62417691638712			cell #302				0
												cell #303	127.59696042633	0			cell #303				1.45981254
												cell #304	200.900029606237	21.5350908191392			cell #304				1.22818773
												cell #305	113.269515444587	0			cell #305				1.55180861
												cell #306	150.883252738577	0			cell #306				0.71432315
												cell #307	23.8251258265075	0.105417381360779			cell #307				0.24679581
												cell #308	75.8156518306523	11.0201168954737			cell #308				1.66813202
												cell #309	93.9524326458107	0			cell #309				1.31220452
												cell #310	144.08171321425	3.5283883018192			cell #310				1.82796444
												cell #311	75.8511793151091	0.687462251749743			cell #311				1.4920971
												cell #312	179.865785058719	4.74974965147558			cell #312				0.83128537
												cell #313	61.0164808052897	12.1656970188969			cell #313				0.53513813
												cell #314	88.7555511694464	0			cell #314				1.26367224
												cell #315	173.121484259351	0			cell #315				0.86323147
												cell #316	191.700384881082				cell #316				1.66813202
												cell #317	178.219678278891				cell #317				1.48463059
												cell #318	23.8428895687358				cell #318				0.76831022
												cell #319	36.8104213954406				cell #319				1.76607099
												cell #320	19.2776078160466				cell #320				2.03473393
												cell #321	71.3628737787427				cell #321				1.78991676
												cell #322	30.2259942761275				cell #322				1.25779611
												cell #323	60.3039573670187				cell #323				0.66207219
												cell #324	117.424257376887				cell #324				1.66813202
												cell #325	12.9872693180697				cell #325				2.23123597
												cell #326	122.297443994868				cell #326				0.83385586
												cell #327	62.9014112306326				cell #327				1.41038484
												cell #328	116.001184249482				cell #328				1.55826186
												cell #329	62.0704628441725				cell #329				1.14933944
												cell #330	157.554524819895				cell #330				1.6643025
												cell #331	119.017072930031				cell #331				1.50653229
												cell #332	58.9144379749334				cell #332				1.66813202
												cell #333	137.655186025856				cell #333				0.24321126
												cell #334	126.272574755749				cell #334				1.44229504
												cell #335	132.288562123754				cell #335				0.91526944
												cell #336	54.8702259942761				cell #336				1.40209333
												cell #337	50.48850291128				cell #337				1.77650015
												cell #338	145.652817526892				cell #338				1.06257008
												cell #339	116.533100096241				cell #339				1.02852033
												cell #340	93.5972786315681				cell #340				1.28304413
												cell #341	96.1334293721362				cell #341				0
												cell #342	71.1608185895612				cell #342				1.54975804
												cell #343	77.6040941583793				cell #343				0.57010813
												cell #344	53.0097874838842				cell #344				1.46527637
												cell #345	74.1327756626375				cell #345				0.68691536
												cell #346	92.6575712270975				cell #346				1.0102723
												cell #347	65.5346798941959				cell #347				0.92735104
												cell #348	79.140008837184				cell #348				1.29885168
												cell #349	29.6805297468086				cell #349				0.13670706
												cell #350	40.4879215064372				cell #350				0.18655886
												cell #351	69.7020779488049				cell #351				2.07724826
												cell #352	30.7927438245637				cell #352				1.80405839
												cell #353	53.9706799184074				cell #353				0.3288498
												cell #354	88.9365720200229				cell #354				1.1665478
												cell #355	85.2322181937038				cell #355				0.89433447
												cell #356	111.925356059827				cell #356				1.60899826
												cell #357	110.667873204569				cell #357				0.25008009
												cell #358	93.9649902246218				cell #358				0.82498056
												cell #359	62.8926040033654				cell #359				1.53743292
												cell #360	106.717283340701				cell #360				0.21477548
												cell #361	108.792220286539				cell #361				0.88539235
												cell #362	62.848488000208				cell #362				1.13954154
												cell #363	71.1079331235862				cell #363				0
												cell #364	37.2562989157284				cell #364				1.40631089
												cell #365	90.4051067370446				cell #365				0.37577028
												cell #366	51.2504225278868				cell #366				0.92413353
												cell #367	126.942718219402				cell #367				1.21968012
												cell #368	62.5468680932942				cell #368				2.39411447
												cell #369	106.787487974206				cell #369				1.1125874
												cell #370	96.3998023869575				cell #370				1.7193606
												cell #371	85.9939155984295				cell #371				1.35620065
												cell #372	115.516264073429				cell #372				1.78819725
												cell #373	44.7850958163239				cell #373				0.2527841
												cell #374	80.839075378975				cell #374				1.92813863
												cell #375	14.3136847031904				cell #375				1.32133569
												cell #376	78.9318495020671				cell #376				2.35306571
												cell #377	44.4405730778231				cell #377				1.78355857
												cell #378	76.2770742869029				cell #378				0
												cell #379	147.053745547206				cell #379				1.49947759
												cell #380	135.970514053928				cell #380				1.71811495
												cell #381	96.9666397982267				cell #381				0.30766425
												cell #382	106.325957513196				cell #382				0.52907099
												cell #383	77.0896279154424				cell #383				1.66843887
												cell #384	128.02568969552				cell #384				1.19908961
												cell #385	87.180893939				cell #385				0.89970464
												cell #386	86.0966223770769				cell #386				0.01047983
												cell #387	119.326815569828				cell #387				2.40220564
												cell #388	156.089341896565				cell #388				1.09660704
												cell #389	43.7814295743519				cell #389				0.18656202
												cell #390	101.956369120362				cell #390				0.05644134
												cell #391	185.68189500507				cell #391				0.86558225
												cell #392	135.203463428586				cell #392				0.86958389
												cell #393	68.3270495852726				cell #393				1.66112315
												cell #394	83.3430406406823				cell #394				0.01210333
												cell #395	126.582594451234				cell #395				1.16026042
												cell #396	122.038794560441				cell #396				1.4455312
												cell #397	48.1939207987727				cell #397				0
												cell #398	47.3735666553993				cell #398				0.16191761
												cell #399	83.9150783951741				cell #399				2.01339487
												cell #400	101.831560883018				cell #400				1.57149229
												cell #401	66.9112561429054				cell #401				1.80057662
												cell #402	67.3662861748875				cell #402				0
												cell #403	61.0608700174212				cell #403				0.75842654
												cell #404	76.0690605579968				cell #404				2.19658603
												cell #405	81.6555292649315				cell #405				0.64841201
												cell #406	84.5963233573416				cell #406				1.72929009
												cell #407	76.5669934215658				cell #407				2.44037109
												cell #408	75.2357055565667				cell #408				1.52505603
												cell #409	86.9156764346447				cell #409				2.11647012
												cell #410	104.911464156634				cell #410				1.89016579
												cell #411	90.9576432044515				cell #411				0.09208768
												cell #412	164.730495713618				cell #412				0.84737617
												cell #413	153.278208659899				cell #413				0.51858521
												cell #414	144.961855964856				cell #414				0.11961445
												cell #415	131.415164126				cell #415				1.35157003
												cell #416	173.119460492219				cell #416				0.14190484
												cell #417	138.113628834258				cell #417				0.60825301
												cell #418	126.817911585712				cell #418				1.13650176
												cell #419	166.720520628639				cell #419				1.15226677
												cell #420	132.202551407086				cell #420				0.3245595
												cell #421	146.606973482975				cell #421				0.41063229
												cell #422	43.595387317392				cell #422				0
												cell #423	179.579666801302				cell #423				0.40157944
												cell #424	183.861510603633				cell #424				1.04325825
												cell #425	199.675060926076				cell #425				0.07605376
												cell #426	167.147116619544				cell #426				1.97288411
												cell #427	143.34169885046				cell #427				0.60085796
												cell #428	124.212953088056				cell #428				1.45894075
												cell #429	117.335227298513				cell #429				1.27502134
												cell #430	81.6168895706357				cell #430				1.14727672
												cell #431	113.119188196906				cell #431				0.89982292
												cell #432	140.811621563974				cell #432				1.17388206
												cell #433	51.2173869634081				cell #433				2.05826919
												cell #434	171.07724564214				cell #434				1.49973084
												cell #435	104.233284471452				cell #435				1.47060245
												cell #436	152.794884478713				cell #436				1.47705492
												cell #437	125.844455840508				cell #437				0.44325371
												cell #438	137.067561005496				cell #438				1.67127257
												cell #439	113.012539199179				cell #439				1.25194186
												cell #440	184.049848195363				cell #440				1.073472
												cell #441	81.049607667836				cell #441				0.26164612
												cell #442	161.959890900344				cell #442				1.43264863
												cell #443	72.5403791258413				cell #443				0.56946706
												cell #444	76.9561014572338				cell #444				0.32106177
												cell #445	84.2194277421799				cell #445				3.02045673
												cell #446	98.0350311844766				cell #446				0.39977664
												cell #447	150.688512695203				cell #447				0.70044398
												cell #448	146.366968463398				cell #448				1.14147942
												cell #449	218.91289153991				cell #449				1.17402266
												cell #450	90.9204889213746				cell #450				1.36374711
												cell #451	88.354238581253				cell #451				0.71758403
												cell #452	96.210379175492				cell #452				0.92090421
												cell #453	191.919245810503				cell #453				2.11442549
												cell #454	35.9675190601442				cell #454				1.35673354
												cell #455	86.1721255061809				cell #455				0.65724963
												cell #456	98.9553600486574				cell #456				1.13923228
												cell #457	43.1834308793009				cell #457				0.26986536
												cell #458	123.18268394573				cell #458				1.11708638
												cell #459	63.3799811132511				cell #459				0.74165083
												cell #460	150.904589906793				cell #460				0.55406914
												cell #461	51.087588631671				cell #461				1.69033292
												cell #462	224.552240000427				cell #462				1.89025869
												cell #463	137.32373701536				cell #463				1.37012752
												cell #464	95.7088666350109				cell #464				1.08936264
												cell #465	126.783970805568				cell #465				1.44592385
												cell #466	123.326735420123				cell #466				1.88058452
												cell #467	113.333831289047				cell #467				0.86574591
												cell #468	93.4680659222229				cell #468				0.74946956
												cell #469	69.6622259687462				cell #469				2.01606153
												cell #470	99.9477146500349				cell #470				3.04477264
												cell #471	86.9243943169026				cell #471				1.52577603
												cell #472	10.0329184295188				cell #472				0.11707152
												cell #473	60.5229602044464				cell #473				1.41363324
												cell #474	72.6206164336056				cell #474				1.62216392
												cell #475	87.431242097176				cell #475				1.0481063
												cell #476	22.5093766839351				cell #476				0.66651025
												cell #477	140.356820837313				cell #477				1.35041934
												cell #478	109.444441480422				cell #478				1.38600637
												cell #479	67.632167227756				cell #479				1.12481964
												cell #480	39.2460239125447				cell #480				0.95561612
												cell #481	53.6191599131423				cell #481				1.65353786
												cell #482	70.6999301083587				cell #482				1.72965477
												cell #483	82.3174147562062				cell #483				1.37235699
												cell #484	117.660710760645				cell #484				0.82882085
												cell #485	72.8153526860265				cell #485				0.41692486
												cell #486	42.4925173261912				cell #486				0.43401114
												cell #487	34.5936948136134				cell #487				0.8924062
												cell #488	42.0470248035298				cell #488				0.55641895
												cell #489	90.7871079265658				cell #489				1.39943823
												cell #490	41.6975665971307				cell #490				0.7100515
												cell #491	107.078262632514				cell #491				1.02833677
												cell #492	77.6250713588322				cell #492				0.8107445
												cell #493	17.8036951870802				cell #493				1.82496731
												cell #494	43.2901356751479				cell #494				1.17585224
												cell #495	32.5129512945959				cell #495				2.40107187
												cell #496	62.2088959788298				cell #496				0.31423055
												cell #497	48.3212667993363				cell #497				0.00743091
												cell #498	47.1848607235652				cell #498				1.40346567
												cell #499	17.014079697812				cell #499				0.16149233
												cell #500	131.783090491002				cell #500				0.46674711
												cell #501	195.339134517401				cell #501				1.10238774
												cell #502	20.7033980142237				cell #502				0.54008364
												cell #503	145.507312636972				cell #503				0.98879793
												cell #504	103.994493780656				cell #504				0.47750768
												cell #505	120.080804265829				cell #505				0.71326928
												cell #506	96.2346007245549				cell #506				1.65070052
												cell #507	112.030194755177				cell #507				0.06080375
												cell #508	111.779234396975				cell #508				1.21542916
												cell #509	131.647343547337				cell #509				1.28419725
												cell #510	63.1202572219434				cell #510				1.03382051
												cell #511	142.870986497836				cell #511				2.88523185
												cell #512	132.126901459546				cell #512				0.20313376
												cell #513	111.754386836757				cell #513				2.04472002
												cell #514	82.1907596893061				cell #514				1.20659143
												cell #515	129.865773479702				cell #515				0.83125422
												cell #516	162.751519428307				cell #516				1.30013576
												cell #517	99.0398902731741				cell #517				2.09317623
												cell #518	214.4940788264				cell #518				2.67030981
												cell #519	173.77389714104				cell #519				0.73960632
												cell #520	101.122115819448				cell #520				0.57569708
												cell #521	133.739508117698				cell #521				2.37382788
												cell #522	133.821505066418				cell #522				2.62787054
												cell #523	80.5682140070667				cell #523				0.53706061
												cell #524	25.4662644674919				cell #524				0.62245613
												cell #525	102.029051767407				cell #525				0
												cell #526	102.94095722741				cell #526				2.23918283
												cell #527	80.3296774289733				cell #527				0
												cell #528	144.247541333916				cell #528				1.04049389
												cell #529	56.1082757284062				cell #529				0.15610298
												cell #530	30.1053039602042				cell #530				0.96012081
												cell #531	72.1200435329255				cell #531				0.06920415
												cell #532	30.120212496335				cell #532				0.5254854
												cell #533	30.8830325950295				cell #533				0.53552256
												cell #534	107.100438807913				cell #534				1.8206158
												cell #535	45.6027272682095				cell #535				0.87952603
												cell #536	63.5575742817813				cell #536				0.20041001
												cell #537	50.7610807694792				cell #537				1.28518806
												cell #538	59.7732908605704				cell #538				2.18669287
												cell #539	48.1197851182992				cell #539				0.29348598
												cell #540	30.4655935833661				cell #540				1.50758289
												cell #541	46.750684550284				cell #541				1.0182551
												cell #542	52.7787026591859				cell #542				0.57569627
												cell #543	26.8428193035726				cell #543				0
												cell #544	26.5868894333265				cell #544				0.51575501
												cell #545	38.5360811421926				cell #545				0.08904716
												cell #546	22.6747161167698				cell #546				1.45795916
												cell #547	41.9799941517618				cell #547				1.15127499
												cell #548	88.8976470102298				cell #548				0.88451833
												cell #549	41.8764315999805				cell #549				0.59311881
												cell #550	71.7420439592573				cell #550				1.89528844
												cell #551	65.7262780837273				cell #551				0
												cell #552	111.220697889761				cell #552				0.40458055
												cell #553	69.4362542034212				cell #553				0.09597471
												cell #554	76.2256932599055				cell #554				1.65542842
												cell #555	63.4874993908085				cell #555				1.51635895
												cell #556	45.9031872898289				cell #556				1.33886607
												cell #557	82.402894877918				cell #557				0.3548414
												cell #558	50.8437302012769				cell #558				0.48929304
												cell #559	148.475802914372				cell #559				0.29514192
												cell #560	94.2303474828208				cell #560				0.66853782
												cell #561	136.048296700619				cell #561				0.38660374
												cell #562	97.6692333934402				cell #562				1.13576986
												cell #563	60.2344168819143				cell #563				0.18284396
												cell #564	26.8964130805595				cell #564				0.4923688
												cell #565	45.8282976061743				cell #565				0.07805701
												cell #566	64.1936829011443				cell #566				0.60598413
												cell #567	25.0051240732495				cell #567				0.72214951
												cell #568	45.2982210631215				cell #568				0.86983809
												cell #569	40.4179830234152				cell #569				0.0926418
												cell #570	43.3634416809787				cell #570				1.90115194
												cell #571	74.2934079681106				cell #571				0
												cell #572	113.238131586201				cell #572				0.31592073
												cell #573	149.813413056845				cell #573				1.35046971
												cell #574	203.462459979221				cell #574				0.66882715
												cell #575	70.8991511707624				cell #575				0.09391806
												cell #576	60.4319063672794				cell #576				0.14371421
												cell #577	45.2876195322605				cell #577				0.00462998
												cell #578	109.585904204567				cell #578				1.31420775
												cell #579	79.947557760674				cell #579				1.26737378
												cell #580	73.7845344867799				cell #580				0.7882692
												cell #581	65.6902656743634				cell #581				1.35502945
												cell #582	81.6826749782669				cell #582				0.52435689
												cell #583	67.3547060195492				cell #583				1.38497807
												cell #584	57.1100933641485				cell #584				0.90702098
												cell #585	59.8700252316435				cell #585				1.07588125
												cell #586	64.2325551809681				cell #586				1.12408603
												cell #587	60.076755083434				cell #587				0.93472797
												cell #588	46.8319091943543				cell #588				1.04401341
												cell #589	48.9716515064775				cell #589				1.18911155
												cell #590	70.17294630678				cell #590				0.23025045
												cell #591	95.4575974103994				cell #591				0.48278699
												cell #592	80.9688385669557				cell #592				1.02319283
												cell #593	47.7083024122017				cell #593				1.72728159
												cell #594	33.009279873347				cell #594				0.93779112
												cell #595	66.9394793941579				cell #595				1.4411687
												cell #596	100.099301005732				cell #596				0.29639802
												cell #597	93.3637950653408				cell #597				0.38024742
												cell #598	34.975863848073				cell #598				1.49983599
												cell #599	15.6192820322296				cell #599				0
												cell #600	69.6572702363814				cell #600				0.87899259
												cell #601	82.3192309478475				cell #601				0.63271528
												cell #602	97.2730228022106				cell #602				2.29717216
												cell #603	46.0678957878605				cell #603				1.40926012
												cell #604	25.8686666976269				cell #604				1.37806905
												cell #605	70.1309617795941				cell #605				0.39607656
												cell #606	135.303023266614				cell #606				0.66216345
												cell #607	96.6158918868713				cell #607				0.09718587
												cell #608	127.347791761482				cell #608				0.06473762
												cell #609	85.0290252171086				cell #609				0.5432486
												cell #610	89.2690289323364				cell #610				1.87830517
												cell #611	57.6477964055171				cell #611				0.91719159
												cell #612	58.4117401198161				cell #612				1.12806459
												cell #613	105.992198021641				cell #613				0.32668301
												cell #614	70.7648725212465				cell #614				0.40083087
												cell #615	129.349370733293				cell #615				0.06770147
												cell #616	74.4940324153625				cell #616				0.84136133
												cell #617	107.777829378164				cell #617				1.73187219
												cell #618	160.250777875819				cell #618				1.36950348
												cell #619	134.011981609622				cell #619				1.39408235
												cell #620	93.7621325407514				cell #620				0.63128712
												cell #621	105.906283379				cell #621				2.4413137
												cell #622	69.9801049138797				cell #622				0.31731224
												cell #623	108.636119563272				cell #623				1.35187947
												cell #624	97.8693670746651				cell #624				0.90652171
												cell #625	99.2238162767964				cell #625				0.55693554
												cell #626	72.8473379135631				cell #626				0.30811438
												cell #627	87.9528025223389				cell #627				0.70679248
												cell #628	112.429265740524				cell #628				0.94839518
												cell #629	84.9582134350346				cell #629				0.70810022
												cell #630	115.265520232408				cell #630				0.43250656
												cell #631	97.2773333700486				cell #631				1.70514606
												cell #632	120.055141743883				cell #632				0.35171571
												cell #633	70.1057399732896				cell #633				1.35118761
												cell #634	72.8077542647079				cell #634				2.55083242
												cell #635	97.903787638887				cell #635				0.48804488
												cell #636	137.100205146563				cell #636				0.36565924
												cell #637	65.5364100728339				cell #637				0.88513031
												cell #638	64.1785188142804				cell #638				0.73703471
												cell #639	75.2671035783619				cell #639				1.58189596
												cell #640	139.29795817213				cell #640				0.89733094
												cell #641	53.2155691096089				cell #641				0.69329312
												cell #642	79.826107309551				cell #642				1.21018577
												cell #643	112.955900373119				cell #643				1.1282842
												cell #644	88.9733722515179				cell #644				0.56633074
												cell #645	133.412041690187				cell #645				0.95005004
																	cell #646				1.04475348
																	cell #647				0.25925973
																	cell #648				0.34335746
																	cell #649				1.14096787
																	cell #650				0
																	cell #651				0.27777846
																	cell #652				0.81891779
																	cell #653				0.90092983
																	cell #654				0.95833255
																	cell #655				0.41995783
																	cell #656				0.84394219
																	cell #657				0.16779158
																	cell #658				1.01930048
																	cell #659				0.19373881
																	cell #660				0.27440587
																	cell #661				1.61192093
																	cell #662				1.73755574
																	cell #663				1.06419786
																	cell #664				1.17887153
																	cell #665				1.55887826
																	cell #666				1.15232027
																	cell #667				0.31265933
																	cell #668				0.91307137
																	cell #669				0
																	cell #670				1.36411931
																	cell #671				0.94965571
																	cell #672				1.67933916
																	cell #673				1.54150578
																	cell #674				1.8457398
																	cell #675				2.40989735
																	cell #676				1.72489164
																	cell #677				2.74343722
																	cell #678				0.57870834
																	cell #679				0.44883014
																	cell #680				1.1351067
																	cell #681				1.78416556
																	cell #682				0.61044035
																	cell #683				0.12693627
																	cell #684				0.60815447
																	cell #685				0
																	cell #686				0.28245838
																	cell #687				1.81388402
																	cell #688				0.71416714
																	cell #689				0.99266236
																	cell #690				1.08955216
																	cell #691				0.74244557
																	cell #692				0
																	cell #693				0.83926316
																	cell #694				0.06312773
																	cell #695				2.7519105
																	cell #696				0.05949489
																	cell #697				0.0733189
																	cell #698				0.6060654
																	cell #699				0.138099
																	cell #700				0.06853464
																	cell #701				0.57458145
																	cell #702				0.9348958
																	cell #703				1.13061793
																	cell #704				0.87865367
																	cell #705				0.39116477
																	cell #706				0.65107082
																	cell #707				0.50031451
																	cell #708				0.77387994
																	cell #709				0.04497229
																	cell #710				0.09755686
																	cell #711				0.32810883
																	cell #712				0.32277959
																	cell #713				1.09087368
																	cell #714				0.45088971
																	cell #715				2.04498111
																	cell #716				0.85701895
																	cell #717				2.16100291
																	cell #718				0.24540053
																	cell #719				0.31480602
																	cell #720				0.49561898
																	cell #721				1.62517307
																	cell #722				1.22873496
																	cell #723				0.94586497
																	cell #724				1.28199914
																	cell #725				0.8722847
																	cell #726				1.89015417
																	cell #727				0.46616605
																	cell #728				0.1897374
																	cell #729				0.29177148
																	cell #730				0.62773266
																	cell #731				1.68243021
																	cell #732				0.93977844
																	cell #733				1.49612031
																	cell #734				0.6229681
																	cell #735				2.28058131
																	cell #736				1.360956
																	cell #737				0.66216926
																	cell #738				1.29896328
																	cell #739				0.34818949
																	cell #740				0.56493883
																	cell #741				0.64169084
																	cell #742				0.4253341
																	cell #743				0
																	cell #744				1.79549143
																	cell #745				1.56117508
																	cell #746				0.16773817
																	cell #747				0.10901105
																	cell #748				1.67367086
																	cell #749				0.37030984
																	cell #750				0.9390344
																	cell #751				0.64821997
																	cell #752				0.7542242
																	cell #753				0.66489405
																	cell #754				3.11467332
																	cell #755				0.33212543
																	cell #756				2.20226814
																	cell #757				1.03782036
																	cell #758				1.06640069
																	cell #759				0.81647016
																	cell #760				1.29709834
																	cell #761				0
																	cell #762				0.84392887
																	cell #763				0.46359798
																	cell #764				1.60413249
																	cell #765				0.69258849
																	cell #766				1.94443496
																	cell #767				1.09044512
																	cell #768				0.55572267
																	cell #769				1.2597808
																	cell #770				1.70256676
																	cell #771				1.55335175
																	cell #772				0.34602398
																	cell #773				0.07448425
																	cell #774				0.939753
																	cell #775				1.22703528
																	cell #776				0.67222068
																	cell #777				1.44478681
																	cell #778				2.39526804
																	cell #779				0.7665753
																	cell #780				2.41836195
																	cell #781				0.77288297
																	cell #782				0.77326318
																	cell #783				1.0571445
																	cell #784				1.43084945
																	cell #785				1.2498889
																	cell #786				0.11401905
																	cell #787				0.09174564
																	cell #788				1.16792128
																	cell #789				0.54719233
																	cell #790				1.08973853
																	cell #791				0.46304438
																	cell #792				0.70145938
																	cell #793				0.29222348
																	cell #794				0.2110469
																	cell #795				0.09162414
																	cell #796				0.62501323
																	cell #797				0.33553288
																	cell #798				0.11885908
																	cell #799				0.16797917
																	cell #800				0.17526894
																	cell #801				0.68222338
																	cell #802				0.10739355
																	cell #803				0.74068414
																	cell #804				0.18658128
																	cell #805				0.09791421
																	cell #806				0.07896345
																	cell #807				0.22286636
																	cell #808				0.08929326

## Sheet: Figure7
Parameter measured		% of PH3+ cells in the GFP+ population			% of PH3+ cells in the GFP+ population		Parameter measured		Fraction of EDU+ cells in the GFP+ population		Parameter measured		Distance to the neural cavity (µm)
Mann-Whitney U test p-value	pCIG +CCND1	Pax3+CCND1	PAX3-FOXO1+CCND1	pCIG +MYCN	Pax3+MYCN	PAX3-FOXO1+MYCN	Mann-Whitney U test p-value	pCIG	PAX3-FOXO1	PAX3-FOXO1+CCND1	Mann-Whitney U test p-value	pCIG+MYCN progenitors	pCIG +MYCN neurons	PAX3-FOXO1+MYCN
PAX3-FOXO1 (see Figure6 table)			<0.0001			<0.0001	pCIG		0.0061	0.3762	pCIG+MYCN progenitors		<0.0001
Mean value per embryo	pCIG +CCND1	Pax3+CCND1	PAX3-FOXO1+CCND1	pCIG +MYCN	Pax3+MYCN	PAX3-FOXO1+MYCN	PAX3-FOXO1			0.0012	pCIG +MYCN neurons			<0.0001
embryo #1	1.1494252874	5.5283557732	4.1459957477	1.9138755981	0.7692307692	3.2967032967	PAX3-FOXO1+CCND1				PAX3-FOXO1+MYCN
embryo #2	8.1367924528	8.199255121	3.3333333333	1.6891891892	7.7669902913	2.7106227106	Mean value per embryo	pCIG	PAX3-FOXO1	PAX3-FOXO1+CCND1	value in cell	pCIG+MYCN progenitors	pCIG +MYCN neurons	PAX3-FOXO1+MYCN
embryo #3	3.5087719298	4.5680686072	1.4423076923		4.8780487805	3.125	embryo #1	83.6065574	53.8461538	100	cell #1	104.82	22.17	9.6
embryo #4	1.9230769231	5.5555555556	1.8518518519		7.6923076923	1.7216981132	embryo #2	82.6666667	60.4938272	100	cell #2	104	17.02	20.48
embryo #5	1.4705882353	2.8169014085	3.2258064516		7.0422535211	9.7345132743	embryo #3	100	48.7804878	94.59459459	cell #3	110.94	16.99	14.01
embryo #6	2.5	7.9646017699	3.1914893617		4.6875	6.0344827586	embryo #4	96.6101695	58.7301587	100	cell #4	115.07	4.99	12.67
embryo #7	2.9259259259	6.0240963855	2.2393822394		7.5471698113	3.0769230769	embryo #5		35.8490566	98.7654321	cell #5	121.23	21.04	16.51
embryo #8	5.2083333333	7.5187969925	4.2880226493		4.3715846995	7.0175438596	embryo #6		42.1052632	82.75862069	cell #6	144.31	18.02	6.83
embryo #9	4.8245614035	6.6037735849	4.2438282112		10.04784689	2.0547945205	embryo #7		62.745098		cell #7	126.99	72.13	26.88
embryo #10	7.1428571429	4.6153846154	5.4129323523		7.5630252101	3.8461538462					cell #8	152.59	0.99	9.98
embryo #11	9.0909090909	4.2553191489	2.8571428571		4.0650406504	6.0344827586					cell #9	85.77	9.22	27.65
embryo #12	5	6.4935064935	5.8823529412								cell #10	111.61	15.72	19.58
embryo #13	5.4749197258	4.8484848485	4.905472213								cell #11	126.07	19.15	18.82
embryo #14	5.4794520548	7.3170731707	6.4777327935								cell #12	130.7	77.9	29.03
embryo #15	7.4561403509	4.0816326531	5.0908521303								cell #13	102.34	70.58	83.15
embryo #16	3.0303030303		3.1265206813								cell #14	130.07	57.8	13.7
embryo #17	4.8387096774		9.756097561								cell #15	138.2	62.03	21.33
embryo #18	11.3550125891		2.6315789474								cell #16	109.4	64.89	31.17
embryo #19	10.9974424552		5.2631578947								cell #17	138.01	10.88	20.74
embryo #20	10.6666666667		3.9473684211								cell #18	87	68.45	10.03
embryo #21	4.6666666667		2.2679121726								cell #19	93.45	71.16	35.59
embryo #22	7.2625698324		2.4								cell #20	104.29	56.7	50.15
embryo #23	5.5900621118		2.3606858543								cell #21	162.82	66.29	47.47
embryo #24	6.5040650407		3.0728031954								cell #22	96.94	63.83	46.67
embryo #25	2.8409090909		5.5813599224								cell #23	97.76	65.67	79.27
embryo #26	6.8702290076		9.6306818182								cell #24	103.46	0.38	80.13
embryo #27	1.4084507042		6.9347872731								cell #25	99.09	7.68	21.91
											cell #26	91.78	8.85	27.04
											cell #27	107.63	15.14	18.84
											cell #28	125.84	11.91	33.57
											cell #29	116.8	7.68	23.13
											cell #30	115.75	7.92	15.42
											cell #31	91.84	60.59	21.09
											cell #32	103.12	3.46	9.97
											cell #33	141.54	69.13	27.89
											cell #34	131.03	57.84	21.5
											cell #35	139.54	65.81	12.19
											cell #36	141.13	72.32	31.67
											cell #37	139.71	59.35	18.29
											cell #38	144.22	61.77	238.16
											cell #39	109.41	70.77	272.21
											cell #40	135.83	53.66	280.3
											cell #41	135.57	57.22	168.45
											cell #42	133.32	66.52	162.39
											cell #43	152.79	73.79	178.96
											cell #44	146.15	52.21	163.4
											cell #45	162.4	54.71	170.91
											cell #46	116.84	59.71	161.9
											cell #47	135.96	70.08	174.75
											cell #48	150.31	11.46	166.86
											cell #49	111.26	11.77	183.82
											cell #50	110.69	1.15	172.57
											cell #51	88.79	5.94	166.78
											cell #52	108.97	70.6	195.6
											cell #53	89.9	57.17	182.49
											cell #54	109.65	75.11	178.26
											cell #55	120.07	56.28	162.36
											cell #56	154	72.64	84.42
											cell #57	119.69	58.62	47.76
											cell #58	121.33	58.07	39.4
											cell #59	136.34	42.47	52.56
											cell #60	108.07	64.17	40.19
											cell #61	96.59	74.44	45.98
											cell #62	109.34	4.99	42.52
											cell #63	110.63	62.18	21.06
											cell #64	111.17	49.45	33.72
											cell #65	123.31	73.53	14.04
											cell #66	100.38	48.03	27.62
											cell #67	106.36	59.95	38.01
											cell #68	115.86	37.17	22.18
											cell #69	121.43	84.51	22.99
											cell #70	117.43	60.26	26.04
											cell #71	86.86	67.56	18.91
											cell #72	81.19	64.38	182.87
											cell #73	89.67	11.77	13.35
											cell #74	88.48	17.98	31.55
											cell #75	81.3	55.42	18.37
											cell #76	84.96	40.92	289.48
											cell #77	130.14	45.29	282.64
											cell #78	113.44	8.46	143.16
											cell #79	125.57	2.69	145.15
											cell #80	101.57	4.61	22.09
											cell #81	100.7	47.79	28.69
											cell #82	120.43	18.13	22.68
											cell #83	100.12	53.95	7.88
											cell #84	118.2	40.88	237.85
											cell #85	96.99	50.99	218.4
											cell #86	88.51	59.43	238.32
											cell #87	96.66	78.72	219.9
											cell #88	103.1	47.89	230.07
											cell #89	97.27	46.83	173.2
											cell #90	119.24	6.76	203.48
											cell #91	204.89	43.52	198.54
											cell #92	115.86	50.4	175.83
											cell #93	126.62	1.92	208.78
											cell #94	147.86	0.77	108.74
											cell #95	123.03	4.69	119.42
											cell #96	140.44	45.53	167.48
											cell #97	129.65	21.58	185.42
											cell #98	134.72	25.09	151.31
											cell #99	136.27	19.6	162.35
											cell #100	121.37	7.3	150.48
											cell #101	134.17	4.99	145.98
											cell #102	74.22	21.19	165
											cell #103	88.6	7.46	166.95
											cell #104	80.07	31.93	156.22
											cell #105	73.67	40.22	175.8
											cell #106	79.55	34.79	176.57
											cell #107	84.51	34.7	165.35
											cell #108	81.24	44.03	153.75
											cell #109	130.2	62.87	141.33
											cell #110	129.21	35.84	141.5
											cell #111	113.13	50.62	129.59
											cell #112	117.52	65.45	154.92
											cell #113	125.68	91.99	146.87
											cell #114	85.15	38.39	165.37
											cell #115	129.21	22.99	95.94
											cell #116	130.46	15.04	126.44
											cell #117	110.09	60.09	112.9
											cell #118	113.69	65.33	151.62
											cell #119	174.01	33.78	13.44
											cell #120	171.1	26.87	24.64
											cell #121	154.34	22.26	14.96
											cell #122	130.95	80.74	17.67
											cell #123	131.4	74.02	151.33
											cell #124	143.63	41.18	66.83
											cell #125	172.81	63.72	10.75
											cell #126	186.36	60	208.96
											cell #127	184.46	52.11	161.06
											cell #128	83.22	68.57	99.24
											cell #129	91.21	37.66	54.15
											cell #130	126.61	56.42	15.49
											cell #131	110.39	48.31	15.27
											cell #132	105.14	98.39	12.45
											cell #133	104.79	86.86	8.31
											cell #134	138.68	44.58	14.69
											cell #135	110.47	29.94	20.35
											cell #136	123.11	40.81	7.19
											cell #137	131.82	13.82	24.17
											cell #138	183.34	38.11	104.71
											cell #139	179.13	10.75	66.39
											cell #140	189.7	32.53	64.94
											cell #141	203.13	95.55	32.39
											cell #142	111.97	82.94	26.33
											cell #143	100.93	77.16	26.11
											cell #144	122.91	89.44	196.99
											cell #145	103.1	34.6	147.32
											cell #146	109.51	67.16	151.18
											cell #147	119.38	96.57	158.51
											cell #148	115.16	45.06	148.18
											cell #149	108.61	76.49	160.18
											cell #150	103.84	37.62	161.86
											cell #151	107.48	49	161.77
											cell #152	107.45	66.53	91.77
											cell #153	89.28	69.62	74.88
											cell #154	97.69	64.98	47.97
											cell #155	140.32	60.98	34.06
											cell #156	120.58	51.72	57.67
											cell #157	137.45	61.98	56.19
											cell #158	116.75	46.15	20.19
											cell #159	166.89	31.53	19.01
											cell #160	165.14	26.59	26.78
											cell #161	85.63	3.07	12.54
											cell #162	115.17	22.62	17.62
											cell #163	109.4	9.21	27.6
											cell #164	108.3	14.08	20.78
											cell #165	116.55	22.01	30.95
											cell #166	123.13	75.36	222.3
											cell #167	127.2	55.08	209.76
											cell #168	135.9	65.14	210.27
											cell #169	167.29	80.26	212.19
											cell #170	135.11	57.09	191.65
											cell #171	166.18	36.47	186.47
											cell #172	98.16	35.49	175.83
											cell #173	108.79	13.44	165.47
											cell #174	107.08	10.36	188.35
											cell #175	119.29	75.56	166.95
											cell #176	117.45	28.36	168.59
											cell #177	118.61	11.84	177.47
											cell #178	133.51	14.33	185.93
											cell #179	118.1	19.24	143.02
											cell #180	135.13	22.22	132.78
											cell #181	116.48	3.53	137.66
											cell #182	74.72	3.18	154.4
											cell #183	101.06	29.2	158.85
											cell #184	110.8	9.77	151.47
											cell #185	88.19	32.28	157.4
											cell #186	87.34	84.14	139.26
											cell #187	109.16	87.47	153.65
											cell #188	115.16	78.85	86.75
											cell #189	108.31	88.25	50.63
											cell #190	88.34	64.75	54.09
											cell #191	194.37	100.4	13.7
											cell #192	208.52	88.89	13.02
											cell #193	189.28	23.65	210.59
											cell #194	203.03	32.54	181.05
											cell #195	205.28	32.25	172.43
											cell #196	203.66	41.85	199.48
											cell #197	104.09	20.73	176.38
											cell #198	109.22	9.6	134.32
											cell #199	93.21	51.68	129.34
											cell #200	100.77	33.01	136.56
											cell #201	105.35	46.83	132.25
											cell #202	85.24	101.39	145.49
											cell #203	121.16	82.79	129.41
											cell #204	153.23	97.95	151.01
											cell #205	117.9	24.71	135.28
											cell #206	153.48	58.82	133.94
											cell #207	136.12	49.29	145.14
											cell #208	120.6	23.18	157.62
											cell #209	146.94	83.14	148.56
											cell #210	117.27	94.36	160.84
											cell #211	102.02	90.33	111.42
											cell #212	112.23	109.59	113.3
											cell #213	121.48	102.1	123.69
											cell #214	102.75	96.74	118.7
											cell #215	90.35	58.99	49.44
											cell #216	100.64	54.38	55.99
											cell #217	93.83	42.13	18.96
											cell #218	82.82	64.87	12.55
											cell #219	118.55	58.03	23.1
											cell #220	96.6	63.11	24.19
											cell #221	108.33	44.27	151.3
											cell #222	114.54	62.99	20.44
											cell #223	83.29	57.14	32.19
											cell #224	110.66	75.15	13.97
											cell #225	102.68	79.58	20.36
											cell #226	113.71	38.12	12.54
											cell #227	117.4	52.26	22.44
											cell #228	115.19	85.46	20.21
											cell #229	103.59	55.9	22.98
											cell #230	128.52	73.81	22.33
											cell #231	126.1	8.83	23.84
											cell #232	107.49	28.09	14
											cell #233	109.87	32.11	172.21
											cell #234	116.21	30.81	192.07
											cell #235	129.97	70.95	173.74
											cell #236	101.57	68.1	193.32
											cell #237	139.46	18.83	195.91
											cell #238	146.56	39.15	193.17
											cell #239	145.8	38.63	156.35
											cell #240	138.94	39.55	30.62
											cell #241	141.7	35.02	20.36
											cell #242	135.15	59.87	12.71
											cell #243	146.14	89.99	20.57
											cell #244	134.28	2.3	18.03
											cell #245	152.13	22.01	15.8
											cell #246	176.94	56.74	14.25
											cell #247	184.53	60.75	16.4
											cell #248	193.25	50.14	159.46
											cell #249	84.51	17.66	87.05
											cell #250	95.17	15.04	43.36
											cell #251	76.9	11.14	53.58
											cell #252	99.63	92.83	37.66
											cell #253	98.79	93.98	71.64
											cell #254	134.23	97.3	50.18
											cell #255	105.52	89.07	39.21
											cell #256	140.63	69.34	60.81
											cell #257	140.23	83.81	29.15
											cell #258	114.91	44.8	11.59
											cell #259	90.86	62.71	23.65
											cell #260	108.51	64.73	15.06
											cell #261	114.87	62.92	20.35
											cell #262	99.27	51.46	15.23
											cell #263	130.12	48.12	30.89
											cell #264	104.63	71.32	37.13
											cell #265	98.15	58.68	17.61
											cell #266	118.46	47.25	23.06
											cell #267	131.63	32.15	184.68
											cell #268	127.98	65.51	166.94
											cell #269	120.55	61.03	161.27
											cell #270	103.92	64.1	168.1
											cell #271	187.09	39.39	178.27
											cell #272	176.61	49.89	155.97
											cell #273	189.67	49.47	152.56
											cell #274	147.2	29.78	154.86
											cell #275	174.56	50.28	154.65
											cell #276	177.37	31.17	55.2
											cell #277	145.07	17.78	41.42
											cell #278	167.21	25.37	72.33
											cell #279	184.52	18.55	24.43
											cell #280	157.28	14.23	28.91
											cell #281	178.19	25.07	7.74
											cell #282	190	17.69	8.6
											cell #283	107.36	19.76	7.64
											cell #284	132.17	14.1	28.23
											cell #285	94.16	6.91	29.16
											cell #286	96.2	29.56	24.35
											cell #287	96.06	36.1	7.9
											cell #288	104.76	27.25	30.56
											cell #289	89.78	84.64	11.84
											cell #290	97.1	74.79	20.07
											cell #291	98.97	92.35	20.06
											cell #292	102.2	107.86	26.56
											cell #293	97.52	60.87	19.16
											cell #294	114.32	53.42	24.12
											cell #295	107.08	86.73	18.1
											cell #296	119.24	82.72	33.33
											cell #297	123.17	81.22	11.3
											cell #298	134.45	94.99	273.39
											cell #299	109.53	96.32	268
											cell #300	146.52	77.68	220.66
											cell #301	130.91	74.38	172.07
											cell #302	148.27	95.34	161.97
											cell #303	127.34	106.32	149.92
											cell #304	85.97	91.8	168.34
											cell #305	81.27	101.37	185.28
											cell #306	80.77	36.27	171.36
											cell #307	85.19	37.68	153.96
											cell #308	81.39	69.57	175.29
											cell #309	103.76	64.72	157.08
											cell #310	133.35	30.13	179.6
											cell #311	143.04	28.71	173.15
											cell #312	121.47	20.2	162.31
											cell #313	115.16	14.2	130.37
											cell #314	135.45	33.36	126.86
											cell #315	118.69	25.48	111.41
											cell #316	154.16	25.05	134.74
											cell #317	154.62	6.14	143.03
											cell #318	145.88	18.43	132.91
											cell #319	85.66	13.84	147.01
											cell #320	73.65	30.11	125.19
											cell #321	70.37	35.29	140.79
											cell #322	79.01	21.11	145.22
											cell #323	111.61	36.85	154.51
											cell #324	114.92	27.03	149.23
											cell #325	87.18	9.21	78.97
											cell #326	81.21	4.22	102.03
											cell #327	221.24	14.97	83.38
											cell #328	78.2	18.04	34.71
											cell #329	86.53	28.41	36.38
											cell #330	70.41	8.45	66.22
											cell #331	112.32	34.56	45.59
											cell #332	100.28	38.01	70.23
											cell #333	92.86	34.55	43.47
											cell #334	101.99	20.41	73.31
											cell #335	113.25	92.83	38.32
											cell #336	103.27	33.74	16.88
											cell #337	108.11	91	27.75
											cell #338	94.95	64.92	19.45
											cell #339	85	36.11	24.37
											cell #340	96.71	59.17	14.88
											cell #341	106.59	47.11	10.79
											cell #342	111.79	65.7	26.54
											cell #343	155.37	47.61	7.9
											cell #344	136.1	51.08	28.78
											cell #345	92.19	66.07	23.26
											cell #346	75.88	60.27	13.25
											cell #347	100.25	78.39	24
											cell #348	93.67	72.54	30.45
											cell #349	138.96	46.2	11.54
											cell #350	154.64	20.18	31.18
											cell #351	160.42	58.28	7.78
											cell #352	152.02	61.58	17.97
											cell #353	176.29	57.38	17.56
											cell #354	169.48	39.31	141.21
											cell #355	148.54	9.54	129.91
											cell #356	170.07	36.84	137.76
											cell #357	275.6	7.39	38.69
											cell #358	285.44	5.37	18.63
											cell #359	282.55	67.64	7.9
											cell #360	108.45	82.99	27.6
											cell #361	98.78	81.54	28.69
											cell #362	103.92	39.99	287.45
											cell #363	105.71	51.68	262.49
											cell #364	105.59	33.07	285.51
											cell #365	105.27	21.06	255.53
											cell #366	134.1	46.44	279.65
											cell #367	137.27	31.64	261.86
											cell #368	118.19	22.6	263.81
											cell #369	108.93	32.66	287.07
											cell #370	126.49	23.73	291.17
											cell #371	137.04	1.54	276.93
											cell #372	161.65	0.99	281.79
											cell #373	164.82	79.4	223.05
											cell #374	163.37	30.45	245.29
											cell #375	107.6	0.77	232.67
											cell #376	110.44	5.59	166.88
											cell #377	112.23	65.99	169.49
											cell #378	109.34	41.93	175.09
											cell #379	108.43	63.11	178.47
											cell #380	104.72	32.31	125.1
											cell #381	134.04	11.33	26.15
											cell #382	119.96	12.04	27.6
											cell #383	94.69	10.25	16.28
											cell #384	128.34	2.5	8.51
											cell #385	140.31	2.3	9.68
											cell #386	115.36	70.86	26.41
											cell #387	129.33	59.58	27.24
											cell #388	116.69	63.51	8.89
											cell #389	172.21	74.4	276.23
											cell #390	179.77	62.7	211.9
											cell #391	174.27	77.28	169.67
											cell #392	163.91	80.9	162.61
											cell #393	161.11	95	164.86
											cell #394	177.48	88.08	197.43
											cell #395	148.65	91.4	172.58
											cell #396	169.91	81.04	194.7
											cell #397	180.49	67.91	197.84
											cell #398	207.66	70.31	171.78
											cell #399	190.84	66.42	178.23
											cell #400	202.61	96.01	162.9
											cell #401	105.12	92.35	175.56
											cell #402	109.73	58.99	154.65
											cell #403	111.41	90.13	172.91
											cell #404	103.43	89.71	169.48
											cell #405	100.26	94.36	163.75
											cell #406	105.84	83.24	184.95
											cell #407	114.54	96.1	188.74
											cell #408	126.9	97.98	169.54
											cell #409	118.36	70.88	157.08
											cell #410	152.96	93.52	162.51
											cell #411	122.54	96.99	165.54
											cell #412	159.86	15.81	179.27
											cell #413	186.83	24.69	145.18
											cell #414	197	16.72	119.19
											cell #415	204.02	46.36	140.66
											cell #416	93.69	82.01	124.59
											cell #417	108.29	84.14	125.78
											cell #418	87.5	88.89	41.91
											cell #419	84.84	51.74	31.63
											cell #420	100.4	17.96	22.3
											cell #421	90.86	7.88	27.24
											cell #422	100.99	16.25	22.58
											cell #423	113.63	23.98	19.34
											cell #424	91.98	16	16.14
											cell #425	106.14	32.32	13.98
											cell #426	113.11	39.41	15.51
											cell #427	97.38	96.15	15.05
											cell #428	104.48	84.48	22.64
											cell #429	104.64	82.02	15.8
											cell #430	72.44	80.75	26.16
											cell #431	84.65	94.82	18.1
											cell #432	77.08	90.64	27.55
											cell #433	117.36	104.51	178.87
											cell #434	93.75	42.31	167.45
											cell #435	97.92	20.47	173.78
											cell #436	129.7	58.27	178.59
											cell #437	101.93	61.5	30.86
											cell #438	101.7	78.59	20.47
											cell #439	75.55	87.12	11.24
											cell #440	106.46	113.63	14.54
											cell #441	86.51	117.47	13.81
											cell #442	126.11	22.27	23.78
											cell #443	73.06	31.36	18.29
											cell #444	80.74	82.99	25.22
											cell #445	115.91	78.05	17.62
											cell #446	101	78.33	30.77
											cell #447	83.32	103.14	32.03
											cell #448	95.39	65.14	23.09
											cell #449	128.21	63.34	149.39
											cell #450	164.93	95.52	149.49
											cell #451	161.65	102.06	157.08
											cell #452	135.71	105.8	148.63
											cell #453	136.41	110.76	72.08
											cell #454	144.27	112.43	35.18
											cell #455	186.71	102.38	55.78
											cell #456	188.86	101.21	35.59
											cell #457	180.98	95.07	42.54
											cell #458	185.99	102.07	56.4
											cell #459	187.16	107.99	51.29
											cell #460	75.07	105.22	44.2
											cell #461	87.77	94.76	53.09
											cell #462	89.17	107.97	37.87
											cell #463	94.3	86.91	73.25
											cell #464	128.88	71.65	57.32
											cell #465	104.98	107.91	38.9
											cell #466	127.94	118.36	13.78
											cell #467	129.39	115.38	20.08
											cell #468	112.95	36.52	26.55
											cell #469	131.17	51.33	10.78
											cell #470	97.65	77.63	16.12
											cell #471	98.79	92.6	25.11
											cell #472	115.05	78.26	25.6
											cell #473	101.97	109.22	20.07
											cell #474	131.22	67.68	12.55
											cell #475	128.05	109.14	12.46
											cell #476	120.39	117.36	28.6
											cell #477	117.96	79.94	7.18
											cell #478	127.25	83.94	26.59
											cell #479	126.74	87.61	9.87
											cell #480	124.8	32.46	30.92
											cell #481	122.28	24.08	165.96
											cell #482	139.42	30.42	157.03
											cell #483	124.32	55.44	161.06
											cell #484	98.37	43.72	175.47
											cell #485	103.57	40.39	161.43
											cell #486	110.02	99.91	162.27
											cell #487	110.2	83.28	157
											cell #488	97.05	102.26	155.56
											cell #489	93.13	99.09	184.01
											cell #490	104.01	115.03	164.69
											cell #491	78.16	60.89	171.93
											cell #492	111.02	52.6	128.05
											cell #493	125.21	48.36	147.7
											cell #494	151.33	100.06	122.47
											cell #495	100.64	71.04	137.39
											cell #496	98.67	51.2	135.6
											cell #497	85.62	50.56	123.49
											cell #498	90.97	77.92	149.29
											cell #499	101.05	80.43	117.31
											cell #500	97.65	76.44	141.42
											cell #501	91.24	82.01	108.45
											cell #502	134.65	80.28	67.96
											cell #503	106.84	87.96	78.49
											cell #504	139.68	89.53	83.95
											cell #505	115.14	90.77	98.22
											cell #506	104.8	43.47	88.21
											cell #507	131.29	40.31	31.21
											cell #508	115.78	85.41	47.71
											cell #509	119.6	83.67	36.58
											cell #510	130.82	70.81	54.4
											cell #511	132.3	33.37	56.34
											cell #512	127.05	21.88	36.23
											cell #513	82.23	17.63	54.82
											cell #514	101.55	74.92	51.57
											cell #515	77.74	84.49	42.76
											cell #516	81.16	80.06	66.82
											cell #517	108.54	29.48	54.89
											cell #518	101.42	39.74	64.69
											cell #519	93.12	55.29	58.23
											cell #520	132.6	55.71	52.33
											cell #521	126.33	83.13	38.04
											cell #522	131.94	40.48	37.75
											cell #523	145.44	71.01	70.47
											cell #524	150.28	58.17	43.61
											cell #525	142.51	84.75	54.45
											cell #526	156.24	76.89	24
											cell #527	143.94	94.82	220.26
											cell #528	145.75	95.05	214.83
											cell #529	159.91	20.42	149.46
											cell #530	151.35	43.14	154.43
											cell #531	146.65	72.28	189.23
											cell #532	72.96	84.89	161.79
											cell #533	80.7	85.28	165.52
											cell #534	88.97	104.25	159.18
											cell #535	134.15	8.02	163.47
											cell #536	125.49	41.55	159.18
											cell #537	141.59	48.96	186.99
											cell #538	128.86	52.52	172.62
											cell #539	134.2	28.94	170.13
											cell #540	130.08	86.61	160.79
											cell #541	123.12	51.67	159.46
											cell #542	118.25	93.88	159.85
											cell #543	123.89	85.94	160.91
											cell #544	116.11	100.65	147.32
											cell #545	115.9	64.63	122.13
											cell #546	117.86	98.92	120.02
											cell #547	131.65	103.71	118.97
											cell #548	126.24	38.45	121.8
											cell #549	141.23	95.65	137.76
											cell #550	138.93	78.8	118.15
											cell #551	125	85.33	146.46
											cell #552	162.38	98.21	128.98
											cell #553	147.66	75.26	137.92
											cell #554	151.01	93.66	153.45
											cell #555	159.83	75.86	105.66
											cell #556	144.92	99.54	90.92
											cell #557	145.24	77.58	88.36
											cell #558	156.43	102.32	74.72
											cell #559	146.88	86.01	82.55
											cell #560	144.27	81.05	75.29
											cell #561	167.02	92.31	92.95
											cell #562	106.89	11.95	65.91
											cell #563	95.84	11.75	51.67
											cell #564	100.28	12.04	48.39
											cell #565	82.98	42.76	54.38
											cell #566	111.99	24.11	65.1
											cell #567	92.59	35.93	42.34
											cell #568	132.44	29.16	55.33
											cell #569	133.17	41.29	29.02
											cell #570	128.89	38.24	43.44
											cell #571	120.36	25.52	34.85
											cell #572	112.46	54.31	42.34
											cell #573	121.88	55.36	32.59
											cell #574	126.18	51.79	68.35
											cell #575	138.45	44.54	53.2
											cell #576	123.94	33.46	64.62
											cell #577	90	21.73	37.19
											cell #578	97.34	79.42	55.93
											cell #579	84.9	100.46	49.78
											cell #580	78.12	82.53	53.27
											cell #581	95.6	99.23	49.78
											cell #582	84.57	74.45	54.48
											cell #583	95.55	74.33	68.94
											cell #584	81.17	95.99	25.54
											cell #585	78.15	69.19	23.29
											cell #586	97.16	73.88	14.38
											cell #587	80.37	79.65	13.02
											cell #588	75.51	72.25	13.65
											cell #589	83.66	18.16	21.9
											cell #590	115.46	23.44	17.16
											cell #591	86.46	54.7	17.73
											cell #592	98.53	60.66	10.79
											cell #593	104.76	22.96	15.41
											cell #594	89.18	91.6	15.78
											cell #595	97.13	86.09	12.19
											cell #596	118.97	89.64	25.17
											cell #597	118.28	97.15	18.64
											cell #598	85.64	98.98	12.55
											cell #599	78.29	110.39	28.3
											cell #600	105.74	20.76	21.87
											cell #601	83.03	11.32	203.11
											cell #602	109.14	18.62	194.11
											cell #603	128.17	12.54	185.05
											cell #604	263.96	28.93	153.9
											cell #605	75.2	30.44	150.07
											cell #606	75.83	59.81	171.4
											cell #607	78.23	42.53	149.43
											cell #608	69.79	46.08	153.69
											cell #609	82.23	61.9	158.35
											cell #610	71.76	51.33	171.62
											cell #611	85.61	75.37	186.24
											cell #612	74.86	81.17	190.11
											cell #613	86.1	84.08	160.16
											cell #614	106.89	90.23	183.66
											cell #615	98.76	88.33	138.24
											cell #616	108.34	18.85	134.18
											cell #617	97.91	40.96	134.02
											cell #618	98.44	52.77	123.57
											cell #619	115.98	50.15	121.83
											cell #620	95.95	67.63	132.82
											cell #621	96.89	84.38	138.16
											cell #622	106.76	52.7	141.49
											cell #623	118.15	91.31	142.63
											cell #624	97.41	87.55	135.48
											cell #625	85.52	23.63	129.01
											cell #626	135.22	47.78	86.73
											cell #627	103.71	70.47	78.47
											cell #628	137.62	79.12	75.23
											cell #629	139.5	76.78	113.24
											cell #630	149.88	74.47	48.85
											cell #631	157.78	67.88	36.18
											cell #632	176	69.99	63.73
											cell #633	162.13	75.72	62.47
											cell #634	168.32	93.05	36.93
											cell #635	184.37	33.15	45.21
											cell #636	156.55	30.44	51.22
											cell #637	153	66.08	40.62
											cell #638	214.95	61.03	35.59
											cell #639	223.67	44.9	42.78
											cell #640	229.92	78.52	24.73
											cell #641	190.27	77.99	19.11
											cell #642	225.28	50.6	26.97
											cell #643	196.26	86.3	26.62
											cell #644	185.49	25.17	29.88
											cell #645	194.19	79.7	28.78
											cell #646	199.62	79.68	200.23
											cell #647	187.13	73.08	192.16
											cell #648	192.97	90.47	148.28
											cell #649	190.34	82.04	178.38
											cell #650	206.95	66.18	157.14
											cell #651	250.03	94.9	151.31
											cell #652	251.6	62.98	180.06
											cell #653	97.81	95.32	162.89
											cell #654	85.23	81.96	188.22
											cell #655	87.84	87.5	169.34
											cell #656	94.49	84.69	168.46
											cell #657	98.17	10.65	180.1
											cell #658	114.61	13.8	107.8
											cell #659	111.14	16.39	109.71
											cell #660	107.5	20.57	149.48
											cell #661	125.03	20.66	115.37
											cell #662	120.26	53.22	115.51
											cell #663	109.09	42.11	138.26
											cell #664	145.47	24.42	142.64
											cell #665	108.63	62.37	135.13
											cell #666	149.62	65.69	148.73
											cell #667	145.76	76.64	140.44
											cell #668	112.46	80.79	142.73
											cell #669	117.59	96.72	129.31
											cell #670	169.54	69.76	117.62
											cell #671	168.33	84.8	123.96
											cell #672	184.88	88.33	149.75
											cell #673	191.37	11.47	70.6
											cell #674	181.57	26.69	29.25
											cell #675	173.11	70.54	27.94
											cell #676	190.66	31.05	29.84
											cell #677	239.92	31.03	31.56
											cell #678	244.24	40.67	33.37
											cell #679	224.99	35.54	34.93
											cell #680	249.76	52.67	32.24
											cell #681	256.6	73.11	26.15
											cell #682	81.04	63.93	11.69
											cell #683	74.79	71.73	8.24
											cell #684	75.66	60.79	26.87
											cell #685	68.68	37.82	24.46
											cell #686	80.94	81.57	11.53
											cell #687	117.07	27.97	12.64
											cell #688	132.34	40.33	25.83
											cell #689	114.05	33.85	8.31
											cell #690	106.79	68.42	17.24
											cell #691	84.73	76.66	28.51
											cell #692	119.96	66.28	25.8
											cell #693	79.16	45.44	17.92
											cell #694	126.43	45.17	12.9
											cell #695	106.28	65.27	27.95
											cell #696	112.04	83.14	15.87
											cell #697	116.89	33.1	24
											cell #698	102.33	26.36	240.32
											cell #699	91.11	30.37	268.82
											cell #700	115.49	54.88	264.22
											cell #701	103.13	57.49	262.76
											cell #702	94.17	49.37	199.55
											cell #703	106.9	62.33	170.3
											cell #704	90.57	55.27	153.24
											cell #705	121.78	65.63	163.25
											cell #706	110.03	60.4	153.58
											cell #707	116.62	53.05	191.16
											cell #708	124.74	61.17	185.76
											cell #709	101.66	66.81	154.97
											cell #710	117.08	70.09	180.99
											cell #711	170.37	78.69	179.15
											cell #712	142.86	79.92	193.99
											cell #713	147.76	12.19	160.75
											cell #714	156.91	14.7	125.9
											cell #715	123.53	20.11	127.53
											cell #716	164.22	27.03	137.31
											cell #717	126.13	43.46	111.77
											cell #718	131.3	64.29	145.72
											cell #719	155.18	51.87	122.4
											cell #720	162.77	53.14	135.93
											cell #721	132.32	52.26	145.29
											cell #722	176.04	44.86	122.36
											cell #723	159.67	71.39	138.15
											cell #724	181.45	58.61	141.43
											cell #725	86.06	79.46	148.91
											cell #726	100.53	51.39	149.18
											cell #727	103.07	79	124.25
											cell #728	112.74	57.63	138.92
											cell #729	102.85	67.77	149.65
											cell #730	96.73	69.39	130.55
											cell #731	100.65	90.48	136.08
											cell #732	100.51	30.4	115.45
											cell #733	177.51	32.82	141.34
											cell #734	159.47	58.34	118.37
											cell #735	175.39	41.78	146.35
											cell #736	169.83	53.7	146.81
											cell #737	157.41	68.63	85.67
											cell #738	74.79	82.4	67.83
											cell #739	95.56	61.88	107.53
											cell #740	83.7	55.43	68.97
											cell #741	72.26	68.18	87.58
											cell #742	74.16	74.73	104.36
											cell #743	116.6	30.52	67.77
											cell #744	109.11	46.49	77.97
											cell #745	100.86	41.88	112.02
											cell #746	108.19	63.07	112.53
											cell #747	103.97	34	29.46
											cell #748	114.68	73.21	40.4
											cell #749	119.85	58.04	32.48
											cell #750	122.78	70.87	52
											cell #751	135.36	78.06	36.25
											cell #752	107.67	59.98	33.02
											cell #753	124.33	80.2	30.08
											cell #754	100.63	29.9	32.24
											cell #755	113.64	29.79	48.95
											cell #756	132.62	80.74	58.19
											cell #757	114.76	46.57	62.93
											cell #758	141	59.19	62.64
											cell #759	142.9	59.25	42.27
											cell #760	196.37	65.17	65.27
											cell #761	73.51	61.55	11.15
											cell #762	92.67	64.73	20.58
											cell #763	77.95	59.16	20.42
											cell #764	85.99	68.78	17.63
											cell #765	94.23	59.29	26.87
											cell #766	93.79	61.51	13.97
											cell #767	94.74	65.55	13.28
											cell #768	95.85	35.63	23.33
											cell #769	109.57	58.88	13.39
											cell #770	106.7	11.52	13.59
											cell #771	137.9	9.57	30.81
											cell #772	82.11	14.81	19.01
											cell #773	107	14.35	30.52
											cell #774	90.77	39.49	25.09
											cell #775	85.07	32.64	19.37
											cell #776	96.01	68.97	10.39
											cell #777	94.94	73.43	29.37
											cell #778	106.19	80.49	125.63
											cell #779	106.37	68.03	127.3
											cell #780	112.68	46.49	110.56
											cell #781	105.29	40.7	116.71
											cell #782	116.29	28.5	105.05
											cell #783	109.71	34.56	111.95
											cell #784	131.02	40.9	106.84
											cell #785	118.46	37.71	106.56
											cell #786	115.94	48.14	110.85
											cell #787	72.79	51.08	125.43
											cell #788	82.89	69.1	142.77
											cell #789	92.7	71.85	132.84
											cell #790	78.18	66.79	135.93
											cell #791	261.76	55.7	129.39
											cell #792	59.67	62.52	119.27
											cell #793	67.47	67.18	120.63
											cell #794	57.23	84.87	112.47
											cell #795	72.5	79.55	112.65
											cell #796	79.79	73.75	140.1
											cell #797	72.62	7.31	107.48
											cell #798	80.11	15.74	119.82
											cell #799	67.57	42.69	139.85
											cell #800	82.57	56.76	132.51
											cell #801	70.07	44.52	136.16
											cell #802	80.06	34.23	119.84
											cell #803	66.32	37.21	90.97
											cell #804	73.93	44.01	91.78
											cell #805	70.27	71.34	99.77
											cell #806	82.18	64.62	73.78
											cell #807	62.68	73.53	71.57
											cell #808	121.86	83.37	69.92
											cell #809	126.64	69.74	72.13
											cell #810	86.66	79.47	68.09
											cell #811	94.36	36.12	60.9
											cell #812	132.77	66.84	74.63
											cell #813	111.66	44.93	70.78
											cell #814	106.42	80.89	64.24
											cell #815	114.38	82.81	76.93
											cell #816	132.5	76.13	79.5
											cell #817	94.67	82.28	71.31
											cell #818	118.89	82.34	99.3
											cell #819	99.33	21.66	106.78
											cell #820	85.49	54.08	95.86
											cell #821	94.79	49.76	74.62
											cell #822	81.95	50.44	103.03
											cell #823	135.52	31.62	80.09
											cell #824	125.08	61.28	93.92
											cell #825	123.76	55.74	28.6
											cell #826	113.88	58.78	56.83
											cell #827	136.27	34.92	30.84
											cell #828	134.2	72.02	33.88
											cell #829	140.42	60.85	30.58
											cell #830	142.67	54.71	31.1
											cell #831	155.42	57.36	50.3
											cell #832	145.31	77.36	40.11
											cell #833	134.36	79.31	40.16
											cell #834	175.5	48.5	33.65
											cell #835	87.43	82.93	57.87
											cell #836	82.67	87.21	54.26
											cell #837	74.53	88.13	31.94
											cell #838	82.1	21.94	38.67
											cell #839	93.77	19.87	52.27
											cell #840	114.52	17.1	40.18
											cell #841	86.13	34.1	36.6
											cell #842	93.54	12.57	41.29
											cell #843	90.73	31.62	21.9
											cell #844	95.32	64.87	17.11
											cell #845	99.65	61.32	14.83
											cell #846	158.38	69.1	24.19
											cell #847	111.4	46.03	22.66
											cell #848	120.52	71.96	24.03
											cell #849	120.12	54.48	12.29
											cell #850	109.27	41.44	11.14
											cell #851	119.95	13.97	15.36
											cell #852	120.37	24.21	13.44
											cell #853	119.66	13.39	22.27
											cell #854	155.47	18.55	19.15
											cell #855	221.62	33.83	12.48
											cell #856	219.24	41.21	16.14
											cell #857	56.41	25.79	14
											cell #858	52.85	66.3	9.12
											cell #859	66.04	47.76	28.31
											cell #860	67.75	68.87	210.31
											cell #861	72.88	43.49	148.47
											cell #862	74.34	77.4	142.5
											cell #863	69.34	79.44	118.03
											cell #864	66.82	57.12	112.56
											cell #865	60.27	82.84	147.3
											cell #866	69.49	87.77	79.89
											cell #867	72.58	90.07	64.19
											cell #868	70.35	21.33	46.1
											cell #869	92.55	29.9	36.64
											cell #870	86.59	32.21	59.26
											cell #871	95.46	28.08	34.61
											cell #872	112.91	60.79	28.99
											cell #873	85.73	8.85	34.23
											cell #874	99.54	48.55	39.61
											cell #875	110.27	55.96	40.4
											cell #876	106.65	45.15	42.11
											cell #877	77.97	27.93	59.67
											cell #878	112.61	43.51	12.76
											cell #879	71.94	12.08	14.59
											cell #880	74.82	17.39	18.77
											cell #881	84.58	54.79	26.88
											cell #882	89.56	33.51	9.6
											cell #883	83.75	22.13	13.82
											cell #884	97.24	57.48	248.06
											cell #885	94.45	66.25	268.84
											cell #886	75.36	16.46	260.18
											cell #887	124.15	16.05	242.94
											cell #888	160.62	12.54	275.98
											cell #889	132.62	19.01	240.54
											cell #890	92.88	18.61	256.89
											cell #891	92.07	16.11	252.43
											cell #892	70.87	22.26	279.81
											cell #893	96.4	47.75	258.85
											cell #894	102.98	38.86	243.37
											cell #895	156.29	57.55	244.41
											cell #896	149.45	45.16	215.1
											cell #897	173.27	48.31	201.71
											cell #898	162.39	40.31	207.09
											cell #899	175.28	44.53	212.06
											cell #900	179.99	25.34	221.4
											cell #901	142.71	26.49	230.66
											cell #902	166.09	60.17	240.48
											cell #903	164.34	53.52	159.77
											cell #904	154.62	60.03	141.06
											cell #905	171.63	60.67	147.4
											cell #906	170.37	59.97	164.91
											cell #907	169.98	55.36	180.59
											cell #908	155.98	54.89	161.91
											cell #909	163.38	62.95	149.63
											cell #910	180.44	55.66	157.19
											cell #911	157.66	59.88	158.26
											cell #912	152.51	64.56	171.63
											cell #913	138.27	66.42	151.35
											cell #914	175	6.99	162.58
											cell #915	185.42	30.41	178.7
											cell #916	150.38	41.66	167.64
											cell #917	180.39	32.93	166.88
											cell #918	173.05	30.53	160.52
											cell #919	164.58	53.1	167.53
											cell #920	159.94	24.21	155.05
											cell #921	170.04	19.81	164.82
											cell #922	186.18	61.04	173.22
											cell #923	178.69	63.07	149.85
											cell #924	167.99	64.11	115.74
											cell #925	185.84	51.83	115.11
											cell #926	207.18	48.1	118.03
											cell #927	200.23	51.14	135.2
											cell #928	211.04	25.45	112.61
											cell #929	190.46	37.32	105.69
											cell #930	198.08	40.9	133.98
											cell #931	217.83	47.5	134.56
											cell #932	193.42	30.97	118
											cell #933	240.47	50.44	129.49
											cell #934	184.79	37.17	112.42
											cell #935	238.13	41.18	117.53
											cell #936	248.47	34.52	112.9
											cell #937	70.9	51.14	122.53
											cell #938	79.91	33.41	130.28
											cell #939	87.04	21.11	143.33
											cell #940	91.15	46.93	120.04
											cell #941	68.06	35.94	133.48
											cell #942	89.79	30.09	74.57
											cell #943	92.32	42.68	91.44
											cell #944	63.56	33.77	93.58
											cell #945	79.85	68.95	60.86
											cell #946	93.11	62.22	60.99
											cell #947	94.33	61.39	90.62
											cell #948	102.39	65.68	84.19
											cell #949	129.36	51.01	65.01
											cell #950	135.32	28.52	89.25
											cell #951	118.08	25.78	66.6
											cell #952	114.56	44.63	64.69
											cell #953	99.41	39.7	70.25
											cell #954	122.68	23.19	102.67
											cell #955	125.34	41.27	72.43
											cell #956	287.24	54.73	66.48
											cell #957	284.74	43.18	98.17
											cell #958	47.11	27.83	65.56
											cell #959	65.85	37.27	67
											cell #960	65.68	28.06	89.2
											cell #961	159.98	52.54	106.05
											cell #962	164.49	39.98	27.68
											cell #963	86.53	35.39	23.03
											cell #964	119.82	65.23	48.2
											cell #965	113.67	50.12	48.83
											cell #966	113.31	57.14	32.98
											cell #967	109.94	61.98	34.22
											cell #968	93.9	66.58	41.35
											cell #969	110.99	40.03	48.03
											cell #970	109.22	72.36	33.94
											cell #971	106.15	69.6	26.98
											cell #972	108.24	79.67	38.94
											cell #973	113.16	71.07	31.04
											cell #974	111.19	82.11	57.88
											cell #975	109.3	46.36	34.75
											cell #976	106.04	28.08	45.87
											cell #977	124.29	30.25	40.11
											cell #978	108.51	40.01	41.61
											cell #979	120.61	22.75	39.22
											cell #980	97.26	57.13	51.95
											cell #981	110.32	60.63	57.26
											cell #982	100.32	48.17	34.6
											cell #983	157.32	32.02	56.03
											cell #984	163.43	57.48	33.2
											cell #985	165.4	42.36	44.04
											cell #986	144.41	52.23	29.16
											cell #987	131.77	52.26	39.98
											cell #988	254.46	64.99	42.52
											cell #989	68.94	76.08	64.1
											cell #990	62.96	79.55	43.16
											cell #991	88.69	80.13	46.07
											cell #992	57.81	85.68	65.09
											cell #993	72.57	77.02	44.91
											cell #994	75.44	74.91	62.33
											cell #995	67.15	22.23	52.11
											cell #996	82.11	18.53	35.7
											cell #997	61.57	20.84	54.1
											cell #998	72.41	15.78	31.26
											cell #999	70.89	35.24	18.17
											cell #1000	81.72	30.63	14.52
											cell #1001	51.34	42.22	11.31
											cell #1002	64.29	32.6	22.72
											cell #1003	68.57	41.38	17.46
											cell #1004	84.2	53.17	8.6
											cell #1005	54.85	35.44	16.23
											cell #1006	79.54	35.95	10.29
											cell #1007	88.81	39.07	23.06
											cell #1008	70.02	60.81	19.58
											cell #1009	59.98	66.79	23.51
											cell #1010	59.54	47.6	15.82
											cell #1011	61.64	27.23	10.53
											cell #1012	133.23	26.57	7.9
											cell #1013	87.46	37.76	20.84
											cell #1014	124.52	49.25	20.36
											cell #1015	102.19	67.56	7.6
											cell #1016	133.66	76.96	239.08
											cell #1017	133.33	54.82	225.41
											cell #1018	118.62	62.66	189.63
											cell #1019	91.94	81.6	146.27
											cell #1020	89.33	82.94	151.61
											cell #1021	105.2	82.89	158.37
											cell #1022	88.04	19.73	151.31
											cell #1023	111.86	9.96	157.01
											cell #1024	118.99	19.43	150.07
											cell #1025	97.18	6.48	150.65
											cell #1026	109.56	11.11	164.72
											cell #1027	114.82	29.14	163.56
											cell #1028	118.45	66.1	115.55
											cell #1029	133.77	61.46	122.78
											cell #1030	257.58	52.42	117.05
											cell #1031	268.95	53.68	12.67
											cell #1032	273.24	59.94	23.51
											cell #1033	47.76	67.75	23.89
											cell #1034	96.42	40.5	24.07
											cell #1035	54.92	45.92	189.93
											cell #1036	61.42	36.91	197.78
											cell #1037	62.13	71.05	192.4
											cell #1038	59.78	55.6	185.48
											cell #1039	65.74	52	191.3
											cell #1040	95.16	41.8	198.24
											cell #1041	86.61	46.98	201.26
											cell #1042	93.07	9.68	190.59
											cell #1043	69.8	27.24	190.12
											cell #1044	69.89	14.57	143.16
											cell #1045	66.07	9.33	164.65
											cell #1046	82.16	22.18	171.48
											cell #1047	73.34	30.67	157.16
											cell #1048	83.07	19.45	169.52
											cell #1049	77.13	20.06	169.76
											cell #1050	92.78	18.51	142.01
											cell #1051	81.39	21.41	150.99
											cell #1052	110.24	29.09	179.95
											cell #1053	112.95	9.02	149.55
											cell #1054	227.94	31.66	169.06
											cell #1055	64.77	14.59	168.44
											cell #1056	55.24	51.54	173.3
											cell #1057	68.73	69.36	147
											cell #1058	48.55	52.66	153.29
											cell #1059	48.78	53.04	161.91
											cell #1060	57.33	69.35	188.09
											cell #1061	77.58	52.91	176.38
											cell #1062	68.13	43.36	119.99
											cell #1063	55.1	76.36	134.07
											cell #1064	69.16	50.5	112.77
											cell #1065	61.59	71.96	139.13
											cell #1066	59.11	78.42	131.24
											cell #1067	70.94	29.46	124.15
											cell #1068	62.04	23.68	129.2
											cell #1069	72.82	36.43	122.77
											cell #1070	53.23	27.15	112.21
											cell #1071	51.22	38.19	123.4
											cell #1072	64.69	39.53	20.71
											cell #1073	61.06	42.7	33.46
											cell #1074	89.53	31.88	30.87
											cell #1075	75.35	42.61	17.92
											cell #1076	83.19	29.75	20.84
											cell #1077	98.4	36.41	18.67
											cell #1078	82.01	43.81	189.14
											cell #1079	94.12	19.79	187.33
											cell #1080	81.63	41.83	186.81
											cell #1081	87.36	36.87	191.88
											cell #1082	87.68	21.22	179.74
											cell #1083	97.58	20.06	148.81
											cell #1084	72	14.59	179.26
											cell #1085	206.7	21.32	160.61
											cell #1086	68.45	17.66	145.73
											cell #1087	101.02	27.64	175.46
											cell #1088	90.37	24.86	165.74
											cell #1089	58.63	15.66	151.93
											cell #1090	62.21	38.17	177.23
											cell #1091	62.98	25.69	136.52
											cell #1092	56.34	35.25	138.26
											cell #1093	81.14	28.59	21.39
											cell #1094	99.14	41.84	24.87
											cell #1095	78.08	32.38	29.39
											cell #1096	88.36	49.8	23.19
											cell #1097	88.62	48	30.38
											cell #1098	89.43	49.47	28.86
											cell #1099	92.82	41.05	25.35
											cell #1100	103.43	50.33	53.16
											cell #1101	186.44	37.54	34.63
											cell #1102	185.69	24.38	32.45
											cell #1103	66.92	27.75	34.05
											cell #1104	71.54	50.97	33.11
											cell #1105	69.37	26.9	24.33
											cell #1106	70.34	32.1	39.97
											cell #1107	77.96	56.62	34.88
											cell #1108	85.57	21.61	21.12
											cell #1109	95.38	21.58	16.61
											cell #1110	106.13	22.48	18.64
											cell #1111	100.47	15.35	149.63
											cell #1112	152.39	11	159.15
											cell #1113	177.79	14.78	135.48
											cell #1114	53.58	44.41	25.83
											cell #1115	42.2	40.67	48.52
											cell #1116	46.01	35.7	33.68
											cell #1117	64.95	19.67	36.48
											cell #1118	61.34	28.89	23.55
											cell #1119	52.45	57.04	25.98
											cell #1120	59.94	1.54	28.8
											cell #1121	57.48	5.32	23.51
											cell #1122	145.3	7.97	57.11
											cell #1123	113.66	36.68	40.16
											cell #1124	109.19	45.25	29.08
											cell #1125	124.43	21.37	47.54
											cell #1126	135.64	18.28	46.38
											cell #1127	104.19	49.01	43.39
											cell #1128	99.12	48.15	28.03
											cell #1129	102.51	51.3	35.07
											cell #1130	124.39	41.5	42.44
											cell #1131	128.04	56.44	32.73
											cell #1132	108.25	40	50.65
											cell #1133	107.87	11.87	32.95
											cell #1134	109.4	3.09	22.72
											cell #1135	109.79	29.91	10.79
											cell #1136	124.84	37.62	20
											cell #1137	133.15	45.17	13.66
											cell #1138	127.5	41.34	9.68
											cell #1139	100.95	50.97	13.67
											cell #1140	103.01	42.34	18.29
											cell #1141	100.97	66.16	17.78
											cell #1142	148.8	39.92	19.61
											cell #1143	108.49	29.19	10.67
											cell #1144	138.72	51.68	23.14
											cell #1145	135.77	29.02	16.97
											cell #1146	119.81	51.29	10.56
											cell #1147	102.11	43.92	23.89
											cell #1148	120.05	32.34	22.83
											cell #1149	95.23	9.68	7.53
											cell #1150	133.13	21.66	188.59
											cell #1151	124.01	19.09	186.4
											cell #1152	125.17	31.24	187.62
											cell #1153	139.32	33.41	150.15
											cell #1154	126.29	36.92	150.66
											cell #1155	131.6	49.53	145.13
											cell #1156	123.09	23.85	156.29
											cell #1157	99.16	53.78	143.74
											cell #1158	119.48	50.63	118.91
											cell #1159	112.76	61.3	106.13
											cell #1160	114.63	42.03	135.89
											cell #1161	104.35	42.38	140.56
											cell #1162	86.69	13.82	133.64
											cell #1163	129.9	18.66	114.68
											cell #1164	123.15	42.27	113.69
											cell #1165	143.82	45.31	119
											cell #1166	119.79	53.72	142.84
											cell #1167	137.37	33.58	112.19
											cell #1168	115.26	23.03	115.02
											cell #1169	107.75	16.51	109.87
											cell #1170	124.52	21.5	115.58
											cell #1171	114.36	19.32	69.89
											cell #1172	131.03	13.08	63.76
											cell #1173	132.33	24.41	94.15
											cell #1174	123.66	33.6	93.84
											cell #1175	122.65	24.57	69.17
											cell #1176	117.46	14.97	88.12
											cell #1177	123.75	23.03	77.85
											cell #1178	131.65	22.26	69.57
											cell #1179	126.2	29.25	85.99
											cell #1180	112.34	44.15	90.49
											cell #1181	102.56	55.66	67.35
											cell #1182	105.42	34.93	71.31
											cell #1183	125.9	59.88	64.19
											cell #1184	107.17	40.69	93.86
											cell #1185	106.45	35.06	61.66
											cell #1186	88.35	35.99	69.48
											cell #1187	135.51	57.89	61.78
											cell #1188	133.12	77.55	70.31
											cell #1189	116.22	60.93	63.92
											cell #1190	96.07	25.89	106.05
											cell #1191	165.04	22.29	21.26
											cell #1192	161.15	53.43	21.26
											cell #1193	163.05	27.73	39.05
											cell #1194	120.32	35.39	57.34
											cell #1195	127.6	25.16	30.84
											cell #1196	112.43	31.18	24.08
											cell #1197	97.21	10.39	31.1
											cell #1198	127.49	8.08	47.36
											cell #1199	99.04	19.42	24.8
											cell #1200	96.66	23.46	55.31
											cell #1201	95.2	25.28	57.14
											cell #1202	100.02	25.84	26.48
											cell #1203	110.65	28.09	53.36
											cell #1204	112.33	34.47	34.12
											cell #1205	107.05	21.39	27.94
											cell #1206	114.64	35.01	33.63
											cell #1207	87.63	32.45	41.82
											cell #1208	93.57	32.95	34.45
											cell #1209	122.97	37.43	55.38
											cell #1210	104.82	17.84	29.64
											cell #1211	131.47	12.83	30.22
											cell #1212	97.94	41.46	50.21
											cell #1213	121.05	27.95	49.26
											cell #1214	122.53	29	44.87
											cell #1215	110.46	43.16	36.96
											cell #1216	101.92	37.25	57.74
											cell #1217	109.12	22.64	17.3
											cell #1218	122.95	27.65	14.96
											cell #1219	123.7	19.47	16.4
											cell #1220	123.24	37.22	15.87
											cell #1221	124.35	31.4	18.35
											cell #1222	110.4	40.65	18.29
											cell #1223	103.02	39.69	17.92
											cell #1224	98.67	24.89	14.1
											cell #1225	100.6	27.1	16.14
											cell #1226	116.01	29.38	15.78
											cell #1227	111.28	15.39	20.58
											cell #1228	119.68	20.05	24.43
											cell #1229	99.46	20.42	11.1
											cell #1230	96.53	12.77	25.9
											cell #1231	108.67	19.37	15.41
											cell #1232	98.77	26.72	13.02
											cell #1233	105.37	33.01	189.97
											cell #1234	118.1	31.87	183.71
											cell #1235	126	22.26	185.32
											cell #1236	107.39	44.11	201.85
											cell #1237	129.52	38.46	187.99
											cell #1238	124.37	18.53	194.51
											cell #1239	101.42	25.16	200.21
											cell #1240	118.41	41.83	197.01
											cell #1241	120.74	18.82	195.14
											cell #1242	106.33	18.96	143.04
											cell #1243	99.21	12.75	151.53
											cell #1244	95.86	26.27	164.12
											cell #1245	146.69	23.44	182.52
											cell #1246	100	30.15	152.46
											cell #1247	106.78	26.18	179.8
											cell #1248	125.05	17.04	145.39
											cell #1249	104.96	26.18	183.85
											cell #1250	94.71	8.59	175.94
											cell #1251	109.62	21.69	143.32
											cell #1252	122.79	21.48	148.4
											cell #1253	123.59	7.36	162.11
											cell #1254	87.61	25.74	145.16
											cell #1255	125.83	23.28	179.2
											cell #1256	129.06	13.05	138.53
											cell #1257	115.63	20.35	124.58
											cell #1258	127.78	21.88	110.76
											cell #1259	93.07	27.64	118.81
											cell #1260	158.19	30.36	103.43
											cell #1261	111.61	56.57	137.78
											cell #1262	84.35	32.87	126.36
											cell #1263	88.11	39.01	138.5
											cell #1264	100.79	41.46	137.94
											cell #1265	99.98	52.22	125.32
											cell #1266	106.71	53.36	61.61
											cell #1267	121.81	60.27	50.86
											cell #1268	88.46	10.33	37.75
											cell #1269	108.82	22.31	27.61
											cell #1270	102.42	37.07	30.65
											cell #1271	122.48	62.77	32.03
											cell #1272	85.63	54.93	28.41
											cell #1273	80.14	54.23	33.84
											cell #1274	101.43	54.25	32.5
											cell #1275	95.98	57.51	24.74
											cell #1276	104.4	56.97	30.1
											cell #1277	115.18	55.82	33.89
											cell #1278	97.28	61.91	35.55
											cell #1279	94.31	59.91	47.96
											cell #1280	76.77	64.76	29.72
											cell #1281	119.26	55.32	24.34
											cell #1282	115.43	65.04	20.48
											cell #1283	108.92	61.94	20.99
											cell #1284	104.91	32.82	13.57
											cell #1285	99.83	35.72	23.92
											cell #1286	106.03	26.88	20.65
											cell #1287	1.15	36.19	15.07
											cell #1288	88.41	38.08	135.01
											cell #1289	96.47	66.39	123.73
											cell #1290	112.06	48.83	122.99
											cell #1291	85.6	31.1	112.76
											cell #1292	114.24	2.69	144.91
											cell #1293	105.41	4.22	114.95
											cell #1294	98.55	21.06	131.06
											cell #1295	117.09	12.01	144.17
											cell #1296	85.35	23.86	96.72
											cell #1297	98.42	51.52	62.75
											cell #1298	100.05	50.27	73.59
											cell #1299	89.22	59.04	98.41
											cell #1300	114.59	36.21	72.58
											cell #1301	123.96	43.03	99.06
											cell #1302	110.92	36.11	90.01
											cell #1303	82.05	21.36	97.48
											cell #1304	118.83	57.56	80.47
											cell #1305	122.02	64.07	100.61
											cell #1306	109.64	60.27	89.81
											cell #1307	116.12	58.19	93.2
											cell #1308	114.3	32.16	78.95
											cell #1309	94.4	57.61	85.54
											cell #1310	94.27	53.62	104.46
											cell #1311	95.52	59.32	96.8
											cell #1312	93.98	57.12	81.34
											cell #1313	116.36	50.57	83.45
											cell #1314	99.35	16.2	99.48
											cell #1315	112.52	50.76	89.8
											cell #1316	97.49	21.94	100.32
											cell #1317	116.79	32	68.76
											cell #1318	116.49	27.32	93.89
											cell #1319	116.59	24.11	81.69
											cell #1320	118.04	36.79	104.53
											cell #1321	97.31	29	74.86
											cell #1322	103.02	7.68	104.45
											cell #1323	99.72	11.3	99.93
											cell #1324	111.17	23.11	97.51
											cell #1325	123.13	17.08	41.87
											cell #1326	108.02	29.77	62.09
											cell #1327	121.93	38.8	22.31
											cell #1328	103.35	53.99	42.52
											cell #1329	103.92	36.29	33.17
											cell #1330	106.25	31.81	57.13
											cell #1331	110.36	10.12	51.33
											cell #1332	107.92	22.36	20.22
											cell #1333	117.05	39.23	38.73
											cell #1334	112.95	59.73	47.17
											cell #1335	106	60.04	28.99
											cell #1336	96.24	38.32	26.99
											cell #1337	96.02	13.96	26.05
											cell #1338	111.92	23.87	42.83
											cell #1339	93.43	27.65	29.84
											cell #1340	106.13	52.6	32.44
											cell #1341	118.71	32.77	28.24
											cell #1342	107.92	43.82	50.13
											cell #1343	112.07	56.34	33.34
											cell #1344	101.3	47.68	34.68
											cell #1345	107.7	38.56	40.86
											cell #1346	124.84	48.26	57.3
											cell #1347	115.15	54.94	30.23
											cell #1348	123.41	4.27	26.28
											cell #1349	122.58	3.45	30.64
											cell #1350	119.9	22.38	51.95
											cell #1351	110.55	23.68	36.35
											cell #1352	156.79	5.08	40.86
											cell #1353	124.96	5.39	39.21
											cell #1354	126.34	45.3	60.77
											cell #1355	127.13	28.16	48.07
											cell #1356	122.49	31.31	34.93
											cell #1357	127.25	4.64	36.51
											cell #1358	111.69	44.46	57.71
											cell #1359	124.05	53.37	13.78
											cell #1360	126.77	48.1	11.15
											cell #1361	117.52	18.66	16.14
											cell #1362	119.22	22.79	12.19
											cell #1363	119.11	31.01	18.1
											cell #1364	120.28	16.91	14.7
											cell #1365	122.82	38.15	17.92
											cell #1366	124.55	34.46	13.45
											cell #1367	120.94	34.36	20.84
											cell #1368	115.42	16.97	17.24
											cell #1369	127.27	46.88	15.78
											cell #1370	123.32	49.41	24.7
											cell #1371	90.21	27.71	199.14
											cell #1372	89.86	21.48	141.32
											cell #1373	103.97	45.31	143.87
											cell #1374	115.79	38.38	142.66
											cell #1375	116.91	7.32	172.08
											cell #1376	117.03	6.43	156.01
											cell #1377	121.84	9.6	159.29
											cell #1378	124.57	18.37	164.65
											cell #1379	122.92	21.85	164.85
											cell #1380	127.37	20.24	165.81
											cell #1381	87.54	44.72	148.84
											cell #1382	97.1	19.22	167.95
											cell #1383	93.79	34.3	140.94
											cell #1384	91.61	25.35	172.61
											cell #1385	103.38	8.19	168.74
											cell #1386	106.67	17.1	147.06
											cell #1387	90.56	28.26	145.52
											cell #1388	105.42	36.05	171.81
											cell #1389	102.48		147.28
											cell #1390	85.54		146.29
											cell #1391	109.33		159.15
											cell #1392	98.5		171.33
											cell #1393	112.55		165.25
											cell #1394	100.64		152.67
											cell #1395	157.61		164.59
											cell #1396	137.85		166.34
											cell #1397	117.03		156.88
											cell #1398	116.73		157.83
											cell #1399	118.28		158.05
											cell #1400	100.88		165.16
											cell #1401	114.45		163.74
											cell #1402	108.2		132.22
											cell #1403	111		118.45
											cell #1404	110.07		138.68
											cell #1405	93.05		127.33
											cell #1406	95.03		135.56
											cell #1407	105.39		104.16
											cell #1408	105.14		114.72
											cell #1409	111.43		111.38
											cell #1410	106.82		108.83
											cell #1411	101.5		118.85
											cell #1412	112.11		112.08
											cell #1413	109.19		156.01
											cell #1414	114.53		175.38
											cell #1415	106.9		165.86
											cell #1416	127.56		167.73
											cell #1417	105.18		145.13
											cell #1418	126.39		168.6
											cell #1419	106.54		182.13
											cell #1420	123.84		163.09
											cell #1421	112.86		181.03
											cell #1422	97.06		168.91
											cell #1423	115.18		118.41
											cell #1424	102.56		120.28
											cell #1425	103.51		115.57
											cell #1426	122.56		139.65
											cell #1427	114.76		124.58
											cell #1428	120.77		134.38
											cell #1429	103.72		115.21
											cell #1430	111.6		110.4
											cell #1431	104.51		128.37
											cell #1432	98.17		134.3
											cell #1433	129.18		113.6
											cell #1434	108.25		122.66
											cell #1435	112.93		139.29
											cell #1436	115.64		141.84
											cell #1437	121.57		117.51
											cell #1438	130.21		98.49
											cell #1439	118.82		17.57
											cell #1440	129.47		23.61
											cell #1441	114.31		23.88
											cell #1442	116.9		23.82
											cell #1443	113.77		28.86
											cell #1444	118.96		19.61
											cell #1445	122.81		25.89
											cell #1446	116.86		24.87
											cell #1447	126.06		31.65
											cell #1448	123.92		28.95
											cell #1449	121.55		17.14
											cell #1450	117.28		14.01
											cell #1451	120.43		16.12
											cell #1452	108.36		20.83
											cell #1453	108.06		17.56
											cell #1454	127.77		20.74
											cell #1455	119.43		12.45
											cell #1456	116		22.48
											cell #1457	106.08		12.91
											cell #1458	110.94		15.41
											cell #1459	113.71		22.23
											cell #1460	117.11		14.35
											cell #1461	122.41		16.46
											cell #1462	122.41		15.76
											cell #1463	113.87		15.05
											cell #1464	122.34		20.07
											cell #1465	122.25		245.28
											cell #1466	120.36		257.5
											cell #1467	102.67		276.9
											cell #1468	125.54		254.02
											cell #1469	91.85		269.79
											cell #1470	92.19		274.3
											cell #1471	87.16		256.88
											cell #1472	98.34		254.63
											cell #1473	80.76		266.14
											cell #1474	100.78		272.41
											cell #1475	97.59		266.93
											cell #1476	85.38		207.49
											cell #1477	91.84		206.32
											cell #1478	88.32		209.79
											cell #1479	110.08		183.11
											cell #1480	122.42		154.73
											cell #1481	87.45		155.04
											cell #1482	87.11		171.87
											cell #1483	81.52		179.04
											cell #1484	105.15		147.24
											cell #1485	78.46		169.47
											cell #1486	94.73		153.96
											cell #1487	102.43		145.71
											cell #1488	92.68		148.33
											cell #1489	87.82		152.64
											cell #1490	95.41		171.44
											cell #1491	100.88		157.75
											cell #1492	95.77		157.23
											cell #1493	90.15		167.44
											cell #1494	101.27		144.89
											cell #1495	86.38		166.93
											cell #1496	108.39		157.65
											cell #1497	147.39		150.34
											cell #1498	83.26		158.3
											cell #1499	87.53		157.21
											cell #1500	109.81		146.53
											cell #1501	96.72		169.41
											cell #1502	101.94		163.85
											cell #1503	90.7		147.66
											cell #1504	105.23		151.07
											cell #1505	118.52		176.27
											cell #1506	99.57		159.44
											cell #1507	97.71		176.1
											cell #1508	90.54		158.85
											cell #1509	90.5		171.45
											cell #1510	109.62		166.43
											cell #1511	98.67		152.21
											cell #1512	103.66		152.16
											cell #1513	99.23		181.07
											cell #1514	104.15		161.74
											cell #1515	91.5		160.52
											cell #1516	88.07		131.1
											cell #1517	93.13		130.18
											cell #1518	87.42		117.34
											cell #1519	82.08		128.93
											cell #1520	103.26		125.14
											cell #1521	113.65		127.48
											cell #1522	105.26		140.62
											cell #1523	97.91		132.96
											cell #1524	103.1		118.22
											cell #1525	106.94		106.64
											cell #1526	120.46		134.89
											cell #1527	94.88		113.49
											cell #1528	110.82		127.58
											cell #1529	117.75		126.05
											cell #1530	210.75		136.59
											cell #1531	109.73		141.91
											cell #1532	106.38		116.43
											cell #1533	110.07		112.65
											cell #1534	104.73		128.18
											cell #1535	91.93		115.73
											cell #1536	115.25		140.31
											cell #1537	92.44		114.84
											cell #1538	109.72		41.95
											cell #1539	112.64		25.15
											cell #1540	97.78		18.36
											cell #1541	101.5		28.99
											cell #1542	108.57		20.42
											cell #1543	119.32		22.83
											cell #1544	108.53		18.09
											cell #1545	106.92		32.52
											cell #1546	113.53		33.6
											cell #1547	118.84		42.52
											cell #1548	108.41		35.45
											cell #1549	110.81		29.27
											cell #1550	95.3		40.12
											cell #1551	100.56		27.08
											cell #1552	100.21		32.75
											cell #1553	104.52		27.52
											cell #1554	95.21		37.39
											cell #1555	91.03		50.77
											cell #1556	110.54		35.11
											cell #1557	113.64		29.09
											cell #1558	121.09		7.62
											cell #1559	100.67		11.11
											cell #1560	116.31		12.77
											cell #1561	102.51		11.07
											cell #1562	84.87		15.42
											cell #1563	76.15		13.35
											cell #1564	92.57		18.05
											cell #1565	96.81		17.11
											cell #1566	100.25		16.93
											cell #1567	108.76		21.91
											cell #1568	106.17		17.29
											cell #1569	117.63		157.93
											cell #1570	119.1		136.02
											cell #1571	117.2		138.9
											cell #1572	119.55		121.08
											cell #1573	80.29		98.06
											cell #1574	88.85		99.79
											cell #1575	94.76		110.56
											cell #1576	78.86		97.5
											cell #1577	80.07		103.57
											cell #1578	94.53		128.54
											cell #1579	97.77		123.03
											cell #1580	90.63		103.57
											cell #1581	73.13		97.44
											cell #1582	75.67		117.75
											cell #1583	99.27		132.75
											cell #1584	81.61		120.3
											cell #1585	78.3		58.26
											cell #1586	74.44		59.1
											cell #1587	75.25		66.94
											cell #1588	85.19		75.26
											cell #1589	126.48		73.85
											cell #1590	126.86		74.56
											cell #1591	83.46		88.24
											cell #1592	80.17		89.51
											cell #1593	85.06		68.36
											cell #1594	91.27		82.48
											cell #1595	75.27		21.95
											cell #1596	82.72		44.07
											cell #1597	93.45		15.06
											cell #1598	78.42		38.37
											cell #1599	78.78		27.89
											cell #1600	95.4		50.47
											cell #1601	91.81		39.59
											cell #1602	88.34		21.58
											cell #1603	87.97		33.86
											cell #1604	92.37		55.9
											cell #1605	93.05		40.72
											cell #1606	89.22		55.25
											cell #1607	102.16		31.85
											cell #1608	109.82		48.74
											cell #1609	94.95		31.38
											cell #1610	92.09		26.05
											cell #1611	105.66		12.48
											cell #1612	105.38		11.85
											cell #1613	93.77		16.26
											cell #1614	226.36		13.98
											cell #1615	226.52		249.32
											cell #1616	87.36		268.26
											cell #1617	92.28		261.71
											cell #1618	93.8		267.56
											cell #1619	102.97		253.86
											cell #1620	101.42		264.27
											cell #1621	85.82		259.49
											cell #1622	90.36		238.38
											cell #1623	101.91		248.72
											cell #1624	101.73		277.64
											cell #1625	106.24		253.85
											cell #1626	95.47		274.9
											cell #1627	101.29		278.82
											cell #1628	89.65		272.52
											cell #1629	104.56		235.78
											cell #1630	106.06		246.8
											cell #1631	88.77		202.72
											cell #1632	87.37		191.09
											cell #1633	97.67		189.04
											cell #1634	85.78		203.81
											cell #1635	91		228.79
											cell #1636	102.35		211.87
											cell #1637	82.21		221.71
											cell #1638	92.13		214.09
											cell #1639	92.32		197.6
											cell #1640	98.35		217.42
											cell #1641	90.33		190.96
											cell #1642	107.6		221.94
											cell #1643	101.6		222.19
											cell #1644	94.09		228.5
											cell #1645	100.23		214.66
											cell #1646	88.3		234.27
											cell #1647	93.41		224.24
											cell #1648	93.48		209.33
											cell #1649	106.11		203.98
											cell #1650	107.01		201.85
											cell #1651	113.15		230.04
											cell #1652	100.07		221.53
											cell #1653	97.32		170.89
											cell #1654	101.55		34.11
											cell #1655	102.22		27.37
											cell #1656	96.39		53.59
											cell #1657	98.08		31.1
											cell #1658	104.13		25.75
											cell #1659	73.71		21.29
											cell #1660	78.6		22.09
											cell #1661	82		45.85
											cell #1662	90.64		40.69
											cell #1663	80.09		30.64
											cell #1664	75.49		37.6
											cell #1665	142.2		35.2
											cell #1666	168.83		10.84
											cell #1667	116.06		9.45
											cell #1668	75.3		6.89
											cell #1669	82.55		9.81
											cell #1670	82.28		9.53
											cell #1671	82.92		9.81
											cell #1672	75.24		19.8
											cell #1673	81.49		14.07
											cell #1674	85.81		11.5
											cell #1675	72.58		14.77
											cell #1676	70.25		12.9
											cell #1677	91.26		13.97
											cell #1678	87.37		14.01
											cell #1679	98.8		19.42
											cell #1680	91.75		247.22
											cell #1681	92.63		254.14
											cell #1682	95.27		246.16
											cell #1683	119.51		257.48
											cell #1684	90.22		254.53
											cell #1685	89.09		237.2
											cell #1686	91.02		244.51
											cell #1687	90.81		186.71
											cell #1688	88.32		208.98
											cell #1689	88.23		177.07
											cell #1690	97.38		178.66
											cell #1691	90.17		179.51
											cell #1692	93.67		142.48
											cell #1693	87.34		156.96
											cell #1694	223.53		142.1
											cell #1695	88.78		134.4
											cell #1696	94.68		141.69
											cell #1697	96.08		149.26
											cell #1698	98.48		142.58
											cell #1699	96.44		159.81
											cell #1700	89.55		147.67
											cell #1701	103.68		138.06
											cell #1702	95.59		147.14
											cell #1703	94.37		137.2
											cell #1704	95.47		150.97
											cell #1705	106.27		147.34
											cell #1706	101.52		162.83
											cell #1707	166.46		171.4
											cell #1708	74.12		140.08
											cell #1709	120.21		148.18
											cell #1710	114.06		114.9
											cell #1711	66.63		105.39
											cell #1712	66.01		101.75
											cell #1713	69.35		94.41
											cell #1714	66.5		111.47
											cell #1715	65.33		122.65
											cell #1716	73.38		121.8
											cell #1717	73.76		114.61
											cell #1718	71.78		118.24
											cell #1719	77.16		100.32
											cell #1720	79.46		131.92
											cell #1721	79.08		129.72
											cell #1722	81.76		109.34
											cell #1723	109		112.72
											cell #1724	114.41		98.75
											cell #1725	204.21		123.23
											cell #1726	89.97		128.07
											cell #1727	179.71		103.35
											cell #1728	196.79		124.18
											cell #1729	172.16		124.5
											cell #1730	170.5		111.47
											cell #1731	230.81		97.4
											cell #1732	84.22		110.66
											cell #1733	86.33		117.85
											cell #1734	56.61		109.73
											cell #1735	58.25		128.9
											cell #1736	64.8		104.87
											cell #1737	67.68		128.06
											cell #1738	68.81		121.22
											cell #1739	62.94		115.42
											cell #1740	67.68		123.67
											cell #1741	70.33		129.79
											cell #1742	112.29		109.37
											cell #1743	189.66		124.59
											cell #1744	184.81		119.92
											cell #1745	52.37		68.89
											cell #1746	51.34		71.99
											cell #1747	54.2		75.37
											cell #1748	56.79		67.37
											cell #1749	54.29		62.11
											cell #1750	72.63		65.01
											cell #1751	85.03		79.98
											cell #1752	85.3		65.01
											cell #1753	73.63		61.8
											cell #1754	58.32		61.39
											cell #1755	79.67		73.33
											cell #1756	96.39		72.42
											cell #1757	79.32		77.76
											cell #1758	109.93		64.83
											cell #1759	96.23		86.96
											cell #1760	67.58		61.21
											cell #1761	61.85		61.13
											cell #1762	60.1		58.26
											cell #1763	81.02		66.26
											cell #1764	62.08		61.16
											cell #1765	69.92		86.33
											cell #1766	36.4		67.74
											cell #1767	58.99		65.78
											cell #1768	65.55		68.06
											cell #1769	87.65		62.72
											cell #1770	93.63		72.35
											cell #1771	93.22		85.82
											cell #1772	63.27		75.24
											cell #1773	71.14		77.5
											cell #1774	97.48		80.25
											cell #1775	79.04		62.47
											cell #1776	92.8		29.77
											cell #1777	91.1		15.42
											cell #1778	61.94		44.53
											cell #1779	68.08		19.48
											cell #1780	79.41		27.44
											cell #1781	72.32		35.13
											cell #1782	77.43		17.96
											cell #1783	64.49		51.57
											cell #1784	106.14		46.93
											cell #1785	69.44		37.43
											cell #1786	88.3		44.41
											cell #1787	85.28		17.93
											cell #1788	76.81		24.6
											cell #1789	94.89		32.59
											cell #1790	73.45		27.03
											cell #1791	99.09		35.24
											cell #1792	100.46		51.24
											cell #1793	72.59		46.99
											cell #1794	62.72		54.2
											cell #1795	109.91		15.04
											cell #1796	82.82		21.47
											cell #1797	85.89		16.73
											cell #1798	95.2		20.32
											cell #1799	93.79		18.55
											cell #1800	93.7		183.41
											cell #1801	95.12		179.27
											cell #1802	67.13		144.08
											cell #1803	71.38		147.71
											cell #1804	71.39		145.07
											cell #1805	70.16		156.96
											cell #1806	86.3		145.4
											cell #1807	51.07		145.64
											cell #1808	85.68		154.11
											cell #1809	76.97		141.08
											cell #1810	77.59		146.98
											cell #1811	79.98		154.45
											cell #1812	83.03		149.52
											cell #1813	80.63		158.08
											cell #1814	79.38		145.34
											cell #1815	87.47		153.13
											cell #1816	79.38		159.39
											cell #1817	48.55		148.32
											cell #1818	53.97		150.64
											cell #1819	86.15		145.48
											cell #1820	68.64		165.61
											cell #1821	97.84		114.36
											cell #1822	68.85		125.55
											cell #1823	85.57		99.55
											cell #1824	79.2		123.51
											cell #1825	77.21		111.46
											cell #1826	79.18		120.13
											cell #1827	62.59		108.17
											cell #1828	59.73		91.37
											cell #1829	63.85		120.53
											cell #1830	71.22		97.97
											cell #1831	68.16		107.97
											cell #1832	100.63		100.2
											cell #1833	205.16		111.9
											cell #1834	214.63		118.77
											cell #1835	220.59		116.35
											cell #1836	226.57		106.69
											cell #1837	37.74		133.64
											cell #1838	64.16		134.37
											cell #1839	61.79		103.07
											cell #1840	64.55		99.72
											cell #1841	84.01		108.82
											cell #1842	72.13		126.68
											cell #1843	71.51		115.17
											cell #1844	44.63		119.47
											cell #1845	41.53		73.53
											cell #1846	193.2		52.83
											cell #1847	68.85		50.82
											cell #1848	159.09		56.16
											cell #1849	158.18		66.13
											cell #1850	61.43		86.71
											cell #1851	64.83		82.18
											cell #1852	91.05		63.11
											cell #1853	89.18		70.54
											cell #1854	86.05		61.29
											cell #1855	86.8		66.4
											cell #1856	65.36		55.88
											cell #1857	87.19		64.47
											cell #1858	73.14		96.33
											cell #1859	44.63		86.68
											cell #1860	49.86		80.98
											cell #1861	108.99		62.68
											cell #1862	87.2		56.61
											cell #1863	104.83		64.83
											cell #1864	116.01		68.42
											cell #1865	204.7		75.57
											cell #1866	65.82		65.69
											cell #1867	60		78.44
											cell #1868	61.33		65.55
											cell #1869	63.61		68.18
											cell #1870	53.95		23.55
											cell #1871	45.73		30.73
											cell #1872	191.87		45.93
											cell #1873	179.13		23.53
											cell #1874	182.16		23.1
											cell #1875	206.52		11.3
											cell #1876	30.82		39.09
											cell #1877	56.88		22.64
											cell #1878	55.03		15.1
											cell #1879	59.11		16.31
											cell #1880	61.19		39.76
											cell #1881	43.76		29.52
											cell #1882	84.11		26.91
											cell #1883	55.52		32.33
											cell #1884	82.26		26.58
											cell #1885	61.21		51.29
											cell #1886	62.98		21.57
											cell #1887	181.48		21.91
											cell #1888	172.16		26.74
											cell #1889	198.65		47.55
											cell #1890	65.92		24.71
											cell #1891	66.13		30.89
											cell #1892	66.57		39.05
											cell #1893	66.91		19.06
											cell #1894	64.33		22.1
											cell #1895	70.79		39.53
											cell #1896	87.54		54.05
											cell #1897	111.39		48
											cell #1898	118.44		41.21
											cell #1899	80.06		33.15
											cell #1900	85.47		54.38
											cell #1901	56.34		44.17
											cell #1902	59.12		52.12
											cell #1903	90.56		35.87
											cell #1904	90.49		24.96
											cell #1905	68.03		20.44
											cell #1906	79.31		32.62
											cell #1907	50.34		18.63
											cell #1908	69.87		16.55
											cell #1909	80.02		43.38
											cell #1910	68.48		15.54
											cell #1911	78.3		17.39
											cell #1912	68.54		30.56
											cell #1913	70.37		25.22
											cell #1914	68.87		38.67
											cell #1915	70.55		50.43
											cell #1916	112.74		35.75
											cell #1917	119.44		19.77
											cell #1918	63.08		34.81
											cell #1919	49.46		27.36
											cell #1920	37.04		31.55
											cell #1921	81.37		32.39
											cell #1922	67.82		22.36
											cell #1923	137.3		24.59
											cell #1924	139.91		8.02
											cell #1925	51.4		11.78
											cell #1926	35.7		13.66
											cell #1927	71.43		15.61
											cell #1928	60		177.66
											cell #1929	101.9		189.51
											cell #1930	52.66		188.04
											cell #1931	67.08		181.97
											cell #1932	58.88		177.29
											cell #1933	59.47		178
											cell #1934	70.36		188.39
											cell #1935	71.47		181.94
											cell #1936	61.28		178.01
											cell #1937	105.46		189.05
											cell #1938	163		181.26
											cell #1939	62.46		188.75
											cell #1940	92.58		191.97
											cell #1941	134.68		184.1
											cell #1942	95.2		194.84
											cell #1943	173.36		171.56
											cell #1944	71.08		170.84
											cell #1945	81.76		164.04
											cell #1946	81.14		169.49
											cell #1947	61.46		165.82
											cell #1948	67.36		145.67
											cell #1949	77.83		159.96
											cell #1950	67.83		152.43
											cell #1951	88.66		142.35
											cell #1952	86.07		162.65
											cell #1953	143.67		170.92
											cell #1954	147.93		142.44
											cell #1955	117.91		160.78
											cell #1956	175.2		152.03
											cell #1957	177.05		133.69
											cell #1958	177.68		158.17
											cell #1959	55.02		146.01
											cell #1960	52.95		176.18
											cell #1961	44		174.09
											cell #1962	58.25		116.96
											cell #1963	60.97		131.37
											cell #1964	84.08		110.56
											cell #1965	65.4		127.49
											cell #1966	71.53		123.93
											cell #1967	82.17		22.3
											cell #1968	43.16		22.19
											cell #1969	96.81		21.88
											cell #1970	94.86		24
											cell #1971	191.38		21
											cell #1972	21.96		180.15
											cell #1973	23.63		182.31
											cell #1974	19.7		177.71
											cell #1975	17.42		184.14
											cell #1976	39.3		196.27
											cell #1977	36.02		137.52
											cell #1978	34.72		151.18
											cell #1979	60.36		158.7
											cell #1980	57.74		143.04
											cell #1981	70.55		136.56
											cell #1982	47.86		160.16
											cell #1983	54.14		167
											cell #1984	50.86		147.56
											cell #1985	43.07		147.65
											cell #1986	46.48		158.82
											cell #1987	50.12		146.98
											cell #1988	82.44		114.16
											cell #1989	64.35		54.2
											cell #1990	57.92		74.11
											cell #1991	70.87		49.44
											cell #1992	68.42		26.58
											cell #1993	71.06		18.85
											cell #1994	37.34		20.12
[truncated: 18,248 more rows]

## Sheet: Figure8
Parameter measured		% of HuCD+ neurons in GFP+ population		Parameter measured		TFAP2a levels in GFP+ cells (A.U.)		Parameter measured		Distance to the neural cavity at 72hpe (µm)		Parameter measured		% of PH3+ cells in GFP+ cells at 24hpe			% of PH3+ cells in GFP+ cells at 24hpe			% of PH3+ cells in GFP+ cells at 24hpe		Parameter measured		Normalised levels of pRB1 in GFP+ cells (AU)			Parameter measured		Normalised CDKN1c levels (AU)
Mann-Whitney U test p-value	pCIG	Pax7	PAX7-FOXO1	Mann-Whitney U test p-value	pCIG	Pax7	PAX7-FOXO1	Mann-Whitney U test p-value	pCIG	Pax7	PAX7-FOXO1	Mann-Whitney U test p-value	pCIG	Pax7	PAX7-FOXO1	Mann-Whitney U test p-value	PAX7-FOXO1+CCND1		Mann-Whitney U test p-value	PAX7-FOXO1+MYCN			Mann-Whitney U test p-value	pCIG progenitors	Pax7	PAX7-FOXO1		Mann-Whitney U test p-value	pCIG neurons	Pax7	PAX7-FOXO1
pCIG		0.0040	<0.0001	pCIG		0.0015	<0.0001	pCIG		0.4773	<0.0001	pCIG		0.3892	<0.0001	PAX7-FOXO1	0.0019		PAX7-FOXO1	0.0105			pCIG		0.0597	<0.0001		pCIG neurons			0.4889
Pax7			0.0571	Pax7			<0.0001	Pax7			<0.0001	Mean value per embryo	Pcig	Pax7	PAX7-FOXO1	pCIG +CCND1	Pax7+CCND1	PAX7-FOXO1+CCND1	pCIG +MYCN	Pax7+MYCN	PAX7-FOXO1+MYCN		Pax7			<0.0001		Pax7			<0.0001
PAX7-FOXO1				PAX7-FOXO1				PAX7-FOXO1				embryo #1	8.16326530612245	3.7037037037037	7.69230769230769	4.347826087	8.3717174813	12.5	5.1282051282	2.0955882353	13.6363636364		PAX7-FOXO1					PAX7-FOXO1
Mean value per embryo	pCIG (cf. Figure1)	Pax7	PAX7-FOXO1	Value per cell	pCIG (cf. Figure3)	Pax7	PAX7-FOXO1	Value per cell	pCIG	Pax7	PAX7-FOXO1	embryo #2	6.25	1.92307692307692	3.84615384615385	10	7.2121212121	6	14.2857142857	1.6393442623	12	value in cell	pCIG progenitors (cf Figure 6)	pCIG neurons (cf Figure 6)	Pax7	PAX7-FOXO1	value in cell	pCIG progenitors(cf figure6)	pCIG neurons (cf Figure 6)	Pax7	PAX7-FOXO1
embryo #1	21.8643431	9.09090909	1.81818182	cell #1	20.45433	14.13733	118.9473	cell #1	3.1946051781	5.3243419635	60.0943000122	embryo #3	5.35714285714286	6.66666666666667	2.7027027027027		10.2879523389	9	14	1.9417475728	6.45	cell #1	0.695663244427874	0.923020961214945	55.3101203801099	48.4788210297907	cell #1	0.05368695	1.24819749	0.558768	2.46432
embryo #2	27.1958598	4.34782609	7	cell #2	44.84133	24.34233	88.50433	cell #2	10.8590843628	5.2706066004	70.9291656198	embryo #4	3.44827586206897	4.44444444444444	0		7.6338286911	8.5063	0	5.4794520548		cell #2	39.9210672292597	0	128.652983430878	54.8392929795217	cell #2	0.03890751	1.15462356	0.685355	0.786825
embryo #3	12.6315789	4.16666667	0	cell #3	65.97433	14.88033	46.47433	cell #3	8.7808124322	4.5175546809	66.4388570385	embryo #5	3.92156862745098	5.55555555555556	0		9.9025380174		8.6206896552	2.8169014085		cell #3	67.6293797230078	19.6333767404588	83.5149373825642	81.1355725328873	cell #3	0	1.04998692	0.182329	1.58694
embryo #4	17.6488095	2.98507463	8.16326531	cell #4	0	9.853333	16.26933	cell #4	5.4295421814	6.0236585199	94.1943073338	embryo #6	11.2903225806452	13.45663	0		5.0266425519		4.5454545455			cell #4	198.350414215174	23.8417901040025	211.395204574264	43.9876135798562	cell #4	0.18333494	0.09439598	0.0456413	0.605283
embryo #5	21.4145334		2.94117647	cell #5	0	0	0	cell #5	6.3892103562	6.0236585199	85.9879335015	embryo #7	6.603774	9.910873	2.08333333333333		9.3484823892		7.4074074074			cell #5	99.5889675993707	0	114.043746797206	178.623537283959	cell #5	0	1.46980154	0.0339227	1.44956
embryo #6	16.6666667		0	cell #6	0	0	15.21233	cell #6	3.7645027614	8.3168719029	93.3776811819	embryo #8	7.773062	4.761905	5.88235294117647				7.7182539683			cell #6	105.818109069084	0	98.8591309976535	131.808463760547	cell #6	0.00175206	1.58497618	0.435547	1.88174
embryo #7	9.75609756		4.87804878	cell #7	0	0	15.98333	cell #7	6.0705823581	10.648683927	89.4867867918	embryo #9	13.35859	14.2857142857143	3.7037037037037				6.3455390875			cell #7	187.056116835051	5.42355313707597	179.142505236849	26.3303831915467	cell #7	0.11807938	0.3843877	0.0017403	1.29888
embryo #8	26.6129032		1.43939394	cell #8	0	0	27.60933	cell #8	8.4182879403	6.0705823581	93.8416217112	embryo #10	8.705162	0	1.78571428571429							cell #8	143.406658361145	1.31992176585638	182.848756192069	30.314300424134	cell #8	0	0.72724432	0.187926	0.809212
embryo #9			0.87719298	cell #9	0	0	2.928333	cell #9	8.8133563845	39.1609703223	91.1351758176	embryo #11	11.33999		6.539913							cell #9	1.93694471977957	10.5342413413346	79.0445109726605	31.6455416901616	cell #9	0	1.09734233	0.564277	1.79295
embryo #10			2.02205882	cell #10	0	0	2.481333	cell #10	8.8133563845	55.718273682	89.2710885033	embryo #12	6.2992125984252		4.931111							cell #10	66.3017086944265	4.01616725310573	135.460887702169	90.9360366765549	cell #10	0.03670097	1.10569402	0.62287	0.258439
embryo #11			2.22222222	cell #11	0	0	4.881333	cell #11	6.7343276178	70.7936919579	92.1924758493	embryo #13	7.86516853932584		7.430556							cell #11	34.2966526321533	0	117.977002813964	61.565373017235	cell #11	0.16178857	1.08334996	0.775737	0.209077
embryo #12			0	cell #12	0	0	10.27433	cell #12	3.3671638089	72.3187166994	92.1924758493	embryo #14	14.8148148148148		3.38983050847458							cell #12	78.2371074958852	0	128.497900765074	78.1678884012847	cell #12	0	1.36203939	0.573722	1.94581
				cell #13	0	1.389333	20.70333	cell #13	9.0979267581	82.1265557193	94.4342243775	embryo #15	11.7647058823529		2.56410256410256							cell #13	92.9334581652462	0	154.731594609416	38.5027826129594	cell #13	0	0.96990152	0.465325	2.65717
				cell #14	0	0	8.710333	cell #14	5.7345471297	72.3187166994	91.2653516268	embryo #16	8.92857143		1.6393442623							cell #14	109.98540568077	0.293494211641937	151.281567189003	42.2366324254088	cell #14	0	1.10836008	0.463182	3.10155
				cell #15	0	0	87.17934	cell #15	7.4540787489	61.0305062679	94.1943073338	embryo #17	12.195122		1.4285714286							cell #15	136.477306828412	0	179.250388830452	29.8301012527887	cell #15	0.21713881	1.04851352	0.442762	0.940139
				cell #16	0	0	6.218333	cell #16	9.1910175984	79.8272876475	95.9562217746	embryo #18	10.3896104		1.1904761905							cell #16	58.3447761601208	0.178394449950445	156.379066986721	46.9989457942092	cell #16	0.26430093	1.07018369	0.597553	0.927263
				cell #17	0	0	4.612333	cell #17	7.7522721723	64.0404434376	101.2457492775	embryo #19	1.92307692									cell #17	122.19120281539	0	61.120101410578	93.4660574823318	cell #17	0	0.68164214	1.25393	1.90134
				cell #18	0	0	3.187333	cell #18	0.7530519195	69.2875881189	100.0741669947	embryo #20	6.06060606									cell #18	109.687451690052	24.7086247086247	83.5441558558315	81.5624193680342	cell #18	0	0.50938733	0.433448	1.31322
				cell #19	0	0	4.659333	cell #19	8.1443132721	71.5459870413	106.1901595188	embryo #21	9.375									cell #19	108.528012949339	0	70.2362650699895	56.348606994292	cell #19	0	0.82715503	1.40036	0.810007
				cell #20	0	0	1.816333	cell #20	5.4295421814	88.8767768952	118.414576206	embryo #22	6.12244898									cell #20	139.605518019042	1.55210227379234	94.2178888978792	67.1779969754425	cell #20	0	1.69709712	0.902542	1.08957
				cell #21	0	0	0.7953333	cell #21	8.0042985936	101.6597386242	124.840114695	embryo #23	15.625									cell #21	85.9303245519111	1.70104231518486	112.985139034981	28.5479851852226	cell #21	0	0.72572019	1.74978	2.88563
				cell #22	0	0	0.01233333	cell #22	9.1910175984	100.8983615076	114.7575441708	embryo #24	3.5294117647									cell #22	121.609210035738	8.46401760798648	150.022925263641	65.7326220489736	cell #22	0.02742859	0.37131171	1.11453	2.82116
				cell #23	0	0	0.4683333	cell #23	3.3671638089	65.5238421936	129.6581333076	embryo #25	2.1505376344									cell #23	176.753025907772	1.92346628872241	93.7548884753351	61.9607615421709	cell #23	0.00514689	0.64911472	0.792834	0.499924
				cell #24	1.905333	0	5.117333	cell #24	15.8837192307	57.996350343	134.3293257168	embryo #26	4.6728971963									cell #24	113.688652050161	1.88044471180625	85.4606967950546	76.6240586127935	cell #24	0	0.82720171	1.45528	0.377499
				cell #25	0	0	0	cell #25	14.2065704331	71.5459870413	138.2414115177	embryo #27	2.0833333333									cell #25	213.336708291146	5.12640590228352	73.8635174588585	25.0121815441401	cell #25	0	1.29714202	0.990126	0
				cell #26	0	0	0	cell #26	3.7645027614	79.0923997944	135.8422410807											cell #26	86.6351670604117	0	54.9951477524759	11.1744523354482	cell #26	0	1.00230736	0.190812	1.42424
				cell #27	0	0	3.762333	cell #27	4.3904062161	90.3571483068	145.7711738766											cell #27	10.0517493531331	0.453553654171469	75.5633428600152	31.2796806794398	cell #27	0	1.2139819	1.3534	1.80736
				cell #28	0	0	9.901333	cell #28	5.880616497	75.3551431326	146.4076730367											cell #28	73.6134548318146	1.59376966645689	35.7256725953677	24.8771115728456	cell #28	0.06943415	1.54792275	0	1.35017
				cell #29	0	0	8.258333	cell #29	5.880616497	86.5926455454	154.5088466511											cell #29	201.622792215097	0	51.0794968434745	49.1101792264909	cell #29	0.00551518	1.09101783	0.121244	0.666755
				cell #30	0	0	8.823334	cell #30	8.1443132721	84.3440854923	172.755408186											cell #30	117.417594780065	0	62.3689226369144	55.7874080586013	cell #30	0	0.99846736	0.500306	2.95071
				cell #31	0	0	4.968333	cell #31	8.0042985936	94.1458698234	109.1334951117											cell #31	68.9799190010125	7.21103506881743	58.6379238535668	25.1333164778935	cell #31	0.08393061	1.03810662	0.612857	1.45461
				cell #32	0	0	16.88733	cell #32	10.4602317381	82.8553888836	114.7749514011											cell #32	128.224490943863	1.07389162561577	72.7535530146511	69.4681490175521	cell #32	0	0.80427192	0.584347	1.08728
				cell #33	0	0	2.881333	cell #33	4.7620127412	91.1351758176	96.2271690984											cell #33	86.9726628417145	2.36945672901367	78.3156853773982	35.254163214393	cell #33	0	0.72948667	0.275466	0.489923
				cell #34	0	0	9.457334	cell #34	9.8169210531	102.4037085105	103.9098123495											cell #34	197.495500056249	0	70.5069521525309	38.3847304798584	cell #34	0.05842365	0.78997142	0.462876	0.629811
				cell #35	0	0	7.644333	cell #35	16.5308140962	3.1045416822	111.1436517933											cell #35	153.438238272022	0	69.299532419784	51.1315870139882	cell #35	0	1.9118938	0.770271	0.71679
				cell #36	0	0	6.888333	cell #36	21.7181687256	3.0114508419	105.3727765308											cell #36	113.515299808752	0	41.623256319719	81.1944411565648	cell #36	0.00214583	0.59452442	1.18108	2.00297
				cell #37	0	0	5.910333	cell #37	13.4058378393	3.1045416822	109.9539054441											cell #37	100.662335470807	12.0975337496076	64.9284062675035	17.1551444188496	cell #37	0	1.28068166	0.494665	0.544973
				cell #38	0	0	15.71833	cell #38	18.519779367	5.2706066004	102.0934057095											cell #38	217.210878614017	0	30.580033360484	56.2424694910059	cell #38	0.0221289	0.70439411	0.823967	2.05294
				cell #39	0	0	0.4563333	cell #39	13.8220976943	3.0114508419	99.2552703345											cell #39	170.770052874339	0	17.09940234262	84.9593162828952	cell #39	0	1.148202	0.607085	1.28732
				cell #40	0	0	0	cell #40	20.2037396895	6.0705823581	116.5542730722											cell #40	74.7454719316008	11.5938024277114	73.9507142959727	15.6598255327893	cell #40	0.16753952	1.60951445	0	0.42209
				cell #41	0	0	6.487333	cell #41	18.5962198131	4.0551278238	120.3263441946											cell #41	7.32365845426931	0	71.8302923863825	47.611702082741	cell #41	0	1.8570552	0.1334	1.94373
				cell #42	0	0	12.86533	cell #42	27.7773985422	9.8169210531	126.5316433785											cell #42	13.0259309258634	0	75.0350326116171	40.8531384675147	cell #42	0.11454085	2.09055825	0	0.275351
				cell #43	0	0	38.46033	cell #43	28.4630920488	18.8391642012	116.5610845971											cell #43	83.2461469231635	20.5790918786448	67.1606452976284	86.9963096722617	cell #43	0.04078238	1.75047261	0.0784797	0.650485
				cell #44	0	0	38.76233	cell #44	30.3521549544	9.0351093618	121.7105974215											cell #44	132.990389778469	0	54.9038475347915	27.3893993583035	cell #44	0	1.43011315	0.09855	0.181797
				cell #45	0	0	26.00833	cell #45	38.4813315045	12.8003689593	127.2551786901											cell #45	113.92310721116	0	87.1789874087767	84.6213704315296	cell #45	0.12876369	1.58480319	0.0634816	0.248805
				cell #46	0	0	0	cell #46	37.7154133713	9.0351093618	117.7160164857											cell #46	68.0447744403195	0.00332319758071327	78.5157251801897	83.4303897356461	cell #46	0	0.8980565	0.324264	0.211738
				cell #47	0	0	7.551333	cell #47	32.1662910861	3.0114508419	126.5316433785											cell #47	14.4462256721791	0.737966937619874	54.6607222360141	70.6693603776066	cell #47	0.07862222	0.88857569	0.779016	0.3015
				cell #48	0	0	5.952333	cell #48	43.8071871402	9.066896478	107.8847155467											cell #48	96.7178535268309	7.22440405516486	94.512754332657	67.3513606922931	cell #48	0	1.55688069	0	0.316333
				cell #49	0	0	2.369333	cell #49	40.0767420033	7.5297623589	119.2705578351											cell #49	111.532512093599	6.74633873075999	59.8453435863136	77.9607394828406	cell #49	0	0.42728866	0	0.409397
				cell #50	0	0	17.03733	cell #50	47.8343120283	18.0709755597	118.414576206											cell #50	109.479412757341	8.07553733383029	21.8059798565048	91.3782388929691	cell #50	0.07903758	0.24886603	0.181149	0.294129
				cell #51	0	0	8.470333	cell #51	47.1418069968	16.5648717207	109.5202383588											cell #51	144.64928563393	0	95.7468460391093	87.3770824125245	cell #51	0.0863106	0.20659999	0.482378	0
				cell #52	0	0	31.76233	cell #52	54.8880244803	21.0824264016	101.2457492775											cell #52	247.128473394083	0	99.7445645595124	90.8265844280573	cell #52	0	0.44517986	0.17131	0.286789
				cell #53	0	0	26.22533	cell #53	60.9563363301	22.6013964543	105.7269758256											cell #53	208.168804139948	20.7123949287141	77.7678840712921		cell #53	0	0.56124326	0.21543	0.167423
				cell #54	0	0	11.56033	cell #54	71.7518464605	19.5914592846	108.7717274559											cell #54	62.1175047811902	11.8509594699251	71.7605349166911		cell #54	0.00177242	0.24932478	0.455792	0.593631
				cell #55	1.141333	0	12.93733	cell #55	69.7159573515	30.1182925995	130.1099644593											cell #55	52.9207447406907	7.93667810177244	74.4236289066748		cell #55	0	0.19546769	0	0.359822
				cell #56	0	0	8.111333	cell #56	44.7865330536	39.9064538808	137.8228811544											cell #56	108.263021712229	0	37.1177444537682		cell #56	0	1.16605896	0.185534	0.140296
				cell #57	0	0	5.214334	cell #57	56.9708374275	26.353033002	149.8444657668											cell #57	55.495931489309	5.88727631865281	33.5436999772262		cell #57	0.36563706	1.45276234	0.530689	0.219995
				cell #58	0	0	9.333333	cell #58	61.3597299714	30.8804265522	150.3038652795											cell #58	117.726965912926	0	52.5495329327066		cell #58	0	1.18069421	0.565269	0.0678132
				cell #59	0	0	7.811333	cell #59	76.13771166	7.5668473278	106.0592268735											cell #59	161.292046349421	0	55.6681021659694		cell #59	0	1.12914393	0.251789	0.30306
				cell #60	0	0	14.34533	cell #60	71.0888580369	6.0705823581	101.2457492775											cell #60	48.9832939588255	0	35.0783643104372		cell #60	0	0.80644756	0.156901	0.283639
				cell #61	0	0	10.18933	cell #61	85.272723387	7.5668473278	113.0054685993											cell #61	86.2863912719778	0	86.3881089675855		cell #61	0.17333941	0.44133746	0.58657	0.00465885
				cell #62	0	0	12.51033	cell #62	83.2277522448	6.0236585199	117.6168709566											cell #62	64.0616219791009	4.4651748877101	79.9575320270909		cell #62	0	1.33408773	1.04072	1.22626
				cell #63	0	0	10.97433	cell #63	30.9810857535	5.3243419635	116.6564459457											cell #63	103.746898716074	3.53471830680488	131.074077428574		cell #63	0	0.80006035	0.289504	0.908727
				cell #64	0	0	21.00033	cell #64	22.9866260292	6.7767104394	108.7717274559											cell #64	67.5011816830006	2.71450006820353	88.4028218055933		cell #64	0	0.67695996	0.564393	1.6104
				cell #65	0	0	15.01533	cell #65	35.3964675609	10.648683927	105.0087383667											cell #65	102.004296660249	121.563664487098	123.534502712113		cell #65	0	1.01244751	0	0.88866
				cell #66	0	0	17.05033	cell #66	29.6339174955	12.8003689593	110.8885980276											cell #66	49.8905548534206	0	43.4635819556172		cell #66	0	1.42097261	0.313526	1.18559
				cell #67	0	0	18.04133	cell #67	25.9632624105	13.5534208788	115.4008548558											cell #67	73.7585228252468	0	51.68599106068		cell #67	0.23603431	1.84718233	0.336349	1.64733
				cell #68	0	0	13.60933	cell #68	42.2253996912	16.718509449	103.7327127021											cell #68	36.1728888447096	3.20810468552131	65.047405856407		cell #68	0	1.12991432	0.302368	1.13605
				cell #69	0	0	18.77933	cell #69	42.1247404899	12.0473170398	112.942651203											cell #69	82.9492779054694	57.5368590919094	55.6785277337132		cell #69	0	1.5612405	1.34498	0.6123
				cell #70	0	0	31.72533	cell #70	52.8839224875	19.5770793987	114.925561785											cell #70	121.260150809123	6.06122058111107	67.6443690374907		cell #70	0.09930887	1.35595511	0	1.38376
				cell #71	0	0	22.89033	cell #71	59.3109746487	18.8240274792	110.301293214											cell #71	81.5829886335281	10.5124336406818	96.4168956211937		cell #71	0	0.89199952	0.0614603	0.828124
				cell #72	0	0	16.79933	cell #72	69.0499415835	26.353033002	113.3732909439											cell #72	121.909315719325	0.64954037713798	85.6879641934143		cell #72	0	1.04501026	0	0.766163
				cell #73	0	0	111.2983	cell #73	64.3583145996	33.891120558	116.0736821487											cell #73	87.5066184391236	0	59.2121246708354		cell #73	0	0.74729094	0.160498	1.16631
				cell #74	0	0	1.243333	cell #74	60.0519171906	24.8476859991	121.8407732307											cell #74	83.4087649434719	0	74.4229938284186		cell #74	0.05844644	0.87862918	0.178203	0.504505
				cell #75	0	0	14.25533	cell #75	65.7486225153	18.0861122817	119.2705578351											cell #75	73.1793460069258	0.712503019080591	82.170081282254		cell #75	0.00570834	0.8840835	0.088986	0.53334
				cell #76	0	0	29.15233	cell #76	70.7134673313	28.6121887605	133.1357951871											cell #76	93.8582913573835	0.441323578447719	68.7996804148085		cell #76	0.11951161	0.2557741	0.0600771	0.448881
				cell #77	0	0	28.35833	cell #77	77.8201583103	30.1182925995	131.7659218461											cell #77	65.3112644312402	0.660361976194358	80.9003008340195		cell #77	0.13626488	0.89594292	0.612159	0.704118
				cell #78	0	0	15.45633	cell #78	77.8201583103	27.1166806269	125.3517358986											cell #78	89.6072755157311	1.48909559915579	81.4179962334602		cell #78	0.02881035	0.64882765	0.214028	1.3734
				cell #79	0	0	40.80133	cell #79	76.8007000836	30.8804265522	122.1775652952											cell #79	70.1860871787902	0	88.1867616726045		cell #79	0.01494997	1.5717456	0.235006	1.53855
				cell #80	0	0	15.47033	cell #80	82.4989190805	41.4398038194	133.1357951871											cell #80	61.0146041818392	17.3468955287137	81.8011723558809		cell #80	0	1.41595768	0.974097	0.268766
				cell #81	0	0	21.20133	cell #81	48.2944683771	36.1495194804	129.2093295003											cell #81	94.8374387733371	0	79.016032079793		cell #81	0	1.5341026	0.0265575	0.244005
				cell #82	0	0	11.37233	cell #82	38.4003500418	42.9776947746	127.7380401219											cell #82	101.159123406586	0	69.7649514191244		cell #82	0	1.07318489	0.0949338	0.240233
				cell #83	0	0	3.933333	cell #83	12.5316921438	45.2330663526	139.8156306057											cell #83	132.228802644789	0	58.6456761848184		cell #83	0	1.52032476	0	0.744302
				cell #84	0	0	10.04433	cell #84	22.5635546493	37.6548664833	142.7748597567											cell #84	126.071910271882	1.01018215411805	90.1919784884039		cell #84	0.12259783	0.56222414	0.144084	0.802541
				cell #85	0	0	107.6753	cell #85	21.9520310805	33.1380686385	138.5509574826											cell #85	140.265594418359	0	75.5551820903456		cell #85	0	0.93801452	0.0796725	0.553759
				cell #86	0	0	17.56633	cell #86	10.7803734084	30.8804265522	137.9545706358											cell #86	108.87773935442	6.39198218262806	35.9956303794346		cell #86	0	0.59054186	0.144545	0.275957
				cell #87	0	0	7.499333	cell #87	12.8662137	37.6472981223	139.295684205											cell #87	79.6448600026367	0	102.482578780911		cell #87	0	0.3238187	0.477804	0.270073
				cell #88	0	0	5.018333	cell #88	16.1667759321	24.8590385406	146.2237618644											cell #88	133.525590970398	0	118.628591061659		cell #88	0	0.74215879	0.0184888	0
				cell #89	0	0	82.57733	cell #89	9.642091914	35.4206863161	136.4401415997											cell #89	84.1462239754992	0	132.380562236259		cell #89	0.15842029	0.28319621	0.0895393	0.692987
				cell #90	0	0	90.60533	cell #90	8.7808124322	40.6663173252	145.0385565318											cell #90	78.6472330111856	1.14369070092427			cell #90	0	0.6470454	0.0475822	1.44188
				cell #91	0	0	70.07633	cell #91	10.4602317381	42.1648528032	154.0683680409											cell #91	88.4447667048647	0			cell #91	0.01307025	0.52307095	0.189637	0
				cell #92	0	90.37733	11.92433	cell #92	14.1467803812	40.687508736	158.1197116842											cell #92	104.031579267612	4.40682673129844			cell #92	0.00578179	0.4664023	0	0.154634
				cell #93	0	84.05233	77.72633	cell #93	14.8506379542	41.4125577198	152.2466635482											cell #93	98.5059680150899	2.20008350343292			cell #93	0	0.58709048	0.148971	0.94757
				cell #94	0	88.80634	11.16633	cell #94	23.9175344322	47.4362162397	145.4828193225											cell #94	82.4564694906144	0			cell #94	0	1.93062012	0.302875	0.362897
				cell #95	0	0	67.03033	cell #95	14.8317170517	51.9537709206	153.1525963599											cell #95	109.387327728706	0			cell #95	0	0.61346719	0	1.46852
				cell #96	0	0	9.875334	cell #96	24.3284964345	52.7121206928	159.6273291954											cell #96	80.9124927744932	0			cell #96	0	0.4323353	0.564669	1.36759
				cell #97	0	37.89433	6.568333	cell #97	19.1963908404	53.4803093343	154.8077969106											cell #97	116.719315681124	0			cell #97	0	0.83025516	0	0.542923
				cell #98	0	3.544333	2.732333	cell #98	14.8317170517	52.7121206928	148.6516920732											cell #98	90.4197385634171	3.01036105017729			cell #98	0	0.87688806	0.00779204	0.12236
				cell #99	0	12.47533	0	cell #99	22.3864550019	58.0213259343	153.1768151151											cell #99	119.694449796672	0			cell #99	0.1279101	0.76415623	0.175021	1.82734
				cell #100	0	0.4853333	11.21433	cell #100	21.3102340677	54.212169843	159.9323341437											cell #100	101.0323601294	10.5783653678446			cell #100	0	0.94756472	0.163817	1.25691
				cell #101	0	9.723333	14.58033	cell #101	22.9374316827	55.7387082567	165.5208119061											cell #101	132.398665436218	5.02599653379549			cell #101	0.06005892	1.00805915	0.315278	3.41899
				cell #102	0	11.61533	6.741333	cell #102	0.7530519195	57.996350343	163.7089462827											cell #102	44.1219868369013	0			cell #102	0.02886536	0.98012219	0	3.02493
				cell #103	0	40.93333	0.9513333	cell #103	12.6217556397	76.0514323446	171.0706910274											cell #103	107.379397418086	0			cell #103	0.21589762	2.16061918	0	2.03847
				cell #104	0	6.969333	11.51833	cell #104	8.8133563845	76.8158368056	180.7082419248											cell #104	76.8915616221643	5.10864959748199			cell #104	0.08345396	0.92509494	0	2.02471
				cell #105	0	30.98033	25.17633	cell #105	11.905031853	70.0406400384	177.3963271512											cell #105	127.356022269773	0			cell #105	0	0.78115467	0	1.3088
				cell #106	26.34133	12.61233	61.30433	cell #106	15.522708411	87.3555363342	181.8041405976											cell #106	121.067296088592	0			cell #106	0.11378788	1.74228557	0.276226	2.53428
				cell #107	0	5.201334	46.50033	cell #107	15.5045443446	84.3440854923	160.9003275156											cell #107	50.3371903173138	0			cell #107	0.03443932	1.31901565	0	1.44675
				cell #108	0	25.24633	44.59133	cell #108	21.2564987046	97.1308314018	168.812292105											cell #108	66.1940086604671	0.535208694857977			cell #108	0.03460239	1.0816389	0.117757	1.56028
				cell #109	0	8.843333	36.07233	cell #109	18.5962198131	91.8632521458	177.001258707											cell #109	124.273139368617	0			cell #109	0	1.25644261	0.114391	3.20348
				cell #110	0	47.11733	46.24133	cell #110	16.8365758806	103.1544899217	165.1431506922											cell #110	116.095640357371	0			cell #110	0.14825008	1.00512609	0.405324	2.14683
				cell #111	0	145.2153	57.96733	cell #111	25.6998834477	99.3922576686	169.6879514727											cell #111	89.3916883854415	4.26522970134259			cell #111	0	0.7732718	0.616309	2.02428
				cell #112	0	26.92833	10.97833	cell #112	28.9663880553	106.9848374238	172.5699833415											cell #112	147.821953371396	10.7530610611679			cell #112	0.18144864	0.31869309	0.702667	1.15637
				cell #113	0	4.168334	39.98833	cell #113	24.6183646608	106.9424546022	173.6310675537											cell #113	97.7669381090976	11.9517952540688			cell #113	0	0.79727669	0	0.656739
				cell #114	0	23.15333	76.54567	cell #114	34.405769106	112.1895992835	181.0904441553											cell #114	71.708211218043	0			cell #114	0.12727634	0.67925916	0.313849	2.62667
				cell #115	0	0.2733333	129.3047	cell #115	20.9749556754	94.1670612342	179.8053364575											cell #115	103.003529089637	0			cell #115	0	0.7422574	0.280652	2.87853
				cell #116	0	0	52.56967	cell #116	26.2667536866	67.0798972152	168.2741816379											cell #116	63.6625460150696	0			cell #116	0	0.70191076	0.198905	1.57524
				cell #117	0	0	80.53467	cell #117	34.3482495624	60.3115119729	98.0571987882											cell #117	94.0439006581549	19.3701058428707			cell #117	0	0.93204517	0.586985	1.44757
				cell #118	63.20833	0	62.39767	cell #118	34.0159985145	65.6623431999	164.0707139385											cell #118	84.9853968704682	0			cell #118	0	0.8413396	0.3618	1.69794
				cell #119	80.91433	0	113.4227	cell #119	30.9810857535	70.0285306608	242.9315218863											cell #119	74.2586883550183	0			cell #119	0	1.66824727	0.742042	2.86806
				cell #120	0	0	64.54567	cell #120	39.0739341708	66.2594868828	251.9590628871											cell #120	47.1402204666917	0			cell #120	0.04669512	1.43494064	1.13593	2.07018
				cell #121	0	0	18.18467	cell #121	38.7606040254	76.0476481641	29.6725161366											cell #121	102.501546511982	0			cell #121	0	1.31478213	1.00743	2.10609
				cell #122	0	0	56.53667	cell #122	41.4193692447	70.7815825803	26.7057186246											cell #122	133.525590970398	1.77994102391019			cell #122	0.04854392	0.96725164	0.990188	0.140606
				cell #123	0	0	53.79867	cell #123	49.8543075792	69.2875881189	56.4766234542											cell #123	137.884980072813	0.5635296196666			cell #123	0	0.7044501	0.566237	1.13035
				cell #124	0	0	32.70967	cell #124	49.9277206809	76.8044842641	67.0170798189											cell #124	105.636402356783	0			cell #124	0	0.61256109	0	1.14753
				cell #125	0	0	60.44667	cell #125	59.6356573356	82.0750908645	48.9650251617											cell #125	101.16926446876	2.69292522813649			cell #125	0.00733628	1.26277044	0	2.41323
				cell #126	0	0	46.89267	cell #126	66.1436909595	80.5689870255	57.2440552596											cell #126	93.8588262734639	0.299258359717226			cell #126	0	0.87145057	0	1.00051
				cell #127	0	0	79.12867	cell #127	56.5863646887	64.0048721409	81.3182547645											cell #127	108.674918110923	45.1916518892375			cell #127	0	1.03917581	0	1.5471
				cell #128	0	0	36.79067	cell #128	68.811538212	62.4949841214	74.5460853417											cell #128	87.1188228255027	0			cell #128	0	1.22426643	0.0160892	2.24356
				cell #129	0	0.7403333	36.68867	cell #129	77.2169599386	64.0404434376	91.887470901											cell #129	105.427242949427	0			cell #129	0.37423366	1.11762166	0	1.29827
				cell #130	0	0	18.71267	cell #130	55.5600949371	59.4880742961	91.1102002263											cell #130	97.3879159103124	41.7901040025213			cell #130	0	1.05746195	0	0.929649
				cell #131	0	0	1.167667	cell #131	61.962171507	64.0714737177	94.1216510682											cell #131	97.6490482613149	9.3710426340228			cell #131	0	1.050006	0.0245258	2.09441
				cell #132	0	0	36.51667	cell #132	58.9280155821	62.4949841214	103.9067850051											cell #132	157.899633907655	13.4966625100858			cell #132	0	1.10859465	0.0131079	0.714517
				cell #133	0	0	60.26667	cell #133	68.3566797159	63.2654432712	67.782241116											cell #133	115.394639434534	0			cell #133	0.00757392	1.07111362	0	0.523712
				cell #134	0	3.479333	34.87667	cell #134	5.0511241314	51.9757191675	94.8837850209											cell #134	134.665192832297	4.05588153115395			cell #134	0.00639622	2.2297019	0.31695	1.069
				cell #135	40.37333	0	29.07667	cell #135	46.810312785	44.5261814352	95.6277549072											cell #135	107.172773276273	14.5888117231924			cell #135	0	0.84979224	0.023162	1.81759
				cell #136	0	0	60.58667	cell #136	31.317877818	44.4497409891	109.1804189499											cell #136	166.666582157815	0			cell #136	0	1.44971271	0.00419561	0.304863
				cell #137	0	0	66.00367	cell #137	27.9809874531	42.9247162476	119.7193616424											cell #137	40.6538342678027	13.2724560372497			cell #137	0.03399939	1.10822992	0.0130762	0.686907
				cell #138	0	0	12.22467	cell #138	33.0268137318	42.9247162476	89.6010690429											cell #138	31.8448964725619	0.241526447145964			cell #138	0.10515199	1.37833392	0.498906	1.47373
				cell #139	0	0	22.90067	cell #139	33.3514964187	48.9476179314	88.8510444678											cell #139	85.552514237782	0			cell #139	0.01442707	1.12723198	0	0.472692
				cell #140	0	12.64033	47.42067	cell #140	27.4080625254	53.4803093343	42.1648528032											cell #140	67.8173700940356	0.511576716125875			cell #140	0.00674325	1.83889516	0.0641077	0.972511
				cell #141	0	6.347333	25.70567	cell #141	26.9910458343	45.9301124007	68.5186426413											cell #141	125.525914970641	0			cell #141	0.02190508	0.98404522	0.0370537	1.2391
				cell #142	0	4.614333	28.75567	cell #142	13.3422636069	59.5259161011	67.0170798189											cell #142	60.80746986888	0			cell #142	0.01942476	1.37970423	0	0.0267585
				cell #143	0	3.269333	23.99167	cell #143	16.8365758806	59.5592168895	70.0285306608											cell #143	99.2618979294512	0			cell #143	0.0690161	0.9155869	0	4.44039
				cell #144	0	6.232333	37.16767	cell #144	11.7854517492	70.0285306608	69.2875881189											cell #144	77.3285395788265	20.3136257681712			cell #144	0	1.12704048	0	1.75307
				cell #145	0	7.879333	23.48867	cell #145	21.2564987046	69.2716945608	70.0610746131											cell #145	82.9353560549203	8.4684405504768			cell #145	0.36541401	1.12334611	0.00796985	3.29432
				cell #146	38.96733	7.045333	26.77067	cell #146	24.5835502002	70.0610746131	76.8044842641											cell #146	86.6465608582402	0			cell #146	0.1010326	0.99717573	0.0459343	2.86588
				cell #147	68.05033	6.902333	63.82367	cell #147	21.6795700845	70.7770415637	84.3440854923											cell #147	98.8847737192108	2.12680497258651			cell #147	0.09543254	0.60182182	0.00705008	2.04575
				cell #148	0	8.120334	97.32267	cell #148	27.6858213741	66.2594868828	76.8044842641											cell #148	26.777515341486	2.18920724757301			cell #148	0.20931405	1.51324994	0.0695629	0.314666
				cell #149	0		111.5657	cell #149	27.6139219446	72.2831454027	78.3105881031											cell #149	37.5082777802305	0			cell #149	0.05806348	0.75304252	0.0935404	0.557746
				cell #150	0		105.9497	cell #150	33.3514964187	68.5224268218	106.2083235852											cell #150	63.7143503598075	2.50206091393177			cell #150	0	0.26155944	0.272674	0.45643
				cell #151	0		56.06367	cell #151	40.0767420033	70.7815825803	106.176536469											cell #151	63.3059798684385	11.0347039836404			cell #151	0	0.54008889	0	0.553367
				cell #152	0		54.38667	cell #152	20.5655073453	75.2953530807	106.168968108											cell #152	57.845404176416	1.98702517442572			cell #152	0.00340922	0.52789331	0.0495499	0.321014
				cell #153	0		52.08667	cell #153	25.5999810825	77.5537520031	149.0861159946											cell #153	53.7106529513046	0			cell #153	0.08001646	1.08512439	0.0830423	0.301626
				cell #154	0		57.10367	cell #154	17.202884553	81.322038945	156.6151215174											cell #154	58.0109597810251	0			cell #154	0.03652945	1.28014728	0.198521	1.26617
				cell #155	0		43.87366	cell #155	19.8783001665	87.3456974649	146.0739083166											cell #155	66.0583417950642	8.00449392814765			cell #155	0	1.13109816	0.101184	0.301971
				cell #156	0		42.31967	cell #156	22.9003467138	93.3685991487	142.3094055552											cell #156	96.2294711050285	0			cell #156	0.00581261	0.52644613	0	0.0122426
				cell #157	0		55.15167	cell #157	25.2548638209	91.1192822595	149.0861159946											cell #157	80.5472164584345	0			cell #157	0	0.86952917	0.019356	0.215466
				cell #158	0		50.93267	cell #158	26.7375057408	74.5460853417	145.3216132332											cell #158	104.809390313893	3.68332160450387			cell #158	0	1.27861742	0	0.285339
				cell #159	0		60.23367	cell #159	23.9288869737	82.8379816533	149.0861159946											cell #159	54.3549401792415	0			cell #159	0	0.95790228	0	0.970196
				cell #160	0		78.32066	cell #160	21.2163863913	80.5689870255	152.8559166087											cell #160	7.97591717804953	0			cell #160	0.01374414	0.59437244	0	0.378979
				cell #161	0		47.71067	cell #161	27.9809874531	74.5763587857	158.1212253564											cell #161	26.2960244580813	6.06625001724543			cell #161	0.13618568	1.06746534	0	0.0203617
				cell #162	0		40.56267	cell #162	27.9809874531	76.0476481641	151.3430012448											cell #162	75.1556222683325	2.14376113851797			cell #162	0	1.06690612	0.0566226	0
				cell #163	0		32.71267	cell #163	31.6599677352	72.2869295832	148.3330640751											cell #163	57.3239040218975	0			cell #163	0	1.12215278	0.262525	0
				cell #164	0		32.57267	cell #164	40.0767420033	69.2754787413	154.3620204477											cell #164	104.694881020705	4.71981513575968			cell #164	0.02056298	0.83440297	1.4046	0.963454
				cell #165	75.53633		24.05867	cell #165	30.3059879523	78.3211838085	161.8857281178											cell #165	112.301088155302	8.41722432353797			cell #165	0.02322975	0.30102823	1.89549	0.0127839
				cell #166	0		24.50567	cell #166	38.4003500418	81.3182547645	152.1127035585											cell #166	87.02917847245	4.71923418533505			cell #166	0.06902464	0.39956485	1.51267	0.101257
				cell #167	44.78633		39.55267	cell #167	35.3964675609	82.0750908645	155.8681242867											cell #167	124.270021618466	4.54875612856365			cell #167	0	1.1438831	1.22962	1.41227
				cell #168	30.46033		53.03567	cell #168	42.4933196706	87.3555363342	173.9330451576											cell #168	30.0476019516025	0			cell #168	0	0.79763329	1.8853
				cell #169	8.157333		18.50367	cell #169	47.8343120283	89.6040963873	192.7563158007											cell #169	60.2075579398144	0			cell #169	0.06602765	0.9814024	0.740567
				cell #170	0		30.39167	cell #170	38.4003500418	101.6514134271	187.4857092003											cell #170	60.2475921367671	2.25399624333959			cell #170	0	0.92741885	0.112856
				cell #171	24.13633		70.34967	cell #171	45.1331639874	104.662864269	179.9567036775											cell #171	56.5993145112341	0			cell #171	0.02248125	0.88142602	0.209051
				cell #172	52.12833		46.80967	cell #172	40.4422938396	87.3456974649	182.2151025999											cell #172	12.6856747311897	0.20769984879451			cell #172	0	1.09330784	0.67934
				cell #173	0		39.82967	cell #173	44.5511570265	92.6155472292	188.9918130393											cell #173	73.2212548008751	0			cell #173	0.0468118	1.13990307	0.323547
				cell #174	0		48.14067	cell #174	54.5671259739	95.6277549072	133.2720256851											cell #174	98.9257920959581	15.3639601790118			cell #174		0.76000814	0.378416
				cell #175	0		21.39267	cell #175	55.9014280182	81.3500418807	109.1879873109											cell #175	78.3378834565784	0.282764691759805			cell #175		0.93578932	0.191702
				cell #176	0		49.25167	cell #176	43.7746431879	97.1421839433	114.4510255503											cell #176	57.6634492947524	0			cell #176		1.28160731	0.480955
				cell #177	0.6423333		45.51467	cell #177	39.7354089222	91.8632521458	108.4273670304											cell #177	66.3973613589931	15.3365823941517			cell #177		0.36081416	0.245461
				cell #178	29.45533		47.93367	cell #178	46.8829690506	93.3776811819	94.8837850209											cell #178	99.641241938275	0.844582656018096			cell #178		0.78456209	0
				cell #179	32.66333		12.88867	cell #179	53.8768914507	81.322038945	94.1216510682											cell #179	94.4109678202542	3.1788417777365			cell #179		0.82705598	0
				cell #180	0		24.11467	cell #180	57.5846315046	81.322038945	104.662864269											cell #180	77.3693141754634	2.93606402202909			cell #180		0.93621635	0
				cell #181	0		10.50967	cell #181	54.2643915339	86.589618201	100.8983615076											cell #181	48.7242005429154	9.30174385363065			cell #181		1.52374589	0.0156452
				cell #182	0		39.70967	cell #182	59.6780401572	90.404072145	103.9067850051											cell #182	45.864984025064	11.3667255674867			cell #182		1.04061789	0
				cell #183	0		29.89967	cell #183	71.7518464605	87.3456974649	104.6598369246											cell #183	78.6775284178227	3.2909824402819			cell #183		1.08090169	0.00676463
				cell #184	0		56.45867	cell #184	68.0864892282	96.3808068267	118.2155283117											cell #184	50.338482678107	9.71010413734871			cell #184		0.6797019	0
				cell #185	0		49.17967	cell #185	68.7002833053	93.3685991487	113.6979736308											cell #185	69.0305783779176	2.98255586741038			cell #185		0.66464479	0
				cell #186	0		9.763667	cell #186	80.3222584569	97.1421839433	112.2123043665											cell #186	81.26683696267	0			cell #186		0.70465626	0.0708633
				cell #187	0		21.44267	cell #187	4.7620127412	103.9317605964	118.2518564445											cell #187	89.5487500290571	10.3571911784603			cell #187		0.96643462	0.00473479
				cell #188	0		18.24867	cell #188	6.7767104394	98.6823454068	117.4624763922											cell #188	74.2350239817754	7.96902627888543			cell #188		0.90700297
				cell #189	0		14.47667	cell #189	5.7345471297	101.6597386242	120.4716567258											cell #189	53.556715542825	0			cell #189		0.75851887
				cell #190	0		20.23767	cell #190	6.43310685	101.6514134271	119.7216321507											cell #190	116.131456805684	0			cell #190		0.99585922
				cell #191	0		23.00467	cell #191	4.3904062161	106.9212631914	123.492946437											cell #191	73.1166493185146	0			cell #191		0.91292924
				cell #192	0		34.82067	cell #192	32.3327950281	108.4349353914	129.5272006623											cell #192	21.9258256730265	13.6665664963772			cell #192		0.69097902
				cell #193	0		46.75167	cell #193	34.0243237116	108.4485584412	124.2459983565											cell #193	76.2883908577391	0			cell #193		1.12456981
				cell #194	0		27.01767	cell #194	37.3831623234	101.6514134271	129.5158481208											cell #194	85.1010798901772	0			cell #194		1.30616474
				cell #195	0		38.38267	cell #195	34.3482495624	105.4371075993	118.9875011337											cell #195	98.8883407504216	38.7808992884912			cell #195		0.58490225
				cell #196	0		63.30167	cell #196	45.4896337905	37.4232746367	122.7308124843											cell #196	120.768966523663	0			cell #196		1.09074367
				cell #197	0		54.82467	cell #197	43.449960501	48.8848005351	128.7544710042											cell #197	104.441471295481	0			cell #197		1.49755628
				cell #198	0		40.29567	cell #198	46.151865378	55.7735227173	136.2925585602											cell #198	29.5026203027618	0			cell #198		0.63068603
				cell #199	0		5.016667	cell #199	42.7862152413	62.6259167667	122.7308124843											cell #199	62.0362167425594	0			cell #199		0.99908722
				cell #200	0		18.17467	cell #200	55.2331417419	68.7744532431	126.4953152457											cell #200	61.0598989071956	31.8249627051218			cell #200		1.30913001
				cell #201	0		25.55967	cell #201	22.3486131969	44.3029147857	132.5212442739											cell #201	99.3829567966444	0			cell #201		0.84581637
				cell #202	0		18.71867	cell #202	57.996350343	51.934093182	121.9800310731											cell #202	43.337663914208	0			cell #202		0.74219205
				cell #203	0		25.78567	cell #203	60.2827522011	58.8273563808	125.7430201623											cell #203	121.201594135894	0			cell #203		1.18935912
				cell #204	0		15.83967	cell #204	62.1127818909	57.2803833924	126.5043972789											cell #204	139.340959632615	0.0156335495974344			cell #204		1.0217868
				cell #205	0		27.58067	cell #205	59.6023565472	53.4613884318	134.0334028017											cell #205	90.9641526051931	0.0528576148001302			cell #205		0.98523323
				cell #206	0		17.11567	cell #206	68.0327538651	62.6259167667	128.7741487428											cell #206	85.7480841699619	0.459843187115919			cell #206		0.71436042
				cell #207	0		38.83167	cell #207	74.4242347296	65.7213764157	131.7750038793											cell #207	134.525233166912	5.45030726848909			cell #207		1.23861646
				cell #208	0		34.11666	cell #208	70.0686429741	61.8622691418	174.6989632908											cell #208	90.0972899057798	0			cell #208		1.08173431
				cell #209	0		84.52267	cell #209	80.8323659883	37.4232746367	176.1922009161											cell #209	82.1403779271564	7.50557669597165			cell #209		1.20618293
				cell #210	0		72.87067	cell #210	91.7118849258	61.1031625335	180.7082419248											cell #210	50.2464514823716	0			cell #210		0.78772938
				cell #211	0		38.00167	cell #211	86.5926455454	67.2131003688	180.7142966136											cell #211	53.0789865663884	0			cell #211		1.81406117
				cell #212	0		32.61267	cell #212	85.7434754412	73.3343907456	184.4742583584											cell #212	38.4575939498167	0.917189714517108			cell #212		0.51679242
				cell #213	0		43.68067	cell #213	92.2666457871	64.1585098692	181.4628075165											cell #213	39.4953762004263	0			cell #213		0.85351345
				cell #214	0		13.46767	cell #214	73.7506506006	63.3948622443	185.2273102779											cell #214	64.4091269024554	0			cell #214		1.43786989
				cell #215	0		10.78267	cell #215	66.3495503787	61.8675669945	188.2433021364											cell #215	88.4473033359031	0			cell #215		1.38624687
				cell #216	0		23.98067	cell #216	45.3337255539	70.2639066879	48.9415632426											cell #216	116.376727166174	0			cell #216		1.23592877
				cell #217	0		112.1537	cell #217	52.2201772278	77.1374921481	55.9021848543											cell #217	85.9356958722429	4.24166142227817
				cell #218	0		49.11367	cell #218	57.5899293573	71.0434478709	58.4898074802											cell #218	85.2205854138396	0
				cell #219	0		23.27067	cell #219	58.6381473558	74.8616859954	75.9780192429											cell #219	82.0950294590625	2.44827426238634
				cell #220	0		38.045	cell #220	69.4064113866	72.5707431207	66.4017720696											cell #220	79.8101643358717	0
				cell #221	0		38.249	cell #221	75.0917641698	68.7403956186	89.7577341156											cell #221	64.1876170775354	0.692470091484871
				cell #222	0		74.391	cell #222	68.0327538651	61.1031625335	65.579848065											cell #222	122.718536011916	7.10634154258125
				cell #223	0		7.426	cell #223	45.8059912803	8.40088071	84.2025571416											cell #223	114.138954682927	18.078795254031
				cell #224	0		25.992	cell #224	47.5376322771	78.6647873979	161.160679134											cell #224	48.240653855143	0
				cell #225	0		0	cell #225	59.6023565472	86.3050478274	163.272251853											cell #225	134.003327879889	0
				cell #226	0		40.07	cell #226	52.1929311282	100.0522187478	168.9243038478											cell #226	80.6438784800589	0
				cell #227	0		20.89	cell #227	56.9708374275	106.925804208	89.7577341156											cell #227	80.2462072983127	0
				cell #228	0		28.142	cell #228	73.2223790028	110.7523675296	94.6151082054											cell #228	123.622017030094	0
				cell #229	0		24.867	cell #229	35.3964675609	96.2423058204	112.420434294											cell #229	84.9764013548727	7.67591039178921
				cell #230	0		24.977	cell #230	41.7599454897	103.1295143304	23.5860402204											cell #230	161.036247379382	3.58937110344411
				cell #231	0		9.794	cell #231	48.4935162714	108.4530994578	14.0559600492											cell #231	137.786436622027	1.48469799006735
				cell #232	0		19.668	cell #232	35.707527198	91.6513380378	76.2005290563											cell #232	81.9868908043772	0
				cell #233	0		32.74	cell #233	43.7746431879	94.7520955395	90.8899609212											cell #233	108.601209059926	0.254916241806262
				cell #234	0		44.165	cell #234	37.0781573751	96.2301964428	114.3670167432											cell #234	74.4171849764014	0
				cell #235	0		43.129	cell #235	44.1227877939	108.4530994578	103.8855935943											cell #235	97.4594392836337	0
				cell #236	0		28.347	cell #236	43.904062161	107.6894518329	102.407492691											cell #236	160.662994603532	0.288610832039455
				cell #237	0		78.314	cell #237	41.5283536431	115.3463626566	104.5485820179											cell #237	78.8700557088489	14.2643163759247
				cell #238	0		165.781	cell #238	44.8054539561	108.4500721134	98.2887906348											cell #238	109.729688246724	1.81929735641689
				cell #239	62.98433		21.622	cell #239	54.5875605486	113.0327146989	93.1862016486											cell #239	56.7103523575971	0
				cell #240	0		41.623	cell #240	54.2174676957	22.1616746802	52.0582143024											cell #240	46.0517181836892	11.349375571124
				cell #241	0		9.848	cell #241	61.6548960504	3.0545904996	69.1339503906											cell #241	39.9296749910175	0
				cell #242	0		1.887	cell #242	60.2827522011	29.032232796	108.9344472174											cell #242	133.9230959748	7.01249245344356
				cell #243	0		26.133	cell #243	67.3667380971	32.0860664595	107.7969225591											cell #243	91.5571617440323	0
				cell #244	0		13.26	cell #244	74.1570715863	37.4308429977	8.3168719029											cell #244	73.4247511938856	0
				cell #245	0		38.612	cell #245	49.2359724855	45.8302100355	29.834479062											cell #245	111.24303881319	0
				cell #246	0		29.882	cell #246	33.3431712216	39.7437341193	35.5266433701											cell #246	47.1827894043612	0
				cell #247	0		10.093	cell #247	43.207772949	51.934093182	48.2884136883											cell #247	98.0293005307063	0
				cell #248	0		16.488	cell #248	47.6799174639	55.0098750924	52.4290639914											cell #248	123.961887742919	0.275340178349382
				cell #249	0		39.446	cell #249	52.9535514087	76.3889812452	53.6074577991											cell #249	84.8848852703983	0
				cell #250	0		0.029	cell #250	59.6023565472	69.5040432435	69.0348048615											cell #250	98.2873362243601	0
				cell #251	0		42.8	cell #251	59.6023565472	57.284924409	56.7589233195											cell #251	116.860129248924	0
				cell #252	0		51.607	cell #252	59.6356573356	83.2610530332	57.6217164735											cell #252	79.6413688986112	2.75404432493386
				cell #253	0		8.997	cell #253	62.385999723	5.3462902104	64.4915177532											cell #253	85.3797746231524	0
				cell #254	0		46.808	cell #254	60.7050667449	16.8713903412	58.4905643163											cell #254	63.1559690973372	0
				cell #255	0		43.073	cell #255	66.2768941131	104.6318339889	62.2641491109											cell #255	92.6394355565483	0
				cell #256	0		15.918	cell #256	69.8014798308	119.1646007811	61.4588755005											cell #256	89.111663983609	22.4183212522324
				cell #257	0		68.577	cell #257	85.3060241754	119.1449230425	66.102064974											cell #257	95.01182342656	0
				cell #258	0		0	cell #258	86.6183779728	77.1412763286	70.2154691775											cell #258	107.873169679651	0
				cell #259	0		38.045	cell #259	76.9187665152	85.5519959079	63.2571180741											cell #259	75.4492516964884	0
				cell #260	92.12534		25.774	cell #260	69.1120021437	75.6253336203	68.0214013236											cell #260	82.6703998397868	0
				cell #261	69.18933		0	cell #261	101.8345677633	89.3566109826	74.4242347296											cell #261	100.76563426714	0
				cell #262	50.03933		44.284	cell #262	93.7296099684	88.5929633577	68.0002099128											cell #262	106.036109591996	2.61999774314995
				cell #263	0.2063333		24.975	cell #263	109.8070792407	19.0934611308	73.3162266792											cell #263	51.0513991696643	0
				cell #264	2.466333		40.883	cell #264	96.6623498559	34.3762524981	77.3130781233											cell #264	104.36465450176	0
				cell #265	0		11.349	cell #265	104.814231489	21.3980270553	77.8216719825											cell #265	63.9512582128525	0.852244865935706
				cell #266	5.721334		21.011	cell #266	118.2230966727	65.7213764157	80.277605127											cell #266	82.9014765803723	0
				cell #267	7.692333		60.259	cell #267	115.9760502918	2.2909428747	84.0224301498											cell #267	25.6676192163418	0
				cell #268	10.67633		23.779	cell #268	82.1681817048	2.7533697318	89.1999459099											cell #268	62.4511850385513	0
				cell #269	1.853333		17.648	cell #269	71.7359529024	3.8189949606	95.838155343											cell #269	62.3337210287537	0
				cell #270	5.097333		30.301	cell #270	68.6964991248	5.3462902104	79.8136645977											cell #270	40.2678179423387	20.207671116762
				cell #271	4.199333		9.885	cell #271	71.0888580369	5.3462902104	82.6200128565											cell #271	59.2315157863927	0
				cell #272	0.8113334		15.637	cell #272	71.415054396	13.7471709204	85.8002381487											cell #272	106.247929937532	0
				cell #273	0		3.993	cell #273	67.0125388023	6.1099378353	83.6803402326											cell #273	77.5270167222535	0
				cell #274	0		6.214	cell #274	68.7456934713	13.184084862	76.9384442538											cell #274	152.255308988115	0
				cell #275	2.862333		11.141	cell #275	79.1491625019	15.2744661702	81.0692556876											cell #275	116.483126420194	0
				cell #276	2.677333		25.106	cell #276	85.8660828894	14.6909455371	90.7491894066											cell #276	71.5417089754817	5.0598222043981
				cell #277	0.4933333		4.579	cell #277	81.1578055113	18.4879922508	100.4518282086											cell #277	97.3517833711082	4.15004310431244
				cell #278	0.4473333		11.029	cell #278	89.2491402564	19.9153851354	95.9827110381											cell #278	0	1.76669794769269
				cell #279	0		45.563	cell #279	102.7579078053	26.9910458343	91.7270216478											cell #279	122.507222805736	6.13400671749737
				cell #280	0.8983333		19.078	cell #280	109.1751210972	28.3404846006	99.7101288306											cell #280	89.9849579433406	4.80176211453744
				cell #281	6.105333		22.334	cell #281	102.3931128051	16.1107700607	97.2481409973											cell #281	96.8426228458873	0
				cell #282	0.07633333		64.694	cell #282	109.1334951117	17.5828162752	96.0689903535											cell #282	54.3975467191151	0
				cell #283	0		46.749	cell #283	95.0745077181	27.6638731272	97.8551235495											cell #283	89.4336098317443	0
				cell #284	3.189333		28.65	cell #284	108.1155505572	29.7073305972	89.0599312314											cell #284	86.1487970718906	2.23223082336383
				cell #285	2.394333		7.118	cell #285	89.0046821961	29.4999575058	85.5353455137											cell #285	68.3514545988834	0
				cell #286	1.213333		46.60266	cell #286	114.5002198968	38.5290121788	81.3265799616											cell #286	74.5995816155227	0
				cell #287	1.128333		83.93266	cell #287	105.8238508464	36.9525225825	93.4427690865											cell #287	100.968277844534	8.91657354138212
				cell #288	3.070333		82.07967	cell #288	64.989515907	46.893564756	65.1476946519											cell #288	87.0434648519216	4.04215202624171
				cell #289	5.920333		19.94767	cell #289	74.8155189933	36.9131671053	76.8824383824											cell #289	46.1767863533341	4.18076533993791
				cell #290	5.842333		17.61767	cell #290	64.4423234067	43.5392671608	100.1279023578											cell #290	69.6418128442289	0
				cell #291	5.311333		0	cell #291	68.7456934713	49.2889510125	33.717048255											cell #291	142.681617559346	11.1638056444574
				cell #292	5.083333		22.40767	cell #292	64.0669327011	34.7811598116	40.0941492336											cell #292	94.7885238127104	0
				cell #293	2.241333		53.61666	cell #293	70.5121489287	47.6337504618	52.0514027775											cell #293	154.934929284877	0
				cell #294	4.084333		11.68867	cell #294	77.6120283828	35.6590896876	9.9576925677											cell #294	77.282130211258	10.552796484568
				cell #295	3.081333		17.34967	cell #295	76.8635174799	49.1292585954	7.7886003051											cell #295	106.006057555506	0
				cell #296	3.665333		0	cell #296	87.8891057847	59.7961065888	5.5597179906											cell #296	56.9418946008618	0
				cell #297	10.50633		0	cell #297	78.642839151	70.582534686	10.1892844143											cell #297	80.1479765960728	0.717873778427252
				cell #298	3.215333		9.175667	cell #298	77.8890303954	45.5812109586	8.9389911771											cell #298	116.690022698115	0.62309954638353
				cell #299	4.579333		8.070666	cell #299	80.1671070564	54.8721309222	7.9732683135											cell #299	134.617586104806	12.5947575121016
				cell #300	7.015333		9.803667	cell #300	78.2636642649	66.8823629931	8.4356951706											cell #300	77.3709661502023	4.5648004383962
				cell #301	3.976333		13.83067	cell #301	85.0070739159	64.4165909793	19.8275921478											cell #301	109.55097207145	0
				cell #302	3.459333		7.577667	cell #302	93.4934771052	70.4130033996	27.8001036252											cell #302	104.358038093358	4.62417691638712
				cell #303	3.003333		6.543667	cell #303	90.1338816573	77.3221601565	56.5159789314											cell #303	127.59696042633	0
				cell #304	2.168333		2.732667	cell #304	93.6841998024	81.2365164657	56.5159789314											cell #304	200.900029606237	21.5350908191392
				cell #305	1.144333		23.23367	cell #305	95.315938434	76.9210370235	59.9906134665											cell #305	113.269515444587	0
				cell #306	3.160333		11.24267	cell #306	101.8012669749	82.5185968191	44.4807712692											cell #306	150.883252738577	0
				cell #307	35.16033		6.517667	cell #307	102.0298314771	80.6310475857	48.7954938753											cell #307	23.8251258265075	0.105417381360779
				cell #308	4.914333		12.83267	cell #308	105.079124124	85.189471416	61.8297251895											cell #308	75.8156518306523	11.0201168954737
				cell #309	8.907333		16.41967	cell #309	106.751731905		71.2568756511											cell #309	93.9524326458107	0
				cell #310	50.05233		14.26267	cell #310	99.0040007493		67.6672020288											cell #310	144.08171321425	3.5283883018192
				cell #311	9.896334		12.61967	cell #311	106.751731905		72.232437384											cell #311	75.8511793151091	0.687462251749743
				cell #312	11.82933		13.12067	cell #312	114.2224610481		74.192642883											cell #312	179.865785058719	4.74974965147558
				cell #313	6.453333		0.7666667	cell #313	118.9231700652		82.5435724104											cell #313	61.0164808052897	12.1656970188969
				cell #314	4.630333		12.95367	cell #314	126.9471463974		59.2814580408											cell #314	88.7555511694464	0
				cell #315	6.145333		63.83667	cell #315	115.5060550737		59.2814580408											cell #315	173.121484259351	0
				cell #316	41.36234		17.64267	cell #316	85.6413025677		69.6629788245											cell #316	191.700384881082
				cell #317	5.382333		31.55067	cell #317	91.3433057451		76.3730876871											cell #317	178.219678278891
				cell #318	2.665333		27.06867	cell #318	82.934099838		71.0071197381											cell #318	23.8428895687358
				cell #319	2.824333		60.31267	cell #319	260.0859689289		83.5653011454											cell #319	36.8104213954406
				cell #320	1.885333		23.47667	cell #320	4.1126473674		97.8203090889											cell #320	19.2776078160466
				cell #321	7.698333		15.92567	cell #321	12.5960232123		115.697534607											cell #321	71.3628737787427
				cell #322	2.632333		78.11367	cell #322	15.7444613883		101.4644749104											cell #322	30.2259942761275
				cell #323	0		51.29867	cell #323	11.1201928173		85.8138611985											cell #323	60.3039573670187
				cell #324	0.5373333		64.01366	cell #324	10.6373313855		93.4912065969											cell #324	117.424257376887
				cell #325	1.403333		21.12567	cell #325	14.4911408067		105.5642560641											cell #325	12.9872693180697
				cell #326	2.554333		50.22766	cell #326	6.8312026386		109.43850006											cell #326	122.297443994868
				cell #327	3.010333		25.34067	cell #327	20.336186007		111.1224603825											cell #327	62.9014112306326
				cell #328	0.5203333		50.89667	cell #328	16.6799108079		125.5871119257											cell #328	116.001184249482
				cell #329	3.645333		32.40867	cell #329	22.0428514125		124.1529075162											cell #329	62.0704628441725
				cell #330	1.614333		58.98367	cell #330	22.4621386119		123.4535909598											cell #330	157.554524819895
				cell #331	3.141333		70.60767	cell #331	20.5639936731		126.8464871961											cell #331	119.017072930031
				cell #332	3.965333		135.1857	cell #332	22.2010301574		128.3639435766											cell #332	58.9144379749334
				cell #333	4.075333		65.05067	cell #333	18.6454141596		134.1764448246											cell #333	137.655186025856
				cell #334	4.023334		81.00267	cell #334	2.2909428747		119.8063977939											cell #334	126.272574755749
				cell #335	1.531333		58.84867	cell #335	9.3227070798		122.7353535009											cell #335	132.288562123754
				cell #336	2.061333		58.80267	cell #336	7.6372330851		116.0275151466											cell #336	54.8702259942761
				cell #337	1.303333		84.86066	cell #337	3.8189949606		117.1408210497											cell #337	50.48850291128
				cell #338	54.04533		88.53867	cell #338	5.4007824096		122.7497333868											cell #338	145.652817526892
				cell #339	3.186333		95.75867	cell #339	9.5694356484		125.112575691											cell #339	116.533100096241
				cell #340	0.05833333		68.22166	cell #340	10.8545433462		130.7752233912											cell #340	93.5972786315681
				cell #341	0.1553333		47.31067	cell #341	11.6575464483		129.7111118346											cell #341	96.1334293721362
				cell #342	2.148333		30.48567	cell #342	15.4644320313		135.0430221591											cell #342	71.1608185895612
				cell #343	0		36.80467	cell #343	9.5694356484		132.855008994											cell #343	77.6040941583793
				cell #344	0		121.7137	cell #344	16.1107700607		129.9427036812											cell #344	53.0097874838842
				cell #345	1.370333		152.1117	cell #345	5.9646253041		121.8006609174											cell #345	74.1327756626375
				cell #346	3.800333		59.57567	cell #346	3.2400153441		132.3577676763											cell #346	92.6575712270975
				cell #347	0.6793333		102.1107	cell #347	9.7805929203		133.7995404468											cell #347	65.5346798941959
				cell #348	0		155.1077	cell #348	9.7805929203		136.9555469838											cell #348	79.140008837184
				cell #349	0		125.0407	cell #349	12.5263942911		138.016631196											cell #349	29.6805297468086
				cell #350	1.724333		124.3437	cell #350	14.410159344		133.5573528948											cell #350	40.4879215064372
				cell #351	1.724333		141.5507	cell #351	7.8627702429		137.1878956665											cell #351	69.7020779488049
				cell #352	0		86.61066	cell #352	12.0760768116		138.4048881153											cell #352	30.7927438245637
				cell #353	0		45.09467	cell #353	13.1394315321		152.4048422931											cell #353	53.9706799184074
				cell #354	0		20.41267	cell #354	10.8008079831		143.4726626409											cell #354	88.9365720200229
				cell #355	0.3113333		34.78067	cell #355	4.8899180421		140.3295223176											cell #355	85.2322181937038
				cell #356	0.1173333		37.24067	cell #356	4.8899180421		146.1208321548											cell #356	111.925356059827
				cell #357	1.240333		65.52766	cell #357	9.1963154511		152.4510092952											cell #357	110.667873204569
				cell #358	2.959333		75.50467	cell #358	13.5117948933		150.4786944186											cell #358	93.9649902246218
				cell #359	0		32.41567	cell #359	9.7805929203		154.3294764954											cell #359	62.8926040033654
				cell #360	0		44.86167	cell #360	20.5503706233		155.3163907698											cell #360	106.717283340701
				cell #361	1.824333		21.01667	cell #361	17.8946327484		153.9132166404											cell #361	108.792220286539
				cell #362	2.874333		37.51167	cell #362	23.7866017869		40.8509853336											cell #362	62.848488000208
				cell #363	87.84734		51.83867	cell #363	6.4807875243		30.2136539481											cell #363	71.1079331235862
				cell #364	0		67.53567	cell #364	9.7805929203		37.7260090767											cell #364	37.2562989157284
				cell #365	0.6153333		35.01367	cell #365	6.1576185096		37.7260090767											cell #365	90.4051067370446
				cell #366	0		130.8067	cell #366	3.1491950121		44.1977145678											cell #366	51.2504225278868
				cell #367	0.07933333		26.18467	cell #367	4.1126473674		40.1380457274											cell #367	126.942718219402
				cell #368	0		16.04767	cell #368	8.5386248802		49.2412703382											cell #368	62.5468680932942
				cell #369	0		4.839667	cell #369	11.6575464483		49.0755232323											cell #369	106.787487974206
				cell #370	0		16.63767	cell #370	14.410159344		46.2358741851											cell #370	96.3998023869575
				cell #371	0		17.54967	cell #371	16.7677037955		55.6895139102											cell #371	85.9939155984295
				cell #372	0		1.189667	cell #372	11.6575464483		46.6627297455											cell #372	115.516264073429
				cell #373	3.657333		0	cell #373	5.5074962997		53.4666862845											cell #373	44.7850958163239
				cell #374	0		6.965667	cell #374	20.5216108515		53.4666862845											cell #374	80.839075378975
				cell #375	0		21.94167	cell #375	24.5941459056		48.3027935742											cell #375	14.3136847031904
				cell #376	1.095333		76.87867	cell #376	23.0895557388		38.8907798346											cell #376	78.9318495020671
				cell #377	0		36.89567	cell #377	30.1266177966		46.9435159386											cell #377	44.4405730778231
				cell #378	0		26.02267	cell #378	20.8455367023		55.8779660991											cell #378	76.2770742869029
				cell #379	0		19.44467	cell #379	33.6822337944		55.4586788997											cell #379	147.053745547206
				cell #380	0		22.42867	cell #380	38.3541830397		61.1849008323											cell #380	135.970514053928
				cell #381	0.6223333		52.05467	cell #381	40.3552576881		73.6121495943											cell #381	96.9666397982267
				cell #382	0		32.49067	cell #382	38.8007163387		62.317884474											cell #382	106.325957513196
				cell #383	0.3313333		27.85667	cell #383	39.2563316709		65.7077533659											cell #383	77.0896279154424
				cell #384	0		24.94967	cell #384	50.7125597166		64.9713518406											cell #384	128.02568969552
				cell #385	0		10.88067	cell #385	50.7125597166		67.1563376613											cell #385	87.180893939
				cell #386	0			cell #386	23.5277638407		56.0399290245											cell #386	86.0966223770769
				cell #387	0			cell #387	33.6390941367		49.754405214											cell #387	119.326815569828
				cell #388	1.546333			cell #388	35.9035477479		43.8268648788											cell #388	156.089341896565
				cell #389	2.857333			cell #389	41.0576015889		57.0298706433											cell #389	43.7814295743519
				cell #390	2.351333			cell #390	48.4291852029		64.0124405019											cell #390	101.956369120362
				cell #391	2.095333			cell #391	29.1820863438		59.6545782381											cell #391	185.68189500507
				cell #392	0.6243333			cell #392	38.3768881227		64.5210343611											cell #392	135.203463428586
				cell #393	8.022333			cell #393	19.4711223447		64.9713518406											cell #393	68.3270495852726
				cell #394	5.487333			cell #394	27.5897031894		73.1792393451											cell #394	83.3430406406823
				cell #395	0.8043333			cell #395	31.8673408266		70.53712452											cell #395	126.582594451234
				cell #396	3.325333			cell #396	39.9775964742		74.8692543564											cell #396	122.038794560441
				cell #397	2.923333			cell #397	13.3596708372		77.7808028331											cell #397	48.1939207987727
				cell #398	3.076333			cell #398	19.2758586309		88.1608099446											cell #398	47.3735666553993
				cell #399	1.977333			cell #399	20.9711714949		90.9134228403											cell #399	83.9150783951741
				cell #400	1.784333			cell #400	22.0292283627		95.1577596891											cell #400	101.831560883018
				cell #401	0.1663333			cell #401	31.1733221229		94.7339314731											cell #401	66.9112561429054
				cell #402	2.650333			cell #402	34.8651686187		91.5877638054											cell #402	67.3662861748875
				cell #403	0			cell #403	34.973396181		98.7375944421											cell #403	61.0608700174212
				cell #404	3.670333			cell #404	32.2222969575		99.4906463616											cell #404	76.0690605579968
				cell #405	16.99733			cell #405	24.7833549306		103.3641335214											cell #405	81.6555292649315
				cell #406	52.51133			cell #406	18.8626261203		110.9544427683											cell #406	84.5963233573416
				cell #407	60.24233			cell #407	23.3158497327		305.595280458											cell #407	76.5669934215658
				cell #408	29.22333			cell #408	14.410159344		308.4281179803											cell #408	75.2357055565667
				cell #409	1.677333			cell #409	24.6297172023		152.214876432											cell #409	86.9156764346447
				cell #410	7.579333			cell #410	14.0408233272		211.9072964751											cell #410	104.911464156634
				cell #411	0.8913333			cell #411	9.3227070798		211.1905726884											cell #411	90.9576432044515
				cell #412	2.206333			cell #412	18.3933877383		241.1105742297											cell #412	164.730495713618
				cell #413	3.865333			cell #413	17.8787391903		247.6488812976											cell #413	153.278208659899
				cell #414	1.954333			cell #414	13.3596708372		194.8482107811											cell #414	144.961855964856
				cell #415	0			cell #415	11.0149925994		198.0193540401											cell #415	131.415164126
				cell #416	1.774333			cell #416	69.6675198411		152.2595297619											cell #416	173.119460492219
				cell #417	0			cell #417	68.4512842284		212.4295133841											cell #417	138.113628834258
				cell #418	3.347333			cell #418	60.2191779687		210.8931361011											cell #418	126.817911585712
				cell #419	1.565333			cell #419	73.5606847395		200.1347109396											cell #419	166.720520628639
				cell #420	0			cell #420	72.4943026746		194.9337332604											cell #420	132.202551407086
				cell #421	6.362333			cell #421	89.8810983999		184.1170317192											cell #421	146.606973482975
				cell #422	6.663333			cell #422	71.452896201		181.0117332009											cell #422	43.595387317392
				cell #423	5.258333			cell #423	71.5959382239		208.5681356019											cell #423	179.579666801302
				cell #424	2.744333			cell #424	76.5448894818		147.5270336286											cell #424	183.861510603633
				cell #425	3.532333			cell #425	88.0715032848		171.2144898864											cell #425	199.675060926076
				cell #426	6.339334			cell #426	89.5685250906		164.2667344884											cell #426	167.147116619544
				cell #427	4.104333			cell #427	92.2825393452		162.0000103689											cell #427	143.34169885046
				cell #428	1.234333			cell #428	83.5864925562		131.3980995015											cell #428	124.212953088056
				cell #429	0.1033333			cell #429	97.8203090889		134.4950728227											cell #429	117.335227298513
				cell #430	0			cell #430	98.1063931347		124.6032249957											cell #430	81.6168895706357
				cell #431	0.8733333			cell #431	97.8324184665		120.730494672											cell #431	113.119188196906
				cell #432	5.988333			cell #432	105.472678896		123.0206807106											cell #432	140.811621563974
				cell #433	0.4983333			cell #433	114.5827150317		107.69777703											cell #433	51.2173869634081
				cell #434	2.907333			cell #434	90.033222456		105.3954816138											cell #434	171.07724564214
				cell #435	0.6743333			cell #435	88.9744087521		116.0979009039											cell #435	104.233284471452
				cell #436	3.345333			cell #436	86.2785585639		116.8615485288											cell #436	152.794884478713
				cell #437	0			cell #437	98.9207487783		118.3812754176											cell #437	125.844455840508
				cell #438	0			cell #438	103.38381126		70.2676908684											cell #438	137.067561005496
				cell #439	0.9843333			cell #439	82.8394953255		71.8275300705											cell #439	113.012539199179
				cell #440	3.523333			cell #440	92.2825393452		73.3540684842											cell #440	184.049848195363
				cell #441	0			cell #441	88.5309027975		80.2503590274											cell #441	81.049607667836
				cell #442	10.10433			cell #442	35.9928544077		83.2504573278											cell #442	161.959890900344
				cell #443	3.852333			cell #443	41.6774503548		94.7157674067											cell #443	72.5403791258413
				cell #444	1.042333			cell #444	47.8297710117		64.3174454502											cell #444	76.9561014572338
				cell #445	0			cell #445	35.0399977578		54.9939815343											cell #445	84.2194277421799
				cell #446	0.5883333			cell #446	42.1232268177		118.4403086334											cell #446	98.0350311844766
				cell #447	1.445333			cell #447	51.7653187317		122.1972430338											cell #447	150.688512695203
				cell #448	0			cell #448	29.7852847155		124.4980247778											cell #448	146.366968463398
				cell #449	5.615334			cell #449	25.2843804288		133.6625531127											cell #449	218.91289153991
				cell #450	0.8013333			cell #450	27.3777890814		146.6551584414											cell #450	90.9204889213746
				cell #451	0			cell #451	33.0442209621		138.9997612899											cell #451	88.354238581253
				cell #452	0.03733333			cell #452	22.2010301574		143.5899722364											cell #452	96.210379175492
				cell #453	4.146333			cell #453	25.6166314767		143.6331118941											cell #453	191.919245810503
				cell #454	0			cell #454	33.1320139497		144.3778386165											cell #454	35.9675190601442
				cell #455	0			cell #455	30.7873357119		150.5256182568											cell #455	86.1721255061809
				cell #456	0			cell #456	44.5329929601		160.3917336564											cell #456	98.9553600486574
				cell #457	0			cell #457	44.4346042671		167.2645622805											cell #457	43.1834308793009
				cell #458	2.427333			cell #458	39.4266197934		163.4554061892											cell #458	123.18268394573
				cell #459	0			cell #459	40.6579921281		163.5265487826											cell #459	63.3799811132511
				cell #460	0			cell #460	22.924565469		177.1927382403											cell #460	150.904589906793
				cell #461	1.686333			cell #461	19.5165325107		170.3963500623											cell #461	51.087588631671
				cell #462	0			cell #462	21.3980270553		154.2742274601											cell #462	224.552240000427
				cell #463	3.257333			cell #463	22.0292283627		161.1478129203											cell #463	137.32373701536
				cell #464	0.7673333			cell #464	27.0023983758		168.8009395635											cell #464	95.7088666350109
				cell #465	0			cell #465	28.040777505		184.0617826839											cell #465	126.783970805568
				cell #466	0			cell #466	30.4157291868		164.2311631917											cell #466	123.326735420123
				cell #467	2.426333			cell #467	42.3646575336		162.6773786784											cell #467	113.333831289047
				cell #468	0.6933333			cell #468	38.2784994297		168.7873165137											cell #468	93.4680659222229
				cell #469	5.016333			cell #469	42.3646575336		168.7926143664											cell #469	69.6622259687462
				cell #470	3.385333			cell #470	36.85791807		177.1881972237											cell #470	99.9477146500349
				cell #471	2.907333			cell #471	40.8865566303		186.3655917723											cell #471	86.9243943169026
				cell #472	1.888333			cell #472	47.6768901195		174.9101205627											cell #472	10.0329184295188
				cell #473	0			cell #473	49.7892196746		155.045443446											cell #473	60.5229602044464
				cell #474	0			cell #474	45.8498877741		159.6500342784											cell #474	72.6206164336056
				cell #475	0.1863333			cell #475	50.6890977975		171.0782593884											cell #475	87.431242097176
				cell #476	5.537333			cell #476	34.7395338261		167.3992791063											cell #476	22.5093766839351
				cell #477	9.240334			cell #477	41.1067959354		170.3403441909											cell #477	140.356820837313
				cell #478	5.816333			cell #478	54.6534052893		176.4820691424											cell #478	109.444441480422
				cell #479	8.645333			cell #479	62.1680309262		178.0547745582											cell #479	67.632167227756
				cell #480	2.354333			cell #480	63.2381971716		174.2138313507											cell #480	39.2460239125447
				cell #481	1.618333			cell #481	67.0564352961		179.5184955756											cell #481	53.6191599131423
				cell #482	4.302333			cell #482	62.5002819741		184.9011139188											cell #482	70.6999301083587
				cell #483	5.531333			cell #483	60.8019417657		184.9245758379											cell #483	82.3174147562062
				cell #484	5.728333			cell #484	65.6502338223		199.3362488541											cell #484	117.660710760645
				cell #485	3.464333			cell #485	66.9868063749		184.1616850491											cell #485	72.8153526860265
				cell #486	6.920333			cell #486	62.6168347335		177.9760636038											cell #486	42.4925173261912
				cell #487	8.794333			cell #487	63.2798231571		180.2670064785											cell #487	34.5936948136134
				cell #488	5.735333			cell #488	56.0240354664		182.5344874341											cell #488	42.0470248035298
				cell #489	9.571333			cell #489	47.5361186049		186.3905673636											cell #489	90.7871079265658
				cell #490	5.142334			cell #490	39.9632165883		190.9399091607											cell #490	41.6975665971307
				cell #491	5.485333			cell #491	66.6030904722		190.9399091607											cell #491	107.078262632514
				cell #492	9.386333			cell #492	71.1092926116		203.1590279952											cell #492	77.6250713588322
				cell #493	12.95233			cell #493	61.8297251895		205.4575392309											cell #493	17.8036951870802
				cell #494	11.06233			cell #494	61.8244273368		200.8635441039											cell #494	43.2901356751479
				cell #495	7.925333			cell #495	37.4543049168		193.9944996603											cell #495	32.5129512945959
				cell #496	1.800333			cell #496	45.0862401492		202.3908393537											cell #496	62.2088959788298
				cell #497	9.564333			cell #497	52.5206411595		208.5053182056											cell #497	48.3212667993363
				cell #498	8.442333			cell #498	46.4371925877		214.6144992048											cell #498	47.1848607235652
				cell #499	8.473333			cell #499	48.0908794662		210.7962610803											cell #499	17.014079697812
				cell #500	3.789333			cell #500	55.1264278518		205.4446730172											cell #500	131.783090491002
				cell #501	1.352333			cell #501	49.1708845809		177.9647110623											cell #501	195.339134517401
				cell #502	2.898333			cell #502	52.4532827466		185.6647615437											cell #502	20.7033980142237
				cell #503	7.238333			cell #503	60.4848274398		187.1163731835											cell #503	145.507312636972
				cell #504	0			cell #504	56.1746458503		192.4989915267											cell #504	103.994493780656
				cell #505	0.5753334			cell #505	47.7200297772		189.6275553633											cell #505	120.080804265829
				cell #506	1.327333			cell #506	65.0296282203		199.3877137089											cell #506	96.2346007245549
				cell #507	0.1523333			cell #507	66.4797261879		203.9188914396											cell #507	112.030194755177
				cell #508	0.6863334			cell #508	68.5875147264		209.2689658305											cell #508	111.779234396975
				cell #509	0			cell #509	66.6901266237		192.4747727715											cell #509	131.647343547337
				cell #510	0			cell #510	61.6026743595		194.0126637267											cell #510	63.1202572219434
				cell #511	0			cell #511	64.8858293613		191.7943771176											cell #511	142.870986497836
				cell #512	0.1773333			cell #512	67.2781882734		204.7324902471											cell #512	132.126901459546
				cell #513	2.833333			cell #513	70.5038237316		207.7711871886											cell #513	111.754386836757
				cell #514	4.871333			cell #514	64.9486467576		209.2757773554											cell #514	82.1907596893061
				cell #515	0			cell #515	75.3006509334		213.1159637268											cell #515	129.865773479702
				cell #516	0			cell #516	42.1716643281		214.6107150243											cell #516	162.751519428307
				cell #517	0			cell #517	47.0608255341		222.2517322899											cell #517	99.0398902731741
				cell #518	0			cell #518	36.6755205699		223.7752433592											cell #518	214.4940788264
				cell #519	0			cell #519	38.6501059548		208.5219685998											cell #519	173.77389714104
				cell #520	1.468333			cell #520	55.5010617213		210.8030726052											cell #520	101.122115819448
				cell #521	2.362333			cell #521	39.6112878018		229.132129275											cell #521	133.739508117698
				cell #522	3.686333			cell #522	43.4862886338		237.5322531489											cell #522	133.821505066418
				cell #523	0			cell #523	31.4525946438		227.5942383198											cell #523	80.5682140070667
				cell #524	0.7823333			cell #524	40.4778651363		223.7752433592											cell #524	25.4662644674919
				cell #525	4.544333			cell #525	48.9324812094		232.1768809053											cell #525	102.029051767407
				cell #526	3.592333			cell #526	52.9573355892		235.9989032103											cell #526	102.94095722741
				cell #527	0			cell #527	57.239514243		233.7041761551											cell #527	80.3296774289733
				cell #528	0			cell #528	48.8848005351		217.6698465405											cell #528	144.247541333916
				cell #529	1.576333			cell #529	54.4399775091		224.5388909841											cell #529	56.1082757284062
				cell #530	0			cell #530	56.845959471		229.888965375											cell #530	30.1053039602042
				cell #531	3.915333			cell #531	29.0821839786		226.8305906949											cell #531	72.1200435329255
				cell #532	2.794333			cell #532	17.8128944496		231.4313973468											cell #532	30.120212496335
				cell #533	2.484333			cell #533	22.2010301574		227.6555420439											cell #533	30.8830325950295
				cell #534	0			cell #534	30.7207341351		233.733692763											cell #534	107.100438807913
				cell #535	3.754333			cell #535	37.0781573751		241.3451934207											cell #535	45.6027272682095
				cell #536	3.795333			cell #536	24.9354789867		240.5777616153											cell #536	63.5575742817813
				cell #537	1.901333			cell #537	19.0934611308		243.7284702996											cell #537	50.7610807694792
				cell #538	0.2283333			cell #538	27.0235897866		234.5276138319											cell #538	59.7732908605704
				cell #539	1.071333			cell #539	21.0688033518		244.3952429037											cell #539	48.1197851182992
				cell #540	5.103333			cell #540	37.7335774377		248.9877243585											cell #540	30.4655935833661
				cell #541	10.49333			cell #541	46.6127785629		201.8701361169											cell #541	46.750684550284
				cell #542	4.083333			cell #542	43.6399263621		208.6687948032											cell #542	52.7787026591859
				cell #543	1.579333			cell #543	38.7780112557		210.9029749704											cell #543	26.8428193035726
				cell #544	0.9653333			cell #544	41.1067959354		208.5348348135											cell #544	26.5868894333265
				cell #545	3.823333			cell #545	50.1048203283		214.6213107297											cell #545	38.5360811421926
				cell #546	5.995333			cell #546	56.2109739831		227.6131592223											cell #546	22.6747161167698
				cell #547	3.527333			cell #547	59.752210095		219.225144726											cell #547	41.9799941517618
				cell #548	8.429334			cell #548	68.592055743		214.6432589766											cell #548	88.8976470102298
				cell #549	9.678333			cell #549	70.7354155782		219.9887923509											cell #549	41.8764315999805
				cell #550	8.022333			cell #550	50.1048203283		217.6766580654											cell #550	71.7420439592573
				cell #551	3.707333			cell #551	59.1633916092		209.3764365567											cell #551	65.7262780837273
				cell #552	7.161334			cell #552	59.4441778023		219.2569318422											cell #552	111.220697889761
				cell #553	4.399333			cell #553	51.888683016		216.1493628156											cell #553	69.4362542034212
				cell #554	6.906333			cell #554	55.8363401136		222.267625848											cell #554	76.2256932599055
				cell #555	6.186333			cell #555	65.5253558658		217.6766580654											cell #555	63.4874993908085
				cell #556	13.81333			cell #556	63.2056532193		226.861620975											cell #556	45.9031872898289
				cell #557	12.47333			cell #557	74.5339759641		221.5304674866											cell #557	82.402894877918
				cell #558	11.43633			cell #558	80.7718191003		226.1115963999											cell #558	50.8437302012769
				cell #559	9.454333			cell #559	59.3162725014		229.3357181859											cell #559	148.475802914372
				cell #560	7.771333			cell #560	70.5038237316		230.0108159871											cell #560	94.2303474828208
				cell #561	13.42033			cell #561	70.2389310966		217.7727762501											cell #561	136.048296700619
				cell #562	10.54133			cell #562	76.3776287037		223.0433828505											cell #562	97.6692333934402
				cell #563	12.25733			cell #563	79.2074388816		226.0858639725											cell #563	60.2344168819143
				cell #564	15.98333			cell #564	72.1681063155		229.9654058211											cell #564	26.8964130805595
				cell #565	13.16333			cell #565	60.3788703858		224.5850579862											cell #565	45.8282976061743
				cell #566	63.79933			cell #566	81.465837804		226.8290770227											cell #566	64.1936829011443
				cell #567	59.59233			cell #567	90.0627390639		223.8380607555											cell #567	25.0051240732495
				cell #568	49.55733			cell #568	90.3177928296		231.4919442348											cell #568	45.2982210631215
				cell #569	13.14133			cell #569	89.647236045		229.1518070136											cell #569	40.4179830234152
				cell #570	3.785333			cell #570	84.9260924532		233.0404308954											cell #570	43.3634416809787
								cell #571	86.9619815622		237.6003683979											cell #571	74.2934079681106
								cell #572	81.5627128248		236.8571553477											cell #572	113.238131586201
								cell #573	78.5308274082		239.9109890112											cell #573	149.813413056845
								cell #574	72.7591953096		249.7596971805											cell #574	203.462459979221
								cell #575	66.2027241753		242.8974642618											cell #575	70.8991511707624
								cell #576	74.5339759641		238.3844505975											cell #576	60.4319063672794
								cell #577	69.4283596335		250.5233448054											cell #577	45.2876195322605
								cell #578	67.1828269248		257.4340152345											cell #578	109.585904204567
								cell #579	62.3277233433		246.7823039631											cell #579	79.947557760674
								cell #580	73.481216949		245.2345741386											cell #580	73.7845344867799
								cell #581	75.9174723549		252.8702935515											cell #581	65.6902656743634
								cell #582	89.6532907338		255.1801573287											cell #582	81.6826749782669
								cell #583	95.0722372098		263.5590897918											cell #583	67.3547060195492
								cell #584	77.4538496379		271.2129732711											cell #584	57.1100933641485
								cell #585	84.8019713328		255.9067199847											cell #585	59.8700252316435
								cell #586	87.5470158675		235.3094255232											cell #586	64.2325551809681
								cell #587	88.5732856191		238.3292015622											cell #587	60.076755083434
								cell #588	103.1832496935		246.7157023863											cell #588	46.8319091943543
								cell #589	78.9644944935		233.7473158128											cell #589	48.9716515064775
								cell #590	85.878192267		234.5669693091											cell #590	70.17294630678
								cell #591	88.9872749658		242.9443881											cell #591	95.4575974103994
								cell #592	98.2933316514		249.7596971805											cell #592	80.9688385669557
								cell #593	98.8791227928		239.8905544365											cell #593	47.7083024122017
								cell #594	93.787129512		242.9443881											cell #594	33.009279873347
								cell #595	78.2447433624		246.0186563382											cell #595	66.9394793941579
								cell #596	88.4415961377		258.2143132536											cell #596	100.099301005732
								cell #597	83.2784602635		265.8681967329											cell #597	93.3637950653408
								cell #598	89.5783639599		260.5241770308											cell #598	34.975863848073
								cell #599	82.6563409893		248.3088423768											cell #599	15.6192820322296
								cell #600	87.3229923819		262.7523025092											cell #600	69.6572702363814
								cell #601	80.3918873781		252.1263236652											cell #601	82.3192309478475
								cell #602	86.3557558461		276.510069135											cell #602	97.2730228022106
								cell #603	90.0627390639		286.5472294932											cell #603	46.0678957878605
								cell #604	92.9152543248		277.3630234197											cell #604	25.8686666976269
								cell #605	95.2682577597		242.8974642618											cell #605	70.1309617795941
								cell #606	94.8535115769		247.5255170133											cell #606	135.303023266614
								cell #607	100.4329073061		225.3222163476											cell #607	96.6158918868713
								cell #608	107.5781969262													cell #608	127.347791761482
								cell #609	103.769797671													cell #609	85.0290252171086
								cell #610	106.9772690628													cell #610	89.2690289323364
								cell #611	104.3661845178													cell #611	57.6477964055171
								cell #612	96.027364368													cell #612	58.4117401198161
								cell #613	92.5724075715													cell #613	105.992198021641
								cell #614	79.7364673155													cell #614	70.7648725212465
								cell #615	82.7940851595													cell #615	129.349370733293
								cell #616	74.2236731631													cell #616	74.4940324153625
								cell #617	93.5532671571													cell #617	107.777829378164
								cell #618	113.9605957575													cell #618	160.250777875819
								cell #619	113.1591063276													cell #619	134.011981609622
								cell #620	118.853541144													cell #620	93.7621325407514
								cell #621	110.3300529858													cell #621	105.906283379
								cell #622	95.7110068782													cell #622	69.9801049138797
								cell #623	91.5370557867													cell #623	108.636119563272
								cell #624	97.4229701364													cell #624	97.8693670746651
								cell #625	107.6326891254													cell #625	99.2238162767964
								cell #626	88.504413534													cell #626	72.8473379135631
								cell #627	108.560570184													cell #627	87.9528025223389
								cell #628	118.9322520984													cell #628	112.429265740524
								cell #629	94.7679890976													cell #629	84.9582134350346
								cell #630	95.4665488179													cell #630	115.265520232408
								cell #631	97.692403788													cell #631	97.2773333700486
								cell #632	99.9795624822													cell #632	120.055141743883
								cell #633	107.0158677039													cell #633	70.1057399732896
								cell #634	116.6541754374													cell #634	72.8077542647079
								cell #635	99.4762664757													cell #635	97.903787638887
								cell #636	101.5795139976													cell #636	137.100205146563
								cell #637	94.7309041287													cell #637	65.5364100728339
								cell #638	77.5295332479													cell #638	64.1785188142804
								cell #639	76.834000872													cell #639	75.2671035783619
								cell #640	83.7083431683													cell #640	139.29795817213
								cell #641	83.2474299834													cell #641	53.2155691096089
								cell #642	81.0064382913													cell #642	79.826107309551
								cell #643	81.972917991													cell #643	112.955900373119
								cell #644	86.7606631596													cell #644	88.9733722515179
								cell #645	95.1274862451													cell #645	133.412041690187
								cell #646	91.9661818554
								cell #647	68.6556299754
								cell #648	72.0704744586
								cell #649	72.7796298843
								cell #650	70.4130033996
								cell #651	81.6663993705
								cell #652	77.1972822
								cell #653	72.9075351852
								cell #654	80.2760914548
								cell #655	85.4566345593
								cell #656	80.2829029797
								cell #657	85.8274842483
								cell #658	92.4717483702
								cell #659	102.309103998
								cell #660	109.1100331926
								cell #661	122.5907978058
								cell #662	129.0799105272
								cell #663	142.0324035426
								cell #664	154.1326991094
								cell #665	138.6152885511
								cell #666	103.3558083243
								cell #667	126.5793240528
								cell #668	116.7215338503
								cell #669	107.3935289178
								cell #670	106.7948715627
								cell #671	98.1775357281
								cell #672	106.8819077142
								cell #673	115.2199710279
								cell #674	124.3413597051
								cell #675	133.6209271272
								cell #676	135.1141647525
								cell #677	89.3929391154
								cell #678	91.902607623
								cell #679	94.2215534334
								cell #680	98.320577751
								cell #681	102.7071997866
								cell #682	103.6229714676
								cell #683	97.8203090889
								cell #684	101.4644749104
								cell #685	107.448021117
								cell #686	105.2183819664
								cell #687	111.3328608183
								cell #688	117.9937753344
								cell #689	110.7728021043
								cell #690	110.096947467
[truncated: 26 more rows]

## Sheet: S2Figure
Parameter measured		PAX2 levels in GFP+ cells (A.U.)		Relative reporter activity Log(Turquoise/GFP ratios)		PRDM12 CRM
[truncated: 1,394 more rows]

[truncated: 3 more sheets: S5Figure, S6Figure, S7Figure]
