# Supplementary material for: The PAX-FOXO1s trigger fast trans-differentiation of chick embryonic neural cells into alveolar rhabdomyosarcoma with tissue invasive properties limited by S phase entry inhibition
Source: PLoS Genet. 2020 Nov 11;16(11):e1009164. doi: 10.1371/journal.pgen.1009164 (PMC7682867; doi:10.1371/journal.pgen.1009164)
Supplement: S6 Table — Data obtained on a given scan on a given embryo are presented in one independent sheet. Data obtained for a given cell is presented on a single line. (XLSX) [file pgen.1009164.s014.xlsx]

## Sheet: data11PAX3
x	y	z	cell id	x ellipsoid2	y ellipsoid3	z ellipsoid4	theta	phi	cluster id	NN distance
192.1	21095	131.48	561	-0.37532	-0.53928	-11308	137.63	55163	31	30243
186.26	24151	132.61	562	0.92149	-0.37945	0.12433	82504	-22381	31	17262
189.45	26462	133.18	563	0.23119	-0.92228	-0.46463	111.21	-75927	31	17262
143.87	28873	129.12	548	-0.97242	-0.069656	0.33389	68408	40972	30	35205
154.28	29711	127.53	549	0.98142	0.16435	-0.14845	97939	95068	30	46258
166.2	24408	130	550	-0.98452	0.0079845	0.26262	73382	-0.46466	30	25932
145.23	23919	131.07	551	-0.94343	-0.20605	0.38968	64404	12.32	30	35034
137.03	28092	130.93	552	-0.62009	0.13884	11582	0	-12.62	30	35034
161.71	29134	130.51	553	0.99926	0.038369	0.0011874	89932	21989	30	25932
154.89	23443	132.38	554	0.95872	-0.0045611	0.42649	61712	-0.27259	30	27682
145.74	18104	133.99	555	0.92305	-0.2212	-0.47206	111.47	-13476	30	37939
152.1	27972	133.64	556	0.99779	0.0046442	-0.099519	95449	0.26668	30	27682
151.88	20558	135.89	557	0.99751	0.032553	-0.093802	95.15	18691	30	37939
197.12	125.2	129.4	469	-0.76554	-0.35206	-0.80778	123.26	24697	29	47861
206.36	123.07	127.3	541	-0.68502	-0.71334	-0.22195	101.44	46.16	29	24096
212.3	123.88	126.77	542	0.99896	0.045714	0.00011584	89993	26201	29	24096
178.35	149.35	135.33	473	0.92716	0.086088	0.54698	52634	53048	28	49985
146.97	135.14	127.34	518	-0.98285	0.17664	-0.079407	94389	-10189	28	32382
150.9	141.88	128.21	519	0.97475	-0.18795	0.18081	78.87	-10914	28	32382
156.17	142.25	130.08	520	0.18826	-0.7344	-0.97813	135.75	-75622	28	26405
158.17	148.58	129.56	521	-0.62075	0.76765	-0.23899	102.22	-51.04	28	26405
142.51	155.96	130.48	522	-0.96309	-0.26629	-0.058889	93286	15456	28	33889
164.48	145.09	131	523	0.79271	0.12604	0.89465	22078	90345	28	21141
149.62	149.19	130.55	524	-0.95146	0.079547	-0.44598	110.54	-47791	28	35795
163.79	150.53	131.23	525	-0.89231	-0.10848	-0.65729	117.72	69314	28	21141
168.44	147.02	132.79	527	-0.79189	-0.53226	-0.44901	110.65	33906	28	18255
168.66	151.61	133.15	528	-0.33325	-0.80205	-0.74346	120.73	67437	28	18255
138.97	159.74	132.31	529	0.94543	0.2863	-0.23336	101.96	16847	28	33889
169.93	151.71	139.99	532	0.81281	-0.21093	0.8145	30313	-14548	28	77336
171.13	215.11	131.19	436	-0.19769	0.19306	14416	0	-44321	27	44204
170.86	203.19	128.72	477	-0.62167	-0.42545	-0.98649	137.42	34387	27	27288
165.13	207.99	129.43	479	0.97301	0.18666	0.20357	77369	10859	27	3032
177.14	202.03	129.55	489	0.13116	-0.5608	12262	0	-76837	27	27288
208.87	143.27	128.44	468	-0.36443	-0.92755	0.12412	82517	68.55	26	56181
200.21	137.65	131.26	471	-0.8169	-0.43685	-0.56492	114.65	28137	26	2498
201.27	143.95	131.65	472	-0.82362	-0.27535	-0.74372	120.74	18486	26	2498
203.66	218.88	143.84	445	0.34405	0.32074	13237	0	42993	25	23699
198.88	221.3	144.65	446	0.5246	0.082737	1271	0	89625	25	23699
207.73	223.42	141.6	447	-0.12742	0.98145	-0.21488	101.12	-82603	25	33615
199.76	227.25	141.56	448	0.95391	-0.28472	-0.14224	97631	-16619	25	33615
192.33	214.74	143.3	450	0.56324	-0.82624	0.013346	89231	-55718	25	18871
196.74	215.1	142.73	451	-0.014242	0.069811	14962	0	-78469	25	18871
200.57	216.9	147.19	452	0.4564	0.23186	12885	0	26931	25	42215
102.95	-18577	174.88	164	0.79236	-0.58716	0.24835	74357	-36.54	24	63401
111.25	-13834	166.84	357	-0.97285	-0.041905	0.34138	67876	24665	24	55859
107.07	-18.91	170.79	359	0.74139	-0.42993	0.77289	34128	-30109	24	39866
116.19	-14021	170.35	360	0.93492	-0.27489	-0.3366	106.37	-16385	24	39866
167.28	168.64	155.4	355	0.31721	0.93288	-0.25594	102.97	71.22	23	3.44
172.94	175.63	155.65	356	0.26321	0.48026	12551	0	61275	23	3.44
173.12	172.2	146.66	497	0.55152	0.14597	12319	0	14824	23	62733
151.62	141.79	154.22	340	-0.7071	-0.68681	0.25236	74083	44166	22	47721
156.57	128.86	155.68	341	-0.91152	-0.27973	-0.4522	110.76	17.06	22	56992
156.27	137.7	160.8	346	0.853	-0.10682	-0.7663	121.59	-71378	22	2763
162.05	133.31	160.7	348	0.8809	-0.43411	0.28289	71984	-26235	22	2763
159.54	133.03	166.22	351	-0.034979	0.0081155	1499	0	-13062	22	37535
155.77	130.93	168.47	352	-0.37291	-0.65095	0.99182	58956	60193	22	37535
157	123.69	147.51	537	0.78803	-0.041191	0.92138	18853	-29922	22	92877
149.88	158.1	150.58	338	-0.92795	-0.21132	-0.4605	111.06	12829	21	64046
143.52	157.66	143.98	535	-0.97161	-0.20568	0.17536	79226	11953	21	51817
153.71	162.74	145.88	538	0.85614	0.13503	0.74818	36304	89626	21	28212
158.81	164.26	147.2	539	0.90836	0.10345	0.60778	47886	64972	21	28212
129.59	132.83	149.27	336	-0.52613	-0.64796	0.82615	29203	50924	20	27995
136.49	132.92	149.93	337	-0.83155	0.54299	-0.17553	99264	-33144	20	27995
140.85	136.25	153.38	339	0.98299	-0.18365	0.0053426	89693	-10582	20	47721
142.7	134.82	160.05	343	0.92988	-0.35378	-0.15115	98073	-20.83	20	28136
146.98	129.78	160.89	345	0.66458	-0.53908	-0.77614	121.97	-39048	20	2259
142.79	129.67	161.96	347	-0.94045	0.13288	0.46935	58.53	-80427	20	2259
136.43	136.54	165.01	349	0.99094	-0.066988	-0.17467	99222	-38673	20	57967
122.97	137.02	143.66	511	0.71103	-0.16535	10252	0	-13091	20	46639
123.28	129.76	147.7	515	0.99406	0.10825	0.016938	89022	62151	20	35581
119.55	121.31	157.6	319	-0.97651	-0.14293	0.24182	74801	83273	19	3762
117.13	116.25	164.08	324	-0.96847	-0.12896	-0.31973	105.69	75848	19	57508
126.81	114.6	157.76	376	0.92636	0.23483	-0.44172	110.38	14225	19	3762
121.6	135.74	156.3	318	-0.97285	-0.12758	0.28965	71515	74712	18	5289
118.64	135.47	162.66	322	0.8936	-0.14355	-0.63794	117.08	-91259	18	23212
121.34	130.15	163	325	0.93788	0.34692	-0.007321	90418	20299	18	23212
111.3	133.56	166.15	328	0.91526	0.04086	-0.60119	115.86	25562	18	59775
109.64	153.26	150.16	311	-0.76501	-0.13169	0.94562	15515	97672	17	37962
104.51	161.24	150.95	312	-0.86853	-0.05257	0.73927	37075	34638	17	37962
115.35	161.25	149.36	313	-0.86554	-0.47238	-0.24963	102.69	28624	17	39243
139.32	166.71	141.33	482	0.97776	-0.1542	0.21321	76727	-89622	17	54922
140.26	167.06	147.21	484	-0.94286	0.26851	-0.29591	104.7	-15896	17	36577
124.26	149.57	137.87	504	-0.9217	-0.36381	0.20189	77.48	21.54	17	54094
120.44	157.68	142.87	509	0.86837	0.3614	0.5094	55.51	22596	17	29348
119.34	163.71	140.81	510	0.97703	0.21256	-0.022643	91285	12274	17	38702
126.28	154.7	141.83	533	0.58008	0.13149	12058	0	12771	17	29348
128.41	160.39	143.56	536	0.9705	-0.24095	0.013175	89241	-13943	17	3367
135.05	163.15	149.01	540	0.98946	0.14269	-0.036748	92071	82061	17	36577
85022	118.61	149.89	310	0.81283	0.2566	-0.7844	122.3	17.52	16	35869
91399	118.69	153.43	314	-0.4966	-0.10846	12918	0	12.32	16	58355
83349	134.35	155.79	317	0.17287	0.41168	13422	0	67221	16	49313
91993	131.47	158.13	320	0.96061	0.079877	-0.39926	108.82	47534	16	49313
106.31	123.22	137.96	502	-0.91644	-0.21017	0.51079	55404	12917	16	18569
107.93	127.83	137.98	503	0.99346	-0.032842	-0.16405	98707	-18934	16	18569
102.66	129.8	141.81	506	0.89232	0.41415	-0.26933	103.56	24897	16	46953
114.97	130.04	142.1	507	-0.92033	-0.29325	0.38827	64506	17674	16	46639
96023	122.4	148.49	512	-0.66842	0.12052	-11009	139.15	-10221	16	27208
89727	125.58	148.8	513	-0.95185	-0.17657	-0.37593	107.93	10509	16	27208
101.79	127.49	147.86	514	0.56219	0.29457	11592	0	27653	16	30729
85654	134.68	148.61	516	-0.43064	0.59634	10162	0	-54165	16	3801
102.22	117.54	150.08	517	-0.48281	-0.028705	13129	0	34025	16	38252
110.52	114.99	141.14	565	0.9466	0.15392	0.42496	61824	92354	16	59271
108.74	112.33	148.43	566	0.95691	0.28782	-0.057798	93227	16.74	16	40184
138.63	237.43	154.09	277	-0.90794	-0.34395	-0.35918	107.27	20748	15	37542
144.42	236.73	156.11	278	0.89012	0.44029	0.17634	79162	26319	15	37542
153.88	235.31	158	279	-0.93585	-0.2249	-0.40697	109.11	13513	15	46091
196.21	289.43	151	223	0.83576	-0.037965	0.82167	29632	-26009	14	2551
196.71	282.8	151.23	224	-0.44807	-0.046054	13392	0	58684	14	2551
203.56	286.29	156	225	0.00075185	-0.82319	-0.85164	125.28	-89948	14	74301
187.52	297.36	156.38	226	0.86073	-0.35803	-0.54282	113.91	-22585	14	41606
191.51	305.12	158.05	227	0.36592	0.63398	1022	0	60008	14	41606
197.48	291.32	160.99	229	0.24685	-0.79668	-0.82754	124.13	-72784	14	33093
190.31	296.02	160.61	230	-0.20239	0.10792	1.46	0	-28067	14	33093
190.43	296.41	165.91	232	0.0072443	0.36371	13972	0	88859	14	26158
184.12	298.89	166.21	233	0.89221	-0.41809	-0.2562	102.98	-25108	14	26158
179.26	275.64	144.99	414	0.93514	0.27937	0.3268	68911	16633	14	37794
190.32	284.15	145.74	415	-0.5473	-0.49353	10139	0	42043	14	4003
182.61	279.61	147.14	416	0.10097	0.20234	14611	0	63.48	14	32136
200.81	287.63	146.25	417	0.90294	0.054904	-0.63938	117.13	34796	14	31845
192.86	276.14	148.14	418	0.9313	0.27704	0.35472	66924	16567	14	43747
204.56	281.74	147.42	419	-0.85385	-0.36382	-0.55839	114.43	23079	14	31845
176.48	285.15	146.68	420	0.90895	-0.41675	0.017128	89011	-24631	14	32136
90792	115.86	173.38	181	-0.42519	-0.60613	10083	0	54951	13	42334
92082	125.09	174.92	182	0.0084483	0.31929	14214	0	88484	13	42334
85.06	128.96	180.8	185	-0.090003	-0.92269	0.56235	51445	84429	13	47324
89037	118.47	182.17	186	-0.22781	-0.45843	12886	0	63576	13	47324
89721	136.21	183.68	187	-0.81003	0.16744	0.84295	27559	-11679	13	54215
84964	120.49	167.03	326	-0.46506	-0.65612	0.8915	22436	54671	13	55592
96196	118.83	169.37	329	0.6282	-0.49024	-0.90626	128.44	-37968	13	21207
101.04	121.3	169.68	331	-0.81632	0.12354	0.84635	27.22	-86056	13	21207
95969	125.67	170.51	332	-0.62052	-0.2419	11189	0	21298	13	26083
104.95	127.05	172.14	334	-0.96676	0.12231	0.33679	68203	-72107	13	38478
95189	129.6	171.92	335	0.091471	0.25528	14438	0	70287	13	26083
95718	109.17	167.72	372	0.92771	0.33006	-0.26159	103.22	19585	13	44256
52137	125.48	173.66	174	0.18137	-0.4958	12739	0	-69906	12	23011
47225	125.13	174.56	175	0.52843	-0.76991	0.53665	53428	-55536	12	23011
55689	122.37	175.98	176	-0.03023	0.9323	0.54064	53122	-88143	12	36256
63985	125.07	175	177	0.80733	-0.18501	-0.84053	124.74	-12907	12	33925
63073	132.7	176.16	178	0.66994	0.71393	-0.30552	105.1	46.82	12	33925
42724	135.47	174.21	179	0.35837	-0.92046	0.23393	75335	-68727	12	37805
38308	126.94	177.05	180	-0.7384	-0.63602	-0.33621	106.36	40.74	12	50885
58277	129.74	169.64	304	0.83737	-0.49602	-0.3446	106.69	-30641	12	4343
42661	145.29	169.44	305	0.54101	-0.81872	0.28854	71593	-56544	12	50127
50951	121	171.15	306	0.82812	0.56054	0.0012053	89931	34093	12	39838
50565	130.24	172.72	307	-0.017919	-0.98274	-0.27616	103.85	88955	12	23759
58622	138.22	171.58	308	0.47594	-0.40188	11734	0	-40177	12	4343
46861	141.16	172.43	309	0.53523	0.58307	0.91679	19435	47.45	12	37805
76006	128.02	159.75	321	0.12716	-0.92422	0.54008	53165	-82166	12	3982
77454	146.27	162.4	323	-0.45933	0.47304	11277	0	-45842	12	49621
77728	137.91	164.94	327	0.82678	-0.54581	-0.20413	100.62	-33431	12	45676
72716	133.46	153.48	378	-0.69255	-0.7195	-0.077819	94305	46093	12	53386
69382	146.32	156.75	379	0.78384	-0.41572	-0.6919	118.9	-27.94	12	42443
69954	125.29	157.7	380	0.67356	0.12017	1094	0	10116	12	3982
62.9	139.69	159.01	381	0.25808	0.94257	-0.31802	105.62	74687	12	26165
69685	140.64	159.18	382	0.12752	-0.95213	0.41676	62427	-82372	12	26165
58081	147.16	161	383	-0.74638	-0.66005	0.12769	82292	41488	12	45121
66476	141.17	165.62	384	-0.77932	-0.31518	-0.8124	123.46	22.02	12	43707
54873	122.3	164.25	385	-0.24764	-0.17122	14304	0	34661	12	66955
49.82	141.77	164.94	387	0.91181	0.40377	0.11193	83284	23885	12	37735
56344	144.51	166.71	388	0.017756	-0.41671	13633	0	-87.56	12	37735
44651	119.56	167.82	389	-0.71936	0.42201	0.82763	29.06	-30398	12	55645
57292	115.38	169.59	390	-0.5545	-0.48687	10123	0	41284	12	39838
156.46	311.73	188.06	56	0.11279	0.21295	14558	0	62093	11	50675
159.77	265.42	174.08	122	-0.28816	-0.65449	10485	0	66237	11	47988
173.53	308.98	174.02	123	0.9702	0.24186	0.0223	88.71	13998	11	49446
162	294.48	175.25	124	0.15921	0.50186	-12753	130.47	72399	11	38365
160.63	303.78	176.19	125	0.34145	0.33564	13169	0	44509	11	38365
158.34	310.15	178.28	126	-0.57401	-0.10551	1218	0	10415	11	2802
131.68	307.64	178.94	127	-0.95645	-0.19525	-0.3255	105.92	11538	11	32448
154.06	302.39	179.86	128	0.63013	-0.7145	0.45604	59523	-48.59	11	4.12
165.17	307.89	178.69	129	0.024915	0.76654	0.96256	12779	88138	11	2802
142.61	310.77	180.84	130	-0.78204	-0.62197	0.059273	86518	38496	11	16943
138.01	311.31	180.16	131	0.93195	0.17412	0.47707	57951	10583	11	20372
168.77	304.14	181.51	132	0.07971	0.2623	14425	0	73097	11	28762
143.57	306.47	181.01	133	0.98758	-0.13645	0.11685	82976	-78666	11	16943
163.93	300.15	182.59	134	-0.49465	0.63244	0.89415	22135	-51.97	11	28762
148.36	301.38	186.07	135	0.99262	-0.11661	0.050098	87068	-6.7	11	58274
164.04	304.86	185.9	136	-0.68956	-0.16295	10585	0	13295	11	35544
170.95	312.85	177.1	156	0.12778	-0.71985	-10234	143.12	-79934	11	37559
125.68	313.03	178.24	157	0.95355	0.26522	0.21428	76655	15543	11	32448
157.59	315.61	182.88	160	-0.66326	0.53681	0.78218	33294	-38985	11	31063
157.47	323.76	182.71	162	0.70712	-0.70489	-0.083655	94615	-44.91	11	31063
166.88	312.18	184.61	163	0.2984	-0.72281	0.93494	17.05	-67568	11	35544
146.1	267.65	155.96	193	-0.899	-0.38165	-0.32222	105.79	23003	11	41497
162.13	270.4	157.36	194	0.62056	0.47731	0.93324	17284	37566	11	17114
141.05	292.99	155.23	195	0.78667	0.065227	0.92088	18918	47398	11	1763
152.93	304.11	156.15	196	0.9549	-0.0077131	0.44524	60326	-0.46279	11	43199
131	266.83	156.66	197	-0.80717	-0.58656	-0.09984	95466	36006	11	37214
145.66	295.42	157.01	198	-0.9062	0.17443	-0.5778	115.08	-10895	11	29421
163.48	298.04	157.62	199	0.7061	-0.24493	0.99661	37863	-19.13	11	43185
152.87	266.01	158.09	200	-0.48274	-0.7369	-0.70984	119.52	56771	11	30059
161.25	265.99	157.42	201	0.49283	0.0515	13029	0	59657	11	17114
164.99	268.17	159.01	202	0.40945	0.5521	10895	0	53439	11	28302
138.05	272.09	157.75	203	0.93246	0.35657	0.087192	84819	20927	11	37214
153.13	293.6	157.24	204	0.96451	-0.15755	-0.3178	105.61	-92771	11	29421
157.01	265.84	159.79	205	0.7667	0.45517	0.67914	42133	30696	11	14464
153.28	275.39	160.71	206	0.68337	0.42177	0.89387	22167	31683	11	41296
171.9	300.64	159.66	207	0.68853	-0.72388	0.06561	86135	-46434	11	31802
159.59	263.71	160.25	208	0.39906	0.18616	13467	0	25009	11	14464
161.56	289.53	161.11	209	0.46802	0.087364	13191	0	10574	11	61589
160.99	271.81	162.87	210	-0.78055	-0.26803	-0.84706	125.05	18952	11	38571
163.64	263.83	164.5	211	0.41198	-0.26223	1309	0	-32477	11	40302
169.67	273.61	164.12	212	0.37645	0.77982	0.75026	36122	64232	11	27971
167.74	301.98	165.88	213	0.82126	-0.08135	0.84708	27147	-5657	11	45842
152.79	267.85	167.27	214	-0.71454	-0.40263	-0.85819	125.61	29.4	11	34589
164.38	291.41	167.08	215	-0.33302	-0.12156	14026	0	20054	11	32139
164.13	270.43	168.36	216	-0.25336	0.14311	14351	0	-29.46	11	20918
159.54	273.17	168.03	217	0.51564	0.051145	12829	0	56646	11	20918
156.85	289.91	167.98	218	-0.57166	-0.15047	-12099	133.67	14747	11	32139
167.6	267.48	171.63	219	0.15038	-0.97117	-0.27744	103.91	-81198	11	44875
165.3	278.15	170.49	220	-0.92445	0.26244	0.41491	62563	-15848	11	43579
161.9	287.02	172.45	221	0.12037	0.7024	10523	0	80276	11	46553
154.22	300.19	173.15	222	0.86836	-0.31008	0.58055	50028	-19651	11	48333
176.9	294.07	159.32	228	0.95842	-0.015478	0.42742	61644	-0.92521	11	31802
172.65	268.22	163.1	231	0.44161	0.19449	13138	0	23.77	11	27971
104.12	237.56	152.64	247	-0.64041	-0.56595	0.77881	33598	41468	11	28294
96757	238.27	152.43	248	-0.7188	-0.4867	0.74465	36.61	34102	11	28294
114.29	241.46	153.48	249	-0.88244	-0.35707	0.45942	59271	22.03	11	43255
103.69	244.53	151.42	250	-0.82274	-0.44379	0.53275	53728	28343	11	32198
94625	251.65	153.43	251	-0.1276	0.16178	14678	0	-51736	11	42476
95748	259.45	155.44	253	-0.075636	-0.038944	14946	0	27244	11	28204
102.89	259.6	155.94	254	-0.39266	0.077706	13746	0	-11194	11	28204
88434	244.47	156.67	255	0.92861	-0.36402	-0.10783	95881	-21406	11	2813
85972	249.4	155.42	256	0.58875	0.091289	-12047	133.93	88139	11	2813
86.35	256.47	156	257	-0.92297	-0.21432	0.47951	57768	13073	11	28281
92393	255.88	157.72	258	0.6439	0.24065	10894	0	20492	11	34577
89355	233.21	159.66	259	0.37163	-0.92799	0.040691	87628	-68175	11	4215
100.09	236.01	159.68	260	-0.55395	-0.81672	0.2424	74761	55853	11	39894
85635	250.45	160.16	261	0.18601	-0.97551	0.17607	79.18	-79204	11	20404
109.11	255.74	158.88	262	-0.79402	-0.40021	0.68634	41539	26749	11	3474
99608	242.9	161.68	263	-0.58178	-0.73243	0.5305	53.9	51.54	11	39894
82649	246.72	160.78	264	0.31679	0.94842	0.018076	88956	71.53	11	20404
107.66	249.32	160.49	265	-0.71443	-0.6529	0.37742	65292	42424	11	3474
92256	237.15	164.01	266	0.61662	0.75848	-0.31635	105.55	50.89	11	36352
88263	227.24	165.14	267	0.82293	-0.3903	-0.61929	116.46	-25374	11	27121
83643	230.16	166.3	268	-0.46067	-0.74276	0.72885	37969	58192	11	27121
91079	242.65	165.97	269	-0.41821	-0.54657	10883	0	52579	11	36352
94208	254.66	166.31	270	-0.18069	-0.9452	0.40791	63075	79177	11	28681
95098	262.1	166.08	271	-0.18613	-0.03784	14727	0	11491	11	28681
82752	214.15	167.64	272	-0.54206	-0.69692	0.70432	40043	52125	11	3.22
82139	222.58	167.78	273	-0.81511	-0.57725	-0.073091	94052	35306	11	3.22
89388	254.95	169.94	274	-0.20302	-0.931	0.45503	59598	77698	11	57458
149.96	262.25	151.11	276	0.48094	0.30478	12331	0	32364	11	44385
113.61	271.92	150.85	283	-0.15971	-0.90113	0.6046	48138	79949	11	41397
106.83	265.77	152.34	284	-0.71337	0.21844	0.99881	22414	-17025	11	41397
116.73	283.83	152.24	285	-0.61791	0.11918	11657	0	-10917	11	36326
115.55	277.27	155.35	286	-0.86669	-0.37628	0.49127	56882	23468	11	53152
113.89	263.56	157.87	287	-0.89027	-0.025801	0.68204	41894	1.66	11	2754
107.49	266.85	158.08	288	0.70781	-0.59828	-0.56338	114.6	-40207	11	2754
99.39	264.5	162.46	289	-0.29713	0.017084	1432	0	-32908	11	57365
139.37	270.7	151.01	296	0.75725	0.24164	0.91017	20251	17698	11	49172
150.77	297.46	150.77	297	-0.7361	-0.48216	-0.71258	119.62	33226	11	61457
154.96	269.66	153.01	298	-0.73472	-0.645	-0.3152	105.5	41279	11	44385
134.72	283.76	153.29	299	-0.83588	-0.50688	-0.31597	105.53	31233	11	36405
125.33	285.64	153.19	300	-0.74293	-0.6089	0.41705	62406	39338	11	36326
152.36	287.12	153.9	301	0.68336	0.12524	10789	0	10386	11	45541
142.52	288.81	155.58	302	0.40157	-0.35169	-12684	130.8	-41212	11	1763
137.65	274.48	136.61	391	0.77457	-0.62591	0.13649	81733	-38941	11	26887
125.13	266.6	139.54	392	0.1019	0.99349	0.076461	85476	84144	11	31889
148.37	282.98	138.83	393	0.1104	-0.98511	0.19765	77761	-83606	11	24962
133.23	265.55	140.03	394	-0.7851	-0.59441	0.26111	73485	37.13	11	31889
153.83	276.86	142	395	-0.30434	-0.5518	11647	0	61122	11	38766
143.46	280.17	139.68	396	0.085846	0.93983	0.49602	56523	84781	11	24962
125.72	279.22	142.25	398	0.8845	-0.065307	-0.69292	118.94	-42228	11	58539
140.03	285.19	141.47	399	-0.64066	-0.10314	11413	0	91453	11	24637
145.65	286.73	142.2	400	0.7221	-0.67101	0.25241	74081	-42.9	11	24637
154.04	268.19	143.36	401	-0.60965	-0.73062	0.46119	59.14	50157	11	38766
167.01	275.53	143.14	402	-0.8241	-0.56173	0.10939	83443	34.28	11	37918
163.55	283.52	144.38	403	0.96946	-0.13101	0.31099	70024	-76961	11	37918
149.39	288.69	144.78	404	0.87488	-0.47932	-0.10422	95694	-28717	11	41956
127.71	270.14	146.14	405	0.64915	-0.7541	-0.1496	97996	-49277	11	28997
125.13	284.3	146.64	406	-0.87961	-0.2993	0.55459	52046	18791	11	30674
138.71	286.33	148.02	407	0.89757	-0.3304	0.43785	60874	-20209	11	56064
159.19	286.82	147.08	408	0.0059376	-0.99889	-0.070235	93899	-89659	11	4557
166.72	287.41	149.86	409	0.62291	-0.68879	-0.55632	114.36	-47875	11	50687
113.01	258.58	145.5	428	-0.13311	-0.89923	-0.62509	116.65	81.58	11	28701
114.25	246.16	145.6	429	-0.32358	-0.84513	0.63825	45457	69049	11	30338
100.39	250.04	149.11	430	-0.51336	-0.68566	0.77412	34019	53178	11	36105
103.74	258.9	147.81	431	0.68375	0.67825	-0.40382	108.99	44769	11	40093
109.1	253.25	149.62	432	0.96081	0.27044	-0.091211	95014	15721	11	36105
124.9	259.54	143.62	440	-0.19028	-0.32231	1391	0	59444	11	35755
160	262.35	147.17	441	-0.60125	-0.56753	-0.84376	124.89	43347	11	65285
141.86	261.94	148.68	442	0.38243	0.90195	0.30088	70733	67023	11	47764
118.67	263.52	142.15	458	-0.43302	-0.85682	0.41986	62.2	63189	11	35755
118.81	272.5	145.29	459	0.33312	0.55146	11472	0	58865	11	37212
118.63	287.78	145.81	460	0.93487	-0.23427	-0.40007	108.85	-14068	11	30674
123.79	266.94	147.59	461	0.0034676	-0.91476	0.60598	48028	-89783	11	28997
125.28	277.01	149.6	462	0.9966	-0.051075	-0.097086	95322	-29338	11	49013
143.2	275.1	128.67	463	-0.12391	0.95366	0.41127	62.83	-82597	11	10457
127.93	280.08	135.37	465	0.70568	0.12736	10455	0	10.23	11	41881
135.48	283.06	138.73	466	-0.5696	0.31749	11372	0	-29134	11	35233
131.46	271.07	136.71	467	0.48538	0.7894	-0.56374	114.61	58414	11	26887
118.14	253.07	145.36	499	0.21405	0.9768	-0.0092434	90528	77.64	11	28701
81397	302.75	200.49	20	-0.73561	-0.56908	0.55117	52.31	37726	10	55727
73544	308.58	194.46	107	-0.75852	-0.51332	0.60215	48331	34088	10	28138
74.93	303.04	193.26	109	-0.81361	0.052009	0.86862	24933	-36576	10	28138
74657	304.32	186.29	116	-0.14425	-0.90481	-0.60097	115.85	80942	10	65751
105.3	202.42	206.7	74	0.83501	-0.30029	0.69159	41104	-19.78	9	52939
109.36	206.75	212.11	77	0.96004	0.20357	-0.28808	104.36	11972	9	30749
104.36	210.43	213.42	78	0.97452	0.19716	0.1604	80199	11437	9	30749
113.32	213.51	214.66	79	0.97623	-0.13243	0.25739	73.74	-77252	9	38587
84222	195.49	198.14	70	-0.23068	-0.010026	14595	0	24886	8	51005
89.59	196.28	201.25	71	-0.28827	-0.057554	14337	0	11291	8	29795
96021	197.88	202.31	72	0.95279	-0.21992	0.31404	69811	-12997	8	29795
92345	203.74	205.45	73	-0.99946	0.016135	-0.042815	92407	-0.92488	8	40528
134.81	315.1	189.66	54	0.97019	0.20242	0.19985	77615	11785	7	37675
139.81	322.48	188.56	55	-0.94371	0.033436	-0.49361	112.22	-20291	7	37675
129.31	316.84	192.22	60	0.95822	-0.185	0.32721	68882	-10927	7	36074
92507	302.24	175.31	110	-0.91463	-0.39008	-0.15933	98476	23098	7	43593
83.94	302.19	177.28	111	-0.90438	-0.29365	0.46445	58896	17989	7	44019
111.57	304.52	180.78	113	0.91754	0.38952	-0.12004	96509	23003	7	51182
86793	305.15	182.28	114	-0.65396	-0.52672	0.81457	30307	38849	7	26867
92633	309.13	182.23	115	-0.85556	-0.5147	0.083582	85041	31031	7	24831
115.36	311.27	187.93	117	-0.89283	-0.21549	0.59326	49032	13569	7	46764
120.85	307.94	190.69	120	0.98267	0.12628	-0.20354	100.59	73228	7	34034
124.86	303.51	188.17	137	0.97438	0.21046	0.11893	82845	12188	7	44091
129.43	308	191.34	138	-0.97456	0.12175	0.2823	72026	-71209	7	34034
95399	312.7	173.71	141	-0.87471	-0.46975	0.17881	79001	28237	7	47731
116.1	326.33	174.4	142	0.93674	0.33736	0.1399	81516	19806	7	44563
113.19	311.34	177.87	145	-0.77528	-0.48678	0.6037	48209	32124	7	48189
102.86	326.19	178.12	146	0.55506	-0.059047	12446	0	-60723	7	47544
104.49	319.2	180.71	147	-0.87692	-0.45137	-0.24774	102.61	27236	7	33929
101.69	313.75	182.36	148	-0.86646	-0.49766	-0.059679	93329	29872	7	29227
94191	315.44	182.4	149	0.91641	-0.38962	-0.13736	97386	-23033	7	24831
116.78	316.78	183.89	150	0.96876	0.23472	-0.12002	96508	13.62	7	62823
104.81	326.91	186.14	151	-0.95633	-0.022432	0.43714	60926	13437	7	6126
125.77	323.56	175.92	154	-0.4015	0.44434	12013	0	-47.9	7	44563
139.08	327.66	177.55	155	0.74653	0.11344	0.98342	84272	86408	7	54708
144.35	322.03	180.63	158	0.87685	-0.42741	0.33021	68669	-25986	7	43415
147.27	321.96	184.5	161	0.27415	-0.33155	13541	0	-50413	7	47594
120.14	319.37	168.79	234	0.88379	0.46501	-0.077615	94294	27751	7	4641
106.67	316.32	170.64	235	0.85783	-0.24874	-0.67461	118.31	-16.17	7	31391
109.48	322	171.98	236	-0.88874	-0.3264	0.48282	57519	20166	7	31391
128.87	319.46	166.63	238	0.73788	-0.086236	-10041	144.11	-66659	7	4641
138.73	320.49	169	239	-0.7	-0.35642	-0.92827	130.07	26984	7	33595
147.41	319.07	168.8	240	0.77219	0.133	0.93198	17456	97727	7	33595
132.8	325.32	171.14	243	-0.88614	0.13839	-0.6634	117.93	-88761	7	18011
129.5	328.72	171.15	244	-0.91241	-0.12786	-0.58318	115.26	79768	7	18011
137.42	324.84	172.86	246	0.36459	0.38051	12748	0	46224	7	31248
106.91	308.29	168.88	291	0.93399	0.35006	-0.10725	95851	20546	7	26539
101.7	301.64	171.98	293	0.64051	0.61364	0.6926	41021	43773	7	32076
100.9	309.82	169.69	294	-0.89888	-0.37137	0.34888	67341	22448	7	26539
95506	297.01	172.84	295	-0.8936	-0.40236	0.29847	70901	24.24	7	32076
151.82	339.19	198.42	26	-0.60701	0.042938	-11903	134.65	-40462	6	42358
145.99	336.61	200.74	27	0.96452	-0.12165	0.35146	67158	-71883	6	42358
150.24	339.55	190.38	57	0.6712	0.17902	1079	0	14934	6	37437
150.27	331.59	191.87	58	-0.85522	0.036403	-0.77547	121.94	-24374	6	37645
155.17	344.56	192.13	59	0.42361	0.22936	13145	0	28433	6	37437
70946	327.8	213.85	21	0.86362	-0.28254	-0.62628	116.69	-18116	5	52627
78118	314.77	211.21	22	0.6506	0.64519	0.60084	48435	44761	5	69004
77609	321.28	216.44	23	-0.5239	-0.68965	-0.74987	120.97	52777	5	49189
146.44	214.75	219.04	13	-0.35715	0.11054	13912	0	-17197	4	26436
150.3	217.21	220.37	14	0.20949	0.31172	13902	0	56098	4	26436
148.85	212.13	207.89	83	0.71209	-0.59745	0.55314	52158	-39997	4	8515
143.5	210.86	213.4	84	-0.87833	-0.43194	-0.30726	105.17	26187	4	63165
78568	299.01	248.03	8	0.97419	0.10432	0.30027	70775	61124	3	23612
83.13	300.26	249.05	9	0.99386	0.084996	0.10627	83638	48881	3	23612
70821	293.51	238.35	39	0.76403	-0.50323	0.60563	48056	-33371	3	3501
78895	296.64	239.15	46	-0.72381	-0.66316	0.28585	71779	42496	3	3501
129.4	316.16	234.39	5	0.45432	-0.49307	11129	0	-47342	2	27528
133.26	315.31	235.93	6	0.477	-0.43606	11446	0	-42432	2	27528
136.43	305.37	233.74	48	0.95091	-0.11399	0.43155	61339	-68357	2	49899
127.18	298.76	239.14	49	-0.91538	-0.27466	-0.44153	110.38	16702	2	45304
128.61	307.18	237.03	50	-0.98639	0.063703	-0.22736	101.69	-36951	2	39251
97054	322.09	233.54	0	0.99731	-0.043484	-0.088623	94878	-24966	1	39463
80008	322.54	235.15	1	-0.1425	0.25098	14362	0	-60414	1	4581
76059	308.25	233.17	43	-0.95776	0.21212	-0.29126	104.5	-12488	1	28025
73.66	315.19	233.34	51	0.9858	-0.16472	-0.049011	92747	-94862	1	28025
81019	314.67	230.5	52	0.96097	-0.17263	-0.32425	105.87	-10184	1	4176
89039	318.33	232.17	53	-0.92016	-0.19189	0.51194	55317	11779	1	39463
78885	342.94	241.37	2	0.95688	-0.070432	0.42272	61.99	-42097	-1	95573
108.67	353.18	239.84	3	0.88478	-0.31121	0.52031	54679	-19379	-1	82294
102.86	325.72	243.57	4	0.87826	0.411	-0.36665	107.56	25078	-1	8.51
129.47	349.68	241.49	7	0.85705	0.050553	0.76912	34464	33757	-1	8387
125.8	285.95	247.74	10	0.99075	-0.13069	-0.054766	93062	-75146	-1	91985
99952	347.51	244.65	11	0.99942	0.016813	0.04431	87413	0.96379	-1	82294
78984	316.02	246.13	12	-0.14311	0.4386	13308	0	-71929	-1	70673
146.78	239.42	220.66	15	0.9097	0.18221	0.55975	51646	11326	-1	16067
142.95	240.14	220.25	16	-0.021785	0.75752	-0.97867	135.84	-88353	-1	16067
75379	291.57	198.63	17	-0.58789	-0.37985	10713	0	32867	-1	55727
68619	275.24	213.47	18	-0.024587	0.68954	10857	0	-87958	-1	10173
68115	300.59	215.64	19	0.21215	-0.92359	0.47901	57805	-77063	-1	87338
83927	330.1	218.23	24	-0.92891	-0.34187	0.21343	76712	20205	-1	49189
154.77	313.8	198.07	25	-0.10232	-0.93314	-0.51699	113.03	83743	-1	97291
129.79	335.01	210.87	28	0.94103	-0.14481	0.45865	59329	-87484	-1	11509
148.79	331.45	216.78	29	0.9594	-0.18937	0.31355	69844	-11166	-1	48408
148.1	337.59	219.6	30	-0.88808	-0.22695	-0.59964	115.8	14335	-1	48408
80229	54692	241.15	31	-0.054166	-0.533	12666	0	84197	-1	46933
71946	193.72	242.67	32	0.4756	-0.23133	12731	0	-25939	-1	81204
96549	182.35	236.18	33	0.95491	0.0067772	0.44525	60326	0.40664	-1	82917
79.95	178.05	239.6	34	-0.98	0.15574	0.18585	78539	-90299	-1	81204
63419	233.7	221.47	35	-0.1323	-0.93492	-0.4939	112.23	81946	-1	57593
77284	256.84	224.23	36	0.86082	0.32034	0.59316	49.04	20412	-1	11059
103.2	242.91	231.32	37	-0.2939	-0.76592	-0.85774	125.59	69007	-1	13221
125.01	222.96	226.68	38	0.99463	-0.10329	0.0099787	89426	-59287	-1	12913
69.31	282.12	240.83	40	-0.70157	-0.46369	-0.81166	123.43	33462	-1	57432
102.77	306.99	231.44	41	0.98918	-0.027794	0.21605	76537	-16095	-1	68536
74036	265.07	231.86	42	0.68866	0.4146	0.8923	22346	31049	-1	11933
94006	292.33	235.17	44	-0.73813	-0.15434	0.98515	79679	11.81	-1	84395
112.31	290.85	239.13	45	-0.95938	0.18672	-0.31724	105.58	-11014	-1	64004
117.44	300.87	243.4	47	-0.99475	-0.049491	0.13433	81871	28483	-1	74296
132.28	334.23	192.73	61	0.98146	0.16241	0.15263	80.7	93959	-1	5031
109.94	-86518	198.98	62	0.86075	-0.048987	0.76	35.27	-32573	-1	71977
112.72	-10544	209.83	63	0.12387	0.075243	14842	0	31275	-1	39952
102.34	-98074	210.2	64	-0.068128	0.089786	14904	0	-52809	-1	39952
107.31	112.28	197.96	65	-0.81862	0.55146	-0.24073	102.3	-33966	-1	65097
119.28	111.44	205.83	66	0.95455	-0.29794	0.011614	89331	-17335	-1	12646
71331	146.51	205.11	67	-0.43792	0.18038	13211	0	-22387	-1	10666
99.57	125.44	199.98	68	0.61588	0.40583	10129	0	33383	-1	65415
81402	133.77	199.31	69	0.79773	0.13161	-0.88272	126.96	93684	-1	76627
82253	205.48	206.2	75	0.73314	0.52875	0.64156	45191	35799	-1	40528
84936	176.37	209.05	76	0.11869	0.83352	0.80939	30793	81896	-1	11899
120.11	206.07	214.99	80	-0.99301	0.020549	-0.17429	99204	-11855	-1	28196
123.28	210.02	216.37	81	0.93938	-0.13175	0.47483	58119	-79837	-1	28196
133.14	208.26	201	82	0.95777	0.032366	0.42856	61.56	19354	-1	62277
72121	241.99	209.72	85	0.44688	-0.72407	0.78807	32761	-58318	-1	62886
85246	252.42	197.85	86	0.71337	-0.066549	10464	0	-53296	-1	79933
113.04	215.83	200.91	87	0.98665	0.067189	-0.22251	101.47	38957	-1	6797
120.59	234.81	201.32	88	-0.15281	-0.035025	14815	0	12909	-1	30027
80886	249.05	202.99	89	0.89139	0.42795	0.22389	76011	25645	-1	6386
91719	237.41	204.37	90	0.99121	-0.0030478	0.19842	77.71	-0.17617	-1	6386
108.95	220.39	205.17	91	0.97136	0.062773	0.34374	67708	36975	-1	54908
106.52	239.94	207.84	92	-0.85108	-0.37168	-0.55626	114.36	23592	-1	33575
108.48	231.41	207.53	93	0.6972	-0.30628	0.97223	10.96	-23716	-1	33575
95833	238.67	209.75	94	-0.57381	-0.63361	-0.77838	122.06	47836	-1	49995
80389	227.85	210.32	95	-0.18728	0.34584	-13791	125.51	-61564	-1	62886
87648	232.75	214.6	96	0.84367	0.51417	0.23169	75486	31.36	-1	72297
88.84	221.61	220.76	97	-0.79483	-0.60501	-0.070622	93.92	37278	-1	63933
75685	230.52	219.36	98	0.98878	-0.14726	0.037446	87.82	-84709	-1	57593
136.09	220.94	198.48	99	-0.90819	-0.33098	-0.38431	108.25	20024	-1	61405
127.05	231.8	200.46	100	-0.59852	-0.68072	-0.63355	116.93	48676	-1	30027
146.34	223.5	202.26	101	0.522	0.36156	11588	0	34708	-1	54451
148.24	232.58	205.03	102	-0.90127	0.082242	-0.63808	117.08	-52139	-1	54451
132.94	223.69	213.39	103	0.94398	0.28715	0.24394	74657	16919	-1	63165
153.47	239.06	212.46	104	0.53381	-0.35357	11522	0	-33518	-1	98441
134.95	215.33	218.67	105	-0.42566	-0.78031	0.68727	41462	61388	-1	44058
131.38	242.18	218.14	106	-0.91298	-0.052767	-0.60688	116.04	33078	-1	54676
61891	287.86	195.49	108	-0.17356	-0.84477	0.7593	35331	78.39	-1	71003
76.28	295.58	180.15	112	-0.79735	-0.22537	0.83979	27872	15783	-1	57675
86345	295.73	188.68	118	0.69609	0.50938	-0.75892	121.31	36196	-1	56717
104.33	305.32	189.17	119	-0.90409	-0.39485	0.24517	74573	23593	-1	51112
92806	307.02	193.75	121	-0.97859	-0.20422	-0.038608	92175	11788	-1	69972
156.63	285.31	193.45	139	-0.90905	-0.3612	-0.31167	105.35	21.67	-1	42591
145.46	286.11	193.54	140	0.98719	0.049169	-0.22769	101.71	28514	-1	42591
102.23	348.88	173.38	143	-0.18937	-0.94242	0.41348	62668	78638	-1	81998
121.67	354.52	175.28	144	0.94866	-0.31609	-0.017706	91007	-18428	-1	81998
113.02	339.48	187.62	152	-0.94644	-0.082495	0.46826	58611	49815	-1	6126
119.86	331.3	191.84	153	-0.99667	0.025626	0.11612	83021	-14728	-1	5031
147.03	346.42	180.64	159	0.92568	0.067694	0.55831	51758	41826	-1	90231
108.89	0.23594	194.75	165	-0.59695	0.19622	-11669	135.82	-18196	-1	71977
159.25	13939	183.56	166	-0.75305	-0.046089	-0.98452	136.98	35023	-1	14621
100.75	19501	179.13	167	0.90531	-0.030356	0.63551	45677	-19205	-1	86432
121.53	21476	183.29	168	0.95277	-0.029873	0.45333	59726	-17958	-1	20543
116.16	22044	183.32	169	0.95537	0.024686	-0.44155	110.38	14801	-1	20543
99403	63653	195.58	170	0.47568	0.12158	13068	0	14338	-1	14429
96273	89118	175.95	171	-0.51667	-0.2855	12108	0	28924	-1	74696
90636	109.87	189.29	172	0.72189	-0.6239	0.44904	60044	-40835	-1	10556
75752	93355	195.44	173	0.087086	-0.95831	-0.40819	109.15	-84808	-1	12186
109.78	141.77	176.22	183	-0.7967	-0.32558	0.76378	34937	22228	-1	70908
91466	145.33	176.23	184	0.18608	0.7698	-0.91584	129.11	76411	-1	70908
94258	119.5	195.83	188	0.99305	0.11626	0.027428	88.41	66773	-1	65097
132.63	163.04	195.3	189	-0.065978	0.092634	14903	0	-54.54	-1	19195
76277	204	172.81	190	0.61783	0.59289	-0.77473	121.91	43.82	-1	26044
74918	195.63	191.23	191	0.072535	0.99379	0.12651	82367	85826	-1	10953
73.32	288.47	188.52	192	-0.53846	-0.11	12532	0	11545	-1	56717
136.73	348.64	159.82	237	-0.81264	0.49608	0.45872	59324	-31402	-1	14913
131.62	339.92	169.68	241	-0.95994	-0.27573	-0.074835	94145	16026	-1	4858
149.59	345.89	169.18	242	0.0046456	0.46929	13245	0	89433	-1	72332
157.05	319.29	173.19	245	0.89612	-0.16064	0.62058	46871	-10163	-1	73394
121.43	254.54	155.19	252	0.91935	0.31595	-0.35171	106.98	18966	-1	60049
126.27	248.22	149.51	275	0.99229	-0.01495	-0.18451	99694	-0.86314	-1	68009
164.88	242.34	163.41	280	0.74079	0.13004	0.98855	69861	99563	-1	67891
168.08	249.07	167.52	281	-0.52469	-0.31269	-11877	134.78	30793	-1	67891
180.93	257.85	157.27	282	0.39076	-0.02452	13802	0	-35906	-1	76776
93671	273.56	168.97	290	0.50148	0.83255	-0.35299	107.03	58937	-1	37841
94595	283.21	169.54	292	-0.090389	-0.98926	0.17226	79429	84779	-1	37841
138.78	304.89	154.33	303	-0.35504	-0.91227	-0.30638	105.13	68735	-1	47962
112.49	128.15	154.45	315	0.95202	-0.12935	0.41606	62479	-77371	-1	5289
97637	152.86	154.55	316	-0.8338	-0.19042	0.77727	33736	12865	-1	67934
107.83	159.38	169.31	330	-0.93398	-0.20893	0.43479	61.1	12.61	-1	65543
93134	151.12	170.23	333	-0.22651	-0.2576	1409	0	48675	-1	65543
153.63	115.23	159.99	342	0.9817	0.18859	0.039502	87698	10875	-1	58811
137.71	120.94	160.58	344	-0.26199	-0.78978	-0.83194	124.33	71648	-1	43591
170.22	122.13	167.17	350	0.96851	-0.24611	0.05629	86697	-14258	-1	59715
74246	210.54	172.79	353	-0.73823	-0.53675	0.61283	47486	36.02	-1	26044
75078	205.28	158.83	354	-0.41903	-0.9	-0.18013	99485	65034	-1	11986
102.09	8079	168.63	358	0.35033	-0.10354	13963	0	-16465	-1	94179
159.9	-95154	162.27	361	0.99275	-0.097811	-0.10471	95719	-56269	-1	14296
125.25	-19997	164.86	362	0.90133	-0.41192	0.20081	77552	-24561	-1	65229
110.59	24705	150.51	363	-0.68892	-0.024866	10866	0	20671	-1	20191
161.74	53792	165.96	364	0.21722	0.4361	13099	0	63523	-1	21914
124.45	17.51	172.26	365	-0.98971	-0.066044	-0.19041	99975	38177	-1	10703
72.92	95459	166.46	366	0.23302	-0.2591	1406	0	-48034	-1	63816
63347	105.6	168.83	367	0.69926	-0.71131	-0.10683	95829	-45.49	-1	40347
69698	112.15	167.45	368	0.89715	0.0053253	0.66255	43491	0.3401	-1	40347
59857	92438	171.94	369	0.10252	-0.35685	13928	0	-73971	-1	69674
87.3	98.37	155.39	370	-0.65357	-0.00068838	11353	0	0.060348	-1	41878
81079	107.35	155.77	371	0.051074	0.39692	-13746	125.72	82668	-1	41878
91.98	80638	171.42	373	0.92899	-0.16819	-0.49451	112.26	-10262	-1	65016
95199	97442	171.44	374	0.59071	-0.4954	-0.95536	132.63	-39985	-1	65016
169.49	115.47	156.04	375	0.56031	-0.80467	-0.29456	104.64	-55.15	-1	70892
142.68	113.89	157.24	377	-0.93271	-0.35753	-0.070639	93921	20973	-1	58811
37182	131.05	165.46	386	-0.89723	-0.42096	0.19994	77.61	25135	-1	63012
164.79	295.98	139.29	397	-0.34065	0.042636	14088	0	-71341	-1	79888
219.74	288.59	130.12	410	-0.23411	0.41076	13218	0	-60319	-1	52341
218.8	301.61	129.01	411	-0.11745	-0.94483	0.45866	59328	82914	-1	48294
212.36	300.62	131.78	412	-0.63675	-0.67882	0.5486	52508	46832	-1	48294
218.27	283.58	141.39	413	-0.0073987	-0.47458	13203	0	89107	-1	99761
149.35	328.72	127.31	421	0.32903	-0.94418	-0.02434	91.38	-70787	-1	60139
140.56	330.24	130.62	422	-0.70258	-0.57239	0.63419	45783	39.17	-1	60139
163.29	327.99	144.27	423	-0.61333	0.43481	0.98905	68305	-35334	-1	12758
192.78	330.08	130.84	424	-0.35455	0.092628	13957	0	-14642	-1	68736
198.01	320.08	134.42	425	0.98297	0.10078	-0.23053	101.84	58538	-1	68736
189.7	336.23	149.09	426	-0.46163	-0.64097	-0.91986	129.41	54238	-1	12758
228.57	350.91	126.99	427	-0.97875	-0.19039	0.11417	83144	11008	-1	16761
164.58	258.27	127.63	433	-0.88995	-0.25495	-0.5672	114.72	15986	-1	10457
161.54	222.16	130.22	434	-0.33626	-0.19672	13815	0	30.33	-1	47151
171.02	226.89	131.85	435	-0.036026	0.44898	13392	0	-85413	-1	45852
149.22	224.08	131.18	437	0.29959	-0.62838	-10769	140.38	-64.51	-1	49531
138.28	252.02	135.62	438	0.0029894	-0.99965	-0.039186	92206	-89829	-1	78593
128.3	218.24	139.33	439	0.49424	-0.61676	-0.91897	129.34	-51293	-1	14493
190.91	237.64	132.33	443	-0.22507	-0.90746	0.53215	53774	76.07	-1	50573
188.67	250.04	133.41	444	0.055834	-0.64432	11441	0	-85047	-1	50573
174.56	253.62	141.56	449	-0.98242	-0.15551	0.15496	80.55	89951	-1	91218
205.32	244.7	148.42	453	0.7022	-0.01723	10677	0	-14056	-1	10825
175.02	255.55	149.54	454	0.46551	-0.68643	-0.83802	124.62	-55856	-1	71996
226.59	242.35	136.64	455	0.036586	-0.96401	0.39502	64016	-87827	-1	12589
116.54	280.48	131.51	456	-0.94064	-0.085579	0.49266	56778	51985	-1	33426
110.25	280.2	133.06	457	0.17151	0.20273	14461	0	49769	-1	33426
151.95	305.03	129.28	464	0.162	0.68519	10652	0	76698	-1	9527
215.93	162.66	129.78	470	-0.047938	-0.98934	0.20628	77189	87226	-1	68278
181.32	149.74	145.4	474	0.76227	-0.020821	0.97039	11326	-15646	-1	65042
192.55	146.65	148.58	475	0.8075	-0.55479	0.30055	70756	-34491	-1	65042
153.93	183.62	128.32	476	0.056008	0.6708	11093	0	85227	-1	98514
138.82	209.36	128.84	478	0.24016	0.96925	0.080415	85235	76083	-1	76878
163.31	174.26	138.75	480	0.78446	-0.14086	0.90597	20757	-10.18	-1	91236
172.6	198.24	140.49	481	-0.83505	-0.08289	-0.81584	123.61	56688	-1	22018
171.94	203.72	140.95	483	0.89315	0.41066	0.27517	72518	24692	-1	22018
192.53	174.28	128.18	485	-0.56311	0.67953	0.7054	39952	-50352	-1	45058
207.43	176.42	127.79	486	-0.16095	0.98391	0.11643	83002	-80.71	-1	57484
217.36	213.03	127.1	487	-0.99477	-0.089864	-0.072658	94029	51619	-1	50764
186.62	182.97	129.57	488	-0.53719	-0.01308	1265	0	13948	-1	45058
206.7	212.78	129.14	490	-0.68318	-0.23969	10347	0	19333	-1	50764
202.52	208.48	133.35	491	0.9171	0.36876	0.22719	75789	21905	-1	67196
211	199.62	137.18	492	-0.45276	-0.88581	0.15263	80.7	62928	-1	73952
184.04	186.7	143.38	493	0.19477	-0.57163	11956	0	-71185	-1	59247
204.93	193.63	143.12	494	-0.64647	-0.21473	10982	0	18374	-1	83759
190.15	173.71	144.93	495	0.82953	-0.51179	0.33525	68312	-31673	-1	59247
183.27	201.34	144.98	496	0.42266	0.49161	1142	0	49313	-1	60635
200.01	194.16	148.95	498	-0.14322	0.052492	14824	0	-20128	-1	89411
115.93	139.99	135.52	500	0.84064	-0.49415	-0.33249	106.21	-30448	-1	38224
112.69	149.46	135.77	501	-0.88928	-0.35904	-0.42496	109.77	21986	-1	38224
107.36	148.97	138.91	505	-0.54064	0.074295	1257	0	-78247	-1	51349
97274	143.17	142.69	508	0.64684	0.76176	0.054713	86791	49664	-1	56369
154.3	160.53	131.94	526	0.97943	-0.20144	-0.017659	91004	-11622	-1	51013
150.65	128.89	135.78	530	-0.93622	-0.07367	-0.51542	112.98	44993	-1	10167
131.06	120.19	140.15	531	-0.99447	0.056203	-0.13302	97168	-32347	-1	44859
136.25	123.04	142.74	534	0.84311	0.32414	0.64359	45027	21029	-1	44859
107.25	-21837	144.07	543	0.96517	-0.21708	-0.21901	101.31	-12676	-1	19999
137.17	-0.71615	129.61	544	0.91118	-0.38321	0.22696	75804	-22.81	-1	1995
142.26	0.39854	129.43	545	0.95455	-0.26129	-0.21512	101.13	-15309	-1	1995
129.18	17094	137.03	546	-0.88384	-0.036334	0.69957	40.44	23541	-1	29388
123.1	60052	133.27	547	-0.95588	-0.083701	0.42238	62014	50043	-1	98361
128.35	24275	137.72	558	0.94773	0.10064	-0.45418	110.83	60614	-1	29388
176.12	32.34	126.92	559	-0.99465	0.09153	0.0718	85.76	-52577	-1	66828
190.88	43233	128.82	560	-0.56503	-0.50313	-0.98087	136.25	41683	-1	7.53
112.59	79375	142.55	564	-0.67837	-0.50627	0.79868	31789	36734	-1	13722
137.76	66443	128.12	567	-0.55204	0.29939	11673	0	-28473	-1	98361
204.5	112.08	130.67	568	0.71635	-0.16734	10161	0	-13149	-1	33199
212.32	113	129.71	569	0.56137	0.62892	-0.80683	123.22	48248	-1	33199

## Sheet: data12PAX3
x	y	z	cell id	x ellipsoid2	y ellipsoid3	z ellipsoid4	theta	phi	cluster id	NN distance
180.3	66358	250.12	0	-0.94625	-0.25608	-0.39512	107.17	15143	-1	37223
201.18	69902	257.13	1	0.70857	0.68321	0.35305	66297	43956	-1	75441
108.83	248.91	254	2	0.99648	-0.083708	-0.0090075	90513	-48018	-1	16384
144.38	317.44	254.6	3	0.99099	0.12135	-0.11324	96042	69815	-1	81759
129.12	334.07	256.17	4	0.75984	0.63679	-0.26186	102.58	39965	-1	1.95
134.22	334.2	256.29	5	0.95991	0.27473	0.11113	83235	15971	-1	1.95
123.63	-29599	258.99	6	-0.85614	-0.19501	0.95706	12975	12831	-1	33.71
99895	314.26	260.81	7	0.95437	0.29838	0.023529	88633	17362	-1	16312
148.74	313.64	260.05	8	0.90874	0.41736	-0.0037947	90217	24668	-1	11117
117.17	241.34	222.15	9	-0.93692	-0.15394	0.62761	44919	93305	18	43096
89388	255.02	225.93	10	-0.4306	-0.47913	15297	0	48054	-1	69969
166.39	253.58	220.83	11	-0.97438	0.098568	-0.40428	107.45	-57763	-1	25102
166.47	258.72	220.04	12	0.41902	0.064103	18114	0	86979	-1	25102
196.14	165.71	221.98	13	0.84871	-0.048971	10532	0	-33023	-1	64036
128.06	240.85	222.75	14	-0.019238	0.14761	19777	0	-82575	-1	43096
180.82	256.56	222.02	15	0.47339	-0.049106	1759	0	-59223	-1	60882
183.37	169.11	225.08	16	0.64825	0.15295	14918	0	13276	1	79736
144.05	246.76	224.16	17	0.93337	0.35858	-0.030938	91.74	21016	9	70728
121.11	267.12	219.53	18	0.98982	-0.073328	-0.24398	101.87	-42369	-1	93875
105.99	261.69	224.6	19	-0.91473	-0.21719	0.68147	40512	13357	-1	72962
152.85	342	219.82	20	0.99915	0.028523	0.059682	86463	16352	2	10212
158.23	269.09	221.11	21	-0.84381	-0.22832	-0.97129	127.22	15141	3	40163
175.47	278.64	223	22	-0.46008	-0.60237	13046	0	52628	3	49585
163.51	270.19	223.38	23	0.55328	-0.17286	16297	0	-17.35	3	25037
163.27	274.85	222.5	24	-0.93385	-0.13084	-0.66576	114.13	79756	3	25037
157.16	50546	227.22	25	-0.97339	-0.21338	0.16706	79555	12364	-1	46336
145.62	51067	227.96	26	0.99525	0.037557	0.17959	78708	21611	-1	46336
181.76	59683	228.48	27	-0.95506	-0.14178	-0.52061	110.65	84441	4	25463
213.62	16046	231.01	28	-0.58567	-0.58584	-11203	129.19	45009	-1	12361
141.99	45752	230.28	29	-0.8687	-0.41292	0.54716	51354	25423	-1	52553
220.1	58.4	230.74	30	-0.32686	-0.34786	-17574	98841	46783	-1	10833
163.6	55837	231.13	31	-0.87192	-0.45199	0.37663	64529	27401	-1	78128
190.48	56639	231.92	32	0.41125	0.28542	17314	0	34762	4	75825
231.22	24.28	226.06	33	-0.42904	0.86272	-0.53531	111.02	-63558	-1	4829
104.94	152.9	225.98	34	-0.68876	-0.19215	13981	0	15588	5	5607
122.73	160.21	227.69	35	0.8506	-0.26057	-0.91341	122.33	-17032	6	34099
105.91	141.69	228.68	36	-0.02465	-0.74328	13371	0	88101	-1	68955
118.93	160.91	229.23	37	-0.50982	0.29075	16193	0	-29696	6	34099
99.02	162.82	233.37	38	-0.57085	0.1711	16061	0	-16685	-1	52567
154.1	94968	226.84	39	-0.9386	-0.20195	0.55947	50379	12143	-1	16396
141.31	148.66	226.83	40	-0.98474	-0.16913	-0.0822	94476	97454	6	50509
150.76	149.72	228.6	41	-0.51622	0.16255	16818	0	-17479	6	44278
178.37	149.53	226.66	42	0.83267	0.34708	0.86299	24308	22628	7	83041
197.79	148.98	229.09	43	0.84125	-0.4496	0.60056	47.1	-28122	-1	65541
157.07	156.04	230.02	44	0.95696	0.28245	0.13336	81793	16444	6	44278
139.09	143.89	232.76	45	-0.96909	0.0314	0.48937	55889	-18558	6	45416
178.52	146.01	233.13	46	-0.19213	-0.97987	0.10859	83398	78907	7	50952
167.02	152.5	232.69	47	-0.93204	-0.24598	-0.53211	110.94	14784	8	50952
151.09	158.34	232.68	48	0.99262	-0.015024	0.24065	74475	-0.86717	6	49845
86642	241.62	228.27	49	0.86979	0.071767	-0.97634	127.92	47168	-1	69969
97124	242.26	233.21	50	0.28654	0.096806	19063	0	18667	-1	7208
155.96	165.07	227.21	51	0.6713	0.22586	14119	0	18595	6	32215
189.83	174.8	228.89	52	-0.64623	-0.58576	-0.97831	128.21	42.19	1	65042
141.81	195.73	230.77	53	-0.83103	-0.40933	0.75323	34448	26223	-1	14673
138.46	257.06	230	54	-0.96553	-0.19887	0.33589	67573	11639	9	59789
184.13	166.12	231.48	55	0.50412	0.3682	15624	0	36144	1	65042
141.93	251.29	232.7	56	0.97346	0.22762	0.047899	87.18	13161	9	45852
153.22	254.14	233.3	57	0.99141	-0.043888	0.24641	74067	-25347	3	3696
167.67	271.03	226.87	58	0.11473	0.32132	1.88	0	70.35	3	62065
157.06	266.41	229.06	59	0.72411	-0.33773	12027	0	-25005	3	62065
171.05	273.82	230.4	60	-0.10795	-0.19414	1.95	0	60923	3	65945
151.95	263.56	232.91	61	0.8088	-0.34953	0.94588	14649	-23372	3	3696
175.32	53.5	234.31	62	-0.97379	0.21375	0.15538	80337	-12.38	4	5.49
182.8	57991	236.5	63	0.9917	0.065184	0.22168	75808	37606	4	5.49
152.07	17632	239.99	64	0.049048	0.98776	-0.29619	103.87	87157	-1	14131
142.81	52602	241.62	65	-0.56473	-0.098196	16388	0	9864	-1	66979
199.67	59605	239.64	66	0.91349	-0.40549	-0.066842	93676	-23936	13	48235
104.24	151.31	234.43	67	-0.50057	0.80909	-0.61583	112.95	-58256	5	52567
118.75	147.49	239.02	68	0.97961	0.013953	-0.40086	107.35	0.81603	5	5.53
119.62	162.01	239.12	69	0.86999	-0.19155	-0.90869	122.06	-12417	6	5.53
114.2	137.5	240.85	70	-0.94945	-0.25328	0.37095	64956	14937	5	37568
188.94	147.16	235.33	71	0.36412	0.098528	18522	0	15141	7	48255
141.27	153.47	234.06	72	-0.14636	0.0040809	19784	0	-15972	6	45416
160.68	149.15	236.65	73	0.10991	-0.15505	19635	0	-54668	8	26763
162.63	161.57	236.39	74	-0.36226	0.22945	18068	0	-32.35	8	48023
181.52	146.77	237.29	75	0.13018	0.36829	18411	0	70532	7	48255
165.34	149.13	237.65	76	0.6865	0.23351	13772	0	18786	8	26763
137.09	150.34	236.73	77	-0.80634	-0.22505	10939	0	15594	6	56957
170.78	157.2	239.53	78	0.93664	0.21407	0.55458	50766	12874	8	52743
115.46	240.31	234.05	79	-0.9074	-0.25532	0.66767	41651	15716	-1	7208
97945	166.25	237.13	80	-0.11848	0.033704	19848	0	-15879	-1	7651
118.14	248.96	238.4	81	0.89679	-0.069078	-0.87408	120.34	-44047	10	55162
99548	252.67	241.56	82	0.84525	0.36112	0.78777	31.41	23134	-1	20518
111.85	255.06	240.8	83	-0.49555	-0.77429	-0.78718	117.27	57381	10	49924
171.52	253.5	232.95	84	-0.82541	0.01905	11284	0	-13221	11	41794
173.18	260.81	234.48	85	-0.19289	-0.54214	16357	0	70415	11	41794
132.57	261.12	235.84	86	0.56356	-0.20889	15985	0	-20338	9	81167
172.61	255.49	237.67	87	-0.21882	-0.066732	1947	0	16.96	11	28629
166.51	258.07	238.36	88	-0.83371	-0.1895	10374	0	12805	11	28629
126.11	251.59	240.65	89	-0.95692	-0.19852	0.42376	60953	11.72	10	55162
148.96	54251	244.74	90	0.34073	0.20439	18353	0	30957	-1	53474
211.57	58427	241.78	91	-0.46209	0.23029	17128	0	-26491	13	33715
162.09	60631	242.2	92	0.98166	0.075886	0.34983	66537	44204	12	2674
203.55	62187	241.89	93	0.63015	0.27937	14489	0	23.91	13	33715
159.68	55.71	243.04	94	-0.93272	-0.33549	-0.26441	102.67	19783	12	2674
126.22	52998	248.1	95	-0.9413	-0.29164	0.34001	67267	17214	-1	52762
168.69	58508	248.69	96	0.98156	0.19101	-0.014136	90803	11012	12	60519
109.92	144.14	243.38	97	0.99575	-0.062451	-0.13553	97122	-35887	5	38581
117.68	143.76	242.14	98	-0.98817	0.069264	0.27359	72125	-40095	5	20245
104.47	149.82	241.7	99	0.67318	-0.73127	-0.21971	100.88	-47368	5	4512
120.32	147.45	242.67	100	0.99547	-0.074668	-0.11782	96267	-42896	5	20245
187.94	146.69	245.75	101	0.89346	-0.44805	-0.062788	93462	-26633	-1	69609
94617	250.55	241.45	102	0.389	0.2995	-17424	99435	37594	-1	20518
120.7	260.95	242.87	103	-0.9673	-0.18468	-0.3477	105.66	10809	-1	5774
101.16	241.42	246.07	104	-0.99332	0.03887	0.21736	76109	-22409	-1	10003
187.84	165.01	245.82	105	0.23439	-0.96899	0.15638	80.27	-76402	-1	69609
128.51	46554	250.39	106	0.68704	0.36391	-12579	121.73	27909	-1	52762
183.23	61343	251.62	107	0.91797	0.15435	0.73076	36377	95446	-1	37223
192.81	63052	253.97	108	-0.7832	-0.36621	-1005	135.78	25.06	-1	59743
105.73	148.1	248.78	109	-0.87116	-0.0008768	0.98202	82901	0.057667	5	38554
107.75	157.87	249.13	110	-0.9859	0.14907	0.15209	80556	-85978	5	38554
221.33	98579	202.93	111	0.38208	0.92343	-0.072041	93949	67522	14	77103
206.91	102.92	205.51	112	0.96944	-0.017376	0.48945	55883	-10268	-1	57413
198.32	114.33	204.57	113	-0.72911	-0.67215	-0.25774	102.42	42672	-1	56662
157.03	144.16	205.62	114	0.99124	0.12476	-0.086702	94707	71739	6	46993
184.67	99563	207.44	115	-0.91671	-0.19744	-0.69471	114.82	12155	-1	9379
208.05	120.62	206.35	116	0.8648	-0.10147	0.98351	79312	-66923	-1	56662
149.33	145.02	207.45	117	-0.9489	-0.27004	0.32662	68258	15885	6	46993
139.22	152.65	208.16	118	-0.94701	0.12791	-0.58928	112.32	-76921	6	50191
195.1	156.61	209.93	119	0.29596	-0.85994	-0.83165	118.69	-71009	-1	62202
143.88	162.5	211.44	120	-0.62244	0.6119	0.976	96055	-44511	6	39272
224.08	92536	206.93	121	0.22433	0.034651	19478	0	87807	14	81365
230.92	121.52	206.66	122	-0.48032	-0.83863	-0.5138	110.47	60198	-1	38449
229.76	131.1	207.24	123	0.99546	-0.094372	-0.025017	91412	-54156	-1	38449
113.85	246.85	208.88	124	0.43023	-0.5791	1385	0	-53.39	18	65315
191.48	221.83	204.13	125	-0.8149	-0.24944	-10464	133.38	17019	-1	54028
131.62	245.93	206.01	126	0.88956	0.39942	-0.44337	108.59	24.18	15	46438
130.99	257.92	206.44	127	0.24381	-0.77469	11669	0	-72.53	15	46438
155.32	169.68	209.78	128	-0.98975	-0.076223	-0.24155	101.78	44038	6	6119
136.11	250.1	208.04	129	0.52351	0.80204	0.57501	49144	56866	15	46889
121.07	265.02	209.55	130	-0.95642	-0.10812	0.54247	51725	64496	-1	62378
129.99	279.06	203.49	131	0.87702	-0.30152	-0.74811	116.18	-18973	-1	26941
169.51	341.41	201.94	132	-0.826	-0.37312	-0.84499	119.17	24.31	-1	12785
219.85	29827	211.34	133	-0.83069	-0.30143	-0.93614	123.83	19944	-1	68963
212.53	18119	210.04	134	0.78458	-0.015276	12397	0	-11154	16	57645
202.86	46685	212.66	135	-0.80264	-0.34318	-0.97572	127.82	23.15	17	30174
194.23	52514	211.33	136	-0.7158	0.53735	0.89194	21274	-36895	17	26626
169.57	30996	213.59	137	0.071144	0.84657	-1055	132.89	85196	-1	84406
199.26	53399	212.24	138	-0.039477	0.69358	14386	0	-86742	17	26626
213.37	12871	214.61	139	-0.93619	-0.0065058	-0.70287	115.02	0.39816	16	79432
207.58	53.02	216.47	140	-0.6856	-0.34197	-12853	120.29	26.51	17	37114
219.97	-21399	216.11	141	-0.93375	-0.14333	-0.65594	113.9	87266	-1	6928
163.45	12289	217.25	142	0.97665	-0.19341	-0.18705	99484	-11202	-1	41238
173.39	14.69	217.94	143	-0.92874	-0.091108	-0.71871	115.42	56027	21	38483
240.29	13955	210.54	144	0.38454	0.89179	-0.47682	109.51	66674	-1	8907
224.99	41428	211.11	145	0.83288	-0.25479	0.98265	8139	-17009	-1	8287
243.34	51824	213.83	146	0.54881	0.83512	-0.074299	94066	56689	-1	96845
235.98	-13.32	216.73	147	0.25051	0.2	18945	0	38603	22	6928
115.65	148.04	213.72	148	-0.57582	-0.12336	16164	0	12092	-1	83251
123.7	156.31	217.26	149	0.77433	-0.50604	0.75984	33874	-33165	6	42128
116.51	163.89	218.63	150	0.81073	-0.18888	-11082	129.87	-13115	-1	48244
186.82	70051	211.15	151	0.95534	-0.050701	0.58224	48567	-30379	-1	34348
215.68	118.31	211.63	152	-0.21454	0.28487	18685	0	-53015	-1	10579
180.92	164.31	210.46	153	0.87152	-0.079608	0.96772	11188	-52192	-1	62202
192.85	71041	212.42	154	0.79312	0.60346	0.16488	79701	37266	-1	34348
142.52	145.64	214.38	155	0.30606	-0.51636	-15996	105.35	-59344	6	49085
156.03	152.65	214.97	156	0.78513	0.22066	11574	0	15698	6	35961
149.42	156.11	212.57	157	-0.95006	-0.28697	-0.24524	101.92	16807	6	39272
134.02	149.83	216.04	158	0.8794	0.25322	-0.80633	117.85	16064	6	20774
161.19	153.46	216.47	159	-0.11278	-0.097221	19777	0	40764	6	35961
133.5	155.1	216.3	160	0.9052	0.39854	0.29514	70566	23763	6	20774
157.75	162.17	217.13	161	0.26223	-0.48883	16641	0	-61789	6	24275
153.74	162.46	216.18	162	0.07689	-0.090234	19859	0	-49565	6	24275
227.07	92916	211.74	163	0.041846	0.059437	19947	0	54853	14	9692
222.57	123.15	219.55	164	0.068586	-0.44473	17861	0	-81233	-1	52202
106.11	249.23	211.77	165	0.96076	0.2763	-0.049099	92731	16045	18	40217
110.16	258.95	211.57	166	0.89397	-0.12069	-0.86315	119.88	-76885	18	40217
124.45	250.85	215.22	167	0.95741	-0.22109	0.37137	64925	-13003	-1	57989
110.34	255.13	215.97	168	0.98339	-0.16004	0.17127	79271	-92438	18	57989
130.29	165.17	212.13	169	0.86695	-0.49303	-0.14588	97613	-29627	6	41636
146.58	253.26	212.07	170	-0.89455	-0.141	-0.84831	119.3	89574	19	2282
144.54	258.31	211.59	171	-0.96588	-0.16568	-0.39816	107.27	97332	19	2282
137.88	166.39	213.62	172	-0.83677	-0.4484	-0.62852	113.25	28185	6	41636
140.85	238.31	216.22	173	0.18856	0.057043	19608	0	16832	-1	69844
152.51	251.91	217.01	174	0.13595	0.37836	-18312	96007	70236	19	54297
113.1	330.33	214.22	175	0.94172	-0.27748	-0.38031	106.71	-16418	20	17741
111.9	334.65	213.98	176	-0.85619	-0.33685	0.78351	31.79	21476	20	17741
117.22	335.02	212.77	177	-0.96456	-0.13844	0.44926	58996	81678	20	3146
104.47	332.54	214.65	178	-0.86441	-0.19598	0.92604	17298	12774	20	32304
154.55	339.59	211.74	179	0.98952	0.13555	-0.099717	95368	78002	2	66542
135.95	337.62	214.76	180	0.98928	0.09821	-0.21605	100.73	56694	-1	73034
160.06	343.16	214.83	181	0.99886	0.034036	-0.066899	93679	19516	2	55175
172.3	343.42	216.31	182	0.70313	-0.22783	13471	0	-17953	-1	55175
152.47	265.96	216.52	183	-0.95237	-0.08435	-0.58606	112.25	50614	3	54297
125.26	332.84	217.66	184	0.97662	-0.0092243	-0.42952	108.19	-0.54115	20	73034
184.64	13846	218.84	185	0.97634	-0.14561	0.31968	68769	-84827	21	22294
181.7	18875	218.7	186	0.96348	-0.14229	0.45372	58652	-84011	21	22294
192.38	20389	220.38	187	0.96825	-0.046974	0.4911	55754	-27775	-1	49392
212.96	47662	217.63	188	-0.66767	-0.34113	-13234	118.34	27064	17	37114
177.73	59397	220.05	189	0.96821	-0.12735	0.43059	60.43	-74934	4	68002
174.84	55529	223.33	190	0.29442	-0.36259	17684	0	-50924	4	68002
179.53	55523	227.57	191	-0.31379	0.13277	18803	0	-22935	4	25463
215.2	55357	225.44	192	-0.62974	-0.25609	-14668	111.34	22.13	-1	10833
232.09	-22281	220.17	193	0.78557	0.0096948	12374	0	0.70705	22	6444
228.35	-16171	223.09	194	0.70636	-0.14858	13842	0	-11879	22	53158
228.84	23423	223.69	195	0.42607	-0.80833	0.81257	29156	-62206	-1	4829
236.39	-14487	225.24	196	0.99102	0.13374	-0.0015751	90.09	76859	22	53158
241.55	4968	223.31	197	-0.72642	-0.32644	-12096	124.29	24198	-1	85483
111.68	148.19	223.65	198	-0.9726	-0.086129	0.4319	60.33	50606	5	28102
118.93	148.01	223.38	199	0.94383	0.17698	-0.5581	111.58	10.62	5	28102
147.66	111.59	219.37	200	-0.80599	-0.34066	0.96816	11108	22912	-1	12955
130.41	140.34	218.21	201	-0.91205	-0.16327	0.75233	34526	10149	-1	57986
183.24	147.54	218.9	202	0.44561	-0.071663	17847	0	-91359	7	61756
218.86	119.12	221.95	203	0.069096	-0.4534	17773	0	-81335	-1	52202
145.74	144.85	221.87	204	0.97717	0.16699	-0.26269	102.61	96978	6	28363
187.25	151.43	221.8	205	0.74652	-0.081048	13208	0	-61962	7	59343
134.26	158.28	220.9	206	0.88995	-0.036084	0.90925	19325	-23218	6	21709
138.41	157.81	220.15	207	-0.1136	0.41869	1802	0	-74.82	6	21709
174.33	160.15	221.6	208	0.81042	0.0027053	11717	0	0.19126	-1	49723
145.93	162.51	222.96	209	-0.59442	-0.5093	-12446	122.42	40.59	6	62755
141.51	140.42	222.68	210	0.98393	0.17813	-0.025098	91417	10262	6	28363
155.04	141.47	223.41	211	-0.36662	-0.39968	16803	0	47.47	6	43346
168.75	148.87	222.28	212	-0.8604	-0.21353	-0.92545	123.08	13938	-1	49723
158.02	147.27	225.18	213	0.93944	0.30076	0.32861	68111	17752	6	43346
202.34	150	225.93	214	0.15276	-0.75802	12682	0	-78606	-1	65541
127.54	154.71	224.71	215	0.96842	0.24721	0.064618	86.16	14.32	6	49273
161.42	164.15	225.99	216	0.80241	-0.03524	11915	0	-25147	6	32215
108.72	244.04	220.35	217	-0.89727	-0.24333	0.73676	35865	15173	18	3128
101.83	246.55	219.63	218	-0.77886	-0.36544	10195	0	25136	18	3128
99932	238.62	220.01	219	-0.55066	-0.57546	12093	0	46262	18	31879
204.59	16554	195.62	220	-0.81601	-0.57804	6.1125e-07	90	35313	-1	52917
215.4	25332	195.62	221	0.72828	-0.68528	-3.1293e-06	90	-43257	24	37846
194.64	28566	197.31	222	-0.99018	-0.070412	-0.24157	101.78	40675	-1	58062
205.1	35277	195.62	223	-0.97638	0.21605	3.3012e-07	90	-12477	-1	54406
215.17	56207	196.63	224	0.46654	0.56415	13625	0	50.41	-1	90558
204.85	-65953	197.67	225	0.87429	-0.48073	-0.13445	97071	-28805	-1	55776
196.44	-17908	198.44	226	-0.83656	-0.50177	0.44	59708	30955	-1	55776
204.81	28861	199.79	227	0.5173	-0.4083	15042	0	-38283	-1	62981
193.48	56392	200.75	228	0.96165	0.11548	0.49754	55252	68478	-1	88481
264.38	0.86573	197.07	229	0.71057	-0.64658	0.55506	50729	-42.3	23	31955
263.24	94147	195.71	230	0.1741	-0.98346	0.10001	83946	-79961	23	42565
240.54	18318	197.74	231	0.41885	-0.87336	-0.49718	110.05	-64378	24	55351
226.3	18982	195.62	232	-0.96295	0.26969	1.6227e-06	90	-15646	24	34361
233.34	24661	195.65	233	-0.6962	-0.71768	-0.030417	91711	45.87	24	34361
224.15	27.41	196.43	234	0.89107	-0.45005	-0.11742	96247	-26797	24	36838
283.26	-15179	197.83	235	0.079993	-0.97904	0.37463	64679	-85329	-1	95374
256.42	-0.54836	196.63	236	-0.98735	0.0074327	-0.31679	104.6	-0.43131	23	31955
235.18	54592	199.33	237	0.23564	0.34348	18182	0	55548	-1	61809
257.31	56.26	198.79	238	-0.1414	-0.66538	1466	0	78002	27	48628
268.3	25276	200.59	239	-0.64941	-0.31708	-13824	115.39	26024	25	20706
260.44	29.08	200.76	240	0.53253	-0.67298	-10267	134.52	-51645	25	33338
270.7	29.99	200.84	241	0.92173	-0.31502	-0.45244	108.84	-18869	25	20706
246.25	112.38	196.81	242	0.15448	0.84299	10305	0	79616	-1	16329
252.6	68118	198.98	243	-0.39927	0.89558	0.39255	63328	-65971	-1	48628
163.24	214.95	196.46	244	0.8475	-0.52826	-0.10349	95557	-31936	26	32489
171.15	215.98	195.65	245	-0.94241	-0.33419	-0.027408	91545	19525	26	34409
157.44	213.81	197.63	246	0.93958	0.092536	-0.65917	113.97	56248	26	32489
186.76	221.8	201.59	247	0.69401	0.0024233	14399	0	0.20006	-1	54028
161.98	253.97	200.67	248	0.24032	0.89605	0.74656	35024	74987	-1	14506
148.59	334.87	197.09	249	-0.872	-0.48857	-0.06021	93325	29261	-1	66026
136.62	331.94	199.42	250	0.97278	-0.23097	0.037157	87825	-13356	-1	66026
134.35	278.62	202.43	251	0.66466	-0.34488	-13256	118.23	-27424	-1	26941
200.3	-29062	204.45	252	-0.94674	-0.075095	-0.62623	113.2	45352	-1	12816
204.89	12371	207.8	253	-0.85238	-0.22605	-0.94309	124.37	14853	16	57645
215.46	34793	207.6	254	-0.91151	-0.21572	-0.70035	114.96	13315	-1	8.07
229.11	26061	201.88	255	0.91158	-0.14734	0.76764	33192	-91816	24	84654
252.01	30261	204.64	256	-0.18575	0.19425	19264	0	-46282	25	24332
248.98	34.12	205.42	257	-0.83316	-0.4091	0.74425	35223	26152	25	24332
236.6	35613	205.43	258	-0.9845	-0.074568	-0.3175	104.63	43314	-1	47401
263.51	52957	203.94	259	-0.31352	-0.47794	16411	0	56736	27	66336
243.85	24618	206.64	260	0.9342	0.34027	0.21436	76318	20013	-1	47689
258.59	46785	206.9	261	0.50668	-0.82	0.53244	52516	-58288	27	66336

## Sheet: data13PAX3
x	y	z	cell id	x ellipsoid2	y ellipsoid3	z ellipsoid4	theta	phi	cluster id	NN distance
96748	173.83	360.44	0	-0.55343	0.10757	16518	0	-11	1	39784
93921	176.78	365.11	1	-0.58885	-0.78697	-0.36843	106.34	53194	1	67176
107.7	187.24	364.42	2	0.99975	0.022039	0.0066793	89616	12628	-1	48498
120.35	199.04	363.17	3	-0.35164	-0.13948	18514	0	21637	2	38712
112.8	207.54	365.42	4	-0.97224	0.12668	-0.39341	107.12	-74238	2	38125
109.01	198.3	365.6	5	0.94558	-0.066118	-0.63723	113.46	-39998	2	38125
115.22	194.29	368.11	6	0.95406	0.29961	-7.0033e-07	90	17434	2	48175
123.01	190.51	362.24	7	0.94439	-0.053905	-0.64877	113.73	-32669	2	38712
127.35	191.25	368.51	8	-0.71117	0.029535	14048	0	-23781	2	48175
127.58	207.96	377.91	9	0.66663	0.74163	0.14948	80.73	48049	-1	19.85
107.4	238.49	366.3	10	0.18637	-0.96837	0.33183	67873	-79106	-1	11943
111.97	252.37	372.85	11	0.23753	0.016148	19425	0	38891	-1	14226
128.87	257.58	363.87	12	0.89635	-0.30075	-0.65146	113.79	-18548	-1	11943
118.83	278.64	357.52	13	0.63964	0.60974	-0.93612	123.83	43629	-1	43118
130.47	280.19	352.29	14	0.75258	-0.32673	-11435	127.9	-23468	-1	10313
127.11	286.28	357.27	15	0.51168	-0.61697	-11959	125.03	-50.33	-1	43118
129.39	302.99	378.63	16	0.83846	-0.53785	-0.17557	98974	-32679	-1	15937
135.08	333.06	354.99	17	-0.87936	0.32056	0.70418	38621	-20029	-1	11263
127.02	350.55	361.87	18	-0.38437	0.34186	17151	0	-41.65	-1	15598
131.4	318.38	367.9	19	0.78221	0.016384	12456	0	11999	-1	11878
140	331.11	373.07	20	-0.98704	-0.079984	0.27825	71789	46328	-1	11878
199.3	323.85	360.11	21	0.91032	-0.22846	-0.69027	114.72	-14088	-1	16043
178.17	359.9	358.97	22	0.88785	-0.16709	-0.85744	119.65	-10658	-1	16043
184.07	350.72	344.14	23	0.85982	-0.32941	-0.78025	117.06	-20963	-1	90395
181.88	358.46	348.4	24	-0.97085	0.11697	0.41839	61363	-68699	-1	84351
189.6	340.14	350.28	25	0.95528	-0.13641	-0.52473	110.75	-81267	-1	84351
92971	93553	368.08	26	-0.60783	-0.35839	14172	0	30525	-1	32182
113.21	168.43	353.16	27	0.94375	0.040687	-0.65629	113.91	24686	8	46126
122.76	173.5	352.11	28	0.33043	0.058239	18841	0	99958	8	46126
90432	165.81	359.22	29	-0.62953	-0.71443	0.61082	46275	48615	-1	4583
100.83	174.53	358.61	30	0.743	-0.31139	-11849	125.63	-22738	1	39784
180.88	282.39	332.94	31	0.86834	-0.10522	-0.96935	126.97	-69089	3	64636
183.99	309.55	337.06	32	0.88487	-0.078782	0.91826	18258	-50877	-1	11539
176.24	279.16	335.99	33	-0.027117	0.090337	19911	0	-73291	3	47505
182.59	279.65	338.03	34	0.65411	0.17813	14702	0	15233	3	47505
165.88	332.1	322.56	35	0.56263	-0.724	-0.79817	117.6	-52149	4	50046
154.62	338.51	322.11	36	0.73823	0.65129	-0.35116	105.78	41.42	4	50046
162.9	329.56	326.42	37	0.56773	-0.30194	15317	0	-28006	4	27604
157.95	334.48	326.04	38	-0.025885	-0.42753	18073	0	86535	4	27604
150.19	360.35	328.11	39	0.99718	-0.074753	-0.014406	90818	-42871	-1	90184
149.59	334.68	330.06	40	-0.96544	-0.055188	0.5094	54325	32716	4	86486
141.76	360.6	332.33	41	-0.85508	-0.024867	10358	0	16657	-1	90184
150.5	333.25	337.49	42	0.96837	-0.075727	-0.47552	109.47	-44715	4	59974
136.31	339.7	337.03	43	-0.84963	-0.13059	10219	0	87383	-1	42627
132.35	341.08	339	44	-0.50661	0.067014	17191	0	-75353	-1	42627
129.32	314.48	350.74	45	-0.24525	0.40893	1758	0	-59047	-1	11263
178.04	323.52	324.84	46	0.8269	-0.31237	-0.93521	123.76	-20694	-1	69525
143.42	238	346.79	47	0.11395	-0.4945	-17234	100.19	-77023	5	22008
166.43	250.49	349.67	48	0.90756	-0.2415	-0.68707	114.64	-14901	-1	70633
177.22	254.37	342.31	49	-0.95022	0.0010616	0.62313	45283	-0.064014	-1	10141
176.18	243.75	346.95	50	0.91352	-0.17055	-0.73865	115.93	-10575	-1	70633
108.75	264.9	320.98	51	-0.64354	-0.65412	0.79495	30764	45467	6	32205
111.38	286.97	321.43	52	0.53764	-0.27518	1594	0	-27105	-1	55994
118.83	271.46	325.89	53	0.4097	0.58422	14012	0	54959	7	40907
113.08	290.24	329.1	54	0.33753	0.44934	16543	0	53088	-1	76685
114.61	273.93	331.34	55	-0.36763	0.1682	18293	0	-24586	7	76685
121.45	275.03	341.15	56	-0.90073	-0.038499	-0.86534	119.97	24474	-1	18693
123.89	277.25	341.84	57	0.77841	-0.45606	0.86276	24331	-30366	-1	18693
127.31	309.33	319.84	58	0.8509	-0.514	-0.21711	100.77	-31135	-1	10.91
133.68	276.56	323.24	59	0.81652	-0.55216	-0.33713	105.31	-34068	7	25264
129.72	273.98	324.13	60	0.65175	-0.72583	-0.43994	108.49	-48078	7	25264
123.37	269.25	327.69	61	-0.64151	-0.16013	15004	0	14015	7	40907
169.81	266.18	336.9	62	0.84804	-0.28752	-0.89029	121.1	-18729	-1	57969
160.75	310.19	343.62	63	-0.96725	-0.033167	0.50328	54803	19639	-1	15562
138.74	161.25	326.82	64	0.85832	-0.24757	-0.89886	121.53	-16.09	-1	10.07
152.77	131.51	330.07	65	-0.68993	-0.67688	0.51312	54033	44453	-1	81831
139.22	147.34	331.11	66	-0.74391	-0.55695	0.73866	35702	36821	-1	29642
134.63	147.22	332.3	67	-0.79725	0.19198	11446	0	-13539	-1	29642
93628	176.1	321.41	68	-0.49284	0.18422	17008	0	-20495	16	40668
93.98	167.98	328.84	69	0.68422	-0.38265	-12417	122.58	-29216	-1	66317
116.33	166.17	339.94	70	-0.88453	0.30684	0.70271	38745	-19132	-1	81306
119.04	182.3	342.71	71	-0.9798	0.16356	0.23004	75222	-94774	-1	4662
96842	167.96	345.61	72	0.66547	-0.3309	-13382	117.59	-26438	-1	53915
106.95	181.17	347.02	73	-0.59399	0.15491	15788	0	-14617	-1	69201
117	174.17	349.87	74	-0.92315	-0.0055393	0.76878	33092	0.34379	8	49928
129.16	175.36	342.69	75	0.77876	-0.31474	-10853	131.16	-22006	-1	4662
113.62	223.12	320.54	76	0.8868	-0.45149	0.19736	77493	-26981	9	32287
108.18	229.01	321.07	77	-0.55299	0.57701	12021	0	-46217	9	27017
106.45	248.76	320.53	78	0.060665	-0.99527	0.15174	80.58	-86512	-1	62563
105.73	232.64	322.13	79	-0.090431	0.91105	0.80451	29896	-84331	9	27017
109.57	216.51	329.75	80	-0.025984	0.7825	-12442	122.44	-88098	10	16359
105.38	217.96	337.89	81	-0.32636	0.24488	18259	0	-36882	10	16359
104.15	221.68	346.15	82	0.1209	0.073727	19798	0	31376	10	14093
165.77	230.91	339.11	83	-0.91391	0.18256	0.72507	36861	-11297	5	23125
161.96	230.96	340.01	84	0.71625	-0.69779	-0.016897	90958	-44252	5	23125
156.58	235.27	342.08	85	0.81634	-0.34371	-0.92833	123.28	-22833	5	48947
132.32	243.59	344.24	86	-0.64399	0.63535	0.8523	25374	-44613	5	22734
138.1	244.15	343.96	87	0.96463	-0.25712	-0.11633	96193	-14925	5	22734
148.72	237.11	347.2	88	0.94293	-0.22833	-0.48475	109.72	-13612	5	22008
62225	15563	322.1	89	-0.63665	0.11134	15261	0	-99198	21	12361
59257	-85927	330.14	90	0.61386	-0.72079	0.64386	43.6	-49581	-1	37065
75023	-47754	330.64	91	-0.96756	0.16694	0.3793	64328	-97894	-1	62449
61.1	-13157	331.74	92	-0.90803	0.1277	0.79794	30494	-8005	-1	37065
59567	5.32	334.68	93	0.20916	0.48397	16994	0	66627	-1	91753
63112	-44154	346.69	94	0.69903	0.0083208	14301	0	0.68198	-1	16791
66505	34777	342.86	95	-0.19917	0.20121	19182	0	-45291	-1	14964
89299	51495	324.98	96	-0.65043	0.13291	14957	0	-11549	11	41918
83999	58483	326.25	97	0.84684	-0.030804	-10619	132.49	-20832	11	41918
85701	52.22	333.19	98	-0.57094	0.095154	16309	0	-9462	11	85207
79266	56948	337.17	99	-0.42438	0.53692	14582	0	-51677	11	85207
92195	81584	328.29	100	-0.83754	0.0061201	10927	0	-0.41867	-1	10171
127.16	102.07	325.52	101	0.88725	-0.30911	-0.68481	114.58	-19208	-1	16369
149.95	84862	336.67	102	-0.0598	-0.013954	19962	0	13135	-1	22125
103.2	164.48	321.41	103	0.69159	-0.30135	-13128	118.88	-23544	12	57191
99499	152.32	327.82	104	-0.35769	-0.04808	18652	0	76556	-1	66317
107.18	159.47	346.5	105	-0.8177	-0.31359	0.96548	11584	20982	-1	53915
167.73	325.86	297.38	106	0.95976	-0.039313	0.5561	50646	-23456	-1	63924
165.26	345.38	305.81	107	-0.98954	-0.077096	0.24383	74.25	4455	-1	2963
160.51	339.46	306.15	108	-0.8558	-0.37257	-0.71779	115.39	23526	-1	2963
150.98	325.78	310.36	109	0.99417	0.10746	0.016852	89025	6169	-1	74845
138.03	322.1	313.09	110	-0.87531	-0.48006	0.11619	82909	28743	-1	74845
176.99	321.31	299.91	111	0.91034	-0.34683	0.45166	58811	-20856	-1	63924
181.87	270.63	294.83	112	0.098445	0.32338	18823	0	73068	13	34443
184.16	280.14	295.97	113	0.41403	-0.27286	17368	0	-33386	13	43662
186.81	271.11	298.95	114	0.46404	-0.091165	17622	0	-11115	13	37615
188.88	280.83	300.14	115	-0.054248	0.39282	1836	0	-82137	13	44691
188.24	264.88	300.38	116	0.24301	-0.17301	19089	0	-35449	13	37615
178.5	266.45	301.7	117	0.45939	0.398	15882	0	40904	13	4587
182.18	273.77	309.1	118	0.19847	0.63503	14931	0	72644	-1	10328
174.4	268.73	313.96	119	0.98449	0.17529	-0.01403	90797	10096	-1	10264
118.57	295.93	310.74	120	-0.48425	-0.1164	17343	0	13516	14	39169
122.89	266.02	316.05	121	0.94355	0.22985	-0.47698	109.51	13.69	6	50983
109.27	273.1	320.58	122	-0.68965	0.012127	14481	0	-10074	6	32205
171.03	265.52	289.4	123	-0.12143	0.22503	19335	0	-61649	13	38059
147.51	266.67	289.01	124	-0.99262	-0.0013514	0.24251	74344	0.078003	13	41573
128.28	267.59	288.91	125	-0.90221	-0.077304	0.84863	25735	48973	13	65427
168.42	275.18	289.49	126	0.95487	-0.25147	0.31615	69.03	-14754	13	3316
137.68	269.16	291.64	127	0.81082	-0.43462	-0.78405	117.17	-28192	13	65161
157.58	270.33	289.43	128	0.83835	0.081771	10779	0	55709	13	35084
142.73	296.49	298.95	129	0.98415	0.12716	-0.24723	102	73621	-1	13042
125.47	276.92	304.09	130	-0.1899	0.74186	12862	0	-75642	14	2484
150.2	265.5	302.91	131	0.97951	0.12893	-0.30942	104.34	74988	-1	58818
131.86	265.85	303.24	132	0.98568	0.16843	-0.015724	90893	96967	6	42285
131.85	276.53	303.83	133	0.9778	0.20866	-0.037943	92125	12046	14	2484
150.21	278.08	304.62	134	0.96878	-0.24766	-0.02196	91242	-14.34	-1	58818
145.78	291.86	305.81	135	-0.95269	-0.21134	0.4369	59947	12508	-1	59906
130.98	263.01	307.79	136	0.12474	0.29396	18953	0	67006	6	35374
127.49	292.39	311.46	137	-0.68505	-0.54798	0.96004	12497	38657	14	39169
131.56	267.27	313.18	138	0.94067	-0.29288	-0.34269	105.49	-17294	6	6633
140.33	286.6	314.03	139	0.9445	-0.10642	-0.62162	113.09	-64286	-1	57223
147.22	264.55	315.62	140	-0.96178	-0.11385	0.49809	55209	67507	-1	46279
149.09	276.5	315.34	141	0.87909	-0.34652	-0.65462	113.87	-21514	15	46279
142.5	274.31	317.39	142	-0.9415	0.30202	0.29907	70279	-17785	15	48609
165.68	275.49	318.64	143	0.86015	-0.46836	-0.40392	107.44	-28569	15	36328
156.85	276.36	319.32	144	0.91783	-0.2428	-0.62815	113.24	-14817	15	36328
176.13	279.25	289.41	145	-0.74099	0.5652	0.72522	36848	-37335	13	3316
192.85	276.07	290.64	146	-0.39909	-0.91284	0.17272	79173	66385	-1	69177
176.21	271.28	293.42	147	0.57953	-0.12959	16092	0	-12605	13	35413
181.7	292.79	294.92	148	-0.78671	0.0041849	-12346	122.95	-0.30478	-1	53271
118.63	271.89	308.34	149	-0.33866	-0.55623	-15178	108.99	58665	14	32959
118.77	282.57	303.86	150	-0.89186	-0.32264	0.63403	44399	19888	14	33627
119.69	289.38	305.52	151	-0.7984	-0.30249	10412	0	20.75	14	42217
111.21	276.29	308.52	152	-0.37447	0.28243	17664	0	-37023	14	32959
188.74	247.64	293.97	153	0.34769	0.17292	18431	0	26443	13	40437
175.55	247.5	292.92	154	-0.39266	-0.059684	-18355	95848	86427	13	31218
180.32	235.99	296.34	155	0.38622	-0.21294	1795	0	-28.87	13	54819
186.14	260.07	296.73	156	-0.014242	0.53181	16935	0	-88466	13	39561
180.9	261.69	295.05	157	0.37814	-0.30525	17479	0	-38912	13	34443
173.34	262.53	296.96	158	0.31539	-0.041229	18961	0	-74477	13	48006
178.97	253.11	302.53	159	-0.49576	-0.46013	-14731	111.05	42865	-1	53325
122.26	261.42	306.14	160	-0.55821	-0.28778	15564	0	27273	6	47096
114.67	252.75	304.09	161	-0.38676	-0.19179	1804	0	26376	6	60098
118.57	258.56	309.43	162	-0.038743	-0.036964	19971	0	43653	6	5514
112.81	259.66	317.21	163	-0.21849	-0.70861	-13418	117.41	72864	6	50983
164.15	260.51	290.93	164	0.91941	-0.25386	0.60081	47.08	-15435	13	44474
128.79	215.92	297.41	165	0.93992	-0.17428	-0.58714	112.27	-10505	-1	47324
124.49	217.16	299.62	166	0.56025	-0.62804	-10802	131.45	-48265	-1	47324
135.58	262.8	306.25	167	-0.3351	0.21895	18328	0	-33.16	6	35374
139.16	214.92	317.47	168	-0.80687	0.16005	11373	0	-11.22	-1	5694
177.14	214.13	290.24	169	0.63669	-0.15243	15118	0	-13464	13	48216
184.33	238.9	291.16	170	0.35145	-0.91758	0.37169	64901	-69042	13	3.19
185.12	247.11	291.46	171	-0.0091837	0.97083	-0.47917	109.57	-89458	13	3.19
176.81	252.3	291.67	172	0.42253	0.091288	18035	0	12191	13	31218
181.27	222.71	291.84	173	0.6381	-0.19762	14883	0	-17208	13	48216
182.91	228.82	294.01	174	-0.16667	-0.72972	13262	0	77134	13	49044
180.41	241.3	293.6	175	0.066686	-0.48431	17447	0	-82.16	13	3295
86695	173.61	319.94	176	-0.5867	0.37058	14401	0	-32278	16	40668
164.76	212.62	295.91	177	-0.54808	0.20596	16213	0	-20596	-1	69015
153.74	208.36	299.11	178	0.79409	-0.19369	11522	0	-13708	-1	78207
144.46	212.37	314.86	179	0.83459	-0.38188	-0.79406	117.47	-24587	-1	5694
139.7	169.81	319.72	180	0.27359	0.42117	-17295	99949	56993	-1	13738
180.52	210.4	294.25	181	0.36776	-0.77789	10191	0	-64697	13	67245
112.93	172.1	294.48	182	0.21748	-0.75829	-12291	123.24	-73997	-1	79026
104.16	170.34	301.36	183	-0.86187	0.41689	0.57755	48941	-25813	16	60881
119.41	169.74	305.05	184	-0.28855	0.075325	1909	0	-14.63	-1	26731
110.52	183.94	302.42	185	-0.84218	-0.39783	0.72789	36621	25285	-1	56605
95401	166.12	304.85	186	-0.69652	0.29989	13037	0	-23295	16	42605
115.69	174.66	304.41	187	-0.79882	0.35082	0.97737	93211	-23.71	-1	26731
99475	177.03	305.23	188	-0.52579	0.15844	16715	0	-16.77	16	42479
90929	168.27	309.25	189	0.0099657	0.45491	1781	0	88745	16	52826
97342	169.9	306.82	190	-0.54744	0.43337	14318	0	-38366	16	41748
103.62	177.76	307.66	191	-0.41152	0.50537	15169	0	-50844	16	41748
87183	165.56	315.18	192	-0.11885	0.019611	19854	0	-93699	16	73325
107.38	170.75	316.65	193	0.84484	-0.32619	-0.84817	119.29	-21111	12	43971
110.23	162.57	290.97	194	0.87647	0.47092	-0.20032	100.06	28249	17	38037
119.76	162.88	290.4	195	0.98703	-0.15793	0.057356	86605	-90906	17	38037
114.61	146.91	294.23	196	0.88788	-0.45313	-0.15919	98231	-27038	17	18646
116.02	151.6	294.17	197	0.98365	0.1549	0.18373	78427	8949	17	18646
106.04	155.55	297.19	198	-0.049221	-0.81941	11422	0	86562	17	40767
113.63	161.99	297.96	199	0.96767	-0.23739	-0.17038	98741	-13784	17	40767
107.58	144.84	300.11	200	0.53343	0.83409	0.28102	71589	57399	17	65023
94.38	153.55	298.87	201	-0.24064	0.4753	16925	0	-63147	16	56069
90247	153.91	301.62	202	-0.084584	-0.73345	13489	0	83422	16	47676
87347	159.46	303.69	203	-0.73309	-0.35498	11603	0	25837	16	45981
118.54	151.73	303.58	204	0.94763	0.051103	-0.63049	113.3	30868	17	50675
95997	149.05	306.46	205	0.99264	-0.11567	-0.071629	93927	-66467	16	72473
119.69	156.03	306.22	206	0.96763	0.14363	-0.41502	107.77	84428	17	55606
87.44	162.55	311.56	207	-0.32278	-0.13225	18744	0	22.28	16	52826
109.05	163.87	314.91	208	0.60392	-0.39153	-13885	115.09	-32956	12	43971
83235	146.2	315.09	209	-0.40824	0.2621	17489	0	-32701	-1	75096
144.83	154.07	290.2	210	0.59357	0.14859	15819	0	14054	17	69508
130.24	151.21	294.82	211	0.96798	-0.23291	0.18733	78181	-13529	17	55641
151.99	152.53	298.79	212	0.22915	-0.26368	1874	0	-49008	-1	11071
127.6	154.51	301.79	213	0.96936	0.019694	-0.48973	109.85	11639	17	31091
130.26	161.84	302.26	214	0.77824	-0.56155	-0.56214	111.67	-35813	17	31091
141.98	158.33	311.1	215	0.971	0.20229	-0.25491	102.31	11768	-1	27065
138.67	160.67	312.21	216	0.91382	0.40154	-0.12154	96448	23721	-1	27065
134.08	104.81	315.56	217	-0.57718	0.79752	0.35113	66439	-54106	18	22147
131.03	112.75	315.77	218	0.89161	0.067407	-0.8955	121.36	43234	18	26533
125.62	80018	316.9	219	-0.96085	0.014577	0.55339	50861	-0.8692	-1	90984
129.73	106.36	316.24	220	0.77426	-0.56533	-0.56895	111.84	-36136	18	22147
143.13	57.32	296.76	221	0.27604	0.56476	15554	0	63952	23	12557
74384	81586	308.59	222	-0.41031	-0.74064	10641	0	61014	-1	15878
92989	74528	292.33	223	0.8871	-0.34139	-0.62129	113.08	-21049	-1	66539
117.64	82137	290.88	224	-0.98579	0.16075	0.097567	84101	-92613	19	50196
104.76	79837	294.58	225	0.98845	0.027316	-0.29817	103.94	1583	-1	59172
113.39	72933	298.01	226	0.82311	-0.2245	10432	0	-15256	19	41924
83895	77227	296.52	227	0.98525	0.054815	-0.32418	104.86	31844	20	72985
117.33	77823	296.28	228	0.99706	-0.067205	0.073573	85607	-38561	19	41924
99973	72255	299.05	229	0.77149	0.060857	-12666	121.27	45103	-1	55149
78017	77701	299.99	230	0.39457	0.37869	-16744	102.19	43824	20	15181
89832	90242	299.08	231	-0.83557	-0.03489	10966	0	2391	-1	6798
75072	75732	300.35	232	0.25671	-0.91882	0.59959	47178	-74.39	20	15181
113.48	76824	300.24	233	-0.78481	-0.36998	0.99436	46125	25.24	19	47026
107.81	90808	314.65	234	-0.12175	0.00089579	19851	0	-0.42156	-1	90984
147.87	102.82	290.34	235	0.44852	0.47784	15106	0	46813	-1	13021
127.8	75108	289.99	236	0.24182	-0.76505	-11937	125.15	-72459	-1	50196
72461	21646	314.76	237	0.66449	-0.5607	-0.98808	130.03	-40158	21	36726
62981	20146	314.97	238	0.03458	-0.97112	-0.47217	109.38	-87961	21	36726
115.16	38794	289.38	239	-0.97473	0.21634	0.11152	83.21	-12514	22	41618
105.91	41155	288.3	240	0.99251	-0.0087077	-0.24369	101.86	-0.50267	22	4226
104.18	50592	289.53	241	0.99069	-0.08085	-0.21901	100.85	-46655	22	34721
117.68	53419	290.03	242	0.95083	0.078555	0.59915	47214	47229	22	53336
123.96	53614	287.63	243	-0.092858	0.14176	19711	0	-56774	22	48355
80957	59434	288.76	244	-0.55341	-0.22966	16012	0	22538	22	25455
100.6	42909	290.18	245	0.82156	-0.35064	-0.89908	121.54	-23113	22	34721
91864	50894	291.89	246	0.96301	-0.096219	-0.50338	110.21	-57057	22	19396
95519	53741	292.3	247	-0.88156	-0.0793	0.93075	16699	51402	22	19396
84062	49992	295.07	248	-0.86993	-0.15821	0.93422	16246	10307	22	70183
115.29	47879	303.78	249	0.8309	-0.24493	-0.99923	134.42	-16424	-1	13097
80352	46.59	312.77	250	0.19135	-0.53229	16493	0	-70227	-1	10703
111.24	47.51	315.36	251	0.80486	-0.2222	-11006	130.3	-15433	-1	12.83
125.01	42721	288.86	252	0.83799	-0.4645	0.57277	49322	-28999	26	41618
138.52	43076	288.66	253	0.038046	-0.12402	19831	0	-72945	23	21224
150.11	306.66	286.78	254	-0.6605	0.10405	14872	0	-8952	-1	12363
176.14	263.07	287.19	255	-0.57288	0.79969	-0.35949	106.05	-54383	13	28263
60079	-16362	313.48	256	0.96978	-0.16133	-0.36602	106.26	-9445	-1	12516
75453	11898	312.14	257	0.91388	-0.1222	-0.7743	116.89	-76161	-1	65091
108.67	-11574	304.39	258	0.9866	0.13455	-0.18463	99377	77659	-1	88423
81468	-22922	307.41	259	0.91471	-0.24218	-0.64702	113.69	-14829	-1	12544
97088	56565	306.39	260	0.90483	-0.32235	-0.55635	111.53	-19609	-1	88423
113.12	2594	311.61	261	0.84271	-0.41358	-0.68931	114.69	-26.14	-1	12135
92.91	-27142	315.04	262	0.97507	-0.19503	-0.21169	100.55	-11311	-1	13493
81572	14446	317.13	263	0.63194	-0.53976	-11123	129.64	-40501	-1	64835
128.93	-29997	290.52	264	0.84215	-0.53806	-0.071432	93917	-32575	-1	17521
162.21	263.03	284.5	265	-0.99638	-0.012316	0.1682	79478	0.70819	13	19175
165.68	251.99	287.58	266	0.80087	-0.14476	11622	0	-10246	13	31236
159.27	256.24	287.04	267	-0.80648	-0.031665	-11808	125.85	22485	13	31236
176.77	251.41	286.05	268	0.32083	-0.94158	0.20493	76972	-71184	13	30232
175.09	259.19	286	269	-0.088341	-0.98992	-0.22148	100.96	84.9	13	28263
178.07	234.24	288.33	270	0.37087	-0.79683	0.95399	13451	-65041	13	63933
179.9	255.59	287.78	271	0.78874	-0.29894	10743	0	-20757	13	33975
140.99	265.38	283.02	272	0.91264	-0.40726	0.069781	85842	-24048	13	27372
145.72	266.35	284.04	273	0.79993	-0.51189	0.62633	45023	-32616	13	27372
157.45	264.94	288.01	274	-0.9012	0.019958	-0.86588	119.99	-12687	13	35084
166.55	266.43	286.95	275	0.78248	-0.55724	0.55573	50675	-35456	13	38905
164.05	278.05	288.08	276	0.77153	0.63487	0.081809	85094	39.45	13	34522
126.47	165.34	258.35	277	-0.95979	-0.082828	-0.53647	111.04	49323	-1	61856
170.64	184.65	279.29	278	-0.0065612	-0.52933	16968	0	89.29	-1	11481
160.34	212.6	280.24	279	0.98377	0.10906	0.28501	71301	63262	-1	10059
164.94	234.5	274.92	280	-0.97584	-0.072131	-0.41249	107.7	42274	-1	13624
171.78	218.36	284.65	281	-0.84384	0.19319	-10012	136	-12895	13	98095
169.01	250.7	285.36	282	0.46944	0.52683	14172	0	48297	13	26435
166.82	261.2	284.32	283	-0.60327	-0.49415	-1252	122.03	39321	13	19175
170.17	244.77	284.7	284	0.99464	-0.091614	0.095666	84222	-52625	13	26435
148.97	261.18	286.11	285	0.76488	-0.071299	12804	0	-53255	13	4719
120.45	128.74	259.28	286	0.42237	-0.8028	-0.84172	119.05	-62.25	24	25255
119.93	151.74	272.11	287	0.75952	0.64555	-0.15988	98262	40363	-1	12543
113.35	147.52	285.92	288	0.99896	0.021262	-0.080445	94385	12193	17	29874
119	150.71	284.82	289	0.26014	-0.8335	-0.9749	127.71	-72667	17	22741
121.32	154.87	285.51	290	0.88351	0.46842	-0.00058842	90034	27932	17	22741
112.43	142.91	287.12	291	-0.99125	-0.081594	0.20756	76.79	47057	17	29874
117.95	158.3	287.85	292	0.97241	0.2322	-0.045088	92514	13.43	17	50292
126.75	130.11	258.97	293	-0.89108	-0.40493	-0.40994	107.62	24439	24	25255
128.56	134.67	260.66	294	-0.99599	-0.065989	-0.12084	96414	37906	24	37437
132.51	160.35	261.06	295	-0.84619	-0.20999	-0.97953	128.41	13937	-1	61856
138.35	135.08	260.85	296	-0.65157	0.53477	10761	0	-39377	24	37437
135.97	122.9	272.21	297	-0.99244	-0.020886	-0.2419	101.79	12056	-1	10733
162.71	129.33	273.43	298	0.058799	-0.81547	11516	0	-85876	-1	10733
135.78	148.62	286.01	299	-0.33784	-0.27925	17976	0	39576	17	33797
130.87	147.08	287.39	300	0.99621	-0.086982	-4.4956e-07	90	-4.99	17	33797
139.93	155.22	286.86	301	0.74396	-0.32802	11643	0	-23793	17	34102
113.49	90737	257.96	302	-0.98974	0.12142	-0.15062	97834	-69942	25	38316
104.35	93711	258.54	303	0.99303	0.11615	0.040093	87649	66714	25	38316
96063	94894	259.71	304	0.53549	-0.82034	-0.40146	107.37	-56865	25	39478
118.83	73089	270.31	305	0.82419	-0.47697	-0.61063	112.83	-30058	-1	11188
102.76	79855	280.28	306	0.85033	0.49026	0.38253	64085	29966	19	38632
112.42	92663	280.24	307	0.99111	0.043661	0.25127	73722	25224	19	58454
100.63	84.81	281.91	308	0.12039	-0.65114	-14987	109.86	-79525	19	38632
112.07	67886	284.02	309	-0.095469	0.44751	17783	0	-77957	22	2489
111.42	79902	281.86	310	0.72699	-0.33333	12006	0	-24632	19	45082
110.93	88207	285.57	311	-0.34748	0.36657	17261	0	-46531	19	36318
120.34	66924	285.63	312	0.76059	0.3615	10785	0	25421	22	36716
103.24	75126	285.06	313	-0.8804	-0.15197	-0.89843	121.51	97937	19	48172
86314	80332	285.3	314	-0.14454	0.095689	19697	0	-33506	-1	67446
117.99	86988	287.75	315	0.97507	0.063348	0.42534	60832	37171	19	45548
106.73	89.74	287.17	316	0.62114	0.24348	14898	0	21405	19	36318
133.06	74665	261.28	317	-0.75128	-0.313	11621	0	22618	-1	11.7
151.16	77973	267.64	318	-0.45092	-0.56818	-13767	115.67	51564	-1	5406
154.61	82316	270.13	319	-0.48767	-0.73537	-0.94107	124.21	56449	-1	5406
124.86	93464	277.3	320	-0.70389	-0.64958	-0.57478	111.98	42702	-1	75582
141.24	107.73	277.43	321	-0.7068	0.49212	-10164	135.12	-34848	-1	33378
145.31	107.52	278.91	322	0.3801	0.76042	10532	0	63442	-1	33378
156.33	113.19	278.2	323	-0.23845	0.51992	16405	0	-65363	-1	49198
115.09	44805	275.1	324	-0.82106	-0.39367	-0.82677	118.52	25617	26	38986
107.71	51691	275.45	325	-0.8442	0.21574	0.98138	84377	-14335	22	38986
120.9	57478	277.02	326	-0.85643	-0.16585	-0.97779	128.13	10.96	22	55331
88739	41.88	278.23	327	0.88068	0.11595	-0.91859	122.65	75006	22	50197
107.59	60558	278.01	328	-0.90573	0.38289	0.36354	65512	-22916	22	33334
94877	50031	279.83	329	-0.87164	0.14285	-0.93773	123.95	-93073	22	35558
110.51	55283	279.23	330	-0.98755	0.14823	-0.10519	95642	-85364	22	33334
101.03	56869	280.16	331	0.98739	-0.076964	0.2767	71901	-44571	22	35558
121.29	40233	280.64	332	0.89937	-0.39847	0.35974	65796	-23896	26	65996
106.92	44872	282.27	333	-0.95678	-0.05016	0.57289	49312	3001	22	49829
88308	56279	282.26	334	-0.92476	-0.072197	0.74729	34961	44641	22	59637
101.81	47564	284.51	335	-0.98619	0.051984	0.31454	69148	-30174	22	49829
118.25	52651	283.05	336	-0.87718	-0.22874	-0.84433	119.15	14616	22	54472
84.8	45619	284.38	337	-0.73643	-0.47917	0.95511	13279	33051	22	60106
111.76	55424	285.85	338	-0.94899	-0.0086473	0.63037	44696	0.52207	22	36461
111.76	63915	285.01	339	-0.86707	-0.2129	0.90081	20291	13795	22	2489
79426	52495	287.93	340	0.64934	-0.5363	-10784	131.55	-39554	22	31613
86055	59096	287.93	341	0.99316	-0.11399	0.050881	86999	-65473	22	25455
136.4	21295	267.04	342	-0.95695	-0.17505	-0.46303	109.14	10366	-1	10.56
131.9	50938	275.7	343	-0.60351	-0.34124	-14413	112.54	29485	-1	44402
135.64	51783	277.79	344	0.30729	0.79896	10339	0	68962	-1	44402
134.16	40034	284.48	345	0.44852	-0.24308	17202	0	-28456	23	77469
144.96	55004	282.84	346	0.50071	0.28493	16348	0	29642	23	77469
140.9	47.71	288.28	347	0.15375	0.108	19644	0	35087	23	21224
143.93	58713	286.94	348	0.34953	0.41706	1678	0	50035	23	50976
119.5	-17736	269.81	349	0.5653	-0.39637	14468	0	-35037	27	40599
113.47	10261	269.26	350	0.84084	-0.47213	0.52944	52752	-29314	27	63652
101.05	14653	271.36	351	0.47664	-0.5366	-13927	114.89	-48386	-1	16053
104.29	17084	271.59	352	0.61102	0.78627	0.1838	78422	52149	-1	16053
112.54	55459	275.61	353	0.85822	-0.50712	0.15853	80127	-30579	27	79154
123.8	-29242	277.6	354	0.80515	0.57773	0.26808	72521	35661	-1	38958
101.53	46141	279.49	355	-0.87873	0.40224	0.51395	53968	-24596	-1	6904
118.84	0.31749	280.15	356	0.95159	-0.21933	-0.43064	108.23	-12979	27	43486
124.92	-12.7	265.83	357	0.30883	-0.048452	18998	0	-89163	27	43971
127.57	-5.62	267.49	358	0.77786	-0.47785	0.81632	28.81	-31563	27	32532
130.36	-13582	267.77	359	0.61611	0.17878	15342	0	16182	27	32532
134.54	-75938	271.55	360	0.46698	0.047539	1766	0	58127	27	50182
130.88	-19881	272.15	361	0.22314	-0.033118	19484	0	-84419	27	50182
128.56	-20162	277.64	362	0.068397	0.10523	19842	0	56978	27	38958
127.57	-7273	276.87	363	-0.37562	-0.70801	1196	0	62053	27	39681
135.15	-32924	278.36	364	0.52203	-0.14653	16805	0	-15679	27	34369
126.36	-4015	278.74	365	0.28011	-0.95574	0.17989	78688	-73665	27	34369
138.65	-28196	281.95	366	0.15143	0.48753	-17197	100.34	72745	-1	70456
132.55	-10984	282.56	367	-0.20974	0.16255	19283	0	-37776	27	70456
117.26	40719	258.73	368	0.98621	0.16373	0.048086	87168	9426	-1	21552
112.09	42496	259.01	369	0.9919	-0.025703	-0.24874	102.06	-14844	-1	21552
112.33	30188	269.07	370	0.043596	-0.95457	-0.58959	112.33	-87385	-1	49808
118.49	39973	270.24	371	0.83441	0.50783	0.42835	60602	31325	26	2.61
123.25	44079	270.76	372	0.31919	0.94721	-0.060444	93338	71377	26	2.61
48424	11134	266.71	373	0.3005	0.02597	19069	0	49394	-1	11687
75.1	-5687	267.13	374	0.73346	-0.55596	-0.78216	117.12	-37162	-1	41118
70557	-30663	277.89	375	-0.94214	0.049712	0.66301	42034	-30204	-1	18126
108.74	-20268	260.02	376	0.62621	-0.55698	10911	0	-41651	27	31067
104.71	-27157	259.68	377	0.24859	-0.89046	0.76232	33658	-74402	27	31067
92068	-13407	260.7	378	-0.89112	0.43479	0.25969	73122	-26009	27	4017
104.82	-13.74	260.84	379	0.36189	0.4437	16397	0	50798	27	3327
110.03	-30812	263.66	380	-0.52111	-0.044803	17046	0	49139	27	49507
98997	-26591	262.53	381	-0.52902	-0.62007	-11587	127.06	49531	27	42496
96725	-15649	262.45	382	0.52514	-0.089067	16927	0	-96261	27	37467
88021	-58666	263.61	383	-0.72155	-0.52404	-0.90498	121.86	35.99	27	28185
104.53	-20262	262.87	384	0.78055	-0.59764	0.36649	65291	-37.44	27	34866
92995	-21608	264.75	385	0.94484	-0.22696	0.47234	57212	-13507	27	45709
114.8	-18297	263.78	386	0.65944	-0.553	10185	0	-39983	27	38586
115.53	-12593	262.19	387	0.16384	-0.26747	18991	0	-58511	27	38586
100.05	-10391	263.9	388	-0.84338	0.4672	0.53075	52648	-28985	27	2323
94987	-7.05	264.04	389	0.89527	0.42804	-0.24714	102	25553	27	2323
119.18	-49669	264.31	390	0.90105	-0.32226	0.58057	48.7	-19.68	27	46896
101.22	34755	264.12	391	0.97344	-0.036598	-0.45197	108.83	-21531	27	34866
119.95	66061	263.51	392	0.97749	-0.078164	0.39195	63373	-45719	27	46896
110.96	-26978	266.02	393	0.50651	-0.14596	16996	0	-16076	27	38502
85456	-18921	266.46	394	-0.25772	0.083805	19252	0	-18014	27	45709
84568	-11639	265.33	395	0.79691	-0.57181	-0.3897	107.01	-35.66	27	40909
120.06	-25714	266.84	396	0.011072	0.41445	-1.82	96.43	88.47	27	38502
113.75	-11766	266.91	397	0.66419	-0.57916	0.94535	14724	-41088	27	56397
77835	41781	267.8	398	0.98219	0.12309	-0.28393	103.41	71433	27	41118
110.46	-19.27	270.85	399	0.82668	-0.36142	0.86249	24358	-23615	27	40599

## Sheet: data2PAX3
x	y	z	cell id	x ellipsoid2	y ellipsoid3	z ellipsoid4	theta	phi	cluster id	NN distance
179.82	436.69	95749	501	0.8781	0.47838	0.011556	89336	28581	-1	20557
193.99	55568	112.59	506	0.77626	-0.6161	-0.16028	98836	-38438	-1	97853
195.72	65167	111.82	507	0.96527	-0.25006	-0.090817	95091	-14524	-1	97853
174.39	126.61	114.1	508	-0.090886	-0.99573	-0.019206	91095	84785	-1	15548
139.96	143.46	114.08	509	-0.96727	0.25331	-0.017692	91009	-14675	1	45714
142.88	146.97	114.38	510	0.99411	-0.10706	0.020363	88828	-61467	1	45714
136.06	148.21	113.35	511	-0.84065	-0.53988	-0.051456	92912	32709	1	61919
165.4	139.15	112.19	512	0.99376	-0.060684	-0.11235	96266	-34945	-1	15548
147.62	442.63	114.56	514	-0.99993	-0.0073245	0.011563	89336	0.41969	-1	59858
151.89	446.82	114.87	515	0.9944	0.10565	0.0020262	89884	60645	-1	59858
215.11	22491	100.06	516	-0.11817	-0.97882	-0.20063	100.95	83116	-1	10545
207.79	15344	102.62	517	-0.98864	0.14717	-0.036799	92.09	-84669	2	91793
214.94	46984	107.26	518	0.94463	-0.20933	-0.30325	106.17	-12495	2	56181
212.57	97282	108.08	519	0.81117	-0.52171	-0.31708	106.86	-32748	2	56181
206.72	53601	108.91	520	0.81824	-0.56573	-0.12263	96822	-34.66	2	73521
153.3	54644	103.07	521	0.91231	0.40856	0.033268	88079	24125	-1	12768
164.07	57007	109.5	522	-0.98872	0.081614	-0.15067	98326	-47188	-1	12768
207.55	48746	101.9	523	0.76205	0.60669	-0.27154	104.58	38524	-1	74926
204.19	54937	99342	524	0.98537	-0.16934	0.023076	88671	-97514	-1	74926
206.32	38581	103.41	525	0.94761	0.30931	-0.095704	95358	18077	-1	10348
178.91	78.28	96923	526	0.99153	-0.10785	0.086818	84922	-6208	-1	18122
188.86	92018	103.3	527	0.93292	0.33184	-0.16776	99232	19581	-1	12194
194.07	76.14	107.86	528	0.26655	-0.96022	-0.099857	95585	-74486	-1	11783
182.05	142.46	107.31	531	0.99516	-0.097825	-0.010993	90628	-56142	-1	14108
182.81	156.53	108.01	532	-0.98273	0.17528	-0.071169	94008	-10113	-1	12062
198.18	140.42	97.2	534	0.92038	0.25262	-0.35817	108.87	15348	-1	14641
180.39	175.55	98436	536	0.99576	-0.013089	0.10931	83572	-0.75311	-1	10786
193.13	160.39	103.1	537	-0.77132	-0.62668	0.13329	82117	39093	-1	12062
193.16	254.07	98595	539	-0.79634	0.57625	0.22055	76691	-35.89	4	85665
182.36	277.69	103.06	540	-0.87926	-0.45652	-0.16318	98.99	27439	3	64428
177.46	281.66	101.74	541	0.99089	0.13279	-0.026795	91525	76325	3	64428
190.12	286.65	98317	542	0.9615	0.24001	0.16062	80441	14016	4	87947
171.43	274.45	100.46	543	0.99971	0.011527	-0.025171	91433	0.66062	3	94862
192.99	262.05	95491	544	0.89725	0.43775	0.069124	85974	26007	4	85665
163.28	341.54	103.07	546	0.98035	-0.1874	0.073895	85691	-10822	-1	14915
178.49	351.56	112.4	547	-0.99083	-0.10895	-0.095854	95367	62748	-1	12.22
203.97	343.88	95821	548	0.32364	-0.90592	-0.3277	107.38	-70341	5	59126
148.77	372.7	97329	549	-0.96981	0.2403	0.049974	87102	-13916	-1	11952
146.86	359.43	98845	550	0.99954	-0.016459	-0.030534	91737	-0.94337	-1	11177
176.98	354.33	100.6	551	0.97475	-0.22143	0.034439	88.01	-12799	5	62637
173.71	377.95	99604	552	0.96234	0.27175	-0.0090006	90515	15769	-1	13758
179.96	359.8	101.15	553	-0.93124	-0.20667	0.36017	67563	12513	5	62637
187.01	356.34	102.79	554	0.86702	-0.4844	-0.14014	97763	-29192	5	73637
164.08	359.18	104.62	555	-0.99729	-0.0063408	-0.087907	94931	0.36428	-1	11097
184.86	361.57	107.51	556	0.99621	-0.081463	-0.036681	92083	-46749	5	73637
175.89	365.86	105.79	557	0.99868	0.014108	0.059238	86558	0.80934	5	86453
163.27	369.4	108.86	558	0.99888	-0.0023979	0.056572	86715	-0.13754	-1	11097
193.32	356.89	96178	559	0.99163	-0.021537	0.15273	80927	-12442	5	7537
195.78	351.64	106.43	560	0.63141	0.76847	-0.12458	96927	50592	-1	10597
185.03	387.82	99234	561	0.94983	0.3126	-0.011834	90676	18217	-1	14079
189.85	278.36	95407	562	-0.98117	-0.14555	-0.15234	98414	84376	4	75005
177.43	318.74	81.65	563	0.91528	-0.32391	-0.28737	105.38	-19488	-1	15664
186.91	302.97	89.18	564	0.97962	-0.2008	-0.0056516	90323	-11584	-1	18978
137.31	329.58	79899	565	0.97913	0.20031	-0.041347	92346	11562	-1	19017
147.78	347.19	79171	566	0.88541	-0.45004	-0.13952	97.73	-26943	6	75353
141.12	348.02	82598	567	0.90815	-0.41862	0.0055741	89.68	-24748	6	75353
167.3	337.84	84268	568	0.82564	-0.55704	0.10754	83679	-34007	7	77786
170.32	345.01	84343	569	0.92586	0.26958	-0.31774	106.89	16234	7	77786
160.79	345.97	86297	570	0.99406	-0.022217	-0.12787	97104	-12803	7	97832
174.94	332.5	90759	571	0.9593	-0.26912	0.10259	83977	-15671	5	91841
174.68	341.27	93457	572	0.9421	-0.24437	0.27558	73.16	-14541	5	5315
175.82	346.14	95.27	573	-0.94756	0.10085	0.36392	67311	-6075	5	5315
183.41	335.11	93916	574	0.97053	0.090397	-0.26803	104.41	53212	5	94165
187.18	346.44	92448	575	0.81603	-0.56428	-0.15025	98303	-34664	-1	11564
193.22	347.58	82653	576	-0.98958	0.016599	-0.17164	99437	-0.96099	8	68133
202.55	336.95	92308	577	-0.97274	-0.070477	0.2651	73839	4144	5	78987
205.25	349.63	95254	578	-0.86941	-0.48546	0.11028	83514	29178	5	59126
199.4	352.45	96507	579	0.89297	-0.42281	-0.18524	100.15	-25337	5	66119
154.34	360.67	77.89	580	0.99234	0.010625	-0.14767	98165	0.61346	-1	95158
145.18	363.02	78953	581	0.74397	-0.66795	-0.0224	91277	-41918	-1	95158
154.35	368.08	84954	583	-0.98777	-0.034712	0.18242	79088	20127	-1	69797
152.17	363.85	90054	584	-0.96815	-0.24945	-0.025562	91456	14448	-1	69797
164.9	355.55	80914	585	-0.95862	-0.04192	0.33792	69055	25039	9	81598
180.35	352.73	81302	586	-0.98213	-0.12689	-0.1668	99181	73615	7	63981
186.76	358.17	75225	587	0.72129	0.67072	0.20738	77524	42.92	8	7912
178.9	363.11	80411	588	-0.98966	-0.072308	-0.1486	98215	41788	7	68775
173.82	352.82	86269	589	0.90391	-0.42348	0.072066	85799	-25103	7	8201
181.46	358.18	84468	590	0.99759	-0.059479	-0.043014	92439	-34121	7	63981
172.73	370.63	87678	591	-0.95824	-0.03388	-0.34075	108.02	2025	-1	12.14
188.01	373.62	86174	592	0.98884	-0.14088	-0.058079	93281	-81081	-1	13468
171.55	358.49	92.61	593	0.99481	-0.089952	-0.05713	93229	-51667	7	87995
191.44	352.76	78593	594	-0.99132	0.12352	0.05399	86866	-71024	8	60219
197.38	352.7	79586	595	-0.93731	0.33508	0.11494	83232	-19672	8	60219
196.15	358.23	86645	596	0.7523	-0.61423	-0.28592	105.31	-39.23	8	90483
189.29	387.03	85839	600	0.97917	0.20031	-0.0398	92259	11562	-1	13468
151.43	434.99	89435	603	0.97759	-0.036695	0.24873	74893	-21496	-1	22178
171.81	444.27	78402	604	0.98886	0.13931	-0.062902	93.55	80188	-1	16319
201.4	423.04	81341	605	0.8195	-0.56002	-0.14597	98075	-34348	10	62564
198.94	417.32	80687	606	-0.56547	-0.75546	-0.39714	110.76	53185	10	62564
153.12	4233	108.24	607	-0.96782	-0.23879	-0.0952	95331	13.86	-1	50676
198.89	98429	78304	608	0.99106	0.133	0.013019	89252	76434	11	82166
198.99	127.04	78005	609	-0.90778	-0.38557	-0.19815	100.83	23013	-1	10394
209.13	126.48	75.78	610	0.8488	0.37932	-0.44198	112.91	24079	-1	10394
215.08	118.12	79455	611	0.4306	-0.87379	-0.27119	104.57	-63766	-1	10902
198.35	111.11	81373	612	-0.96567	0.18339	-0.22078	102	-10753	11	75904
199.63	104.53	84943	613	-0.91045	0.19206	0.43958	62115	-11912	11	75904
203.1	121.94	91.47	614	-0.76669	0.61583	0.2178	76865	-38773	-1	14975
128.54	142.18	94592	616	-0.99328	0.090271	-0.086856	94873	-51928	-1	21087
166.12	136.24	85914	617	0.66263	-0.74319	-0.11128	96207	-48.28	-1	19721
184.14	138.31	93654	618	0.99917	-0.037086	-0.020162	91.15	-21257	-1	14426
203.04	145.73	82296	619	0.98017	0.14251	-0.16521	99097	82721	-1	10435
192.87	143.4	82647	620	-0.42583	-0.87835	-0.26066	104.03	64136	-1	10435
178.61	164.78	95397	622	-0.86927	-0.46745	0.193	78427	28269	-1	11336
190.64	174.45	95.28	623	-0.97653	0.2153	0.0078698	89548	-12434	-1	10786
201.66	164.45	81545	624	0.40596	-0.90289	-0.16963	99331	-65.79	-1	85606
192.42	183.97	82977	625	0.9111	-0.41203	-0.013575	90775	-24334	-1	15656
196.13	166.9	87.6	626	0.43031	-0.90226	0.033112	88088	-64502	-1	85606
162.95	216.29	73869	627	-0.92061	-0.37255	-0.1404	97777	22032	12	70439
190.74	211.14	78809	628	-0.91481	-0.34998	0.24192	75329	20935	-1	84457
173.98	221.98	80245	629	0.94397	-0.3296	0.020342	88829	-19248	13	67192
173.96	200.9	80751	630	-0.99428	-0.10211	-0.037565	92133	58634	-1	10.16
190.66	203.42	82242	631	0.77552	0.63103	0.02298	88676	39134	-1	84457
168.92	218.51	82974	632	-0.93091	0.18587	0.3773	66404	-11291	13	67192
171.51	212.04	80711	633	0.54575	-0.82936	-0.14359	97947	-56653	13	73278
178.9	207.77	86364	634	-0.99215	-0.12133	-0.036408	92068	69723	14	80041
185.79	215.61	89117	635	-0.92444	0.35793	-0.15784	98707	-21166	14	58659
181.43	212.9	91965	636	0.92439	-0.37981	0.042418	87545	-22337	14	58659
181.45	203.16	93067	637	-0.99469	-0.069873	-0.090635	95081	40182	14	5677
182.57	221.13	93469	638	-0.77771	0.62604	0.068282	86023	-38833	14	77284
184.66	198.76	94668	639	0.9895	0.14456	0.0014513	89917	83117	14	5677
192.46	218.44	90172	640	0.83927	-0.45755	-0.35246	108.6	-28598	14	73266
192.23	199.09	95097	641	0.99155	0.12534	0.040026	87685	72043	14	75929
139.56	250.06	85.32	643	0.99805	0.060754	-0.01762	91005	34835	-1	28.28
185.3	223.99	81879	644	0.76125	-0.64845	0.0028964	89834	-40425	-1	11086
199.41	242.68	84992	645	0.9936	0.098319	-0.066824	93768	56512	-1	15496
193.82	227.73	92148	646	0.77299	-0.63235	-0.061527	93473	-39285	14	9591
151.59	280.92	82887	647	-0.97844	-0.20499	-0.030243	91.72	11833	-1	15401
182.92	272.68	78467	648	-0.55488	-0.82555	-0.12347	96867	56094	-1	98688
162.16	267.02	86.52	649	0.9589	0.28359	-0.011726	90.67	16475	-1	14.14
178.07	281.57	89912	650	-0.93631	0.34692	0.065424	86193	-20331	-1	11844
163.93	279.91	92039	651	0.968	-0.24641	0.056959	86692	-14282	-1	12533
182.98	258.35	90.46	652	0.99184	0.12584	0.024337	88597	72309	-1	11.8
191.18	271.29	93.28	653	-0.97286	-0.21514	0.10216	84002	12.47	4	75005
197.1	281.81	90087	654	0.83688	-0.52764	-0.17481	99604	-32231	4	96326
182.29	281.32	73.73	655	0.99456	0.088689	0.065637	86.18	50958	-1	98688
194.44	264.75	62697	657	-0.98517	0.043921	0.19904	78048	-25527	-1	14574
141.82	351.65	72.7	660	-0.8879	-0.44268	0.15025	81079	26.5	6	98693
175.27	346.49	70253	661	0.95015	-0.27816	-0.16905	99.3	-16318	-1	13015
190.49	340.15	72.44	662	0.96875	-0.085653	-0.27932	104.98	-50527	-1	12924
189.64	327.07	76436	663	-0.967	0.25411	0.022093	88727	-14723	-1	13706
162.58	349.94	75467	664	-0.97212	0.15522	-0.21092	101.49	-90722	9	81598
185.16	374.1	62277	667	0.6012	-0.79642	0.078432	85421	-52952	-1	12421
176.97	367.37	68757	668	-0.98778	0.13359	0.096404	84348	-77024	-1	11014
164.88	362.59	76237	669	0.9338	0.34881	-0.095663	95356	20483	9	84501
174.5	358.61	74953	670	0.9914	-0.12656	0.039934	87.69	-7275	7	83294
191.94	412.42	60496	671	0.94634	0.31116	-0.1047	95849	18201	-1	89362
166.42	414.48	60283	672	-0.92694	-0.37252	0.053848	86875	21895	-1	11817
176.77	415.77	67156	673	0.30686	-0.9499	-0.071184	94009	-72097	-1	75661
191.52	392.98	70538	674	0.92359	0.32399	0.24595	75071	19331	-1	80905
189.93	408.19	70612	675	0.9988	-0.044341	0.024843	88568	-25419	-1	11151
195.96	386.73	73123	676	0.97564	-0.21918	0.010555	89394	-12662	-1	80905
145.89	435.73	67972	678	-0.89926	-0.43229	0.080127	85321	25675	-1	18.9
180.74	416.24	60731	679	-0.98083	-0.13085	-0.17328	99523	75988	-1	75661
189.95	423.94	69707	680	0.76507	0.64373	-0.019927	91136	40077	10	66117
183.25	428.86	65688	681	-0.98766	-0.15355	-0.036969	92.1	88369	10	92302
164.14	431.89	71054	682	-0.95745	0.28768	0.027584	88409	-16724	-1	16319
187.64	441.42	73388	683	-0.86401	-0.50263	-0.034911	91984	30188	-1	15369
193.72	419.76	73172	684	0.72071	0.69319	0.0085959	89507	43885	10	66117
212.79	27154	88214	685	0.84014	-0.27362	-0.56196	118.6	-18039	-1	12942
177.19	43208	85305	687	0.96166	0.27381	0.01825	88.95	15893	-1	23758
203.27	58.72	78174	688	0.89983	-0.41451	-0.1632	98.99	-24733	-1	96999
212.36	61304	80378	689	-0.99596	0.069775	0.067818	86051	-40075	-1	96999
176.32	66499	80699	690	0.97292	-0.22087	-0.081812	94596	-12.79	-1	16457
190.42	64796	89.01	691	-0.8843	0.46338	-0.068781	93876	-27655	15	5352
197.12	78613	78552	692	0.89928	0.43611	-0.039975	92269	25872	-1	12022
203.83	88444	76872	693	0.9754	0.10039	-0.23554	102.76	5876	11	90806
204.01	94645	83503	694	0.97462	0.21916	0.054784	86.82	12673	11	82166
193.65	68416	91.27	695	0.99907	-0.02187	-0.044592	92528	-1254	15	5352
200.34	90167	96376	696	0.98197	-0.16804	0.10389	83899	-97105	-1	84141
195.24	96.37	93856	697	0.70557	-0.64962	0.33976	68933	-42636	-1	84141
199.97	66209	95719	698	-0.76311	0.56045	0.38617	65801	-36294	15	80394
211.03	14843	72237	700	-0.92892	0.29167	0.27375	73278	-17431	-1	6725
213.45	19614	76316	701	0.98273	-0.17941	-0.054401	93076	-10346	-1	6725
150.26	55.61	60.51	702	-0.037273	0.99555	0.10385	83901	-87856	-1	14792
150.34	32409	64443	703	0.96667	-0.2116	-0.17296	99506	-12347	-1	23532
150.39	54.27	75.24	704	0.56622	-0.79445	-0.26356	104.18	-54522	-1	10016
159.95	54.37	72275	705	0.96411	0.21742	0.18287	79.06	12708	-1	10016
205.91	48914	60041	706	0.94009	0.23428	0.29719	71749	13994	-1	13242
187.58	80705	60173	707	-0.97431	-0.19794	-0.12888	97158	11484	-1	9413
176.58	94.72	64078	708	-0.97965	0.19656	-0.048807	92764	-11346	11	81006
183.45	93678	72825	709	0.99455	-0.014685	0.12387	82691	-0.84592	11	82319
175.1	109.28	61123	710	-0.97111	-0.21165	-0.13227	97341	12295	11	69692
178.9	103.48	60375	711	0.78821	0.61502	0.026458	88475	37964	11	69692
183.42	99052	63725	712	0.9947	-0.083595	0.071937	85807	-48039	11	55322
187.13	103.01	64814	713	-0.87726	-0.45266	0.19168	78509	27293	11	55322
190.48	97463	70.8	714	-0.99089	-0.015883	-0.16046	98846	0.91832	11	70924
186.78	107.85	74805	715	0.89921	-0.42127	-0.14175	97849	-25103	-1	10323
195.47	102.45	70138	717	-0.99613	-0.016866	-0.10357	95788	0.97	11	70924
192.18	116.37	72608	718	-0.98287	-0.094967	-0.18955	100.38	55189	-1	10323
199.75	130.09	58.3	723	0.95075	0.2762	0.16884	79933	16199	16	78431
168.45	173.13	59898	725	0.96263	-0.14378	-0.27538	104.78	-84949	-1	32953
210.03	161.11	57.57	726	0.88927	-0.45437	0.062878	86343	-27065	-1	12968
205.81	184.64	63813	727	0.92884	0.33399	-0.19238	100.53	19778	-1	12148
204.34	178.56	74224	728	-0.92324	-0.29966	0.28859	72312	17982	-1	12148
145.92	220.11	66884	730	-0.93786	-0.32444	-0.14779	98172	19082	-1	90777
152.49	214	68249	731	0.94261	0.22253	0.29873	71648	13283	-1	90777
157	219.72	75426	732	0.99975	0.0053227	0.025951	88504	0.30504	12	70439
191.25	220.27	71094	733	-0.84389	-0.53606	-0.02646	91507	32425	-1	11963
160.32	209.25	75817	734	0.99643	-0.071525	0.053895	86872	-41057	12	77637
202.45	214.8	64536	735	0.9785	0.1674	-0.14456	98	9708	-1	11952
200.7	211.08	75759	736	0.98142	-0.14048	-0.15679	98651	-8146	-1	10419
184.53	234.12	62139	741	-0.99348	-0.070984	-0.1071	95.98	40868	-1	15237
188.53	247.18	72233	742	0.99069	0.13068	0.045727	87351	75141	-1	74869
191.31	254.13	72172	743	-0.94845	-0.30132	0.11788	83054	17625	-1	74869
200.22	226.02	55938	745	-0.58814	0.75533	0.3469	68455	-52094	-1	12109
192.88	232.97	74835	746	0.95674	-0.29041	0.021008	88.79	-16885	-1	13.34
176.94	127.75	46383	747	0.67858	0.59532	0.5163	56653	41.26	16	82809
168.63	127.51	45493	748	0.84612	0.50895	0.18994	78619	31027	16	72049
164.63	111.65	52976	749	-0.86568	-0.48662	-0.14091	97805	29342	17	82116
167.03	97193	53294	750	-0.98974	0.065979	-0.15212	98403	-38139	17	66269
187.36	125.72	53995	751	0.82916	-0.55894	-0.010735	90613	-33984	16	67254
165.2	103.52	53998	752	0.91901	-0.2303	0.38398	65.95	-14068	17	66269
170.03	134.07	42871	755	-0.9586	-0.22977	-0.20186	101.02	13479	16	72049
181.94	133.1	50255	756	0.93151	-0.35947	-0.066585	93754	-21101	16	82809
192.62	129.77	55044	757	0.91368	0.4064	0.005622	89677	23979	16	67254
203.28	164.49	47023	760	0.8346	-0.4669	0.35078	68195	-29224	-1	12968
182.99	201.56	51773	761	0.82117	-0.56499	0.096405	84348	-34529	-1	16876
189.12	223.59	51768	762	-0.97225	-0.22704	-0.06767	93815	13144	-1	12109
199.48	201.13	48224	763	0.99827	0.041227	-0.050311	92848	23649	-1	10.41
205.13	196.82	55835	764	0.98918	0.14666	0.0047812	89726	84334	-1	10.41
196.98	251.73	40.92	766	0.90483	0.42339	0.053812	86877	25076	-1	97309
203.02	249	48042	767	-0.43494	-0.86434	0.30298	71.37	63288	-1	97309
166.99	273.99	39.88	768	-0.99677	-0.0042448	-0.09617	95384	0.24399	-1	12803
189.62	286.67	40706	769	0.98739	-0.065404	0.17301	79674	-37897	-1	10297
177.57	270.48	46166	770	-0.98594	-0.0098356	-0.20016	100.93	0.57156	-1	12803
196.35	288.26	48331	771	0.96087	-0.27687	0.0099877	89426	-16074	-1	10297
153	310.64	49879	772	0.8308	0.48966	-0.3175	106.88	30514	-1	60356
154.35	305.74	53129	773	-0.082345	-0.98716	-0.16425	99046	85232	-1	60356
193.96	319.89	52741	774	0.98643	-0.16407	-0.0067701	90387	-94432	-1	15882
150.65	348.9	44202	775	-0.9987	-0.047319	-0.022827	91301	27127	-1	19011
183.34	322.55	39651	776	-0.91357	-0.30448	-0.32353	107.18	18432	-1	12378
170.57	348.36	46249	777	-0.99176	0.11893	0.05721	86677	-68382	-1	12667
185.37	340.28	45787	778	0.98537	-0.16631	-0.044621	92529	-95797	-1	11871
178.68	323.85	51044	779	0.98494	0.049197	-0.19891	100.87	28595	-1	12378
187.67	349.63	52737	780	0.99854	-0.024095	-0.057982	93276	-13823	18	83275
179.95	347.18	54685	781	0.99091	-0.126	0.056624	86712	-72466	18	83275
193.62	343.42	57094	782	0.78957	-0.61269	-0.041384	92348	-37811	18	96407
187.97	359.22	44.28	784	-0.85356	-0.42216	-0.36636	109.27	26316	-1	12793
194.42	405.55	55352	786	0.9976	-0.067997	-0.015636	90893	-38993	-1	89362
157.16	416.19	53151	787	-0.9893	-0.13753	-0.058545	93307	79146	-1	11817
187.8	434.15	52558	788	-0.95595	-0.28411	0.088587	84816	16552	-1	14871
204.51	31504	58325	789	-0.99453	0.08119	-0.078896	94435	-46671	19	72543
205.68	24829	60915	790	0.94696	0.31492	0.076765	85.52	18395	19	72543
188.68	245.85	34933	791	0.76741	-0.64057	-0.032787	91864	-39852	-1	51686
202.45	255.51	20.52	792	0.98075	-0.15075	0.14889	81163	-87382	-1	18277
189.17	307.08	23163	795	0.99534	-0.048128	0.10026	84117	-27683	-1	77888
180.1	323.34	21692	796	0.72773	-0.68581	-0.0096559	90552	-43301	-1	12836
167.24	342.69	26641	797	-0.70506	-0.67346	-0.26656	104.33	43687	20	71868
173.51	342.31	30245	798	-0.97168	-0.22	-0.10347	95782	12757	20	72425
161.69	346.65	28888	799	0.48927	-0.87034	-0.06698	93776	-60657	20	71868
174.2	389.66	20235	805	0.99763	0.058173	0.044192	87441	33372	-1	96871
187.02	398.01	24.98	806	0.90866	0.40268	0.13246	82168	23901	-1	9973
182.92	388.95	25632	807	0.91334	0.40252	0.073818	85695	23784	-1	9973
165.93	426.17	19888	808	-0.95424	-0.0079063	0.35873	67661	0.47471	-1	12084
171.19	419.27	28301	809	0.99351	0.11375	0.0019506	89888	65316	-1	12084
187.24	421.84	35638	810	-0.97507	-0.096399	-0.23986	102.98	56462	-1	17827
176.5	31.79	41098	811	0.63636	-0.76828	0.083035	85147	-50366	19	87436
182.23	22192	43043	812	0.98938	0.11182	0.11146	83442	64483	-1	10848
190.98	31774	49906	813	0.53827	-0.7968	-0.32945	107.47	-55.96	19	64188
213.49	20.85	41285	814	0.89239	-0.3757	0.29998	71566	-22831	-1	17422
192.91	24717	47696	815	-0.96356	0.26484	-0.044972	92549	-15369	19	76416
195.57	30352	54159	816	0.96921	0.17142	0.21211	77225	10.03	19	64188
200.88	19056	53171	817	-0.93518	-0.28418	-0.25366	103.68	16903	-1	10785
184.8	32711	43664	819	0.99998	0.0065767	0.0025456	89854	0.37682	19	87436
172.3	61.48	51928	820	0.77487	-0.62852	-0.080903	94546	-39047	-1	15892
199.94	55724	50383	821	0.9857	-0.15246	0.086095	84965	-87924	-1	13242
161.68	73.27	52881	822	-0.56051	-0.81706	0.16206	80352	55549	-1	15892
179.83	89653	53472	823	-0.3935	0.91738	0.071786	85816	-66783	-1	6424
186.23	89241	53959	824	0.94053	-0.33428	0.072623	85766	-19566	-1	6424
180.2	78.36	54826	825	-0.99343	-0.03416	-0.13109	97278	19694	-1	9413
194.41	85633	37969	826	0.85785	-0.50243	0.12962	82341	-30357	-1	91646
198.96	92054	42662	827	-0.9383	0.31963	-0.15845	98739	-18811	-1	91646
202.9	80919	43503	828	0.94086	-0.33822	0.023586	88641	-19772	-1	11174
158.69	120.86	46014	832	-0.96113	-0.25046	-0.13942	97725	14606	-1	11968
157.31	96732	53229	833	0.97678	-0.2135	-0.021644	91234	-12329	17	97311
164.85	388.37	18074	834	0.89561	-0.3291	-0.35913	108.92	-20177	-1	96871
167.84	423.37	60145	835	0.9234	0.38212	-0.043433	92463	22481	-1	14281
158.02	23331	33582	841	0.76163	-0.63288	-0.16703	99193	-39725	21	75553
159.17	31.27	35167	842	-0.98848	-0.13998	-0.068959	93886	80603	21	81763
183.25	24096	20.03	843	0.97634	-0.21293	-0.045257	92565	-12303	-1	9074
165.13	25382	35142	844	0.93086	-0.36527	0.01006	89422	-21425	21	75553
190.75	60787	34148	848	0.99561	-0.086153	0.043788	87465	-49456	-1	19.33
162.68	92561	27909	853	-0.98305	-0.12143	0.16482	80181	70416	-1	95554
171.49	88869	27813	854	-0.93993	-0.33484	0.079695	85346	19608	-1	95554
186.33	84032	30956	855	0.99781	0.060734	-0.031398	91785	34831	-1	10815
164.09	125.49	28786	857	-0.74723	-0.63068	-0.25143	103.57	40165	-1	14562
198.3	98364	20339	858	-0.98773	-0.014043	-0.18661	100.22	0.81456	-1	99533
202.61	105.68	25544	859	0.77869	-0.62543	0.059761	86527	-38771	-1	99533
205.67	127.19	35.64	860	-0.9938	0.035097	-0.12664	97038	-20226	-1	21991
164.21	137.21	20134	863	-0.8598	0.46854	0.2436	75222	-28588	-1	14562
211.99	142.84	21543	864	0.97849	0.15165	0.16783	79995	88099	-1	21991
201.82	183.98	30088	866	0.93088	-0.27762	0.28498	72548	-16606	22	84032
203.77	176.54	26706	867	0.97642	-0.21117	0.053853	86874	-12203	22	80306
193.09	171.1	33.58	868	0.99095	-0.086856	-0.12284	96833	-50092	-1	13812
185.55	241.75	34.85	875	0.99	-0.087944	-0.13238	97347	-50764	-1	51686
184.49	179.01	46116	876	0.96275	-0.26678	-0.052796	92987	-15488	-1	86482
176.08	181.04	45845	877	0.99658	-0.059111	-0.069348	93908	-33945	-1	86482
188.33	181.68	13525	878	0.95159	-0.30654	0.027344	88423	-17856	-1	83234
192.23	186.35	19202	879	0.90696	-0.42083	0.022019	88732	-24891	-1	83234
197.77	177.32	12222	880	-0.86534	0.47252	0.20047	77958	-28637	22	97661
200.63	180.99	20809	881	-0.92426	0.28674	-0.30243	106.13	-17236	22	80306
171.54	230.87	12523	884	0.99836	0.047617	-0.037977	92156	27307	-1	15793
186.99	229.28	15389	885	0.99647	0.079927	0.03064	88232	45859	-1	10131
191.37	238.41	14982	886	0.73285	-0.63136	-0.30434	106.23	-40745	-1	10131
199.87	273.51	18634	887	0.80163	-0.59337	0.087321	84892	-36509	-1	18277
171.96	314.48	10197	889	-0.97178	0.23182	-0.052235	92956	-13418	-1	16642
186.36	312.61	18454	890	0.96841	-0.1797	0.20748	77517	-10512	-1	77888
148.12	321.02	15117	891	0.86828	0.4846	-0.12726	97071	29166	-1	18143
154.66	338.25	14402	892	0.96465	-0.25048	-0.098227	95496	-14556	23	70269
160.91	335.98	16.65	893	-0.96424	-0.25624	-0.081264	94566	14882	23	59559
163.48	330.61	16329	894	0.98944	0.14441	0.014643	89158	83038	23	54787
167.23	333.5	19081	895	0.78066	0.61884	-0.10469	95849	38404	23	54787
176.33	380.55	64475	898	0.9862	-0.13589	0.11353	83317	-78452	-1	16665
150.03	389.41	18865	899	-0.99887	0.041796	0.027215	88431	-23961	-1	16656
149.91	384.72	17866	900	0.93067	0.34377	-0.15021	98301	20273	-1	15382
189.42	30.06	17075	901	0.99588	0.087564	-0.028501	91622	50249	-1	9074
154.01	39717	13272	904	0.7877	-0.22669	-0.6874	124.72	-16055	-1	16347
143.86	52199	16172	905	-0.92041	-0.34535	0.21988	76733	20566	-1	16347
170.49	32454	11499	907	-0.99713	-0.070006	0.034523	88006	4016	-1	17481
143.63	68901	12582	913	0.7539	-0.61298	-0.2837	105.2	-39114	-1	17086
168.31	85568	19249	915	0.91253	-0.40893	-0.010262	90587	-24138	-1	24594
182.78	104.88	66719	922	0.60842	-0.78589	-0.13257	97357	-52254	-1	15464
190.67	118.18	68826	923	0.99993	-0.01062	-0.0072461	90415	-0.60853	-1	90659
181.46	122.99	13574	924	-0.99183	0.065484	0.13131	82238	-37774	-1	10209
171.43	121.48	14724	925	-0.97675	0.18914	0.12106	82861	-10959	-1	10209
201.87	110.5	82463	926	0.80126	-0.5968	0.051137	87034	-36.68	-1	13655
192.46	125.9	11282	927	0.98997	-0.1412	0.005788	89668	-81173	-1	90659

## Sheet: data3PAX3
x	y	z	cell id	x ellipsoid2	y ellipsoid3	z ellipsoid4	theta	phi	cluster id	NN distance
232.07	185.01	110.56	1026	0.83538	0.54588	0.077279	85.49	33163	1	49951
225.79	187.1	111.82	1027	-0.90549	-0.42002	0.072692	85762	24884	1	5274
226.96	192.12	112.95	1030	-0.94884	-0.31496	0.02687	88451	18363	1	5274
238.64	252.81	112.81	1032	0.93886	0.34312	0.034181	88025	20075	-1	38427
235.15	254.4	113.01	1033	0.7657	0.6432	-0.0014972	90086	40031	-1	38427
190.6	356.14	111.97	1034	0.67855	-0.73411	-0.030421	91.73	-47252	2	4795
191.99	360.64	111.04	1035	0.99788	0.052545	0.045922	87.34	30142	2	46445
196.22	361.87	112.51	1036	0.65121	-0.75672	-0.069063	93892	-49286	2	46445
206.81	390.98	111.1	1037	-0.97973	-0.14347	0.16781	79996	8331	-1	10676
258.27	411.56	113.27	1038	-0.98022	-0.19737	0.017356	89001	11385	-1	20158
185.46	426.12	111.43	1039	0.98218	-0.091546	-0.19696	100.76	-5325	-1	51755
183.53	430.71	112.84	1040	0.99594	-0.05348	-0.086891	94875	-30737	-1	51755
183.32	337.89	100.05	1042	0.98253	-0.13396	-0.15506	98559	-77639	-1	21075
194.31	356.26	107.68	1043	0.31199	-0.94516	0.11601	83167	-71732	2	56741
225.57	365.94	107.92	1044	0.97979	-0.070711	-0.22455	102.19	-41279	-1	29.11
270.44	382.1	100.3	1045	0.28633	-0.95604	0.075878	85573	-73328	-1	31339
217.9	396.07	101.7	1047	0.98061	-0.034657	-0.23146	102.55	-20241	-1	47843
214.77	394.77	105.08	1048	0.94675	-0.026413	-0.38505	110.18	-1598	-1	47843
240.37	403.75	108.26	1049	0.97315	0.083386	-0.25745	103.87	48976	-1	20158
198.25	428.87	101.21	1050	0.97857	-0.10749	-0.21073	101.48	-62683	-1	16597
220.41	417.25	110.88	1051	0.87687	-0.46803	-0.13177	97314	-28091	-1	23225
203.52	85039	110.51	1053	0.99451	-0.10045	-0.035093	91994	-57676	3	68804
196.99	84201	112.53	1054	0.98865	-0.129	-0.092388	95177	-74338	3	68804
230.33	113.24	111.44	1055	0.96924	0.24135	-0.057746	93263	13983	-1	17264
246.83	118.27	112.01	1056	0.58491	-0.81094	0.01923	88893	-54198	4	69506
253.08	115.25	112.39	1057	0.99925	-0.036093	0.016606	89045	-20686	4	43753
254.45	119.4	112.63	1058	0.99545	-0.092459	0.027439	88418	-53065	4	43753
255.88	124.38	113.27	1059	0.67069	-0.74173	-0.0047165	90.27	-47.88	4	52259
267	116.85	113.04	1060	0.80214	-0.59708	-0.0094552	90541	-36663	-1	12818
173.26	155.88	112.03	1061	-0.867	-0.4972	0.03987	87694	29833	5	67922
182.69	156.83	111.63	1062	-0.82917	-0.55473	0.082661	85.17	33783	5	37146
185.52	159.08	110.76	1063	0.66767	-0.74392	-0.03376	91919	-48092	5	37146
213.05	185.83	113.01	1064	-0.93648	-0.34981	0.030375	88247	20482	-1	12858
239.69	169.97	112.23	1065	0.97789	-0.20699	0.035932	87923	-11951	7	79039
204.29	75542	107.97	1066	-0.9052	0.24539	0.41638	63727	-15167	3	98622
213.78	85079	110.28	1067	0.91034	-0.40081	-0.12373	96881	-23763	-1	10271
256.43	75949	98135	1068	-0.99081	0.062934	0.14367	81483	-36344	-1	13283
172.24	146.05	108.14	1069	-0.95683	-0.27873	0.098851	84201	16241	-1	10.36
163.08	141.31	109.2	1070	-0.8815	-0.44563	0.18731	78783	26818	-1	10.36
191.25	159.91	109.15	1071	0.9932	-0.055635	-0.12267	96824	-32061	5	46923
244.5	148.05	97.4	1072	-0.94928	-0.30245	0.10318	83942	17673	-1	13639
262.14	136.54	110.69	1073	0.99683	0.052952	0.071226	85849	30407	-1	13915
182.19	162.49	107.85	1074	0.99421	-0.069312	-0.098571	95515	-3988	5	55789
189.67	164.19	108.05	1075	0.97522	0.19958	-0.11451	96383	11566	5	46923
176.64	161.68	110.97	1076	0.97813	0.17746	-0.13017	97228	10283	5	64206
211.67	188.99	97144	1077	-0.98549	0.032963	0.19981	78	-19157	6	47875
214.51	168.47	98598	1078	-0.95062	-0.16889	-0.31246	106.63	10074	-1	90711
223.49	175.02	99919	1079	0.89775	0.40282	-0.21392	101.64	24166	-1	10322
207.81	167.64	104.65	1080	0.97654	-0.15927	-0.17393	99558	-92634	-1	90711
234.73	163.82	96.65	1081	-0.972	-0.22949	0.060531	86481	13284	7	54454
228.74	166.16	99127	1082	0.93179	0.1975	-0.36549	109.23	11967	7	6693
234.54	169.27	106.27	1083	0.97402	0.22153	-0.05632	93183	12813	7	79039
234.38	182.41	106.97	1084	0.8064	0.59136	-0.0038969	90223	36254	1	49951
194.94	213.26	98775	1085	0.85137	-0.45086	-0.32176	107.09	-27904	-1	16.05
213.22	209.72	107.43	1086	-0.99842	0.005451	0.067136	86091	-0.31281	-1	17775
236.69	195.77	111.14	1087	-0.97935	-0.15747	0.15211	80965	91343	-1	10546
211.23	254.57	98583	1088	0.99247	0.098687	-0.087114	94888	56786	-1	73524
208.49	248.3	101.29	1089	-0.95319	0.29672	0.0698	85934	-17291	-1	73524
186.09	317	99603	1090	0.81118	-0.57534	-0.12573	96989	-35347	-1	14166
241.29	311.59	103.64	1091	0.9138	-0.39265	-0.12468	96933	-23253	-1	5153
242.67	299.46	106.14	1092	0.52798	0.84886	0.031259	88196	58119	-1	12462
252.55	310.86	106.36	1093	0.91372	0.39755	0.10092	84077	23513	-1	42181
237.1	313.37	106.05	1094	0.94865	-0.3131	-0.054183	93064	-18266	-1	5153
256.26	308.91	105.84	1095	-0.79119	-0.5876	-0.20347	101.1	36601	-1	42181
218.2	312.37	80223	1097	0.76512	-0.64375	0.016038	89078	-40077	20	92532
212.14	295.95	83478	1098	0.88902	-0.44167	-0.14487	98016	-26419	8	84431
205.38	291.23	85311	1099	-0.89686	0.42479	0.14796	81.22	-25344	8	84431
197.66	309.84	87359	1100	0.83254	-0.5499	-0.080342	94515	-33445	-1	10421
197.17	319.53	91149	1101	0.98786	-0.11052	-0.13101	97273	-63837	-1	10421
221.44	323.72	82171	1102	0.30955	-0.93717	-0.19306	100.56	-71721	-1	11963
215.32	342.95	93281	1103	0.95092	-0.30577	-0.056925	93217	-17825	-1	94503
207.14	347	95715	1104	0.64684	-0.75591	-0.12115	96742	-49446	-1	94503
246.23	325.95	88289	1106	0.9282	0.37169	0.020426	88824	21823	-1	12756
233.93	329.01	89799	1107	0.9387	-0.34419	0.02332	88656	-20136	-1	12756
243.4	341.45	91683	1109	-0.63521	-0.76683	-0.11049	96165	50363	-1	15755
217.86	359.2	79694	1113	-0.73004	-0.67774	-0.10534	95884	42873	-1	40557
246.16	381.9	80.49	1114	-0.98449	0.17241	0.038978	87746	-99331	-1	23395
159.91	390.89	89364	1115	-0.97937	0.19049	0.080942	85272	-11007	9	57154
169.63	389.57	84771	1116	0.9752	0.17714	-0.15927	98783	10295	9	55864
164.94	391.82	86812	1117	0.99619	0.062681	-0.0727	94093	36003	9	55864
185.33	399.29	94422	1118	-0.97584	-0.085998	0.241	75388	50363	-1	20.83
235.93	423.89	85997	1124	0.75825	-0.61215	-0.26922	104.47	-38914	-1	10957
121.3	233.36	83266	1126	0.94693	0.3214	-0.0060654	90347	18748	-1	79677
117.31	239.08	94393	1127	0.688	-0.69752	-0.24037	103	-45393	-1	13.13
140.48	231.53	84495	1128	-0.97	0.20418	0.1583	80584	-11887	-1	42339
129.12	232.51	84529	1129	0.8331	0.55294	0.017147	89014	33573	-1	79677
141.7	235.58	84568	1130	0.99049	0.13747	0.0072786	89582	79019	-1	42339
154.1	236.53	86967	1131	0.97401	-0.22459	-0.035362	92009	-12985	-1	12668
172.19	234.79	81966	1132	0.97136	0.23747	-0.0093396	90534	13738	-1	15841
171.79	252.36	83678	1133	0.98299	0.13623	-0.14783	98174	78905	-1	10575
191.15	236.07	87196	1134	-0.98846	-0.028258	0.17862	79325	16375	-1	10.82
204.75	230.69	87949	1135	0.92942	-0.34174	-0.16713	99198	-20188	-1	80117
204.66	224.87	93458	1136	0.98345	0.0031759	-0.21738	101.82	0.18503	-1	80117
127.26	256.85	82492	1137	0.96854	-0.24541	0.049459	87132	-14219	10	84643
118.16	278.55	92824	1138	0.96417	0.259	-0.068782	93876	15036	-1	25692
139.95	258.28	81733	1139	0.24798	0.96193	0.13786	81839	75544	10	44466
135.57	257.95	81056	1140	0.93268	0.36008	-0.02562	91459	21.11	10	44466
148.81	258.35	82528	1141	0.83447	0.55076	-0.021818	91244	33425	10	45385
144.71	260.29	82441	1142	-0.98026	-0.18752	0.075152	85616	10.83	10	45385
158.63	257.03	81914	1143	0.99764	-0.0036459	-0.082223	94619	-0.20939	10	99266
190.52	258.49	81778	1144	0.98867	0.14871	-0.024272	91383	8554	11	85571
183.27	283.57	88359	1145	0.92296	-0.38433	-0.024794	91412	-22607	-1	11005
199.37	261.51	83888	1146	-0.50162	0.68093	0.64031	47309	-53622	11	95812
199.09	280.07	84282	1147	-0.96935	0.18999	0.1869	78809	-11089	8	60931
194.11	282.58	86742	1148	0.80815	-0.58254	0.10417	83882	-35785	8	60931
211.44	284.83	91571	1149	0.9407	-0.32455	-0.11854	96601	-19035	-1	10804
203.85	270.38	94668	1150	0.93108	-0.35164	-0.1166	96496	-20.69	-1	14662
151.31	300.04	92057	1152	-0.99825	0.00096196	0.071031	85861	-0.055213	-1	35605
196.21	288.79	81.02	1153	0.98633	0.16165	0.038187	87792	93077	8	45193
244.18	417.84	79345	1154	0.96082	0.2763	0.026318	88483	16043	-1	12201
240.56	431.61	79745	1155	0.99808	0.024284	-0.068336	93851	13938	12	7258
269.46	19069	89205	1159	0.91691	0.39794	-0.03646	92071	23461	13	7548
265.76	25237	91488	1160	-0.87512	-0.44756	0.2208	76675	27087	13	7548
264.83	17577	95509	1161	0.51805	0.84824	-0.13209	97331	58586	13	79641
203.29	43769	82387	1162	0.95661	-0.28356	-0.080404	94519	-16511	-1	12346
259.29	57345	85468	1163	-0.74633	-0.64706	0.1871	78796	40925	14	86103
261.05	53902	93675	1164	0.99552	-0.092899	-0.021193	91208	-53312	14	90722
253.8	68651	85109	1165	-0.99876	-0.028518	0.04887	87167	16356	15	94969
248.86	78.79	86688	1166	0.93603	-0.34415	0.088184	84.84	-20187	15	89171
257.5	77396	84975	1167	0.99775	0.054279	-0.047265	92678	31139	15	89171
252.35	118.69	89004	1168	0.95534	-0.29485	-0.023877	91.36	-17152	-1	23649
205.61	182	82503	1170	-0.98836	-0.089563	-0.14753	98158	51779	-1	11993
216.94	184.68	94219	1171	-0.1389	-0.97566	-0.20366	101.11	81898	6	74066
223.89	163.26	95.55	1172	0.97524	-0.025077	-0.26367	104.19	-14729	7	6693
238.92	160.41	95.96	1173	-0.83004	-0.53315	-0.19639	100.73	32713	7	54454
149.27	193.68	85107	1174	0.88624	0.46188	0.042232	87556	27527	16	40354
152.6	195.89	84525	1175	0.97633	-0.027918	-0.25736	103.87	-16379	16	40354
158.86	195.34	85141	1176	0.95763	0.288	-0.0011155	90064	16738	16	63161
208.63	193.52	81035	1177	0.87491	0.4818	-0.058718	93317	28841	17	91918
205.6	221.12	82558	1178	0.95657	0.28953	-0.040807	92315	16.84	-1	11015
204.57	200.78	84934	1179	0.9977	0.008472	-0.080793	94.54	0.48652	17	64207
211.17	206.26	90112	1180	-0.99783	-0.050943	0.050102	87095	29226	-1	10021
213.32	193.08	95.28	1181	-0.99423	0.10534	-0.024511	91396	-60482	6	47875
206.39	267.17	64914	1182	0.91176	0.41038	-0.020127	91148	24232	18	69481
202.81	276.36	68.42	1183	0.84544	-0.53398	0.01176	89324	-32277	19	75036
197.2	267.33	70222	1184	0.93656	-0.33753	-0.11341	96323	-19819	11	86982
205.66	284.36	79055	1185	-0.88687	0.4256	0.21576	76994	-25636	8	92886
215.33	317.8	67759	1187	0.95197	-0.26707	0.1797	79258	-15671	20	76148
201.87	304.14	70844	1188	0.99165	-0.12541	-0.036228	92058	-72077	-1	10
211.42	315.57	74804	1189	-0.24716	-0.96845	0.038192	87792	75683	20	55192
194.16	292.75	80324	1190	0.99436	-0.037873	-0.11886	96618	-21812	8	45193
191.41	330.31	73473	1191	0.77874	0.62695	0.027021	88442	38837	-1	88979
217.94	350.93	64408	1192	0.9483	0.31736	-0.0032924	90189	18504	30	57802
198.29	325.99	69849	1193	0.8659	0.49629	-0.075109	94226	29819	-1	88979
197.8	351.45	69426	1194	0.99849	0.022907	-0.059823	93379	13142	-1	11341
209.44	319.95	72076	1195	0.94582	-0.32336	-0.035028	91.99	-18875	20	55192
182.34	379.34	78723	1196	0.99445	0.0064031	-0.12605	97006	0.36891	-1	17.4
213.85	358.75	79217	1197	-0.58492	-0.80634	0.10509	83826	54043	-1	40557
227.65	357.02	72833	1199	-0.96673	0.24722	0.078865	85396	-14345	-1	12156
216.62	390.45	70015	1200	0.95474	-0.29012	-0.078726	94426	-16903	-1	17521
230.17	406.77	67.3	1202	0.99974	0.022543	-0.0020822	90119	12917	21	63405
229.35	414.82	70085	1204	-0.97104	-0.16231	-0.21039	101.46	94891	21	85638
230.71	398.91	76113	1206	0.97864	-0.20205	-0.045392	92573	-11665	-1	11815
223.29	421.52	73956	1207	0.99764	-0.05407	-0.050761	92873	-31022	21	98262
221.2	442.02	74641	1208	0.98019	0.19047	-0.065153	93675	10996	-1	74267
227.07	438.87	66403	1209	0.99382	0.11083	-0.0073738	90422	63631	-1	10448
237.99	430.54	72112	1210	0.99538	0.094918	0.01725	89008	54472	12	81247
227.44	446.01	74024	1211	0.99538	0.084747	-0.05415	93062	48665	-1	74267
236.83	437.57	77915	1212	0.99096	0.12638	-0.05403	93056	72678	12	7258
188.78	217.23	68911	1213	-0.94292	-0.29077	0.19481	78313	17138	17	80646
195.21	213.18	66206	1214	-0.85547	-0.51569	0.056805	86701	31082	17	78194
206.53	196.15	66668	1215	0.88247	0.46479	-0.086701	94865	27776	17	94473
201.28	204.3	67842	1216	0.99178	0.12794	0.0017492	89.9	73508	17	62829
197.36	199.59	69256	1217	0.99202	0.12587	0.0090328	89481	72312	17	62829
195.73	207.63	71684	1218	0.99311	0.10609	-0.05968	93371	60974	17	6.06
194.63	211.4	76298	1219	0.95826	-0.28053	-0.066117	93728	-16317	17	6.06
200.6	202.22	78.31	1220	-0.97658	0.16306	0.16846	79956	-94795	17	76966
207.75	204.08	80444	1221	-0.86863	-0.4715	0.18263	79075	28494	17	64207
189.49	244.24	67.12	1223	0.99726	-0.016535	-0.086513	94855	-0.94988	22	86726
181.66	241.48	71168	1224	-0.97867	0.20541	-0.0031554	90181	-11853	22	92421
191.51	249.66	73586	1225	0.41135	0.79871	-0.52698	116.94	62751	22	78632
193.76	229.74	71564	1227	0.98911	-0.14473	-0.031841	91.81	-83247	-1	13683
207.15	232.38	77779	1228	-0.83831	0.29543	0.54985	54195	-19413	-1	10584
197.64	247.91	78.19	1229	-0.97221	0.23104	-0.045251	92565	-13368	22	75553
197.16	240.46	79349	1230	-0.86107	-0.50087	0.10525	83817	30186	22	75553
119.42	256.65	79312	1232	-0.99661	0.066175	-0.058755	93319	-37989	10	84643
187.23	262.48	64241	1233	0.98562	-0.1294	0.13038	82295	-74795	-1	12592
170.82	280.1	69933	1234	-0.99866	0.0031511	0.062113	86388	-0.18079	-1	15893
178.05	266.4	73491	1235	0.9675	-0.25184	-0.027473	91564	-14.59	-1	90898
177.84	258.09	77162	1236	0.96489	-0.2549	-0.076022	94277	-14798	-1	90898
191.96	265.36	76.88	1237	0.99841	-0.056255	0.004361	89.75	-32249	11	85571
188.54	281.96	77415	1238	0.598	-0.78879	-0.17061	99382	-52833	-1	10879
212.61	77212	68472	1239	-0.99296	-0.085442	0.0984	84228	49181	-1	10526
240.87	95579	66271	1240	0.97015	-0.24203	0.018094	88959	-14008	37	5888
243.94	85204	71757	1241	-0.94468	-0.32548	0.048724	87176	19011	-1	63447
226.64	85937	71596	1242	0.86526	0.50132	-0.0038494	90.22	30088	-1	13816
245.69	79433	73726	1243	0.92736	-0.2648	-0.31722	106.86	-15936	-1	63447
217.43	144.43	64.47	1245	0.98638	-0.16449	-0.00026976	90016	-94674	23	46566
214.21	147.76	64034	1246	0.97543	-0.19927	-0.11278	96289	-11546	23	46566
198.6	158.14	66129	1247	0.97003	-0.21284	-0.14067	97792	-12375	24	74321
195.76	152.66	70271	1248	0.54454	-0.83736	-0.057754	93263	-56964	24	74321
223.02	128.67	79333	1249	0.99772	0.053976	-0.048681	92757	30967	-1	18477
226.1	150.73	76699	1251	0.94046	0.33277	-0.083174	94671	19485	-1	91776
235.21	149.77	77326	1252	0.99252	-0.11643	-0.043978	92493	-66905	-1	91776
152.43	170	74497	1255	-0.93018	-0.36698	-0.011402	90652	21.53	-1	13224
164.28	175.32	76947	1256	0.99599	0.088465	0.016075	89075	50758	-1	13224
178.7	181.6	79586	1257	-0.73677	-0.67344	-0.072528	94084	42428	-1	15943
212.97	164.73	66759	1258	0.9482	0.31731	0.018268	88949	18502	25	46558
215.13	168.84	67.06	1259	0.86839	-0.48882	0.10004	84.13	-29375	25	46558
200.95	187.37	69397	1260	-0.43861	-0.8772	-0.23436	102.7	63434	-1	10751
219.54	167.01	70963	1261	-0.95316	-0.21758	0.25213	74674	12859	25	61682
198.62	176.25	69206	1262	0.8259	0.51406	-0.27789	104.9	31899	-1	11364
220.35	161.15	76785	1263	-0.95592	0.27231	0.13175	82212	-15901	25	82986
125.23	194.53	72253	1265	-0.99992	-0.0034036	-0.015132	90864	0.19503	-1	13496
138.14	196.83	75445	1266	0.99784	0.065703	-0.0030752	90176	37672	-1	13496
156.63	197.83	77686	1267	0.99411	0.10695	0.020901	88797	61402	16	81687
270.21	88348	68926	1269	0.99734	0.054663	-0.057866	93.27	31372	-1	84958
265.26	12835	74549	1270	-0.83711	-0.53591	0.13177	82211	32627	-1	84958
179.35	47.13	68163	1271	0.9172	-0.37032	-0.17639	99687	-21986	-1	12831
185.68	35.72	72071	1272	0.95322	-0.26507	-0.17436	99.58	-15.54	26	93247
192.16	45151	75.2	1273	0.99762	0.068898	0.0027765	89841	39507	26	62679
222.62	44169	66059	1274	0.8963	0.43641	-0.094496	95292	25962	26	69396
206.25	45959	68474	1275	-0.99551	-0.084808	0.050527	87.07	48693	26	71495
193.58	32617	66735	1276	0.56755	0.82296	0.029943	88272	55408	26	61023
203.12	39868	70.53	1277	0.96082	-0.26975	-0.076486	94302	-15682	26	71495
199.08	48443	69001	1278	-0.95012	-0.30026	0.10117	84062	17538	26	52235
216.55	45819	68996	1279	0.98775	-0.10887	-0.13414	97442	-62901	26	69396
195.69	37445	69814	1280	0.91921	-0.39239	0.039365	87723	-23117	26	61023
197.25	44323	71634	1281	0.96856	0.21238	0.1555	80757	12368	26	52235
210.84	40211	67931	1282	0.094634	-0.97222	-0.25689	103.84	-84441	26	73756
254.24	47974	61.91	1283	-0.38552	-0.87647	-0.34609	108.28	66257	27	61779
245.3	54259	69831	1284	0.99485	-0.078144	0.077541	85474	-44913	-1	86256
254.4	58593	69687	1285	0.71507	0.69758	-0.054297	93071	44291	-1	10082
257.46	31981	69567	1287	0.99199	-0.080293	-0.11702	96519	-46275	-1	74943
261.51	34.03	75.53	1289	-0.8464	-0.5301	-0.061089	93449	32059	-1	74943
258.88	50812	79875	1290	0.39035	0.92006	0.039921	87691	67.01	14	86103
188.35	76934	63367	1291	0.66425	-0.63043	-0.48198	114.81	-43504	28	69301
165.46	78685	64886	1292	-0.34633	-0.92405	-0.19416	100.62	69454	28	54254
187.5	85472	64987	1293	0.98373	-0.17947	0.010114	89419	-10339	28	74462
175.96	74215	66766	1294	0.95899	-0.14247	-0.29405	105.71	-84505	28	56554
167.16	88013	66446	1295	0.98183	0.18312	-0.059704	93372	10565	28	90771
168.12	74.13	66146	1296	0.99131	0.084247	-0.12128	96749	48577	28	54254
193.86	81655	65.59	1297	-0.95543	-0.29309	-0.042507	92411	17054	28	74462
197.77	338.42	59598	1298	0.99375	0.11146	-0.0066317	90379	63995	-1	11084
204.54	329.6	61172	1299	-0.96278	0.25083	0.12086	82873	-14603	29	49513
209.62	336.59	61134	1300	0.99748	-0.070962	0.0017383	89.9	-40693	29	86424
212.71	350.92	61942	1301	0.99655	0.082535	-0.010689	90611	47345	30	57802
209.03	327.55	61502	1302	-0.53101	-0.82883	0.21154	77261	57354	29	49513
206.82	365.73	49461	1303	-0.65918	-0.74571	-0.11634	96482	48524	-1	3902
218.07	374.52	50116	1304	-0.72398	-0.68441	0.10345	83925	43391	-1	10091
216.79	361.42	55171	1306	-0.90371	0.36459	0.26935	73563	-21971	-1	10001
223.12	368.97	56865	1307	0.93084	-0.3645	-0.031038	91765	-21384	-1	10001
198.63	374.27	56852	1308	0.99375	-0.0252	-0.13047	97244	-14526	-1	13945
207.32	353.29	63542	1309	0.70251	0.70589	-0.10866	96065	45138	30	61095
187.46	400.17	55161	1315	-0.99293	-0.11808	0.014965	89.14	67816	-1	17.16
213.34	387.36	49035	1316	0.98854	0.12646	-0.098953	95536	72903	-1	10737
214.45	414.46	54115	1317	0.76645	-0.64013	-0.063285	93571	-39868	31	64193
209.45	414.8	58119	1318	-0.31093	-0.9477	-0.086473	94852	71836	31	64193
227.76	409.36	62043	1322	0.93811	0.329	0.12981	82.33	19326	21	63405
214.44	439.71	56786	1324	-0.78532	-0.61298	0.10405	83889	37974	-1	15896
202	419.85	59.95	1325	0.9485	0.31643	-0.017842	91018	18449	31	91778
198.51	433.36	62134	1326	0.97045	0.22189	-0.11376	96342	12879	-1	14122
227.91	417.62	61969	1327	-0.85711	-0.50904	0.094785	84445	30706	21	53776
232.61	423.65	61484	1328	0.9899	-0.12735	0.074763	85639	-73309	21	62601
226.99	422.52	63987	1329	-0.98828	0.12508	0.10504	83.83	-72134	21	53776
158.31	267.37	55184	1330	-0.99788	-0.064023	-0.014056	90803	3671	-1	22922
181.62	272.5	53282	1331	0.98921	-0.14498	-0.025523	91453	-83383	-1	86583
183.74	280.1	56837	1332	0.97999	-0.19582	-0.04285	92.43	-11.3	-1	86583
204.73	273.02	53292	1333	0.99598	-0.087156	0.024534	88586	-5001	-1	12189
202.46	261.85	61093	1334	0.58168	-0.81232	0.050783	87055	-54394	18	60212
200.84	283.57	61885	1335	0.8963	-0.42866	-0.13626	97555	-25.56	19	6974
208.24	260.92	62.49	1336	-0.60179	-0.79585	-0.080308	94513	52905	18	60212
198.1	277.19	62633	1337	0.9885	-0.1465	0.04493	87398	-84301	19	6974
210.14	294.71	55.14	1340	-0.98795	-0.11635	0.12249	82775	67167	-1	10201
206.65	299.05	63686	1341	-0.68878	0.71746	0.12489	82629	-46169	-1	10
183.38	328.17	48443	1344	0.97354	-0.22421	0.052936	86928	-12969	32	58913
175.01	330.08	48099	1345	0.95298	0.26416	0.17817	79353	15493	32	58262
183.33	334.02	49095	1346	0.91773	-0.39443	-0.056179	93176	-23257	32	44556
167.93	337.55	51352	1347	0.83227	-0.5534	0.039342	87725	-33621	32	90177
185.02	337.64	51071	1348	0.98804	0.15414	0.0038318	89.78	88668	32	30908
181.98	338.17	51206	1349	0.96125	-0.26358	-0.096928	95425	-15334	32	30908
176.31	334.26	51947	1350	0.96807	-0.22647	-0.12892	97161	-13167	32	58262
197.15	333.93	48824	1351	-0.96829	0.20634	0.16903	79921	-12.03	32	65864
213.26	340.28	49185	1352	-0.93015	0.36277	-0.068156	93842	-21306	33	6224
191.18	334.93	51402	1353	0.99626	0.065622	-0.067395	93799	37685	32	65864
215.94	324.29	52729	1354	0.79556	-0.59918	-0.10782	96019	-36985	33	83625
216.77	336.07	52137	1355	0.98173	0.16601	0.11159	83434	95977	33	6224
196.83	165.01	51.1	1359	0.83855	0.53109	0.14589	81347	32348	34	88016
214.37	181.09	54703	1360	0.91612	-0.38895	-0.11663	96497	-23005	-1	11373
210.68	189.72	61123	1361	-0.71427	0.6048	0.42263	63295	-40256	17	94473
134.62	201.6	49632	1364	-0.98019	0.18177	-0.094444	95.29	-10506	35	93556
143.51	201.72	52714	1365	-0.99776	0.01808	-0.077318	94348	-10381	35	67343
149.31	203.61	55.56	1366	-0.99617	0.047759	-0.087855	94928	-27448	35	67343
160.7	201.89	57391	1367	0.99785	-0.054483	-0.043776	92482	-31253	-1	10821
189.56	199.71	57359	1368	0.9355	0.34789	0.074055	85681	20399	17	5964
187.08	203.3	61417	1369	-0.96771	-0.23234	-0.11729	96533	13501	17	5964
180.76	199.1	60152	1370	-0.99253	-0.11562	-0.046691	92645	66444	17	7698
170.94	203.47	60491	1371	0.98191	0.15584	-0.1291	97171	90184	-1	10746
171.66	221.39	61973	1372	0.99715	0.037236	-0.078703	94425	21386	-1	11217
204.91	218.82	55.57	1373	0.92706	0.37452	0.020576	88815	21998	-1	15455
200.12	197.75	58.8	1374	-0.99585	0.089033	-0.022587	91287	-51089	17	62424
196.46	202.09	61404	1375	0.96396	-0.25787	0.07854	85415	-14977	17	62424
126.43	246.46	55069	1378	0.81239	-0.51677	-0.32417	107.21	-32461	-1	21939
177.9	248.17	51506	1379	0.96098	0.27661	0.0016737	89904	16058	36	66205
172.91	246.77	55628	1380	-0.98277	0.0038945	-0.22175	102.05	-0.22705	36	66205
175.8	230.07	56208	1381	-0.064992	-0.99283	-0.12036	96699	86255	-1	11217
211.3	251.7	48065	1382	0.16558	-0.98569	0.037873	87.81	-80464	22	69462
198.01	241.35	53406	1383	0.27508	-0.94375	-0.22021	101.97	-73.75	22	78778
207.31	253.25	53538	1384	0.5157	-0.84002	-0.20231	101.04	-58454	22	69462
204.56	241.54	57769	1385	0.90236	-0.42595	-0.078891	94435	-25269	22	78778
193.7	249.65	61404	1386	-0.3716	-0.92625	0.075585	85.59	68.14	22	58125
206.28	251	61202	1387	0.97585	-0.21756	-0.023413	91334	-12568	22	57024
200.97	249.36	62493	1388	0.74927	-0.66217	0.013787	89207	-41469	22	49632
197.81	252.92	63891	1389	-0.075428	-0.9917	-0.12494	96947	85651	22	49632
242.75	74724	51005	1390	-0.021535	-0.98896	-0.17593	99663	88753	27	53925
238.18	75107	53841	1391	-0.76453	0.6095	0.25174	74.7	-38563	27	53925
226.02	76507	55837	1392	-0.39826	-0.91488	-0.079509	94469	66476	27	80321
233.14	73.62	58188	1393	0.95524	0.25301	0.18396	78992	14835	27	68193
225.74	91104	58814	1394	0.81902	-0.44985	-0.42737	112.21	-28778	37	44159
229.38	93.59	58874	1395	0.98399	0.065535	-0.19887	100.86	38103	37	44159
147.2	121.42	54087	1396	0.92195	0.38532	0.046899	87283	22682	-1	14331
188.62	114.86	51544	1397	0.98085	0.19391	0.02217	88723	11183	-1	72504
194.05	126.01	53578	1398	0.92445	-0.37934	-0.046382	92628	-22.31	-1	8.42
186.28	125.89	56824	1399	0.9982	-0.058598	-0.015192	90867	-33596	-1	8.42
195.3	113.39	49.14	1400	0.98984	0.1418	-0.012891	90736	81524	-1	72504
211.97	117.22	51695	1401	0.93448	-0.35556	-0.021612	91232	-20831	38	7169
206.14	120.08	54722	1402	0.91316	-0.37501	-0.19168	100.49	-22327	38	59855
221.7	108.75	53583	1403	0.96869	-0.17582	-0.21033	101.46	-10288	38	97757
203.85	114.86	56.54	1404	0.96801	0.25077	0.010341	89406	14524	38	59855
219.74	117.57	57.3	1405	-0.98611	-0.011604	-0.19881	100.86	0.67418	38	66647
222.08	120.77	62656	1406	0.92488	-0.36838	-0.11315	96309	-21717	38	66647
206.74	124.75	62955	1407	0.77225	0.63364	0.055387	86784	39369	38	94853
225.41	119.6	48109	1408	0.47657	-0.87343	-0.11998	96678	-61382	39	72804
236.76	97356	62452	1409	0.9297	-0.33666	-0.17927	99838	-19906	37	5888
153.14	139.07	59001	1410	0.92274	0.38527	-0.012812	90732	22662	-1	70118
159.14	142.64	59664	1411	0.8766	0.48046	-0.032371	91.84	28727	-1	70118
205.01	159.71	47429	1412	-0.7428	-0.66774	-0.058314	93295	41954	34	86141
195.33	156.36	51735	1413	-0.95367	0.27642	0.14251	81554	-16164	34	88016
223.68	129.77	51909	1414	0.9917	-0.047758	-0.14323	97928	-27571	-1	10989
208.12	143.7	56736	1415	0.99589	-0.080901	-0.049025	92776	-46442	23	89804
203.21	159.46	55849	1416	-0.91771	-0.36693	0.18266	79073	21793	34	86141
203.56	151.65	63286	1417	0.93283	-0.30106	0.23756	75608	-17887	24	86531
214.58	139.82	61623	1418	0.079058	-0.98427	-0.18959	100.38	-85408	23	6121
154.92	181.23	52744	1419	-0.99487	0.076848	-0.079015	94442	-4417	-1	20373
174.61	182.06	57939	1420	0.97807	-0.2001	-0.069318	93906	-11562	-1	16224
239.62	25593	52.5	1421	0.97343	0.22898	0.0031254	89821	13237	-1	87892
270.39	14598	55297	1422	-0.97954	0.12331	0.19084	78562	-71748	-1	88354
262.73	32321	56182	1423	-0.15611	-0.96947	-0.22694	102.32	80852	-1	62371
267.84	61392	55436	1424	0.57937	-0.78746	-0.25242	103.62	-53656	-1	88354
189.69	40242	64.97	1425	0.99607	-0.086223	-0.024039	91369	-49473	26	81996
218.53	37976	62859	1426	0.94759	0.30525	0.11319	83338	17855	26	75722
212.67	49145	63598	1427	0.98281	-0.18427	-0.013192	90754	-10619	26	74329
234.2	60015	49121	1428	-0.70945	-0.69921	0.10585	83781	44583	48	9.98
239.27	50292	50236	1429	0.80837	0.58418	-0.087179	94891	35854	-1	11024
243.88	33	54549	1430	0.87622	-0.46697	-0.14283	97907	-28055	-1	87892
249.05	61.77	54907	1431	-0.72669	-0.68454	-0.069338	93907	43289	27	83582
227.09	42659	57218	1432	-0.12861	0.98963	0.076696	85525	-82595	26	74988
254.96	57315	58778	1433	0.78477	0.6162	-0.079922	94492	38139	27	83582
225.81	36.53	61344	1434	0.88862	0.45862	-0.0058115	90333	27298	26	74988
232.3	45153	62329	1435	0.98742	0.15187	-0.052744	92984	87436	26	77139
243.38	55458	61508	1436	-0.94582	-0.31826	0.077153	85497	18597	-1	86256
248.91	45606	59871	1437	0.85167	0.37404	-0.44051	112.84	23.71	27	61779
259.48	37366	57883	1438	0.69997	-0.7135	0.03716	87852	-45549	-1	62371
159.1	79451	62424	1439	-0.86045	0.48406	0.19093	78557	-29361	28	68648
174.46	78283	63135	1440	0.81799	-0.1162	-0.67605	124.15	-80849	28	45886
170.94	81031	62053	1441	-0.96069	0.18867	0.24442	75169	-11111	28	45886
182.35	80054	61847	1442	0.9879	0.035673	-0.18115	99937	2068	28	69301
177.25	85413	64948	1443	0.99498	-0.087134	0.059073	86567	-50048	28	78686
205.37	79024	48761	1444	-0.96951	0.20313	0.16452	80199	-11834	-1	11.11
216.34	78527	50445	1445	0.99876	-0.018665	0.05545	86781	-10706	40	89444
209.1	73015	59.32	1446	0.92046	-0.38325	-0.092032	95157	-22605	40	47854
211.91	76651	57984	1447	0.96027	-0.27897	0.0086971	89501	-16199	40	47854
194.59	73226	62037	1448	0.86447	-0.48551	-0.15634	98627	-29319	28	67895
199.8	77.58	61747	1449	0.92547	-0.35484	-0.15914	98775	-20977	28	67895
203.19	95.54	63692	1450	0.99743	-0.017318	-0.08335	94681	-0.99468	-1	16837
244.77	67772	50029	1451	0.99688	-0.077686	0.016568	89047	-4456	27	7304
205.83	354.85	47461	1453	0.46245	-0.8763	0.162	80355	-62178	46	80451
209.97	364.61	47449	1454	0.72608	0.68337	0.091581	84637	43264	-1	3902
147.5	397.74	35351	1456	0.97698	0.1546	-0.1764	99687	89919	41	6688
154.54	404.87	37384	1457	0.99948	-0.0084868	-0.037353	92121	-0.4865	41	46617
151.49	401.71	38964	1458	0.99604	-0.084307	-0.033863	91925	-48381	41	46617
140.07	404.08	38911	1459	0.9987	-0.034923	-0.044706	92534	-20027	41	44355
144.24	405.59	38.79	1460	0.97653	-0.20436	-0.081534	94581	-11.82	41	44355
181.26	405.98	37014	1461	0.53262	-0.84355	-0.082608	94.64	-57731	42	4871
176.79	405.05	35305	1462	0.99926	-0.0082788	-0.045034	92553	-0.47468	42	4871
162.65	404.27	37374	1463	0.99475	0.10222	-0.0056587	90324	5867	41	81301
172.3	407.82	37742	1464	-0.96573	-0.25867	0.025424	88534	14995	42	58119
187.55	408.45	38.19	1465	0.90961	0.39664	-0.1484	98204	23.56	42	68619
187.3	392.42	39852	1466	-0.99882	-0.035601	0.039524	87714	20413	-1	10557
201.79	404.84	35129	1467	0.9559	-0.2883	0.067202	86087	-16783	42	74833
201.97	390.58	36986	1468	0.95552	0.28348	-0.097681	95467	16524	42	94926
194.23	406.26	36219	1469	0.93691	-0.34252	-0.083883	94.71	-20082	42	72998
195.9	397.88	37102	1470	0.92582	-0.36263	-0.12782	97101	-21.39	42	85871
202.43	411.52	38446	1471	-0.94353	-0.31834	0.1101	83524	18644	42	64211
213.61	409.54	39606	1472	0.9793	0.19423	-0.068294	93849	11218	-1	10687
213.99	391.48	39139	1473	-0.9804	0.14834	-0.15563	98589	-86042	-1	10241
203.86	408.32	43826	1474	0.8634	0.48545	-0.16489	99.08	29347	42	57782
206.24	403.19	45012	1475	0.96744	-0.25167	-0.03233	91838	-14582	42	57782
213.33	399.48	45498	1476	0.95034	-0.27042	-0.18485	100.13	-15884	42	80145
200.25	424.37	32469	1477	0.99522	0.094524	0.029556	88295	54256	-1	98124
161.66	246.13	47237	1482	0.99911	0.039726	0.016578	89046	2277	43	41222
207.84	248.33	34347	1483	-0.90935	-0.2495	0.39949	64.89	15343	22	57953
214.26	249.75	39398	1484	0.24121	-0.9509	-0.23273	102.61	-75766	22	82898
209.05	244.32	45413	1485	0.85695	0.51538	0.0046364	89734	31023	22	81557
129.88	259.47	33226	1486	0.98586	-0.12051	0.13976	81723	-69692	-1	15532
198.68	270.61	34.67	1487	-0.90311	-0.36655	0.26844	73623	22091	-1	12305
202.55	279	42804	1488	-0.99198	0.096507	0.097897	84259	-55567	-1	12267
198.74	315.26	33986	1492	0.7666	-0.64122	0.040868	87635	-39911	44	62139
202.89	311.22	36227	1493	-0.60943	-0.78809	-0.10402	95812	52285	44	62139
132.45	331.45	40241	1496	0.96123	-0.26161	0.1046	83856	-15225	-1	10589
152.79	332.93	44041	1497	0.99151	-0.11805	-0.065321	93684	-67895	45	71265
145.85	329.36	44151	1498	-0.99035	-0.041458	-0.15868	98751	23971	45	62673
141.78	334.1	44486	1499	-0.99415	0.087949	-0.075277	94236	-50556	45	62673
158.82	329.7	46033	1500	0.75362	-0.6569	-0.027769	91.58	-41077	45	33856
190.82	320.02	32674	1501	-0.84911	0.52777	-0.025965	91478	-31863	44	69562
166.32	327.23	43865	1502	-0.99844	0.050015	-0.029827	91697	-28677	45	53763
162.18	330.09	45756	1503	0.91801	-0.38122	-0.13113	97.28	-22551	45	33856
215.53	338.7	39849	1504	0.95905	-0.27789	-0.065809	93711	-16159	33	75669
203.4	326.7	43145	1506	-0.99642	0.06049	-0.07094	93996	-3474	33	78395
215.15	332.31	43891	1507	-0.89488	0.30634	0.38949	65574	-18897	33	75669
210.28	325.4	46676	1508	-0.99662	0.075843	-0.037812	92147	-43518	33	78395
199.9	358.76	34646	1511	0.90919	0.41425	0.050439	87075	24495	46	8293
205.09	377.78	39281	1512	0.19828	0.96642	0.19616	78229	78406	-1	13379
200.48	354.12	41491	1513	-0.39043	0.91875	0.070644	85884	-66976	46	80451
220.38	103.92	43944	1514	0.81076	-0.58535	0.00675	89613	-35829	50	80044
220.75	122.97	43649	1515	0.90926	-0.35454	-0.26169	104.09	-21302	39	72804
226.07	107.43	32464	1516	0.99999	-0.0015227	0.0061592	89647	-0.087247	50	86998
228.91	115.03	40643	1517	0.40277	-0.89593	-0.22478	102.2	-65793	39	9432
122.74	156.21	42.36	1519	0.12743	-0.88594	-0.53514	117.33	-81815	-1	27342
191.35	142.97	48024	1520	0.48882	-0.8719	-0.03497	91987	-60723	-1	14457
214.66	140.18	37936	1521	0.99445	-0.073384	-0.090479	95072	-42204	-1	68484
208.16	141.91	39198	1522	-0.99422	-0.089815	0.070552	85889	51619	-1	68484
223.62	133.16	40381	1523	0.97765	0.2003	-0.076696	94314	11579	-1	80046
217.52	153.58	45841	1524	0.087943	-0.89325	-0.52904	117.04	-84377	-1	14.02
229.35	128.68	37025	1525	0.38743	0.92182	-0.014596	90833	67203	-1	80046
129.36	182.6	45068	1526	0.9959	-0.051936	-0.088806	94981	-29852	-1	16187
182.57	179.4	42039	1527	0.50595	-0.85123	-0.16729	99207	-59274	47	28261
185.39	179.58	42073	1528	-0.68591	-0.70991	-0.19185	100.5	45985	47	28261
176.08	176.42	42798	1529	0.98861	-0.14986	0.017043	89.02	-86195	47	41884
179.68	178.55	42769	1530	-0.92199	0.36445	0.15697	80666	-21568	47	30959
190.48	177.07	44675	1531	-0.96934	-0.2408	-0.058599	93311	13951	47	62361
196.66	169.65	33944	1532	-0.002455	-0.98492	-0.20759	101.32	89857	-1	13076
194.43	183.33	42165	1533	-0.97894	-0.18218	0.11061	83494	10542	47	7187
210.83	178.97	42143	1534	0.95398	0.27677	-0.13846	97673	16179	-1	11256
199.63	178.47	43139	1535	0.95517	0.28519	0.095341	84412	16624	47	7187
211.07	191	43462	1536	0.86917	-0.47947	-0.1453	98039	-28883	-1	12109
127.01	198.62	45071	1537	-0.98544	0.034778	-0.19972	100.91	-20212	35	93556
184.79	200.21	33933	1538	0.97297	0.21398	0.10427	83876	12404	-1	12777
137.98	242.07	36938	1540	0.98905	0.14391	0.039233	87731	82787	56	54118
147.11	246.38	41057	1541	-0.99164	0.07673	-0.12447	96921	-44245	43	89487
154.88	243.71	44608	1542	0.99822	0.059385	0.0073636	89577	34046	43	76677
163.4	242.1	45785	1543	-0.98325	-0.15901	-0.10684	95966	91863	43	46254
181.75	243.91	47215	1544	0.99849	-0.055026	-0.00012434	90007	-31543	36	71708
165.47	245.69	48736	1545	-0.98559	0.1034	0.16059	80442	-59891	43	41222
188.94	437.61	22288	1546	0.99736	-0.064592	-0.039925	92266	-37055	-1	62608
194.43	435.2	20469	1547	0.82099	-0.5696	-0.046804	92652	-34753	-1	62608
207.25	426.9	26086	1548	0.99283	0.10046	-0.077751	94372	5778	-1	98124
223.08	23519	42354	1551	0.98758	0.12713	-0.11085	96184	73351	-1	19512
256.8	5003	31913	1552	0.96374	-0.10522	-0.29427	105.72	-62306	-1	10549
252.97	19992	36512	1553	0.96246	0.060373	-0.31757	106.88	35894	-1	12694
238.94	7001	46824	1554	0.96225	0.26152	-0.090496	95073	15204	-1	19451
265	94473	36854	1555	-0.93143	-0.35752	-0.081555	94582	20999	-1	10.49
225.5	54716	34845	1557	-0.93646	0.34507	0.075592	85.59	-20228	48	84427
252.36	39718	38151	1558	-0.89822	-0.43753	0.050483	87072	25971	49	72556
232.23	50407	38756	1559	-0.82212	-0.55285	0.16314	80285	33.92	48	64377
254.95	33245	40.17	1560	0.6202	0.78401	-0.031104	91769	51654	49	72556
248.65	52693	40821	1561	0.38691	0.92098	0.054948	86.81	67212	-1	44891
251.74	50.37	43099	1562	0.80495	-0.58922	-0.083722	94701	-36204	-1	44891
229.1	53672	43342	1563	0.92783	-0.28872	-0.28339	105.18	-17285	48	64377
212.91	91655	46443	1564	-0.95135	-0.30422	-0.058616	93311	17733	-1	14149
224.58	96004	33033	1565	-0.98109	-0.11153	0.18986	78624	64857	-1	10393
231.65	87711	45456	1566	0.80409	-0.59256	-0.057732	93262	-36388	-1	14824
145.9	106.29	39.47	1567	0.99339	-0.09668	0.074248	85.67	-55587	-1	77893
152	104.35	43902	1568	-0.98966	-0.1409	-0.031954	91817	81031	-1	77893
160.15	120.87	47974	1569	0.99358	0.10546	-0.049232	92788	60587	-1	14331
218.89	108.15	37315	1570	-0.99608	-0.083842	0.033937	88.04	48114	50	80044
207.73	113.48	42914	1571	0.98443	0.16903	-0.057817	93267	97429	-1	10444
201.9	264.55	19518	1572	0.64423	-0.75958	0.10739	83688	-49697	-1	11018
196.93	256.3	24868	1573	-0.74116	0.47775	0.56595	52999	-32806	57	81873
156.14	316.61	28785	1574	-0.9939	-0.10983	-0.012156	90694	63057	-1	13219
189.43	287.68	16857	1575	-0.89689	0.44207	-0.015164	90866	-26238	51	61255
191.69	299.22	26226	1576	0.97382	-0.22629	-0.026014	91481	-13082	52	5916
192.66	313.37	31761	1577	-0.9973	0.021211	0.084435	85064	-12184	44	6746
168.8	319.29	31465	1578	-0.99853	-0.0348	0.050001	87101	19961	-1	13219
197	297.74	28357	1579	0.43638	0.89837	0.060018	86512	64092	52	41734
201.14	297.24	28062	1580	-0.95484	0.24976	0.19315	78418	-14659	52	41734
134.77	344.27	19838	1582	0.94485	0.30466	-0.14425	97983	17871	-1	12382
198.98	334.41	30463	1583	-0.93605	0.35141	-0.021568	91229	-20577	-1	15484
141.56	354.61	20401	1586	0.99807	0.061675	-0.0090136	90515	35361	53	90517
146.1	360.63	25.41	1587	0.89681	0.27347	-0.41732	111.73	16958	53	61558
154.28	358.23	23.73	1588	0.99916	0.040578	-0.0072994	90418	23256	53	86927
135.73	362.92	27677	1589	-0.99425	-0.10553	-0.021508	91226	60588	53	58161
140.64	359.85	28.15	1590	-0.35427	-0.92252	-0.18377	100.07	68992	53	58161
177.95	360.41	24086	1591	0.97104	0.12366	-0.24533	103.26	72573	54	70057
170.07	359.14	23279	1592	0.99868	-0.036169	-0.043651	92475	-20742	54	80244
184.94	360.21	24509	1593	0.99976	0.015868	-0.018052	91.03	0.90929	54	70057
191.97	361.77	26185	1594	-0.99532	-0.08222	0.060937	86457	47223	54	73893
206.95	354.73	31533	1596	0.76881	-0.63947	0.0038161	89781	-39753	46	87027
210.51	363.06	31645	1597	0.99436	0.083946	-0.077852	94378	48256	46	90646
142.2	410.66	16.02	1599	-0.99454	-0.087399	0.068347	86.02	50222	55	78341
203.95	401.19	28615	1601	0.85969	0.42986	0.33115	69507	26566	42	7773
222.15	149.03	29039	1603	0.5977	0.79468	0.12721	82488	53052	-1	69183
227.79	145.07	29549	1605	-0.60724	0.79069	0.093519	84521	-52476	-1	69183
143.16	163.45	22547	1606	0.82796	-0.52181	0.24652	75035	-32221	-1	63874
146.89	167.45	25846	1607	-0.96248	-0.26889	-0.043876	92488	15609	-1	63874
157.02	192.67	17.7	1609	-0.98434	-0.15716	-0.09582	95365	90714	-1	20617
174.95	195.11	27579	1610	-0.99837	0.048229	-0.036411	92068	-27657	-1	12777
208.67	211.77	20218	1611	0.981	0.17741	0.094231	84478	10251	-1	13125
210.21	200.38	26566	1613	-0.40311	-0.89064	-0.25247	103.62	65648	-1	13125
129.63	244.48	29139	1616	-0.93143	0.35627	-0.089081	94996	-20932	56	62992
134.27	243.59	33301	1617	-0.14062	-0.98579	0.11026	83515	81882	56	54118
187.22	245.93	18027	1618	0.99309	-0.10844	-0.053951	93051	-62316	57	38605
191.02	246.56	18148	1619	-0.40037	-0.88789	-0.27192	104.6	65729	57	38605
185.02	252.61	18472	1620	0.8976	-0.43774	0.062319	86376	-25998	57	70463
197.39	246.81	17691	1621	0.9934	-0.05958	-0.11765	96553	-34322	57	62433
193.75	251.75	18849	1622	0.91276	0.40846	0.0070106	89598	24108	57	59045
200.6	230.75	25182	1623	0.49279	0.87007	0.013539	89222	60474	-1	18.01
211.13	248.56	29.58	1624	0.54317	-0.83554	-0.099239	95552	-56973	22	57953
144.76	275.77	21235	1629	0.81619	-0.55255	-0.2027	101.06	-34097	-1	10.3
154.26	269.95	22938	1630	-0.93858	-0.33784	-0.084177	94726	19796	-1	11264
171.54	268.63	27646	1631	-0.99551	-0.087694	-0.042625	92417	50342	-1	17.96
206.88	280.98	17907	1632	0.98852	0.1492	0.028826	88337	85831	-1	12361
196.36	287.46	17836	1633	-0.8373	0.54414	0.063931	86281	-33019	51	70011
228.17	59.39	19939	1634	0.8575	-0.51357	0.036827	87871	-30918	58	71067
241.36	61729	21671	1635	-0.48995	-0.86283	-0.14928	98251	60.41	58	95278
252.24	38701	27465	1636	0.9926	-0.089874	-0.097944	95481	-51737	49	59049
231.39	55232	28.82	1637	-0.86115	-0.50497	-0.070226	93956	30387	48	84427
249.31	35094	31111	1638	0.88502	-0.44277	0.17265	79696	-26579	49	59049
186.85	65022	19725	1641	0.21181	-0.95466	-0.25102	103.55	-77491	62	50079
162.71	66227	21814	1642	0.88537	0.45848	0.092263	84596	27377	-1	20411
220.6	78268	16243	1643	-0.97148	-0.21391	-0.12279	96.83	12418	-1	11062
232.66	65472	20623	1644	-0.95373	-0.29138	-0.088946	94988	16989	58	75892
233.74	95615	28.14	1645	-0.95101	0.3073	-0.040497	92298	-17907	-1	10393
176.8	101.61	15862	1646	-0.99685	-0.026711	-0.089548	95021	15349	-1	11305
193.21	102.12	16939	1647	0.99374	-0.11114	0.013233	89239	-63814	59	55598
189.12	105.88	17002	1648	-0.94863	-0.31193	0.063551	86303	18202	59	55598
187.53	98305	17144	1649	-0.88603	0.42683	-0.21726	101.82	-25722	59	68469
208.72	101.04	17033	1650	-0.8142	-0.57989	-0.034029	91934	35459	59	50101
198.06	108.18	16823	1651	-0.97646	-0.17055	-0.15849	98741	99075	59	65045
211.25	97.48	19498	1652	-0.98217	-0.17476	-0.083161	94.67	10089	59	50101
217.49	105.12	22261	1653	0.99856	-0.029268	-0.053965	93052	-16789	-1	10248
228.22	105.33	21809	1654	0.99703	0.073536	0.027338	88423	42182	-1	10737
181.72	139.42	16313	1658	0.99926	0.036102	-0.015883	90907	20691	60	47127
177.56	144.04	16788	1659	-0.95811	-0.21771	-0.22332	102.13	12802	60	6237
186.15	140.11	17759	1660	0.70708	-0.67472	-0.25397	103.7	-43659	60	47127
188.87	147.48	22314	1661	0.65524	0.75076	0.10051	84102	48886	60	7394
216.32	136.27	19795	1662	-0.90711	-0.41299	-0.097392	95451	24479	-1	11593
196.66	142.46	21.16	1663	-0.99766	-0.05757	-0.044144	92503	33026	60	69113
206.66	141.39	23651	1664	0.94002	0.34048	0.025242	88545	19911	60	87747
196.06	149.2	22553	1665	0.6605	0.74425	0.11892	82991	48412	60	69113
201.14	147.05	27459	1666	0.98028	-0.19662	-0.023683	91349	-11342	60	73812
182.49	353.27	21502	1667	-0.18752	0.98224	0.0072136	89586	-79192	-1	17899
164.41	376.93	18554	1668	-0.99958	-0.026819	-0.012772	90.73	15369	-1	23796
157.13	399.88	23705	1671	-0.8438	-0.53649	0.015957	89082	32448	-1	17968
149.98	416.03	12939	1672	-0.97668	-0.1893	0.12158	82.83	10969	55	41875
149.44	411.89	13303	1673	0.99137	-0.12836	-0.03217	91829	-73774	55	41875
179.75	395.12	23798	1674	0.9997	0.023302	0.0096864	89444	13353	61	70514
182.33	401.68	24207	1675	-0.98581	-0.16783	-0.0014694	90084	96616	61	49411
180.11	406.09	25873	1676	-0.98733	-0.14651	0.073043	85741	84407	61	49411
164.67	415.7	10545	1677	0.999	0.044563	-0.0050875	90291	25542	-1	10055
155.74	438.85	13051	1679	-0.90008	-0.43568	0.0071678	89589	25829	-1	25372
132.28	429.66	42526	1680	-0.88366	-0.46385	0.075811	85577	27696	-1	23.97
174.27	418.25	12.1	1681	-0.9913	0.12228	-0.058397	93299	-7032	-1	10055
243.25	27944	16687	1683	-0.98803	-0.14958	0.045228	87.38	86085	49	78815
250.4	31103	21375	1684	0.85991	-0.50324	-0.10257	95734	-30338	49	91198
242.65	22891	22706	1686	-0.97525	-0.13207	-0.21278	101.58	7712	49	78815
262.71	16307	29253	1688	0.84981	0.52709	-0.00065483	90038	31809	-1	10.49
190.27	56067	16127	1689	0.97976	0.19299	0.063726	86293	11143	62	55917
185.09	61.88	16243	1690	0.92349	0.38135	0.050034	87099	22438	62	50079
202.38	55026	16743	1691	0.64365	-0.75815	-0.12544	96974	-49.67	62	67758
221.83	56174	19816	1692	0.95776	-0.28428	0.052091	86978	-16532	58	71067
207.79	59836	18259	1693	0.99681	0.062234	-0.059944	93385	35725	62	7395
151.53	286.18	66976	1698	-0.9961	0.0059416	-0.10571	95904	-0.34176	63	45235
152.61	281.85	74073	1699	-0.98257	0.17907	-0.059929	93385	-10329	63	45235
144.09	283.62	99193	1700	0.9931	0.084982	-0.096924	95425	4891	63	84964
140.72	269.9	13796	1701	0.86246	0.48109	0.18866	78699	29154	-1	10.3
164.63	265.21	77029	1702	0.99663	0.0249	-0.093828	95256	14312	-1	15197
181.92	263.48	10314	1703	-0.98584	-0.15227	-0.084249	94.73	87803	-1	13386
170.71	283.27	11894	1704	0.99208	0.11787	0.052026	86982	67756	51	64122
185.53	284.21	13655	1705	-0.99365	0.075853	0.099752	84147	-43654	51	48657
191.62	279.54	12828	1706	0.977	0.21006	0.044069	87448	12134	51	4551
187.37	279.78	14439	1707	-0.67643	-0.71366	-0.21839	101.87	46534	51	4551
177.39	281.74	14239	1708	-0.87485	0.45373	0.20355	77765	-27413	51	72388
174.07	288.64	10877	1717	0.96897	0.2438	0.048734	87175	14123	51	64122
162.31	288.42	11382	1718	0.98773	0.15601	0.0092853	89467	89758	51	98673
179.96	335.57	13266	1719	0.44791	0.89405	0.008621	89505	63.39	-1	17899
210.48	161.91	21672	1722	0.89425	-0.44757	0.0014877	89915	-26588	-1	88806
201.9	164.08	14236	1723	0.93575	0.35266	-0.90206	90005	20.65	-1	88806
211.79	172.97	16936	1725	0.99906	0.037528	0.026096	88495	21512	64	91027
207.06	178.68	69803	1726	0.85674	0.51332	0.060135	86505	30928	64	75681
200.03	170.64	10792	1727	0.97365	-0.22803	-0.0022717	90.13	-13181	64	63291
217.56	172.87	12588	1728	0.97806	-0.20813	0.010891	89374	-12013	-1	12328
204.83	174.28	12723	1729	0.99503	-0.091725	0.046496	87306	-52668	64	63291
155.69	252.98	6544	1735	-0.89062	-0.3974	0.26525	73829	24047	65	54441
146.44	245.61	69413	1736	-0.48378	-0.87471	-0.034851	91.98	61054	65	39643
150.36	245.09	72255	1737	0.88332	-0.46859	-0.015829	90904	-27946	65	39643
154.42	248.4	92057	1738	-0.99527	0.091193	-0.04037	92291	-52352	65	54441
168.17	249.58	12747	1739	-0.99506	-0.041788	-0.10812	96036	24047	-1	11122
179.19	250.8	13609	1740	-0.99441	0.097454	-0.048706	92758	-55972	57	78112
202.65	113.95	23831	1744	0.99746	0.070955	-0.006605	90378	40689	-1	16215
202.67	103.64	16125	1745	-0.6859	-0.72031	-0.12413	96903	46402	59	65045
156.35	139.22	21915	1747	-0.91873	0.39411	0.029945	88272	-23218	-1	13074
163.01	137.68	13336	1749	-0.96282	0.26773	-0.043185	92449	-15.54	60	83016
171.23	138.84	13389	1750	0.99881	-0.028169	0.04777	87232	-16154	60	83016
182.4	161.06	19714	1758	0.98233	0.18688	0.012635	89274	10772	-1	12747
168.11	165.13	81924	1759	0.97195	0.23025	-0.05756	93253	13328	-1	14722
190.5	169.99	10138	1760	0.98863	0.14848	0.028418	88361	85415	64	90739
181.49	171.03	98636	1761	0.98777	0.13617	-0.091084	95105	7849	64	90739
191.52	12878	95097	1762	0.41508	0.90972	0.012564	89278	65474	-1	47614
194.95	15963	10675	1763	0.92754	-0.34089	-0.18378	100.08	-20179	-1	47614
222.34	23514	12577	1764	0.98883	-0.14691	-0.030164	91716	-84503	66	3883
245.83	27086	59241	1765	-0.98027	-0.10201	-0.20316	101.09	59411	-1	11102
250.21	81956	6242	1766	0.99079	-0.13531	-0.0065718	90376	-77769	-1	68148
226.22	23681	12535	1767	-0.84123	0.54003	-0.031828	91.81	-32698	66	3883
234.01	24019	15131	1768	0.98274	0.18493	0.0051778	89703	10657	66	82224
256.56	10654	59133	1770	-0.86282	-0.4946	-0.12539	96971	29823	-1	68148
175.71	40385	89547	1772	-0.83635	-0.54166	-0.10125	95662	32929	-1	12604
192.01	44501	10201	1773	-0.16621	-0.9811	-0.11888	96619	80385	62	34909
181.91	51173	10959	1774	-0.97241	-0.23143	-0.035101	91994	13387	62	54011
176.25	54351	12212	1775	0.9998	-0.002429	-0.023672	91349	-0.1392	62	66121
185.85	53861	13492	1776	-0.88195	-0.44139	-0.19843	100.84	26586	62	54011
195.18	62653	61014	1777	-0.96188	-0.27042	0.048998	87.16	15702	-1	12964
195.33	45378	10856	1778	-0.97368	-0.21423	-0.093353	95.23	12409	62	34909
192.35	50956	14215	1779	0.67565	-0.73167	-0.10837	96049	-47279	62	43929
196.04	52978	15489	1780	0.38327	-0.92144	-0.076316	94293	-67415	62	43929
164.36	86499	23132	1782	-0.79178	0.61069	-0.014184	90.81	-37642	-1	23805
205.92	87675	10939	1783	0.99638	-0.082254	0.025954	88504	-47192	67	44586
209.64	86298	12974	1784	0.60998	0.78766	-0.10405	95814	52245	67	32957
212.83	85631	13445	1785	0.90361	0.42112	-0.093999	95265	24988	67	32957

## Sheet: data4PAX3
x	y	z	cell id	x ellipsoid2	y ellipsoid3	z ellipsoid4	theta	phi	cluster id	NN distance
247.99	380.59	91279	1641	-0.84025	0.43796	0.38358	65978	-27.53	-1	11773
261.17	69123	94236	1644	0.96353	-0.24704	-0.12344	96866	-14.38	-1	20036
293.27	76751	93952	1645	0.99502	-0.021165	-0.11687	96.51	-12186	-1	27.25
264.86	179.58	92969	1646	-0.82087	-0.5587	0.14211	81579	34.24	-1	84028
326.97	161.57	94353	1647	0.94284	-0.3328	0.020335	88829	-19442	-1	16881
256.24	223.22	94685	1648	-0.91023	0.36386	0.23728	75626	-21789	-1	6787
257.35	274.95	94686	1649	0.60547	-0.79428	0.060286	86496	-52683	1	36912
290.35	132.22	62144	1650	0.99853	-0.053867	0.0063329	89637	-30879	18	97576
288.14	152.62	62495	1651	0.99055	0.12911	-0.055417	93133	74259	2	73739
294.37	156.52	61988	1652	0.99976	-0.0011864	-0.026359	91501	-0.067992	2	73739
231.17	185.19	62003	1653	-0.97851	-0.076205	0.2299	76097	44531	-1	87111
274.1	181.99	49.35	1654	0.95693	-0.25771	-0.16037	98841	-15073	2	50557
279.1	181.82	48588	1655	0.93109	-0.35451	0.10323	83939	-20844	2	50557
260.79	185.6	50066	1656	0.95954	-0.24336	-0.16994	99347	-14231	-1	92612
267.29	190.88	54013	1657	0.87435	-0.47553	-0.11623	96475	-28.54	-1	92612
281.55	159.69	58105	1658	-0.99416	0.082907	0.082843	85159	-47671	-1	10344
290.81	172.8	51329	1659	0.62753	-0.76697	0.16082	80428	-50711	2	66975
290.48	159.47	52906	1660	-0.92068	0.38609	-0.068763	93875	-22751	2	84691
290.27	179.72	52362	1661	0.90987	-0.36865	0.22844	76.19	-22056	2	70129
290.36	191.84	53902	1662	0.98667	-0.12398	-0.12652	97032	-71623	-1	10663
294.99	164.86	57639	1663	0.98946	-0.14027	-0.043115	92445	-80689	2	6146
295.89	170.85	58685	1664	0.87424	-0.41289	0.30645	71141	-25281	2	6146
298.24	176.68	60271	1665	-0.94993	-0.30988	0.048218	87205	18067	2	64832
295.93	184.18	59954	1666	0.87734	-0.47205	0.10351	83922	-28282	2	78569
242.01	222.57	55105	1667	0.98053	0.18051	-0.092759	95197	10431	-1	20.24
283.42	219.22	57364	1668	-0.92104	0.38309	0.084216	85077	-22584	-1	89044
295.7	221.13	62178	1669	0.98069	-0.17939	0.09342	84527	-10366	-1	13326
207.8	247.07	49203	1670	0.74077	-0.67019	-0.054987	93109	-42136	3	87635
199.73	247.06	52623	1671	0.94571	-0.28296	-0.19188	100.5	-16657	3	81663
197.74	243.3	59597	1673	0.41832	-0.89449	-0.18934	100.37	-64936	3	81663
285.32	226.78	53063	1674	-0.96454	0.23874	-0.13508	97492	-13902	-1	89044
290.64	248.87	53431	1675	0.98322	0.049745	-0.21063	101.47	28963	-1	82633
303.12	237.15	60826	1676	0.9656	-0.26001	-0.0026244	90.15	-15071	-1	17709
217.88	285.04	52008	1677	-0.96857	0.15532	0.23313	75891	-91103	-1	19324
297.93	283.77	54756	1678	0.6839	0.72956	-0.0042018	90241	46.85	-1	10326
297.42	270.95	55854	1679	0.9864	-0.16147	-0.036708	92085	-92964	-1	12875
215.21	374.31	51927	1680	0.96978	0.15637	-0.22476	102.2	91598	4	67045
210.04	374.55	56821	1681	-0.98091	0.16802	0.11749	83078	-97197	4	30831
210.27	377.59	57246	1682	0.96273	-0.19134	-0.22936	102.44	-11241	4	30831
214.26	379.71	55778	1683	0.90801	-0.33563	-0.3009	106.05	-20286	4	47514
285.45	23531	68426	1687	0.73255	-0.68067	0.010005	89425	-42898	15	90342
279.54	69697	71762	1689	0.87393	-0.47497	-0.12382	96886	-28523	-1	17896
264.58	30861	79302	1691	0.987	-0.12298	-0.12421	96907	-71025	-1	21591
288.68	34549	70159	1693	0.25117	-0.95642	-0.17869	99808	-75286	-1	11613
313.39	36965	76359	1694	0.94966	0.31169	0.037853	87811	18171	-1	12722
301.15	40046	77947	1695	0.92865	-0.36987	0.034332	88017	-21717	-1	12722
309.51	51.29	79007	1696	0.44095	-0.88692	-0.16516	99094	-63565	-1	35014
330.07	62305	77209	1699	0.81774	0.57265	0.069677	85941	35003	-1	16609
321	48.39	77112	1700	-0.49352	-0.86114	0.14641	81315	60183	-1	10875
249.92	90524	66433	1701	-0.99279	-0.073811	0.11329	83332	42519	-1	18067
281.54	69343	67096	1702	-0.88918	-0.44125	0.14529	81384	26393	-1	47653
285.89	70788	68407	1703	0.43425	-0.89888	-0.070399	93966	-64215	-1	47653
313.08	92.75	68458	1704	0.97777	-0.20967	0.0019128	89.89	-12103	-1	19088
236.61	100.9	72882	1705	0.98208	0.1398	-0.15168	98379	81019	5	56131
231.81	103.01	74889	1706	-0.97423	-0.2154	0.080318	85309	12467	5	56131
226.66	102.39	77263	1707	0.99295	-0.070658	-0.11418	96364	-40703	5	56998
297.7	109.83	64189	1708	0.96673	-0.25429	-0.033297	91893	-14737	-1	11475
254.09	158.34	71.23	1712	0.96185	-0.23779	-0.16236	98946	-13887	-1	27649
304.32	148.53	65522	1713	-0.90252	-0.42352	0.093605	84516	25139	6	75647
311.12	128.53	67.21	1714	0.96612	0.25008	0.076537	85534	14513	-1	11169
307.55	142.19	68086	1715	-0.997	0.049397	0.071429	85837	-28364	6	75647
319.27	136.45	71536	1716	-0.76541	0.6156	-0.22508	102.22	-38809	-1	12164
303.23	134.08	72843	1717	0.45574	-0.843	-0.34291	108.13	-61603	-1	10.35
317.55	158.37	78085	1718	0.99408	0.10749	0.018846	88915	61714	-1	19066
222.94	183.6	64383	1719	0.99002	0.081942	-0.13762	97628	47315	-1	87111
301.74	175.77	75412	1720	-0.99936	0.023708	-0.032291	91836	-1359	-1	61225
297.01	179.65	75202	1721	0.98492	0.14533	-0.1127	96285	83938	-1	61225
218.61	223.91	71511	1722	-0.293	0.94118	0.20196	77865	-72708	7	43307
214.72	223.78	73412	1723	-0.47078	0.88131	0.048747	87174	-61.89	7	43307
273.6	193.62	71939	1724	-0.96291	0.2277	0.17373	79629	-13304	-1	19201
224.73	224.76	65411	1725	0.98222	0.053295	-0.216	101.75	31058	7	86824
309.95	225.55	79.07	1726	0.98723	-0.15789	-0.025215	91436	-90865	-1	22533
201.53	285.95	62265	1729	0.94164	0.038312	-0.40133	110.96	23299	-1	19324
281.4	273.59	76.72	1730	0.90568	-0.3924	-0.19261	100.54	-23425	-1	10.1
298.14	281.11	64732	1732	-0.99903	0.021765	-0.045906	92601	-1248	-1	10326
238.76	311.6	64387	1735	0.98151	-0.11483	-0.18374	100.07	-66729	-1	35986
252.69	378.47	80694	1737	0.94754	0.015117	-0.38313	110.09	0.914	-1	11773
226.08	434.21	71728	1738	0.96811	-0.21859	-0.1469	98125	-12724	-1	25467
251.27	435.18	75362	1739	0.96272	-0.0036017	-0.32459	107.23	-0.21435	-1	25467
218.48	11514	80453	1740	-0.99764	0.020467	0.078739	85403	-11753	-1	50009
308.76	22458	91562	1741	0.97964	-0.19503	-0.057138	93229	-11.26	-1	11426
310	10239	94177	1742	0.54182	0.84049	0.0052189	89701	57192	-1	12556
319.97	21537	93558	1743	0.97648	0.21362	0.035124	87971	12.34	-1	11426
282.6	54.2	81229	1744	0.94409	-0.32734	-0.047053	92666	-19123	-1	94772
274.47	58298	83884	1745	0.63112	-0.76806	-0.13021	97.23	-50.59	-1	94772
311.92	53564	80128	1746	0.72163	-0.67997	-0.15595	98606	-43297	-1	35014
252.48	110.62	82255	1750	-0.97948	-0.056653	0.23209	75957	33103	-1	20835
282.87	106.19	92207	1751	-0.92977	-0.27376	0.29538	71868	16407	-1	31273
265.07	139.9	89467	1752	0.97792	-0.11108	-0.21243	101.57	-64804	-1	28167
220.65	164.88	81911	1753	0.99007	0.10491	-0.11229	96262	60488	-1	25746
271.8	178.79	88284	1754	0.96548	0.21857	-0.16999	99.35	12756	-1	84028
320.57	177.07	92363	1755	-0.97307	0.22975	0.022343	88713	-13285	-1	16881
237.38	223	84632	1756	-0.96579	-0.0054148	0.31112	70834	0.32123	-1	21371
272.39	221.66	85582	1757	0.94301	-0.28474	-0.20667	101.27	-16802	-1	12674
262.04	225.36	91896	1758	0.99127	-0.083361	-0.12258	96819	-4807	-1	6787
320.24	250.21	80139	1759	-0.97313	0.18382	0.16641	80083	-10697	-1	20442
272.23	273.64	80948	1760	0.95151	-0.22564	-0.25088	103.54	-13.34	-1	10.1
261.4	277.58	90471	1761	0.84426	-0.48508	-0.27343	104.68	-29.88	1	48651
260.48	273.67	93.22	1762	-0.054179	-0.99776	0.047195	87265	86892	1	36912
309.92	266.78	86197	1763	0.99363	-0.059961	-0.11446	96.38	-34533	-1	20442
272.95	66.05	35436	1764	0.53431	-0.83753	0.1371	81885	-57464	-1	79471
275.32	76416	36395	1765	0.99685	-0.034666	-0.085639	94807	-19917	-1	10676
285.44	85638	37.68	1766	0.77949	0.61675	-0.13156	97303	38352	-1	78562
283.66	72356	42017	1767	0.98318	-0.15948	-0.10687	95968	-92134	-1	10505
265.7	85.57	45004	1768	0.98225	-0.14156	-0.14764	98164	-8201	-1	15824
290.19	79.99	45085	1769	0.89808	-0.43982	0.0032821	89812	-26093	-1	10455
254.29	111.12	43.16	1771	0.99908	0.042923	-0.00098643	90057	24601	-1	17186
273.32	114.24	32917	1772	0.94484	-0.32026	-0.082292	94622	-18724	-1	81781
280.51	110.36	33191	1773	0.94593	-0.28445	-0.18708	100.25	-16737	-1	81781
280.42	98354	36788	1774	0.99512	0.030696	-0.11249	96273	17668	-1	10734
281.89	125.03	41719	1775	0.84934	-0.52606	-0.052089	92947	-31773	8	64575
276.82	125.86	45618	1776	0.67907	0.73362	-0.030891	91757	47211	8	64575
294.27	116.15	40794	1777	-0.099438	-0.99034	-0.11592	96459	84266	-1	61013
299.2	101.42	42507	1778	0.93752	-0.3476	-0.018233	91.04	-20343	-1	84788
298.56	112.2	42574	1779	-0.94299	-0.31881	-0.11461	96388	18.68	-1	61013
287.04	159.48	33379	1782	0.83429	-0.55129	0.0067687	89612	-33457	-1	11106
281.52	150.38	44.66	1783	-0.82246	-0.56444	0.084647	85051	34461	-1	15.2
223.28	166.4	41414	1785	-0.87696	-0.45066	0.20021	77975	27198	9	42803
219.28	166.86	42864	1786	-0.8539	-0.51273	0.10712	83704	30983	9	42803
210.7	164.37	44256	1787	0.99965	-0.00090283	-0.031921	91815	-0.051747	9	9044
259.86	169.12	33186	1788	0.97252	-0.15236	-0.21128	101.51	-89038	-1	17912
281.83	167.77	38611	1789	0.97058	-0.15983	-0.21612	101.76	-93515	-1	10382
284.32	175.63	44971	1790	0.99941	0.03438	0.74181	89996	19702	2	46807
271.61	186.04	45828	1791	0.98801	-0.11745	-0.12023	96692	-67791	2	59159
285.19	180.12	45964	1792	0.95105	-0.27433	0.17076	79814	-16.09	2	46807
286.11	185.46	46487	1793	-0.97906	0.19053	0.086063	84967	-11013	2	54458
289.61	174.64	38565	1795	0.66813	-0.74333	-0.039149	92222	-48.05	2	83706
293.95	167.92	43453	1796	0.99467	0.067055	-0.094009	95266	38567	2	65793
288.36	168.41	46899	1797	0.95762	-0.21477	-0.23028	102.49	-12641	2	65793
272.55	208.62	42562	1799	0.9939	0.060707	-0.11048	96164	34953	-1	11705
285.89	218.74	42185	1800	0.85724	-0.51058	-0.079975	94495	-30778	-1	12.18
286.31	206.63	43447	1801	0.38986	0.92076	0.017377	89	67052	-1	7141
288.79	200.99	47047	1802	0.66331	0.74129	0.12305	82741	48178	-1	7141
216.44	245.65	45758	1804	0.98883	0.13694	-0.070592	93977	78846	3	94119
241.25	246.46	35598	1805	0.62776	-0.7414	-0.28458	105.24	-49744	10	74035
234.65	247.92	38639	1806	0.8061	-0.5915	-0.021473	91224	-36271	10	62122
228.93	247.13	40909	1807	0.94307	-0.30225	-0.16657	99169	-17.77	10	62122
260.64	237.1	33.57	1808	0.86225	0.50295	-0.07165	94035	30255	11	3551
267.91	230.65	32411	1809	-0.85864	0.42432	0.34508	68577	-26298	11	87697
257.29	237.84	34464	1810	0.94582	0.32406	0.024074	88613	18913	11	3551
260.38	232.65	36446	1811	-0.89286	-0.44353	0.093559	84519	26416	11	5308
263.03	225.74	38155	1812	0.98384	0.11692	-0.16274	98966	6777	11	75929
284.19	238.55	43506	1813	-0.038817	-0.99762	-0.06842	93856	87772	-1	12.88
287.49	250.74	46022	1814	0.098009	-0.96442	0.29464	71916	-84197	-1	82633
275.14	257.03	32938	1816	-0.81378	-0.58032	0.037741	87818	35493	12	80341
273.02	267.15	34607	1817	0.85188	0.51064	0.13969	81727	30.94	-1	10019
281.64	257.89	38478	1818	0.97811	-0.20536	0.040325	87667	-11858	12	85844
280.08	277.1	45405	1819	0.98391	-0.17836	-0.012615	90721	-10275	-1	16296
274.83	308.66	32358	1821	0.99468	-0.10298	0.0037203	89787	-59108	13	68651
279.41	314.61	36713	1822	0.99964	-0.024093	-0.013988	90799	-13806	13	69881
284.17	311.61	40863	1823	0.99905	-0.037365	0.026833	88453	-21419	13	69881
287.87	301.47	40456	1824	0.96625	-0.25742	0.011918	89315	-14918	-1	10798
184.31	322.25	35.41	1826	-0.97908	-0.19692	0.061565	86.42	11372	14	61289
178.34	321.64	36624	1827	0.68551	-0.7215	-0.11703	96519	-46465	14	61289
171.12	324.35	39237	1828	0.86647	0.49247	-0.098274	95499	29612	14	81443
223.45	375.2	46287	1829	0.93468	-0.25968	-0.29131	105.58	-15527	-1	10023
233.29	376.03	36451	1830	0.97571	-0.044944	-0.25731	103.87	-26373	-1	13282
213.53	438.55	31381	1839	0.95456	-0.055233	-0.35143	108.55	-33116	-1	10924
204.07	434.11	34575	1840	-0.98024	-0.00082659	0.23734	75622	0.048315	-1	10924
288.14	431.21	46.29	1841	0.96525	-0.14615	-0.25994	104	-8.61	-1	34475
274.12	99553	52256	1842	0.75734	-0.64902	-0.086532	94856	-40596	-1	10025
280.98	29366	54.4	1843	0.50891	-0.86082	0.0020284	89884	-59409	15	77565
269.2	15273	59182	1845	0.98308	-0.17899	-0.046748	92649	-10319	-1	10025
276.7	31.25	60581	1846	0.96377	-0.26516	-0.034764	91975	-15383	15	57384
278.73	26569	63202	1847	-0.0032965	0.99997	0.0086412	89504	-89811	15	57384
264.99	49679	48054	1848	0.99858	0.050665	-0.019389	91106	29045	-1	11064
276.26	38.77	49878	1849	-0.57921	-0.79613	0.21023	77344	53963	16	50881
281.41	39403	48.13	1850	0.75784	0.61423	0.26398	73911	39025	16	54705
271.72	41062	49728	1851	-0.98441	0.095214	0.17746	79397	-55246	16	50881
276.84	47772	49617	1852	0.99268	-0.12079	-0.00088635	90051	-69375	16	84376
279.79	62039	50724	1853	0.99743	0.0086089	-0.085334	94.79	0.49451	17	58017
285.1	62049	53045	1854	0.99267	0.11377	-0.048833	92765	6538	17	58017
274.49	64677	51988	1855	-0.72348	-0.68085	0.13699	81892	43261	17	6047
264.97	62681	57747	1856	0.99728	-0.030605	-0.080429	94.52	-17578	-1	11306
265.59	37304	58364	1857	0.9899	0.12432	-0.081738	94592	71579	-1	87759
258.78	41787	61605	1858	0.73129	0.68072	0.051466	87015	42949	-1	87759
303.15	85933	53.65	1860	0.99919	0.032994	-0.02786	91586	18912	-1	16631
294.74	68011	61	1861	-0.96014	0.27307	0.071704	85821	-15876	-1	11874
283.97	101.36	58328	1862	0.99392	-0.10996	0.0072596	89583	-63132	-1	17163
294.68	120.11	50.04	1863	-0.9536	-0.28499	-0.11647	96489	16639	18	6636
301.03	102.87	50657	1864	0.85573	0.5171	-0.022232	91267	31144	-1	84788
297	117.51	55686	1866	0.98409	-0.17761	-0.0055721	90319	-10231	18	6636
306.64	122.77	58045	1867	-0.5806	-0.80905	-0.10959	96115	54335	-1	10694
296.32	125.58	58224	1868	-0.96557	-0.19888	-0.20122	100.99	11639	18	84855
269.01	130.79	48115	1870	0.98803	0.14887	-0.048616	92753	85685	8	9567
265.52	144.26	50362	1871	0.98169	0.16604	-0.11203	96248	96003	-1	14091
294.73	128.37	50335	1872	-0.76072	-0.64508	0.086259	84955	40298	18	52137
299.37	134.58	49258	1873	-0.84441	0.50853	-0.20211	101.03	-31058	18	61713
299.93	158.5	51868	1874	0.98531	-0.16515	0.052081	86979	-95151	2	95546
293.99	133.26	51.98	1875	-0.99094	0.12194	0.067498	86.07	-70154	18	52137
293.92	149.49	54777	1876	0.99984	-0.0093232	-0.018613	91062	-0.53425	-1	10086
304.66	141.13	60002	1877	0.99762	0.068421	0.0099768	89427	39234	6	86521
271.07	68264	19918	1878	0.92688	-0.30502	-0.26251	104.13	-18215	-1	60638
272.25	88697	26774	1879	0.16845	0.97086	0.20456	77701	80157	-1	13593
267.7	65258	29.52	1880	0.5652	-0.81578	-0.14725	98143	-55285	-1	79471
287.91	91568	33156	1881	0.76605	0.60455	0.26206	74035	38.28	-1	78562
214.8	109.05	23125	1882	0.98001	0.12932	-0.18144	99953	7517	19	84824
220.44	114.8	25.77	1883	0.92223	0.38259	-0.067097	93783	22531	19	84824
207.26	115.4	26468	1884	0.99774	0.032194	-0.070734	93984	18481	19	44378
211.44	116.89	26461	1885	0.97882	-0.17077	-0.13551	97515	-98967	19	44378
247.54	116.44	24138	1886	-0.9808	0.18076	-0.087882	94.93	-10443	20	72264
239.42	118.86	25785	1887	-0.96083	-0.27692	0.013664	89215	16077	20	86276
229.72	115.35	25141	1888	0.99107	0.13323	0.0065962	89622	76567	19	93149
253.82	119.16	26.45	1889	-0.91247	-0.37842	0.18669	78821	22525	20	72264
254.13	103.7	27.66	1890	-0.9984	-0.024488	0.061128	86446	1405	-1	10.66
270.86	111.94	15801	1891	0.89692	0.36215	0.30449	71.27	21987	20	83634
269.02	115.78	22998	1892	0.93551	-0.34873	0.06792	86045	-20444	20	74457
261.08	117.54	24171	1893	0.81826	-0.57043	-0.085379	94792	-34881	20	77788
269.21	101.8	24.83	1894	0.96764	0.2431	-0.081163	94.56	14103	20	97644
262.87	109.22	25066	1895	0.99772	-0.043329	-0.06219	93.51	-24867	20	85575
269.69	122.2	26715	1896	-0.94895	-0.29892	0.12089	82872	17484	20	74457
280.74	120.5	27036	1897	-0.97517	-0.21329	0.071605	85827	12338	-1	11185
280.98	102.42	26705	1898	-0.98391	0.11092	-0.16812	99251	-64323	-1	10256
267.31	135.23	20412	1899	0.98507	0.17213	-0.0037417	90214	9912	-1	14666
261.35	178.59	16053	1900	0.98122	0.18649	-0.059205	93344	10761	-1	95909
269.24	182.57	19772	1901	0.9916	-0.12904	0.010148	89417	-74143	-1	95909
278.38	168.13	28812	1903	-0.98069	0.16612	-0.1239	96.89	-96141	-1	10395
257.64	186.74	30814	1904	-0.98466	-0.15787	0.08924	84777	91089	-1	16551
179.86	221.32	26053	1905	-0.94001	-0.33207	0.093762	84507	19457	-1	92554
265.37	223.57	21289	1906	0.42382	-0.89858	-0.13641	97563	-64749	-1	13426
268.54	208.82	26049	1907	0.88748	-0.45179	-0.1091	96089	-26979	21	65484
270.89	211.75	31408	1908	0.92044	-0.38372	-0.089446	95016	-22631	21	65484
277.2	213.95	31577	1909	0.76836	0.63961	0.027688	88403	39775	21	66819
189.31	228.8	14511	1911	0.98133	0.10242	-0.19533	100.68	5958	42	92043
188.62	223.96	27433	1913	0.97256	-0.10483	-0.24921	103.45	-6152	-1	92554
198.42	227.37	22793	1914	-0.98307	-0.16008	0.10701	83711	92487	-1	11.37
260.61	242.33	23.75	1915	-0.9892	-0.10342	-0.12459	96927	59687	-1	11126
267.12	255.73	25597	1916	-0.49737	-0.8648	0.082583	85174	60096	12	6127
259.79	254.7	29.67	1917	-0.99235	0.12282	-0.014947	90853	-70552	12	84483
168.88	288.01	28863	1920	0.92318	-0.37583	-0.09663	95409	-22151	22	5365
201.57	287.64	20897	1921	0.4049	-0.90126	-0.18508	100.14	-65808	23	94922
247.22	286.43	21755	1922	-0.4486	-0.88297	0.16594	80112	63067	24	92266
232.04	266.38	24504	1923	-0.12066	0.96397	0.28451	72579	-82865	-1	20523
251.89	286.11	29706	1924	0.93693	-0.34055	-0.094422	95288	-19975	24	92266
264.39	263.42	19661	1925	-0.24275	-0.96989	-0.023515	91.34	75948	-1	10089
260.57	286.16	26027	1926	0.96735	-0.24303	-0.086352	94846	-14103	24	79723
266.73	281.15	26679	1927	0.75769	0.65254	0.011964	89313	40735	24	79723
270.35	260.56	27546	1928	0.99489	0.10094	0.0041959	89759	57935	12	6127
182.55	292.95	21353	1931	0.053266	-0.99733	0.06	86513	-86943	23	50972
187.45	291.55	21372	1932	0.88475	-0.21834	-0.49411	115.38	-13862	23	50972
173.88	289.37	27472	1933	0.84738	-0.49928	-0.21688	101.8	-30507	22	5365
173.83	295.5	27101	1934	0.99486	0.01595	-0.12002	96681	0.91852	22	61415
196.84	295.55	18627	1935	0.95552	0.20958	-0.24899	103.44	12371	23	65819
212.65	314.87	24842	1936	0.99106	0.026829	-0.15681	98652	15507	-1	14858
197.74	319.03	28.45	1937	-0.84746	-0.52419	0.10066	84093	31738	14	66743
217.34	301.56	31536	1938	0.38281	-0.9235	-0.029408	91673	-67485	-1	15.62
249.93	316.04	14451	1939	-0.91594	0.3681	0.19183	78.5	-21895	25	77098
255.66	297.33	17732	1940	0.21744	-0.97607	-0.0028826	90165	-77441	24	73374
225.74	319.38	19448	1941	0.97983	-0.13187	-0.18015	99885	-76649	-1	10921
251.54	311.59	20541	1942	-0.99668	0.043113	-0.082836	94652	-24769	25	63442
251.14	316.09	24995	1943	0.78153	0.62352	-0.024798	91412	38584	25	63442
251.62	297.61	28855	1944	0.97268	-0.22478	-0.069715	93928	-13012	24	79569
264.77	314	21646	1945	0.92009	0.38824	-0.06241	93523	22878	-1	10.39
256.89	301.02	23954	1946	0.96683	-0.25483	-0.021133	91205	-14766	24	73374
265.76	303.58	28152	1947	0.51615	-0.82894	-0.25862	103.93	-58091	13	84971
268.92	311.85	30924	1948	0.99774	-0.045194	-0.059767	93376	-25936	13	68651
272.27	299.06	31216	1949	-0.98441	0.16177	0.082777	85163	-9332	13	84971
191.42	320.36	30107	1950	-0.98727	-0.15634	0.035215	87965	89984	14	66743
262.86	349.16	16587	1951	0.97391	-0.22647	0.017245	89008	-13091	-1	14638
268.36	325.83	20268	1952	-0.50216	-0.86454	-0.024141	91375	59.85	-1	12435
154.18	359.27	29384	1953	0.98529	0.0085044	-0.20478	101.17	0.49453	26	63201
183.66	359.3	17888	1954	0.98178	-0.17957	-0.074521	94194	-10365	26	61879
174.56	359.24	19799	1955	-0.97787	-0.077755	0.23309	75893	45463	26	58667
179.46	356.42	21396	1956	0.98816	0.10542	-0.13377	97422	60895	26	58667
168.83	358.59	24951	1957	0.81162	-0.5806	-0.077647	94367	-35578	26	46538
165.23	360.16	27449	1958	0.83259	-0.55192	0.056091	86743	-33.54	26	46538
160.39	358.39	28587	1959	0.87953	0.47511	-0.031785	91807	28378	26	52775
246.13	355.74	18.87	1960	0.9792	0.19573	-0.064078	93615	11304	-1	10423
244.58	376.06	29465	1961	0.83176	-0.5315	-0.19228	100.52	-32579	-1	13282
270.75	375.82	20058	1963	0.95065	0.28962	-0.1335	97407	16943	-1	52615
267.76	372.29	22548	1964	0.95483	-0.27519	-0.1345	97461	-16077	-1	52615
210.33	397.68	17467	1965	0.9874	-0.11477	-0.13074	97259	-66299	-1	16628
275.97	412.8	17439	1966	0.86164	-0.5063	-0.042285	92398	-30438	-1	12401
278.83	399.24	21028	1967	0.99446	-0.10083	0.035679	87938	-57895	-1	76757
285.47	396.91	24088	1968	0.94861	-0.31383	0.048805	87171	-18306	-1	76757
279.37	13258	39177	1972	0.64766	-0.71259	-0.32367	107.18	-47733	27	88973
277.48	56152	43322	1973	0.97249	-0.17438	-0.18532	100.16	-10166	27	88973
210.77	45629	33004	1975	0.99957	-0.017737	0.028077	88.38	-10166	28	54454
250.51	39663	36172	1976	0.92747	-0.37382	0.0090966	89478	-21952	29	51587
241.83	41512	35914	1977	-0.94476	-0.28734	-0.1892	100.36	16917	29	61824
249.66	44712	36805	1978	0.95359	0.3	-0.030977	91762	17464	29	51587
242.78	45918	40145	1979	0.9943	-0.041382	-0.11794	96568	-23833	29	61824
235.25	48849	39253	1980	0.94215	-0.3348	0.019712	88865	-19563	29	81278
277.28	36738	34.61	1981	0.95939	-0.28201	0.0071002	89593	-16381	16	74396
263.87	45348	36823	1982	0.95971	-0.24973	-0.15455	98532	-14586	29	68105
280.76	51206	37124	1983	-0.88051	0.47163	-0.057143	93229	-28175	16	6734
257.65	46234	39445	1984	0.98028	-0.19315	-0.050101	92836	-11146	29	68105
283.35	35.09	40471	1985	0.93594	-0.34619	-0.077492	94358	-20299	16	68234
283.92	46909	41229	1986	0.9807	-0.19434	-0.025597	91458	-11209	16	37151
284.08	41783	41573	1987	0.59658	-0.79052	0.16617	80097	-52959	16	51397
287.27	47824	42555	1988	-0.14015	-0.98969	0.035525	87947	81.94	16	37151
220.6	260.84	57414	1989	0.27341	0.96127	0.041751	87584	74123	30	3906
216.76	260.42	63492	1990	0.093079	-0.98994	-0.12781	97101	-84629	30	3906
209.5	263.61	80344	1991	-0.98991	0.13337	0.057458	86662	-76733	30	6165
204.17	260.77	9.24	1992	-0.99488	-0.063411	0.094419	84467	36469	30	6165
229.8	259.36	2021	1993	0.99678	-0.079999	-0.007227	90413	-45886	31	97135
238.98	260.4	50133	1994	0.94884	-0.29425	-0.13742	97617	-17.23	31	94905
242.05	281.77	56379	1995	-0.17273	-0.97857	-0.13454	97463	79.99	-1	11252
246.52	262.12	10517	1996	0.91555	-0.40219	-0.00063423	90036	-23715	31	59789
252.14	260.2	11176	1997	-0.36214	0.93136	0.045128	87386	-68752	31	59789
246.84	274.73	12997	1998	0.59143	-0.80577	-0.037	92101	-53722	-1	11252
187.21	296.94	16731	2000	-0.18881	-0.97799	0.10656	83738	79073	23	53291
192.03	298.96	15711	2001	-0.93239	-0.31514	0.21246	77203	18675	23	53291
214.02	294.46	13194	2002	0.99367	-0.011093	-0.13415	97442	-0.63961	23	62176
223.58	298.49	10802	2003	-0.939	0.33596	0.088278	84835	-19687	24	85566
210.51	299.54	12406	2004	0.97889	-0.17052	-0.13525	97501	-98815	23	62176
205.35	293.89	14708	2005	0.99241	0.081152	0.11085	83479	46748	23	79875
237.17	296.06	45266	2006	0.5621	0.81971	-0.13212	97333	55561	24	55012
246.9	294.62	70952	2007	0.88186	0.46045	-0.1218	96777	27571	24	56635
241.37	295.46	80267	2008	0.95785	0.28706	-0.013486	90.77	16683	24	5483
246.43	306.58	95234	2009	0.87629	-0.48163	-0.014247	90814	-28794	24	83283
240.89	300.4	10346	2010	0.9956	-0.043094	-0.099827	95584	-24785	24	5483
234.52	298.46	12077	2011	-0.96123	-0.26884	-0.073497	94137	15626	24	64859
236.41	305.27	12389	2012	0.99773	-0.064824	-0.021598	91231	-37173	24	69286
230.26	293.67	13.12	2013	-0.94693	-0.27189	0.20579	77624	16.02	24	64859
237.07	317.27	13992	2014	0.98423	-0.1309	-0.14283	97907	-75755	-1	57406
249.07	292.64	14376	2015	-0.96642	0.19764	0.19707	78172	-11558	24	78497
249.69	348.48	41675	2017	0.99665	-0.071951	-0.046617	92641	-41292	33	79132
250.22	331.16	92571	2018	0.9442	-0.2515	0.25524	74475	-14915	-1	83134
234.81	322.54	14256	2019	0.9174	0.39778	-0.014945	90853	23442	-1	57406
238.56	349.81	14862	2020	0.9591	0.1371	-0.2972	105.87	81353	-1	10423
250.45	335.52	16.33	2021	0.97168	0.23533	-0.025686	91463	13614	-1	83134
190.76	359.59	14164	2024	0.98088	-0.17463	-0.10308	95761	-10095	26	80196
211.19	357.45	89805	2025	-0.86531	0.50009	0.040582	87652	-30025	32	62828
224.19	356.23	77112	2026	-0.97065	-0.2071	0.14668	81299	12044	32	56796
219.58	358.07	10461	2027	-0.71814	-0.69411	0.059781	86526	44025	32	36913
216.64	360.3	10274	2028	0.89716	0.44102	-0.029468	91676	26178	32	36913
204.15	356.4	12718	2029	0.95901	-0.26668	-0.11503	96411	-15.54	32	80377
225.66	378.86	16392	2030	-0.92735	-0.3713	0.05576	86762	21821	-1	18115
233.19	354.55	55358	2031	-0.91607	0.39299	-0.095875	95368	-23219	32	78163
252.88	355.72	42436	2032	0.98354	-0.18015	-0.016492	90941	-10379	33	77058
234.93	362.15	50099	2033	-0.80369	0.59375	-0.04704	92665	-36456	32	68485
240.76	360.14	79905	2034	0.97172	0.15168	0.21717	76905	88723	32	68485
254.61	359.68	10624	2035	0.99884	-0.041257	-0.029796	91695	-23652	33	77058
260.3	382.02	14658	2037	-0.91625	-0.39242	-0.096604	95408	23185	-1	13.3
242.91	388.64	14205	2043	0.8987	-0.43812	-0.023864	91.36	-25989	-1	81892
253.57	395.09	17249	2044	0.36829	-0.92962	-0.015804	90902	-68388	-1	11693
237.09	392.25	59135	2045	0.59515	-0.79718	-0.12176	96775	-53256	-1	81892
225.28	400.6	10803	2046	0.98064	-0.066863	-0.22088	102	-39006	-1	15265
242.04	415.58	14132	2047	0.75748	-0.65282	-0.0088171	90504	-40756	-1	17296
259.18	405.2	34935	2048	0.39208	-0.91986	-0.013321	90761	-66914	34	87587
267.73	413.79	82264	2049	0.4328	-0.86592	-0.30087	106.05	-63443	34	60372
261.9	412.24	7935	2050	0.97961	-0.19816	-0.039575	92246	-11436	34	60372
180.92	418.9	18328	2056	0.97704	-0.20961	-0.045698	92.59	-12108	35	59051
185.67	422.39	15481	2057	0.98725	-0.15683	-0.032858	91868	-90264	35	59051
173.13	422.78	3525	2059	0.81715	-0.57643	-0.0012131	90.07	-35.2	35	49688
169.94	419.01	4097	2060	0.71674	-0.69717	0.018523	88934	-44207	35	49688
163.42	425.07	36883	2061	0.99692	0.061765	-0.058012	93278	35453	35	64276
162.63	418.82	49411	2062	0.97809	-0.16723	-0.14878	98225	-97025	35	64276
169.75	442.7	98743	2063	0.93357	0.3532	-0.072925	94106	20723	-1	19729
255.24	422.76	27468	2065	0.97572	-0.21142	0.068622	86003	-12226	-1	12555
244.69	430.83	16945	2066	0.92228	-0.38612	-0.021231	91.21	-22717	36	59971
242.05	444.23	22489	2067	0.9996	-0.015308	-0.028348	91613	-0.87735	36	91133
243.4	435.65	50116	2068	-0.99328	0.078011	0.10262	83975	-44907	36	59971
250.61	437.87	73643	2069	0.96727	0.23867	-0.10338	95777	13861	36	7906
242.86	432.73	12049	2070	-0.96194	-0.25813	0.1076	83675	15021	36	76395
266.92	427.33	36983	2071	0.81058	-0.58519	0.027046	88.44	-35827	-1	11338
265.2	445.82	73423	2073	-0.98926	-0.13202	0.075193	85614	76015	-1	14.61
258.78	432.84	93366	2074	0.99428	0.0061108	-0.128	97111	0.35214	36	97936
274.6	427.48	13128	2075	-0.94151	0.29145	-0.20301	101.08	-17.2	-1	79036
277.61	434.77	13654	2076	0.97228	-0.23366	-0.010288	90588	-13513	-1	79036
223.32	27945	16997	2079	-0.98821	-0.15183	-0.023586	91344	87346	-1	13064
235.87	30.55	19528	2080	0.9988	0.013391	-0.056528	93195	0.76811	-1	13064
266.74	83753	16185	2081	-0.97785	0.20034	0.072654	85764	-11578	-1	80851
259.99	24866	19898	2082	0.99323	0.10867	-0.049154	92783	62437	37	66257
258.02	31125	20809	2083	0.91014	-0.4139	0.021846	88742	-24455	37	66257
266.12	26223	22097	2084	0.67152	-0.7398	0.050313	87082	-47.77	37	66478
279.6	32153	29233	2085	-0.83326	-0.53636	0.16097	80419	32769	16	74396
281.14	18252	31622	2086	0.95646	-0.13991	-0.30738	106.38	-83221	27	9227
199.9	42858	28.24	2088	0.95773	-0.27569	0.098555	84219	-16059	28	53674
202.88	46.78	30362	2089	0.97489	0.21268	0.079171	85377	12307	28	53674
213.09	40842	31.84	2090	0.99291	0.020234	0.14051	81676	11674	28	54454
220.19	44409	31838	2091	0.97753	-0.20297	-0.068293	93849	-11.73	28	79502
233.39	38547	31628	2092	0.99444	-0.10512	0.0084255	89516	-60341	29	99136
282.65	49842	28.13	2093	0.95532	-0.28003	-0.11349	96327	-16337	16	72679
270.58	37897	31071	2094	0.99414	-0.10323	0.038603	87768	-59283	16	76588
282.84	43.05	30709	2095	0.97752	0.13751	-0.19182	100.5	80076	16	72679
209.34	71.43	16.58	2096	-0.94609	-0.30622	-0.12669	97041	17935	38	69136
275.73	64384	19993	2097	-0.76255	-0.59758	0.29738	71737	38084	-1	60638
259.07	10183	14419	2101	0.96527	-0.26059	-0.02234	91273	-15108	-1	80851
272.93	48621	23697	2102	0.8202	-0.56939	0.066517	86128	-34769	-1	23809
208.88	66	84412	2104	0.99642	0.084252	0.0080923	89535	48331	38	97946
216.51	72741	11681	2105	-0.95176	-0.30165	-0.067437	93802	17585	38	67523
221.96	68761	11661	2106	0.98919	0.14659	-0.0045997	90263	84293	38	67523
203.11	74248	15531	2107	0.99796	0.063791	0.0022814	89869	36575	38	69136
245.35	71542	10955	2108	0.9741	0.22398	-0.037224	92114	12949	39	70165
237.25	70252	11118	2109	0.99766	-0.056103	-0.046901	92657	-32186	39	82057
251.78	71298	13757	2110	0.98829	-0.046406	-0.17446	99585	-26884	39	70165
259.02	72932	14397	2111	0.99676	0.075791	-0.032258	91834	43482	39	7457
216.82	122.89	21237	2117	0.98246	-0.18178	-0.049927	92826	-10483	-1	7746
209.44	121.82	42109	2118	-0.9927	-0.11223	0.052935	86928	64504	-1	7746
242.88	129.51	16774	2120	0.99913	0.036388	0.024539	88586	20858	-1	16654
259.46	130.99	21228	2121	0.99991	-0.0097957	0.011006	89368	-0.56128	-1	16654
260.78	146.49	87904	2122	0.83658	-0.54226	-0.093641	95246	-32951	-1	15783
260.46	160.14	16708	2124	0.98911	0.1464	0.017971	88966	84195	-1	15783
251.9	180.15	4095	2129	0.99879	0.047723	0.014367	89174	27356	41	91234
229.63	176.33	12012	2130	0.88359	0.46337	-0.080951	94549	27673	40	77445
247.3	179.56	11952	2131	0.98379	0.16592	-0.081607	94585	95732	41	76679
232.9	184.85	14441	2132	-0.92056	-0.38942	0.036535	87888	22.93	40	72907
252.48	185.01	13463	2133	0.96755	0.25133	0.031208	88199	14561	41	69028
248.81	190.86	13501	2134	-0.98504	0.10886	0.16032	80459	-63065	41	69028
224.66	180.78	15942	2135	0.99543	0.074487	-0.071638	94034	42794	40	77445
240.06	186.19	14869	2136	0.99955	-0.0017129	-0.036084	92.05	-0.098184	40	72907
204.95	223.3	85138	2141	0.99081	0.089745	-0.12148	96759	51756	42	40134
219.84	234.37	48696	2145	-0.99358	0.073217	-0.10345	95782	-42145	42	59714
198.86	230.84	88638	2146	0.98857	0.14313	0.056974	86691	82382	42	6019
203.18	226.72	96318	2147	-0.36858	0.92931	-0.02758	91.57	-68366	42	40134
213.06	227.77	84829	2148	0.78219	-0.62179	0.047343	87257	-38482	42	61884
219.23	230.43	93159	2149	0.9887	-0.1202	0.10743	83685	-69314	42	59714
197.42	225.57	11591	2150	0.98994	0.12956	-0.068324	93851	74561	42	61052
207.79	229.73	11.06	2151	0.70216	0.71141	0.035342	87958	45375	42	54103
205.69	234.6	12122	2152	-0.99785	-0.06485	0.010868	89376	37184	42	54103
225.7	230.96	28689	2153	0.94261	0.33349	-0.019664	91121	19484	42	64579
242.79	235.26	65308	2154	0.95552	0.29463	-0.015531	90887	17137	43	65827
248.64	232.48	48699	2155	0.99786	-0.064798	0.010976	89.37	-37154	43	43729
241.6	228.6	50656	2156	-0.94237	-0.32812	0.078405	85423	19197	43	69224
252.59	231.1	61378	2157	0.84072	0.53898	-0.06224	93513	32664	43	43729
223.74	225.54	73723	2158	0.97693	0.17487	-0.14713	98137	10149	42	69296
230.65	228.69	6336	2159	0.98077	0.19504	-0.0075488	90432	11247	42	64579
244.66	240.68	97508	2160	-0.9754	-0.18925	0.13569	81971	10.98	43	65827
233.03	233.82	99184	2161	0.96779	0.24056	0.089054	84788	13959	42	6693
235.4	245.18	11651	2162	0.97872	0.20471	-0.017299	90987	11814	-1	10466
250.95	253.79	12387	2163	0.74776	-0.65131	-0.15484	98547	-41056	31	66315
182.49	262.89	11689	2168	-0.9842	-0.13908	0.13148	82228	80432	-1	75178
176.84	259.54	15351	2169	-0.96947	-0.19603	0.17681	79437	11431	-1	75178

## Sheet: data5PAX3
x	y	z	cell id	x ellipsoid2	y ellipsoid3	z ellipsoid4	theta	phi	cluster id	NN distance
84238	396.12	138.15	1970	-0.76251	-0.64585	0.045707	87352	40265	-1	14876
76553	415.58	143.38	1971	-0.97773	0.20926	-0.019435	91108	-12081	-1	13382
105.32	414.64	143.78	1972	0.99319	0.10825	-0.051567	92918	62199	-1	19049
81741	427.96	141.35	1974	0.98079	-0.15636	0.13995	81711	-90579	-1	13571
66519	428.08	142.42	1975	-0.95641	-0.29185	-0.012361	90706	16.97	-1	15261
138.37	420.5	135.62	1977	0.99999	0.0028969	0.0012624	89928	0.16598	-1	18721
84.26	300.67	139.19	1978	0.97432	0.20029	-0.12341	96864	11617	1	64308
74861	306.82	137.55	1979	0.35844	0.92887	0.11214	83401	68899	1	72887
83396	308.18	140.37	1980	0.98096	0.17718	0.095391	84409	10238	1	76456
95398	305.43	141.08	1981	0.98697	-0.16047	-0.014074	90804	-92347	2	6087
88123	297.24	143.03	1983	0.92801	0.36789	0.070496	85892	21625	1	64308
77689	304.66	145.03	1985	0.82099	-0.57063	0.022835	88685	-34801	1	81637
70389	307.84	143.21	1986	0.88366	-0.46644	-0.04766	92.7	-27828	1	72887
108.57	301.33	141.42	1987	0.66638	-0.70567	-0.28892	105.46	-46.64	2	6104
112.72	305.52	143	1988	0.81473	0.57977	0.011086	89363	35436	2	6104
101.71	305.55	143.12	1989	0.29587	-0.95041	-0.11494	96406	-72708	2	66334
121.98	309.37	143.18	1990	0.95381	0.29972	0.024344	88597	17444	-1	96642
97165	313.05	142.45	1991	0.83876	0.54211	0.061149	86445	32875	2	79377
131.59	309.07	144.19	1992	-0.89933	-0.43726	-0.0047862	90274	25929	-1	96642
85817	335.53	144.67	1993	0.83683	-0.54681	-0.032071	91823	-33162	3	73347
93121	335.45	144.01	1994	0.95803	0.28601	-0.023231	91324	16622	3	68685
99757	337.05	144.77	1995	0.99801	0.063085	0.0010355	89941	36169	3	68685
244.9	97505	143.93	1997	-0.99127	-0.13037	-0.023561	91342	74927	-1	11152
183.89	150.3	135.21	1998	-0.99321	-0.040663	0.13076	82272	23444	13	69459
252.87	149.84	137.32	1999	-0.91949	-0.37291	0.14923	81142	22076	-1	62336
249.88	145.66	140.85	2000	0.97015	0.24186	-0.021342	91217	13998	-1	62336
158.63	178.49	131.26	2001	0.87839	-0.25257	-0.4869	115.04	-16042	-1	16549
148.98	176.8	144.6	2002	0.99998	-0.00039578	-0.0072019	90412	-0.022677	-1	16549
171.07	163.44	139.06	2003	0.92347	-0.37258	-0.10984	96129	-21972	4	55206
163.77	160.68	139.5	2004	0.99173	0.12647	-0.026427	91505	72673	4	61215
166.5	166.01	140.78	2005	0.97887	0.1855	0.10323	83939	10731	4	55206
134.55	208.31	135.08	2006	-0.98657	-0.13285	0.11402	83288	7669	-1	91647
137.54	201.64	140.61	2007	-0.082024	0.93657	0.40888	64245	-84995	-1	91647
125.21	245.64	136.19	2008	0.91793	-0.3962	-0.025112	91.43	-23346	10	84546
117.32	255.44	144.05	2009	0.98753	0.15734	0.0054816	89686	90528	-1	14834
97609	256.33	144.87	2010	0.99321	0.11628	-0.0056385	90323	66777	-1	19744
95079	301.8	136.2	2011	-0.9724	-0.16887	0.19318	78416	98518	2	6087
85024	385.29	116.38	2012	-0.79877	-0.5766	0.20613	77602	35824	5	67184
91.91	387.45	116.31	2013	-0.96962	0.23833	-0.066199	93733	-13809	5	69123
81545	403	123.63	2014	0.98702	-0.10595	-0.1448	98012	-61266	-1	11219
76675	407.66	132.6	2015	0.90593	-0.41941	-0.069852	93936	-24843	-1	11219
117.73	404.79	133.21	2016	0.99958	-0.0021258	0.034704	87995	-0.12185	-1	17778
133.86	385.76	129.34	2017	0.99954	-0.018037	0.028991	88327	-10338	-1	16.93
135.32	402.21	133.06	2018	0.90553	-0.41611	0.099473	84164	-24.68	-1	16.93
91694	431.48	125.98	2019	0.95688	-0.28894	-0.035978	92044	-16803	-1	15648
106.47	429.77	115.52	2020	-0.99776	-0.034573	-0.068734	93874	19845	-1	10.53
271.19	29.65	135.58	2022	0.46616	-0.83347	-0.356	108.77	-60782	-1	68775
263.8	13117	139.64	2023	-0.50786	-0.83036	0.27517	73186	58549	-1	18189
207.43	60203	138.49	2024	0.97509	0.094911	-0.24055	103.01	55594	15	91466
222.34	83766	134.42	2025	0.91114	0.40152	-0.11127	96207	23782	6	99804
219.97	92035	139.48	2026	-0.9557	-0.29176	-0.04672	92647	16977	6	72582
234.69	93413	142.1	2027	0.95699	0.2901	0.0037589	89784	16864	-1	11152
223.04	87453	144.2	2028	-0.88017	-0.472	-0.060093	93394	28203	6	72582
283.63	72.18	134.94	2029	-0.13044	-0.90536	-0.48495	114.95	81802	7	62368
279.86	73622	139.7	2030	-0.74067	0.4793	0.565	53.07	-32908	7	62368
269.39	65647	138.39	2031	0.67492	-0.64492	-0.43027	112.35	-43698	-1	55102
260.91	69682	144.09	2032	0.99424	-0.1051	-0.02511	91.43	-60341	-1	10986
137.09	273.25	127.69	2033	0.85177	0.52363	0.020547	88817	31581	-1	12014
151.35	276.39	129.06	2034	0.96365	0.26708	-0.0075874	90434	15491	-1	10895
168.27	280.04	119.09	2035	-0.99337	-0.097029	-0.073912	94.16	55787	-1	10085
161.87	277.62	126.49	2036	-0.97518	-0.14737	-0.19829	100.83	85936	-1	10085
119.06	314.61	116.97	2039	0.96393	-0.26566	-0.019172	91093	-15408	-1	16157
116.32	293.21	122.15	2040	0.99949	0.021418	-0.028522	91623	12276	-1	12395
105.98	309.84	126.48	2041	-0.99533	-0.067656	-0.082689	94644	38886	-1	14262
90821	345.55	115.49	2042	-0.95784	0.16454	0.28262	72702	-97473	-1	70366
96295	349.41	117.65	2043	-0.53112	-0.80504	-0.31711	106.86	56586	-1	70366
93636	329.85	117.59	2044	-0.82319	0.52003	0.27348	73296	-32282	8	93219
86041	324.97	130.52	2045	0.24928	-0.96138	-0.13997	97754	-75464	-1	15776
118.48	350.61	118.9	2046	-0.9448	-0.32351	-0.062222	93512	18902	-1	11079
153.73	351.54	117.55	2047	0.98977	-0.043956	0.16287	80302	-25428	9	64081
160.36	352.45	121.1	2048	-0.33912	0.93602	0.11299	83.35	-70084	9	75746
87669	380.49	120.27	2049	0.87359	-0.48491	-0.049524	92804	-29034	5	67184
83752	382.39	126.47	2050	-0.85296	-0.51424	-0.10744	95999	31085	5	75806
98394	375.62	120.74	2051	0.071291	-0.87863	-0.56657	118.82	-85361	-1	11789
106.99	363.95	120.14	2052	0.99199	-0.12433	0.026521	88471	-71436	-1	10118
132.72	359.62	119.32	2053	0.98548	-0.16715	-0.03594	92042	-96266	-1	14199
147.84	209.56	121.95	2054	-0.60947	-0.78663	0.11859	83011	52232	-1	13839
143.16	198.84	130.02	2055	0.80845	-0.45113	-0.4536	113.46	-29162	-1	12305
160.44	210.57	116.31	2056	0.9732	0.22898	-0.025609	91458	13.24	-1	11942
170.09	220.61	116.96	2057	0.95508	-0.29489	-0.035105	91995	-17159	-1	37347
173.36	222.28	116.27	2058	0.63536	-0.76605	-0.11679	96506	-50328	-1	37347
172.34	210.84	131.2	2059	-0.96004	-0.26398	0.11147	83441	15375	-1	17418
193.14	217.6	129.75	2060	0.97399	0.22186	-0.055411	93133	12832	-1	21914
116.95	240.01	126.37	2061	0.70235	-0.70834	-0.084479	94743	-45244	10	58592
116.08	245.06	129.22	2062	-0.13127	-0.98992	0.063801	86288	82446	10	58592
123.21	248.19	128.38	2063	0.97359	-0.22832	0.00091024	89948	-13198	10	78342
146.86	224.63	118.02	2064	-0.58501	-0.78527	0.24332	75.24	53314	-1	12583
130.64	250.38	122.99	2065	0.99238	-0.11988	-0.034373	91953	-68882	10	89823
131.45	241.49	123.98	2066	-0.9758	-0.21614	0.039747	87701	12489	10	89823
135.69	228.08	128.47	2067	-0.89321	-0.44469	0.079787	85341	26467	-1	14.76
173.61	233.76	115.42	2068	-0.84305	-0.53685	0.038939	87748	32489	-1	11511
124.54	264.13	116.09	2069	0.77743	0.6282	0.037401	87838	38.94	27	75474
109.27	273.56	119.69	2070	0.79246	0.60988	-0.0078086	90447	37582	11	94423
126.81	275.88	122.06	2072	0.993	0.11802	-0.0057376	90328	67777	11	98604
114.1	262.76	125.7	2073	0.04138	-0.98511	0.20023	77973	-87595	11	67619
121.04	268.83	125.83	2074	0.79289	0.60916	-0.018818	91073	37534	11	81549
113.01	269.26	127.21	2076	0.94747	0.31321	-0.077729	94371	18293	11	67619
97942	280.87	131.14	2077	0.95987	0.19742	-0.23902	102.93	11622	-1	17687
208.66	114.35	130.74	2078	0.99229	0.041105	-0.14036	97775	23721	12	71172
201.62	119.11	130.57	2079	0.99978	0.0007081	0.025113	88552	0.04058	12	77358
208.89	121.37	131.94	2080	-0.92989	-0.2758	0.29208	72084	16.52	12	71172
266.44	114.7	129.35	2081	-0.97339	-0.2234	0.061188	86443	12926	-1	31181
182.78	147.2	117.25	2082	0.81906	-0.56656	-0.10825	96043	-34672	-1	11614
191.4	151.6	123.68	2083	0.91395	0.40555	0.01816	88955	23928	13	69978
191.13	159.76	127.14	2084	-0.69054	-0.72191	0.053733	86882	46272	13	88675
185.9	141.02	130.78	2085	-0.94025	-0.34044	-0.007691	90.44	19904	-1	10473
187.89	151.79	129.73	2086	0.89719	-0.42484	-0.14483	98014	-25338	13	69459
215	151.86	118.91	2087	0.73939	-0.64593	-0.22791	102.36	-41.14	13	63203
201.81	129.97	118.5	2088	0.95293	-0.29072	0.1033	83934	-16966	-1	60026
199	152.44	117.75	2089	0.9977	-0.0070011	-0.080827	94542	-0.40205	13	64754
197.43	147.51	121.64	2090	0.88225	-0.42764	-0.23627	102.79	-25.86	13	64754
203.88	156.85	119.75	2091	0.90793	-0.35892	-0.25973	103.99	-21.57	13	52923
210.08	157.86	120.3	2092	-0.61579	-0.78644	-0.057673	93259	51939	13	63131
206.31	152.16	119.59	2093	0.99935	0.030809	-0.022731	91295	17658	13	52923
208.21	147.12	127.75	2094	-0.99408	-0.056045	0.11174	83425	32268	13	97759
229.01	160.28	115.82	2095	-0.98731	-0.13152	-0.10682	95965	75877	13	58526
239.39	156.11	117.98	2096	0.83433	0.54106	-0.12672	97043	32963	13	72425
177.36	173.87	116.21	2097	-0.012951	-0.97688	-0.2561	103.8	89.24	-1	10415
180.78	183.35	118.85	2098	-0.98168	-0.13741	0.15839	80579	79681	-1	10415
244.43	164.36	115.86	2099	-0.97456	-0.17823	0.16305	80291	10364	13	98919
239.46	160.24	132.9	2100	-0.8648	-0.49394	-0.10831	96046	29734	-1	15.48
232.81	24	121.54	2101	0.96027	-0.24746	-0.1548	98545	-14451	-1	12.47
279.36	19986	118.35	2102	0.93653	0.2858	-0.24367	103.17	16971	14	62685
287	28806	126.48	2104	0.99906	0.027165	-0.040349	92.29	15575	14	59675
273.61	25515	130.64	2105	-0.98069	0.11166	0.19264	78.45	-64957	-1	68775
289.29	22819	117.56	2106	0.99205	0.11732	-0.054679	93092	67447	14	51333
294.95	24384	118.19	2107	0.99542	0.050017	-0.097731	95469	28765	14	59029
289.79	98617	116.76	2108	0.56859	-0.82194	-0.040154	92279	-55326	14	79287
292.9	27897	126.55	2109	-0.60826	-0.77827	-0.18712	100.25	51.99	14	59675
213.29	52393	125.83	2111	0.81729	0.57422	0.057669	86.65	35091	-1	11076
210.99	62255	130.32	2113	0.97551	-0.19614	0.11949	82957	-11368	15	87681
219.07	61067	133.51	2114	0.93223	0.22538	-0.33972	107.97	13592	15	87681
196.8	48216	132.21	2115	0.60508	-0.79614	0.0069485	89601	-52765	-1	17209
239.86	54582	116.17	2116	0.96404	0.26563	0.0099842	89427	15405	32	95251
224.87	55472	117.21	2117	-0.79653	-0.60436	-0.019968	91139	37189	16	86797
236.39	60113	126.81	2118	0.9762	0.032898	-0.25722	103.86	19302	16	76816
230.19	56558	123.99	2119	-0.5491	0.73854	0.46945	60014	-53369	16	76816
244.1	58148	127.85	2120	-0.97588	-0.11084	0.22572	76363	6.48	16	8033
253.73	59571	127.99	2121	-0.91928	0.2744	0.33862	69009	-16.62	16	49159
268.86	58064	123.8	2122	0.92553	-0.35155	-0.16892	99293	-20798	17	86491
279.57	60.5	123.22	2123	0.92501	0.37022	0.10252	83981	21813	17	51259
275.93	62.36	126.32	2124	-0.9883	-0.15036	-0.030797	91752	86508	17	51259
257.13	61336	131.07	2125	0.9173	-0.26062	-0.36126	109.03	-15861	16	49159
267.14	63393	133.9	2126	0.6968	-0.60939	-0.45396	113.48	-41172	-1	55102
224.14	83866	118.4	2127	0.97718	0.15822	-0.17008	99354	91971	-1	14647
288.37	70762	126.5	2128	0.9806	-0.15056	-0.15064	98324	-87287	7	97842
89427	418.8	96868	2129	0.88532	-0.46339	-0.046173	92616	-27629	-1	10358
94748	431.71	99105	2130	-0.9452	-0.2658	0.22752	76248	15707	18	57274
94577	440.12	97177	2131	0.88403	0.434	-0.20831	101.35	26148	18	49869
91636	436.35	100.38	2132	0.9719	0.22521	0.082114	85202	13046	18	57274
84299	438.69	107.66	2133	0.97994	-0.12193	-0.18918	100.36	-70927	-1	10597
93087	444.71	105.3	2134	-0.98247	-0.13123	-0.15889	98762	76078	18	78387
86596	421.93	114.68	2135	0.98733	0.15619	-0.033657	91913	89894	-1	10735
99011	427.99	101.61	2136	0.99315	0.098731	0.074911	85631	56772	18	61884
122.76	429	98863	2137	-0.99759	0.028457	0.075943	85569	-1634	19	82812
127.76	436.51	100.13	2138	0.99358	-0.012174	-0.13493	97484	-0.70198	19	6604
97148	419.49	103.74	2139	-0.8874	-0.46074	-0.018334	91046	27438	18	86509
97.78	438.48	104.59	2140	0.94193	0.12859	-0.37227	109.56	77738	18	56212
103.35	438.98	105.15	2141	0.96308	-0.23398	0.15979	80492	-13656	18	56212
118.45	432.66	104.92	2142	-0.94239	-0.3011	-0.17489	99608	17719	19	82812
98485	435.19	111.31	2143	-0.95814	0.1892	-0.25786	103.89	-11.17	18	75109
140.94	434.14	97393	2144	0.94439	0.18841	-0.32339	107.17	11282	19	41906
139.62	438.07	96768	2145	-0.325	-0.93345	0.18221	79102	70803	19	41906
134.74	437.99	97412	2146	-0.98822	-0.14213	0.068017	86039	81845	19	49192
149.28	439.05	100.16	2147	0.9914	-0.12924	-0.024436	91392	-74275	-1	71455
134.42	429.61	103.92	2148	-0.99029	-0.11757	-0.089055	94994	67705	-1	10275
158.05	427.64	105.4	2149	0.97459	-0.21993	-0.05094	92883	-12716	20	42371
148.07	434.18	105.25	2150	0.99957	0.029315	0.0015903	89909	16799	-1	71455
159.52	439.29	102.81	2151	-0.99943	-0.0021313	-0.040314	92288	0.12219	20	79026
166.13	443.9	99419	2152	0.97757	0.21022	0.015367	89116	12136	20	67264
160.57	431.47	102.34	2153	0.99533	-0.038764	-0.10612	95927	-22303	20	5506
168.67	437.67	99285	2154	0.99094	0.1342	0.0058569	89664	77127	20	67264
162.05	426.25	105.45	2155	0.70242	0.70737	0.094716	84449	45201	20	42371
163.26	433.09	112.78	2156	-0.98606	0.1094	0.15045	81067	-63307	-1	10091
230.18	12411	117.76	2160	0.9934	0.029097	-0.13308	97385	16777	-1	12.47
114.34	360.83	97413	2161	-0.043658	-0.99122	-0.14975	98276	87478	9	56353
109.26	363.27	97206	2162	-0.95761	-0.2423	-0.18696	100.24	14199	9	56353
100.9	357.89	100.02	2163	-0.99476	0.048702	0.10782	83662	-28029	9	67491
118.85	360.41	100.9	2164	0.86678	0.492	0.097684	84271	29.58	9	57146
119.78	372.16	102.54	2165	-0.59336	-0.79821	-0.12462	96929	53375	-1	63753
126.02	356.14	104.2	2166	0.98719	0.14671	0.075345	85605	84531	9	36689
119.44	377.83	105.43	2167	0.5205	-0.8442	-0.1537	98487	-58344	-1	63753
107.99	359.54	105.31	2168	0.99784	0.048379	-0.053445	93023	27758	9	64755
106.32	353.38	106.42	2169	0.62019	-0.70105	-0.42236	111.97	-48502	9	61744
103.03	367.35	111.47	2170	0.77035	0.58452	-0.3057	106.29	37.19	-1	10118
143.03	360.26	97569	2171	0.85513	-0.51767	0.03349	88066	-31189	9	97381
133.46	359.8	99267	2172	-0.95702	-0.26913	-0.12971	97203	15707	9	96455
134.2	353.23	106.72	2173	-0.79852	-0.5588	-0.26861	104.44	34984	9	61186
128.32	353.41	105.06	2174	-0.60144	-0.77279	-0.2432	103.15	52107	9	36689
151.12	355.57	106.53	2175	-0.94856	-0.31307	0.056538	86717	18265	9	57974
158.56	356.2	107.02	2176	-0.93253	-0.34231	-0.13793	97645	20157	9	47538
153.29	360.85	107.53	2177	-0.97447	0.21244	-0.087222	94894	-12299	9	57974
145.75	358.37	109.14	2178	0.97821	0.20745	0.0099927	89426	11974	9	65989
161.49	353.42	109.53	2179	0.99038	0.1263	-0.067825	93823	72677	9	47538
168.15	353.8	108.7	2180	0.96189	0.25694	0.11222	83397	14956	9	67235
84276	412.11	105.49	2181	-0.474	-0.83515	0.33483	69261	60423	-1	99386
95479	411.04	104.52	2182	0.9782	0.20766	-0.003898	90223	11985	18	86509
88073	391.12	111.89	2183	-0.35788	-0.93047	-0.094026	95267	68962	5	69123
88.46	411.36	114.48	2184	0.98658	0.15706	0.053476	86897	90452	-1	99386
121.67	398.19	98623	2185	0.99809	0.044379	-0.051585	92919	2546	-1	98261
105.21	406.73	102.76	2186	-0.78857	-0.61494	0.0024769	89858	37948	-1	74203
111.72	405.61	106.14	2187	-0.47135	-0.8526	-0.27075	104.54	61064	-1	74203
104.89	387.88	110.03	2188	-0.35715	0.93369	0.030898	88217	-69067	5	49251
100.22	387.53	111.54	2189	-0.91487	0.25416	-0.37646	109.76	-15526	5	49251
129.95	400.38	103.43	2190	0.80274	-0.59548	-0.037998	92157	-36568	-1	98261
143.31	390.46	112.92	2191	0.98527	-0.16889	0.032221	88.14	-9727	-1	19152
102.58	325.65	102.49	2194	0.90083	-0.42674	0.096066	84369	-25348	9	66823
117.96	335.41	101.17	2195	0.34198	-0.87916	0.39824	64976	-68745	9	67387
105.86	346.29	106.12	2196	0.97956	0.12742	-0.18678	100.23	74116	9	65297
123.49	321.39	101.43	2197	-0.89514	0.39552	-0.24676	103.33	-23838	9	71422
100.88	350.51	105.86	2198	-0.74833	0.40647	0.62903	48191	-28509	9	61744
128	345.5	108.8	2199	-0.61194	-0.7831	-0.13304	97382	51995	9	75904
122.69	352.17	108.06	2200	0.90817	-0.40894	0.1073	83694	-24241	9	64576
107.91	340.45	109.09	2201	0.81978	0.40341	-0.48777	115.08	26202	9	68611
114.18	343.64	108	2202	-0.99578	0.03586	-0.10136	95667	-20624	9	47199
115.18	330.18	107.98	2203	0.99158	0.077699	-0.12438	96916	44805	9	77083
115.29	339.71	105.62	2204	-0.92415	-0.38065	0.038925	87749	22386	9	47199
123.2	340.13	105.89	2205	0.98754	0.089629	-0.15519	98566	51859	9	77708
112.4	350.6	109.16	2206	0.96962	-0.24342	0.028829	88337	-14093	9	44781
99344	332.52	110.68	2207	-0.76253	0.64559	-0.050348	92.85	-40253	8	70069
110.82	347.22	111.65	2208	0.93114	-0.35378	-0.10611	95926	-20804	9	44781
120.96	333.19	112.09	2209	-0.94855	-0.30213	-0.1136	96333	17668	9	77083
101.91	327.09	114.29	2210	0.14208	0.97042	0.23424	75.82	81671	8	70069
138.56	345.39	96826	2211	-0.99932	-0.02209	-0.035451	92014	12663	-1	10473
141.54	351.93	104.44	2212	0.3173	0.86781	0.45888	60761	69916	9	77999
152.31	327.7	99998	2213	-0.97858	-0.20454	-0.028033	91595	11806	21	95463
132.63	325.49	101.32	2214	0.97253	0.22654	0.064265	86261	13113	21	8841
144.95	332	104.3	2215	0.99866	-0.018593	-0.058059	93.28	-10666	21	69166
138.65	334.77	103.56	2216	-0.94788	-0.28999	-0.15844	98738	17011	21	46681
133.21	334.23	102.53	2217	0.9939	0.039691	0.12349	82714	22869	21	41264
135.12	337.81	103.29	2218	-0.92298	-0.37261	0.11561	83192	21984	21	41264
155.37	346.04	104.24	2219	0.99617	0.056517	-0.080113	94502	32472	9	71488
142.39	343.62	107.69	2220	-0.99206	0.095262	0.098493	84223	-5485	9	64586
149.02	343.66	107.14	2221	0.95662	-0.27029	-0.13048	97245	-15777	9	66568
135.5	346.36	109.6	2222	-0.65386	-0.75044	-0.11575	96.45	48935	9	75616
151.49	348.1	112.63	2223	0.96892	0.22343	0.12736	82479	12985	9	60525
145.54	347.59	111.69	2224	0.97992	-0.1984	-0.023732	91352	-11446	9	60525
170.18	351.8	97091	2225	-0.99869	-0.047696	0.022014	88732	27343	36	9511
161.14	347.99	107.99	2226	-0.2276	-0.92099	-0.37942	109.91	76119	9	48151
165.59	346.6	109.2	2227	0.87573	0.47834	0.078612	85411	28644	9	48151
171.77	348.17	110.23	2228	0.97626	0.21637	0.011942	89314	12496	9	64567
95796	354.33	102.63	2229	0.38114	-0.91659	-0.14492	98019	-67421	9	67491
129.78	256.52	107.6	2230	0.62723	0.77626	0.075993	85566	51061	22	68303
148.43	269.36	108.47	2231	-0.92394	-0.38105	-0.04028	92286	22412	23	61581
137.06	274.73	109.42	2232	0.98178	-0.1385	0.15615	80717	-80296	24	66725
154.07	271.5	109.69	2233	0.99479	0.10177	0.0072564	89584	58414	23	61581
146.66	279.23	109.87	2234	0.96199	0.27257	0.019944	88852	15819	23	60398
130.35	284.21	109.1	2235	-0.9999	0.0087919	0.013736	89.21	-0.50378	23	58807
143.76	284.49	110.58	2236	0.9712	-0.23649	-0.034733	91973	-13685	23	60398
156.11	285.15	111.49	2237	0.98614	-0.16457	0.025141	88551	-94741	23	85801
136.68	265.49	110.49	2238	0.65505	0.75309	0.073663	85705	48983	24	72433
152.85	276.37	113.36	2239	-0.93691	-0.34565	-0.062637	93535	20.25	23	6218
136.18	271.15	114.98	2240	0.9957	0.092582	-0.0043888	90251	53122	24	66725
164.17	283.36	100.13	2241	-0.99889	-0.023141	-0.049308	92792	13271	-1	4744
159.66	282.12	100.96	2242	-0.99154	-0.12665	0.034192	88025	72789	-1	4744
116.05	295.97	98477	2245	0.97189	-0.2336	-0.035312	92006	-13515	23	64363
121.93	298.17	99898	2247	-0.98447	0.1702	-0.051747	92928	-9809	23	64363
110.48	290.02	109.9	2248	-0.92344	0.31442	0.26397	73912	-18803	23	39266
114.3	290.91	110.14	2249	0.98388	-0.16824	0.072698	85762	-97034	23	39266
124.28	296.3	109.07	2250	0.8954	-0.44418	-0.037044	92104	-26385	23	91522
116.09	300.19	110.33	2251	-0.84654	-0.51693	-0.15255	98426	31.41	23	8614
99767	298.87	113.32	2252	0.79904	-0.56898	-0.2333	102.64	-35454	-1	10026
109.22	301.55	115.33	2253	0.96059	-0.24012	-0.16806	99247	-14035	23	8614
135.14	299.75	102.13	2254	0.8831	0.39518	0.30351	71334	24108	23	55571
132.22	295.39	103.93	2255	0.94967	0.29963	0.10962	83553	17511	23	55571
133.4	288.99	107.52	2256	-0.97022	0.23648	-0.062835	93546	-13698	23	58807
142.03	291.83	108.64	2257	0.9823	0.187	0.013359	89232	10779	23	73021
148.34	288.66	110.5	2258	0.82828	-0.55829	-0.057119	93228	-33981	23	61987
169.98	293.17	112.97	2259	0.99438	-0.10588	0.50879	89997	-60779	-1	11799
180.42	288.08	115.05	2260	-0.99987	0.015926	-0.0041629	90238	-0.91254	-1	11799
107.95	325.18	98535	2261	0.85768	-0.5064	-0.10697	95973	-30559	9	66823
121.46	327.57	98487	2262	0.99602	-0.088972	-0.007182	90411	-51045	9	71422
103.64	339.91	99398	2263	-0.99092	0.12784	-0.049875	92824	-73513	9	95301
154.23	239.74	98142	2265	-0.88438	0.17238	0.52052	56347	-11.03	25	72045
153.54	228.08	96.9	2266	-0.89756	0.0091786	-0.52896	117.04	-0.58589	25	58769
151.61	224.51	103.84	2267	-0.94621	-0.30948	0.11324	83335	18112	25	52317
138.56	238.99	104.87	2268	0.99527	0.09274	-0.03461	91967	53235	25	72293
154.23	245.74	104.97	2269	-0.98787	-0.12185	-0.11556	96439	70316	25	90848
145.79	247.1	109.85	2270	-0.93799	-0.32882	0.1317	82215	19319	25	96117
134.57	233.47	109.75	2271	0.88224	0.46916	-0.04726	92677	28003	25	83786
136.58	244.45	109.18	2272	0.89895	0.3397	-0.33189	107.59	20701	25	72293
156.63	231.16	113.51	2273	-0.085714	-0.98834	0.15103	81032	85043	-1	10144
180.85	240.79	98353	2274	0.82318	0.50819	-0.30387	106.2	31689	26	48918
177.29	224.85	94.48	2275	-0.96487	-0.25751	0.062457	86368	14943	25	72836
182.99	226.54	98859	2276	0.9571	0.28499	-0.062749	93541	16582	25	73886
188.94	253.79	98397	2277	0.9889	-0.036756	-0.17278	99497	-21286	26	62462
160.57	230.83	99904	2278	0.95996	0.2473	0.15792	80607	14446	25	81228
183.01	236.98	100.51	2279	0.928	0.37258	-0.0022407	90128	21875	26	48918
167.39	233.47	105.14	2280	0.12231	0.97698	0.20973	77375	82864	25	67455
162.25	237.12	107.53	2281	-0.56688	-0.82097	0.081888	85216	55375	25	67455
187.37	227.81	110.96	2282	0.97997	0.19114	-0.067181	93787	11037	-1	12926
122.51	261.71	103.15	2284	-0.12261	-0.95642	0.31801	70378	82695	22	74161
120.82	285.98	106.02	2285	0.038382	-0.98933	-0.16865	99279	-87778	23	45313
125.03	287.84	102.13	2286	0.70807	-0.61339	0.4198	63491	-40902	23	6021
125.65	274.66	108.11	2287	0.92647	0.29311	-0.2833	105.18	17556	27	61855
116.76	287.77	105.12	2288	0.87722	0.48002	-0.0095406	90545	28688	23	45313
108.6	285.68	107.56	2289	0.85085	0.52388	-0.047958	92716	31621	23	52763
116.47	267.46	109.42	2290	0.93012	-0.35692	0.10378	83905	-20993	-1	59053
110.74	267.36	110.85	2291	0.62899	-0.77146	0.11521	83216	-50809	-1	59053
126.3	269.05	110.64	2292	0.93598	-0.33437	-0.13226	97.34	-19659	27	61855
116.93	280.49	111.7	2293	0.99739	-0.071841	0.0088438	89492	-41199	23	88048
158.24	258.69	101.92	2294	-0.20151	-0.97934	-0.020361	91161	78373	-1	10495
141.4	261.73	102.79	2295	-0.89764	-0.4159	-0.17499	99613	24859	24	97897
236.26	158.41	111.86	2296	0.79974	0.59992	0.027183	88432	36875	13	72425
226.13	155.25	115.04	2297	0.36411	-0.92827	0.090885	84679	-68583	13	58526
167.07	176.52	96075	2298	0.88817	-0.43772	-0.16778	99233	-26236	28	48393
178.55	169.93	98216	2299	0.99165	-0.0058055	0.15459	80812	-0.33543	28	54179
173.42	171.35	99.21	2300	-0.77867	-0.61138	0.16922	79909	38137	28	40693
170.04	173.11	97795	2301	0.93576	0.35045	0.047127	87269	20531	28	40693
188.73	166.59	104.62	2302	0.94557	0.089148	0.37557	66522	53859	-1	10007
173.33	163.92	103.24	2303	0.30394	0.95262	0.014407	89172	72304	28	84507
176.14	179.74	101.57	2304	0.99094	0.12928	-0.043581	92471	74327	28	91245
175.92	190.51	102.72	2305	0.96531	0.26104	0.0070314	89596	15132	-1	10837
168.72	168.78	108.81	2306	0.95106	-0.1703	-0.30941	106.48	-10152	28	87058
188.91	176.18	107.46	2307	0.99208	0.11411	0.063022	86334	65611	-1	10007
162.12	183.25	106.73	2308	0.72722	-0.68178	-0.095398	95342	-43153	-1	10207
204.89	163.07	99091	2309	0.9773	0.21168	-0.0097596	90558	12221	29	55436
199.68	164.16	100.64	2310	-0.94334	-0.32484	-0.081235	94564	19001	29	55436
244.68	164.01	104.43	2311	0.78469	0.61982	-0.011368	90.65	38305	-1	11431
151.91	219.3	103.59	2312	0.98692	0.10983	-0.14159	97.84	6.35	25	52317
163.44	193.41	97675	2313	-0.089296	-0.9502	-0.35828	108.88	84631	-1	12192
163	206.27	101.01	2314	0.98241	0.18001	-0.059515	93362	10383	30	74367
179.11	207.24	101.24	2315	0.79621	-0.55105	-0.29974	106	-34687	30	69511
168.27	209.11	96609	2316	-0.97767	0.04631	-0.24597	103.29	-2712	30	74367
168.99	215.27	101.49	2317	0.71413	0.68902	0.14829	81.2	43975	30	5914
167.05	220.26	104	2318	-0.95079	-0.30806	0.039671	87705	17953	30	5914
173.09	209.16	104.15	2319	-0.87495	0.386	-0.35081	108.52	-23806	30	69511
160.99	192.95	109.69	2320	0.74078	0.67122	0.032031	88151	42179	-1	76778
161.12	200.62	109.74	2321	0.60927	-0.77705	-0.18966	100.38	-51901	-1	76778
124.26	254.57	104.07	2322	-0.63463	-0.77124	0.05921	86559	50.55	22	68303
152.73	233.52	94828	2323	-0.91429	-0.38483	-0.15171	98381	22827	25	58769
143.65	233.47	99862	2324	0.9998	0.0071903	-0.022377	91275	0.41205	25	90248
282.57	91539	98311	2325	-0.99003	-0.10075	0.11811	83.04	5811	-1	71978
222.7	118.79	97734	2326	0.9296	0.36579	-0.054338	93073	21479	29	68075
218.8	102.46	98788	2327	-0.9101	-0.40279	0.11684	83117	23873	29	65537
222.53	96101	98877	2328	0.71044	0.64215	0.34553	68547	42.11	29	59052
218.35	108.2	101.93	2329	0.95887	0.23252	-0.19534	100.68	13631	29	65537
207.27	123.71	103.78	2330	0.79007	0.613	-0.0047762	90273	37807	29	67417
214.35	114.99	105.61	2331	0.98928	0.13793	0.057597	86654	79372	29	59879
213.69	123.12	105.74	2332	0.95418	-0.00073412	-0.35909	108.92	-0.044082	29	67417
218.58	116.43	109.6	2333	0.87049	-0.44731	-0.24639	103.31	-27197	29	59879
209.27	115.89	114.38	2334	-0.99366	0.11224	0.0080833	89536	-64446	-1	10169
240.04	104.37	97055	2335	0.99976	0.00013414	-0.026284	91497	0.0076876	34	91029
234.83	127.05	99515	2336	0.99915	-0.020095	-0.043224	92451	-11522	29	8808
226.24	114.67	103.92	2337	-0.90127	-0.42297	-0.11262	96.28	25141	29	82296
190.39	146.91	107.86	2339	0.48432	-0.83437	0.31581	70524	-59866	29	74949
176.37	159.13	110.81	2340	-0.92877	-0.34103	0.17426	79596	20162	28	9457
207.47	128.3	96217	2341	-0.96635	-0.20891	-0.18009	99881	12199	29	80682
221.68	137.49	101.54	2342	0.2363	-0.97117	-0.037972	92156	-76325	-1	10152
197.76	158.82	100.51	2343	0.84797	0.52789	0.057339	86669	31904	29	56727
192.84	153.79	102.83	2344	0.80473	0.59363	0.0046002	89736	36415	29	67462
205.2	130.83	103.53	2345	-0.47098	-0.82488	0.37517	66549	60275	29	74155
213.83	132.14	105.12	2346	0.99732	0.058853	-0.052133	92.95	33771	29	88761
204.94	145.74	105.14	2347	0.78045	0.6244	-0.038255	92172	38662	29	89261
197.1	149.84	106.27	2348	0.99646	-0.065963	-0.062663	93537	-37873	29	67462
193.18	130.7	111.76	2349	0.86093	-0.49856	0.12137	82843	-30075	-1	10981
219.28	155.92	116.64	2350	0.81583	-0.5701	-0.11635	96482	-34946	13	63203
213.14	147.46	111.28	2351	0.25921	-0.86509	-0.51534	116.39	-73.32	13	90009
205.32	133.87	115.58	2352	0.97381	0.22736	0.0017619	89899	13141	-1	60026
273.96	98237	107.54	2355	0.96736	-0.20441	-0.17972	99862	-11932	-1	71694
267.52	76796	105.22	2356	-0.19052	-0.88301	-0.51474	116.36	77824	-1	71694
260.18	26471	111.64	2357	0.91776	-0.34637	-0.23313	102.63	-20677	31	9542
280.95	15.19	114.64	2358	0.92361	0.38331	0.0038042	89782	22539	14	62685
255.72	11288	114.94	2359	-0.99426	-0.029642	0.12335	82722	17077	31	73648
271.79	15872	115.34	2360	0.96743	0.24938	-0.052059	92946	14455	14	91321
258.11	18186	115.9	2361	-0.97291	0.0038905	0.2774	73041	-0.22912	31	73648
289.14	17694	117.81	2362	0.94194	-0.20579	-0.31838	106.92	-12324	14	51333
229.3	45722	112.42	2363	-0.91669	0.30132	0.31494	70581	-18196	32	65268
251.85	46.67	112.15	2364	-0.99191	-0.020065	0.15037	81072	11589	-1	10393
235.64	47189	111.9	2365	0.75636	0.65348	-0.035715	92029	40827	32	65268
261.27	50007	109.29	2366	0.9928	0.11547	-0.038153	92166	66342	-1	10393
280.13	55893	114.36	2367	0.90019	0.43155	0.070143	85913	25613	-1	10004
216.5	91243	100.75	2369	-0.9626	-0.25206	0.11916	82976	14674	29	34147
216.97	94574	100.16	2370	0.98004	-0.13501	-0.17509	99618	-78434	29	34147
232.1	73838	98421	2371	-0.87436	-0.46149	0.18005	79236	27825	33	85678
240.6	82381	98946	2372	0.94529	0.31602	-0.09723	95442	18486	29	64961
253.51	86874	96181	2373	0.30866	-0.87313	-0.45279	113.42	-70531	29	49842
242.2	92772	97.64	2374	0.95169	-0.30105	-0.07267	94091	-17554	34	81488
254.96	83479	99528	2375	0.99362	-0.050669	-0.12089	96728	-29192	29	49842
246.81	69538	99094	2376	-0.8292	-0.52623	-0.22613	102.27	32401	-1	12.27
226.45	76566	105.91	2377	-0.98423	0.16562	0.074554	85652	-95521	33	97759
238.15	94312	104.54	2378	0.95737	-0.033729	0.34427	68631	-20177	34	81488
275.42	91.8	97525	2379	-0.91847	-0.39441	-0.035081	91993	23.24	-1	71978
112	429.73	83453	2380	-0.6628	-0.74166	0.12381	82695	48214	35	51531
115.54	429.03	87122	2381	0.66356	0.74752	0.036049	87917	48405	35	51531
114.81	435.94	86658	2382	0.32017	-0.93452	-0.18655	100.22	-71088	35	69649
96632	422.72	87436	2383	0.9856	-0.16817	0.021421	88766	-96832	18	97381
124.01	440.64	86505	2384	0.60863	-0.74541	-0.32628	107.31	-50768	19	95694
100.42	444.51	86321	2385	0.99295	0.11266	0.044254	87437	64733	-1	66132
103.88	428.6	90212	2386	-0.81966	0.57281	-0.0080044	90458	-34947	18	57128
107.77	430.66	93857	2387	0.99975	-0.022394	-0.0027954	90.16	-12832	18	40965
107.45	439.64	94346	2388	0.71431	-0.65172	-0.30599	106.31	-42377	18	54051
112.71	425.78	96369	2390	0.95951	0.27979	0.039018	87743	16256	18	73873
105.67	433.77	95496	2391	-0.95185	-0.22868	-0.24503	103.24	13509	18	40965
106.96	444.96	95117	2392	0.85654	0.50913	-0.10127	95663	30727	18	54051
123.17	438.42	95775	2393	-0.9991	-0.0092821	0.049698	87118	0.53229	19	6604
147.38	447.25	93025	2395	0.99541	-0.076355	0.069218	85968	-43864	-1	11036
242.01	79015	110.93	2402	0.98429	0.075519	-0.19148	100.48	43873	31	82693
251.54	65229	107.95	2403	-0.89788	-0.43554	0.076959	85509	25877	31	94335
246.13	12959	116.01	2406	0.99563	-0.031982	-0.10524	95879	-18398	31	82693
140.93	366.95	76073	2408	0.99977	-0.012353	-0.020921	91193	-0.7079	9	45768
135.44	369.13	76641	2409	0.99581	0.072834	0.06646	86131	41832	9	45495
138.16	362.3	77767	2410	0.98508	0.17072	0.02602	88.5	98318	9	29581
137.14	365.08	77827	2411	0.94885	-0.30775	0.084625	85053	-17.97	9	29581
129.07	366.77	79285	2412	0.97535	0.19856	0.11547	83.2	11507	9	65144
130.45	373.78	80959	2413	0.9211	-0.30602	-0.28881	105.45	-18378	9	73351
128.21	360.43	80512	2414	-0.99156	-0.11793	-0.064571	93643	67822	9	65144
182.23	357.98	93588	2415	0.99511	-0.083682	-0.063054	93558	-48069	36	85881
173.98	360.15	94597	2416	-0.99537	-0.091386	-0.035584	92021	52457	36	85881
105.69	396.77	78284	2418	-0.97011	-0.22807	0.099491	84163	13.23	-1	76195
120.8	391.01	86795	2420	0.99212	0.089656	-0.10508	95.87	51637	37	83422
105.57	405.72	85861	2421	-0.96864	-0.24429	-0.05448	93081	14155	38	85008
112.63	390.96	88821	2422	-0.99311	-0.020894	0.1384	81806	12053	37	84138
99574	392.35	89574	2423	-0.89402	0.44475	0.064884	86224	-26449	38	99196
124.26	385.48	91995	2424	-0.99907	-0.0075341	-0.05081	92876	0.43206	37	83422
106.19	399.46	91581	2425	0.99916	-0.0387	0.015847	89089	-22181	38	85008
134.21	390.14	80508	2426	0.99179	0.10781	-0.082496	94634	62037	-1	14838
157.96	411.29	89688	2427	0.93641	-0.32532	-0.15787	98708	-19158	39	49762
179.58	404.24	78939	2428	0.70667	0.70501	-0.071724	94039	44933	47	74714
164.05	415.46	80729	2429	0.99784	-0.061426	-0.027918	91589	-35226	39	48959
168.78	416.57	80124	2430	-0.636	0.75527	0.19005	78612	-49.9	39	48959
162.79	412.5	89659	2431	0.96228	-0.26249	-0.085775	94814	-15258	39	49762
90659	441.85	89749	2433	-0.80755	0.078034	-0.70154	125.45	-55194	18	85731
96671	436.73	94186	2437	-0.95913	0.23284	-0.19298	100.56	-13645	18	49869
98502	439.42	82565	2438	0.94434	0.28212	-0.20302	101.08	16633	-1	66132
163.88	256.64	93309	2440	-0.97645	-0.20103	0.094039	84.49	11634	26	75859
212.86	265.08	79914	2441	-0.84255	-0.53178	0.10275	83967	32258	-1	70577
206.31	267.77	87902	2442	0.99619	-0.086027	-0.016936	90966	-49356	-1	79344
205.05	273.43	93318	2443	-0.91798	-0.38824	0.097338	84292	22925	-1	79344
209.69	257.17	89738	2444	0.99707	-0.073108	0.026944	88446	-41936	42	91778
120.64	312.65	79158	2445	-0.9968	-0.048557	0.076194	85554	27888	40	70644
125.91	307.56	84255	2448	-0.9931	0.10732	-0.056747	93207	-6168	40	85954
122.85	294.65	90365	2449	0.95401	0.29959	0.01314	89245	17434	23	68123
118.51	290.55	93625	2451	-0.96602	-0.25673	0.036011	87919	14883	23	67218
121.2	306.08	93481	2452	0.87477	0.48327	0.041967	87571	28919	41	66741
116.26	311.8	96131	2453	0.80674	-0.58991	0.040964	87.63	-36175	41	43363
120.26	312.59	94657	2454	0.89447	0.40532	0.2265	76313	24377	41	43363
127.15	351.08	79205	2455	-0.98255	-0.17676	-0.069501	93916	10198	9	80844
116.9	320.26	80617	2456	0.32873	-0.93474	-0.16193	98923	-70624	40	86022
116.67	334.14	88527	2457	-0.985	0.16396	-0.064655	93647	-94504	-1	10397
106.4	335.44	89544	2458	0.6627	0.74876	0.016084	89075	48489	-1	10397
126.12	339.54	93931	2459	0.7326	0.68063	-0.0069693	90399	42894	21	36245
110.55	350.56	94887	2460	-0.83565	-0.52831	-0.18033	99894	32302	9	60913
115.29	325.2	101.31	2461	0.93172	-0.2905	-0.26154	104.08	-17317	9	7183
121.17	347.68	98339	2462	0.66051	-0.75042	0.029358	88306	-48646	-1	10499
130.15	325.96	90001	2463	-0.98633	-0.1639	-0.020722	91181	94348	-1	85978
137.2	321.44	91976	2464	0.99638	0.074311	-0.049578	92807	42653	-1	85978
128.29	336.65	94275	2465	-0.33093	-0.93193	0.17796	79366	70.45	21	36245
170.93	329.03	88005	2466	0.99796	0.028703	-0.068319	93851	16475	-1	22191
123.01	370.08	78022	2467	0.99235	-0.013764	-0.14721	98141	-0.79468	9	5272
118.8	368.39	80711	2468	0.86417	0.43696	0.29947	71.6	26823	9	5272
113.19	360.6	85996	2469	0.59438	-0.79858	-0.11366	96336	-53.34	9	64974
119.39	362.45	85421	2470	0.062234	-0.99404	-0.10736	95995	-86418	9	64974
111.63	356.39	93497	2471	-0.94018	-0.27126	0.24731	74984	16094	9	60913
172.47	232.95	84748	2472	0.85234	-0.51162	-0.13014	97227	-30975	25	46749
171.5	237.5	84298	2473	-0.63325	-0.75032	-0.22772	102.36	49836	25	46749
184.84	233.46	87422	2474	0.96119	0.27368	-0.041782	92.37	15893	26	50346
169.23	229.3	88.03	2475	0.61173	-0.76869	0.22416	76462	-51487	25	5.88
163.65	231.74	88517	2476	-0.71318	-0.6983	0.073514	85713	44396	25	56831
181.56	238.13	86596	2477	-0.95478	0.17788	0.28588	72489	-10554	26	57679
169.13	242.38	93084	2478	0.16638	0.95395	-0.29949	105.98	80106	26	74569
186.57	229.04	89.1	2479	-0.95478	-0.26497	-0.16182	98917	15.51	26	50346
161.73	248.72	93813	2480	0.96769	-0.2425	0.0829	85155	-14069	26	69861
171.28	248.5	96763	2481	0.90338	0.40504	-0.16908	99302	24149	26	74569
178.09	246.11	93.66	2482	0.90318	0.4276	0.045195	87382	25334	26	76056
159.95	224.12	95158	2483	-0.8792	-0.39372	-0.32197	107.1	24124	25	77377
174.38	238.22	97599	2484	0.06618	-0.9978	0.0042096	89759	-86205	26	70029
186	242.9	94838	2485	0.95327	0.20378	0.26765	73674	12067	26	50693
185.75	247.82	96039	2486	0.8558	0.51479	0.061158	86444	31028	26	50693
183.36	252.47	95934	2487	-0.9719	-0.14217	-0.2251	102.22	83224	26	52259
207.63	250.14	84197	2488	0.97697	-0.10756	-0.22115	102.02	-62825	42	91778
190.33	240.88	89909	2489	-0.73207	-0.62432	0.32708	69777	40458	26	68657
196.83	244.57	88744	2490	-0.97494	0.14512	0.20235	77.84	-84665	26	53583
216.16	243.13	89942	2491	0.98257	0.16944	-0.091791	95144	97841	-1	97102
200.01	254.47	91317	2492	-0.99125	-0.095086	0.10992	83536	54794	-1	10166
198.56	239.5	88891	2493	0.9894	0.13617	-0.060528	93418	78364	26	53583
192.29	247.64	90704	2494	-0.9237	-0.37257	-0.10716	95983	21966	26	58186
195.48	232.71	92975	2495	0.99933	-0.035494	0.010762	89382	-20342	26	85056
209.15	236.59	91493	2496	0.95281	0.29474	0.087183	84.9	17189	-1	97102
126.79	261.06	95108	2497	0.99071	-0.087916	0.1245	82653	-50712	22	51867
116.66	284.34	95428	2498	0.95832	-0.273	-0.10103	95.65	-15901	23	67218
146.81	280.43	79335	2499	-0.99989	0.0029474	-0.017766	91014	-0.16889	-1	12595
132.56	265.37	85287	2500	-0.99837	-0.040344	0.048488	87189	23141	-1	11134
142.5	264.45	90218	2501	0.96399	0.26592	0.0025207	89855	15421	-1	66933
132.06	287.85	89.24	2502	0.9731	0.22565	-0.055718	93.15	13055	-1	85644
143.76	257.99	88996	2503	0.53379	0.82492	0.22312	76528	57094	-1	66933
136.09	281.92	93922	2504	-0.52904	-0.83865	0.15547	80758	57755	-1	85644
128.93	256.36	94684	2505	-0.99833	0.050955	-0.032509	91848	-29219	22	51867
203.39	161.04	88468	2506	-0.97493	-0.12425	0.22153	76629	72628	29	89733
195.74	188.04	88867	2507	0.99819	-0.030235	-0.062343	93519	-1735	-1	10708
198.45	170.43	93681	2508	-0.98848	-0.14565	0.049458	87133	83819	29	6089
204.19	179.45	93595	2509	0.98285	0.18361	-0.020295	91157	10582	29	50733
200.52	176.07	92691	2510	0.86827	-0.39987	-0.35235	108.59	-24728	29	50733
154.52	215.73	78244	2512	0.93796	-0.3314	0.1224	82.78	-19459	28	96146
157.26	198.62	79923	2513	0.92619	-0.21599	-0.37089	109.49	-13127	28	55996
151.28	198.89	81023	2514	0.26831	-0.95391	-0.16127	98889	-74.29	28	60824
159.84	194.41	82558	2515	0.96556	-0.051343	-0.30607	106.31	-30438	28	40682
156.19	206.53	89254	2516	-0.99483	0.06435	0.094277	84476	-3701	-1	83252
148.11	206.88	91207	2517	0.562	-0.81687	-0.15595	98606	-55473	-1	83252
166.41	208.22	79383	2518	0.27511	-0.95743	-0.10491	95861	-73968	-1	10427
180.78	204.42	88052	2519	0.63647	-0.76863	-0.077027	94332	-50373	-1	12753
166.07	222.31	89887	2520	-0.9708	-0.19441	0.16862	79946	11324	25	7.9
174.77	218.74	91413	2521	-0.93832	-0.32635	-0.13706	97598	19178	25	72836
220.32	194.49	81267	2522	0.99227	0.12404	0.0037858	89783	71254	-1	15152
159.82	232.42	82497	2523	0.92559	-0.31304	-0.25536	103.77	-18686	25	49584
142.02	241.37	80979	2524	0.83652	-0.54611	-0.053726	93039	-33138	-1	89029
156.53	228.78	83232	2525	0.99579	-0.067259	0.074798	85637	-38641	25	49584
142.78	233.58	85215	2526	-0.56973	-0.81673	-0.10978	96126	55101	-1	89029
153.87	249.74	87.53	2527	0.13218	0.98786	0.097985	84253	82379	26	73623
158.7	255.29	87.94	2528	0.93696	-0.32321	-0.15942	98.79	-19032	26	73623
147.1	225.69	93179	2529	0.90455	-0.42419	-0.051566	92918	-25125	25	78201
140.76	241.55	91816	2530	0.94181	-0.32556	-0.10042	95616	-19069	25	89236
161.04	242.68	90369	2531	-0.42652	-0.90169	-0.085178	94781	64685	26	69861
136.01	250.75	90467	2532	0.98846	0.13366	-0.085596	94804	77009	22	99694
149.54	240.08	91229	2533	0.82757	-0.54839	-0.14395	97967	-33531	25	81283
188.78	236.64	82366	2534	0.99344	0.086441	-0.089915	95041	49729	26	71492
183.49	243.86	81794	2535	0.93304	0.35697	0.053883	86873	20936	26	77182
174.33	228.29	85001	2536	-0.90227	-0.42599	0.079983	85329	25274	25	50265
164.99	228.56	84007	2537	0.71393	-0.69935	-0.041651	92363	-44409	25	56831
223.25	136.8	82818	2538	-0.96342	-0.25262	0.10739	83688	14693	29	7865
222.75	152.22	83909	2539	0.93312	0.1458	-0.39442	110.63	88809	29	5584
214.96	146.84	86308	2540	-0.98785	-0.0022245	0.18651	78833	0.12902	29	81262
207.48	145.68	83.35	2541	0.79775	-0.095078	0.71454	41291	-67966	29	44211
224.6	147.19	85452	2542	-0.85969	-0.50056	0.12219	82793	30.21	29	5584
192.37	152.44	86169	2543	0.95888	0.27641	-0.077219	94343	16.08	29	53407
201.58	138.33	89468	2544	0.9383	0.34346	-0.048317	92736	20105	29	73482
206.7	142.02	85714	2545	0.82083	-0.55814	-0.14552	98051	-34215	29	44211
198.94	148.02	89656	2546	-0.76756	-0.63515	0.1034	83928	39607	29	68453
209.98	154.98	87.83	2547	0.95906	-0.23315	-0.1929	100.55	-13664	29	89733
221.67	128.42	91237	2548	0.83556	0.5493	-0.012627	90721	33321	29	48781
195.9	143.12	93885	2549	0.88882	-0.41959	-0.22109	102.01	-25271	29	71493
226.33	142.38	77646	2550	-0.99919	-0.017888	-0.043424	92462	10256	29	82154
229.51	155.2	79474	2551	-0.13214	-0.90717	-0.47937	114.69	81713	29	53361
231.08	136.72	83533	2552	0.896	0.44202	-0.051064	92.89	26258	29	7865
237.9	143.84	83378	2553	0.96619	0.20136	-0.19323	100.57	11772	29	98644
227.21	130.09	88236	2554	0.9715	0.23511	0.036182	87909	13604	29	65182
236.3	136.55	94219	2555	0.94308	0.33165	-0.02965	91687	19375	-1	10978
271.66	144.28	77425	2556	0.98292	-0.085244	-0.19569	100.7	-49566	-1	14599
277.42	131.52	81.54	2557	-0.84465	0.50944	0.1973	78158	-31096	44	73006
159.87	190.34	82703	2558	0.87063	-0.34614	0.41947	63514	-21682	28	40682
180.87	161.96	83865	2559	0.62359	-0.71351	-0.38331	110.09	-48848	-1	10676
185.25	179.38	82577	2560	0.43224	-0.90136	-0.032	91819	-64381	43	61643
188.87	179.93	87.54	2561	0.96643	0.21846	-0.16231	98944	12738	43	61643
170.37	185.99	86721	2562	-0.79852	-0.53857	0.32268	70069	33998	28	54746
165.25	185.56	84826	2563	0.12307	0.99149	0.050988	87043	82925	28	54746
171.42	180.89	89837	2564	-0.91602	-0.38529	-0.13393	97.43	22812	28	60658
179.96	182.92	93093	2565	-0.98293	0.14258	0.13949	81739	-82533	28	93656
163.36	181.98	93.45	2566	0.88762	-0.32483	-0.39185	110.51	-20.1	28	7.1
185.22	160.16	95997	2567	-0.9959	-0.020265	-0.10578	95908	11657	29	64519
189.72	177.05	94605	2568	0.97601	0.21337	0.052094	86978	12332	43	7678
212.4	181.66	79774	2569	-0.90821	-0.379	0.21304	77166	22651	-1	15152
221.83	161.46	79588	2570	-0.89343	-0.44218	0.094953	84435	26332	29	49644
197.48	167.51	84753	2571	0.97919	0.20052	-0.037619	92136	11573	29	94427
211.55	127.56	83415	2572	0.95309	0.29191	-0.096017	95376	17029	-1	12801
222.39	106.64	87.3	2573	0.91881	0.39268	-0.047898	92713	23141	29	63475
221.27	101.47	90802	2574	0.97764	0.21025	0.0022101	89873	12137	29	63475
218.45	112.41	91752	2575	0.9585	-0.27346	-0.096652	95.41	-15923	29	82875
222.03	124.2	93654	2576	-0.97717	-0.2058	0.063352	86315	11893	29	48781
207.25	120.51	93199	2577	-0.98976	-0.13786	0.044548	87.42	79294	29	83515
230.79	111.87	88578	2578	-0.96086	-0.26603	-0.09284	95202	15475	29	89467
225.64	97962	80282	2579	-0.9967	0.068657	0.051968	86985	-39406	-1	39041
229.1	99257	81542	2580	0.91286	-0.40802	0.017333	89003	-24083	-1	39041
247.24	108.69	86722	2581	0.97126	0.053651	-0.27827	104.92	31617	44	75799
251.98	120.95	87.9	2582	0.56128	0.82094	0.12598	82563	55.64	44	59911
241.94	115.73	87234	2583	0.99965	-0.024091	-0.013245	90756	-13805	44	72467
254.95	115.85	88891	2584	0.9088	0.38299	0.19861	78075	22852	44	59911
233.39	119.66	92138	2585	0.98122	0.0067862	-0.23134	102.54	0.39625	29	5831
235.08	124.34	89099	2586	0.95522	0.21419	-0.24498	103.24	12639	29	5831
246.86	113.88	92227	2587	0.85252	0.43672	-0.34463	108.21	27125	44	72467
247.34	100.72	93025	2588	-0.99326	-0.0056067	0.13893	81773	0.32342	34	60203
240.38	123.52	93657	2589	0.96355	0.15324	-0.26317	104.16	90363	29	70373
261.95	120.61	84838	2590	0.90197	-0.42811	-0.06762	93812	-25391	44	82572
271.82	117.3	84.55	2591	0.98874	0.14915	-0.014924	90852	85786	44	4449
265.86	127.84	85582	2592	-0.84193	-0.53678	-0.066032	93724	32.52	44	82572
281.46	121.92	88934	2593	-0.93265	-0.34878	0.11071	83488	20504	44	92212
272.95	121.52	85417	2594	0.97161	0.21359	-0.12215	96796	12398	44	4449
289.32	107.03	79258	2595	0.93749	-0.3476	-0.020334	91159	-20344	-1	10038
191.24	159.17	79952	2596	-0.95354	0.0088579	0.36137	67482	-0.53223	29	74383
189.35	142.05	86181	2597	0.77149	0.56924	-0.34103	108.04	36422	29	63166
192.38	147.35	87.79	2598	0.88739	-0.37917	-0.31467	106.74	-23136	29	53407
187.12	145.46	92007	2599	0.93353	0.15497	0.38792	65682	94256	29	70037
185.17	155.69	91.35	2600	0.98783	0.15502	0.015573	89104	89188	29	64519
191.91	135.98	95398	2601	0.9441	0.32677	-0.052386	92964	19092	29	83203
198.53	158.6	78562	2602	-0.83487	-0.53945	0.13141	82232	32869	29	7191
193.48	138.69	81274	2603	0.99108	0.13199	0.022124	88726	75861	29	72353
255.54	41057	78602	2604	-0.9974	-0.031938	0.077525	85475	1834	56	82278
290.66	37912	86374	2605	0.99332	-0.10485	-0.05775	93263	-60254	-1	19306
218.39	73164	79252	2607	0.88927	0.43338	-0.17548	99639	25982	-1	14273
220.61	88264	92972	2608	0.76192	0.64547	-0.063939	93608	40.27	29	86061
232.16	66528	78162	2609	-0.20394	-0.97328	0.12662	82524	78166	33	95465
230.05	84343	79456	2610	-0.92351	-0.37931	0.068552	86008	22329	-1	10522
257.12	65785	79274	2611	0.89222	0.45072	-0.034091	91937	26801	29	73412
243.92	77142	80866	2612	0.97888	0.20308	0.028219	88372	11.72	33	49965
242.14	73.4	83657	2613	-0.32923	-0.94413	0.018303	88947	70776	33	49965
239.39	65338	84288	2614	-0.83535	-0.50465	0.26157	74067	31137	33	85404
254.92	78162	88598	2615	0.92266	-0.36412	-0.15236	98415	-21536	29	84873
242.3	89648	87088	2616	0.96193	0.27247	-0.025655	91461	15815	34	84357
247.62	95477	90072	2617	0.95365	0.30081	-0.009193	90526	17507	34	60203
234.03	85719	91427	2618	-0.97884	-0.20017	-0.051029	92888	11558	29	69569
235.68	68144	93108	2619	0.81914	0.56726	-0.10205	95705	34703	33	85678
247.81	82385	92507	2620	0.53386	0.84063	0.10954	83558	57582	29	81301
240.24	78438	93796	2621	-0.98607	-0.12856	0.12659	82526	74281	29	64961
227.88	83784	94038	2622	-0.97366	-0.21416	0.093905	84498	12405	29	69569
260.04	72.52	79371	2623	0.66302	-0.7328	-0.18362	100.07	-47862	29	73412
271.45	79837	81946	2624	0.91211	0.40611	0.06717	86089	24	29	81874
264.7	77977	86202	2625	0.90664	-0.22074	-0.43145	112.41	-13684	29	5393
261.33	81771	84372	2626	-0.98243	-0.099997	0.18912	78.67	58119	29	5393
281.55	80.48	86.5	2627	0.97661	-0.215	-0.0034615	90198	-12415	45	31359
289.08	80668	86688	2628	0.97826	0.20465	-0.040273	92285	11816	45	32149
282.64	83421	86585	2629	0.99484	-0.064372	-0.094185	95275	-37022	45	31359
289.19	83721	87688	2630	0.97353	0.22157	-0.067256	93792	12822	45	32149
309.18	84023	91073	2631	0.43391	-0.90096	0.0023235	89867	-64284	46	65559
300.82	83831	91.05	2632	-0.98878	-0.14412	-0.047075	92667	82925	46	83322
306.44	89808	92498	2634	-0.14342	-0.98652	-0.094517	95294	81729	46	65559
155.03	409.99	69397	2637	0.99466	-0.06498	0.096181	84362	-37378	47	58115
187.1	408.24	70828	2638	-0.96687	0.23766	0.11176	83424	-13.81	-1	11767
160.63	410.58	70851	2639	0.71539	0.6987	0.0070585	89595	44324	47	58115
166.61	409.19	70892	2640	-0.97249	-0.2283	-0.055466	93136	13211	47	61449
173.98	409.67	72339	2641	0.99817	-0.059392	-0.014016	90.8	-34052	47	55154
173.06	405.17	75397	2642	0.99457	-0.082439	0.076309	85548	-47384	47	55154
113.09	442.64	61706	2643	-0.99496	0.10013	-0.0072241	90413	-57468	-1	76468
120.45	442.14	63.72	2644	0.96609	-0.25415	0.054687	86825	-14739	-1	76468
188.55	418.28	64226	2645	0.95417	0.069124	-0.34942	108.45	41435	-1	12103
251.51	22299	83922	2646	0.97731	0.20349	0.070642	85884	11762	-1	10187
251.88	58028	84758	2647	0.87042	-0.48795	-0.078389	94407	-29274	-1	10656
244.51	41588	92.28	2648	-0.95956	-0.26683	0.10766	83672	15.54	-1	10656
283.34	11.26	79.3	2649	-0.54187	-0.8103	0.26778	73665	56228	48	98111
271.55	13873	83094	2650	0.95319	0.30237	0.0012792	89927	17.6	48	88022
261.77	15034	95862	2651	-0.9935	0.076116	0.10152	84041	-43811	-1	13219
309.61	95046	78292	2652	-0.9912	-0.12993	-0.030491	91734	74681	-1	80182
292.26	72813	80.18	2653	0.98853	-0.13614	-0.078472	94412	-78412	48	59055
297.38	10.22	80029	2654	-0.98823	0.15073	0.031181	88.2	-86722	48	59055
307.9	13.68	84.92	2655	-0.99418	0.09144	0.068278	86024	-5255	-1	80182
290.73	53278	93888	2656	0.98797	0.0076993	-0.18535	100.16	0.4465	-1	54311
295.96	45468	95127	2657	0.95371	0.12552	-0.32792	107.39	7498	-1	54311
323.5	82484	83944	2658	-0.98885	-0.13587	0.073137	85736	78236	-1	15048
254.12	57036	77776	2659	-0.91707	-0.38839	0.10822	83638	22953	29	9369
240.45	41232	95.8	2660	0.90406	-0.2903	-0.37643	109.76	-17802	-1	17823
125.19	354.09	61.31	2661	-0.86116	-0.4973	0.12645	82534	30006	49	96937
121.52	382.91	65163	2662	-0.85932	0.47971	0.21279	77182	-29172	-1	18.23
122.08	356.27	75651	2663	0.98623	-0.15523	-0.068399	93855	-89449	9	80844
135.41	355.88	59509	2664	0.97833	0.20701	0.0046833	89731	11947	49	83037
130.52	362.17	61.82	2665	-0.78188	-0.62313	-0.022898	91305	38554	49	83037
152.45	359.02	73887	2666	-0.80248	-0.57087	0.2083	77466	35427	50	45499
141.07	358.83	73501	2667	0.99052	0.11421	0.09153	84.64	65773	9	23971
140.96	360.99	74525	2668	0.9342	-0.14588	0.39067	65494	-88753	9	23971
137.04	356.81	74.58	2669	0.87068	-0.49123	0.029485	88299	-29431	9	46313
156.6	358	75444	2670	-0.83087	-0.54285	-0.14682	98.12	33158	50	43594
151.03	364.58	74293	2671	0.95174	0.30662	-0.01563	90892	17857	50	57524
192.12	369.46	69148	2672	-0.97461	0.22033	-0.047922	92714	-12739	50	88665
169.72	359.08	70366	2673	-0.99495	-0.087965	0.057911	86636	50524	50	55022
183.29	368.68	69087	2674	0.91214	0.38239	-0.17711	99725	22744	50	65213
175.33	369.3	70458	2675	0.98012	0.19129	-0.063164	93565	11044	50	7063
162.28	353.9	71326	2676	-0.99971	-0.0038588	0.028675	88346	0.22116	50	59229
176.94	361.06	70.98	2677	-0.252	-0.95263	0.2043	77718	75183	50	70752
170.71	364.21	72096	2678	0.89414	-0.44769	0.010613	89.39	-26597	50	55022
161.56	363.83	72447	2679	0.91222	-0.40888	-0.031136	91771	-24143	50	59789
160.91	358.42	74907	2680	-0.64129	-0.76147	-0.11329	96316	49897	50	43594
185.05	363.71	72929	2681	-0.9831	-0.16319	0.099575	84158	94246	50	65213
194.44	360.57	72078	2682	0.95432	-0.29107	-0.08096	94549	-16962	50	96429
118.52	402.91	71026	2684	-0.97701	-0.20852	0.053266	86909	12048	51	97769
127.67	404.89	73824	2685	0.40863	-0.85593	-0.38023	109.95	-64.48	51	71679
108.26	403.65	76288	2686	0.99746	-0.039129	0.0715	85833	-22465	-1	76195
135.83	404.7	67.55	2688	-0.70286	-0.71014	0.04932	87141	45295	51	80704
149.98	404.81	69578	2689	0.99104	-0.1205	-0.069066	93892	-69324	47	72385
129.77	409.82	69059	2690	-0.80693	-0.58844	0.0612	86442	36.1	51	71679
129.16	288	72793	2691	0.3539	-0.93528	0.0032787	89812	-69274	52	62023
153.27	266.98	75177	2692	0.95106	-0.30087	-0.084511	94745	-17555	-1	13162
163.26	286.02	67687	2693	-0.96872	-0.24631	0.036406	87896	14266	-1	11217
202.09	255.9	60556	2694	0.99973	0.0079895	-0.025912	91475	0.45787	-1	45668
213.79	260.19	59361	2695	-0.93668	-0.34933	-0.029381	91672	20453	-1	12528
213.79	260.76	74415	2696	-0.80991	-0.58054	0.10054	84.1	35633	-1	70577
203.53	263.94	76267	2697	0.98476	0.17389	0.0027641	89842	10014	-1	10085
127.49	299.36	72272	2698	0.66715	-0.71794	-0.23842	102.9	-47.1	52	82696
120.2	305.68	78111	2699	-0.71283	0.67074	-0.24589	103.28	-43258	40	70644
144.73	287.83	56991	2700	-0.90452	-0.39747	0.18538	78903	23722	52	84901
155.88	292.87	62751	2701	0.93234	0.36019	0.037955	87805	21123	52	50914
138.9	296.33	63.97	2702	-0.30062	-0.95339	-0.031176	91773	72499	52	49428
152.88	295.83	65602	2703	0.89074	0.45441	0.011416	89344	27028	52	50914
134.32	298.47	65.57	2704	0.98554	-0.16728	0.032297	88135	-96333	52	41266
134.77	294.38	65846	2705	0.80883	-0.58645	-0.051784	92.93	-35944	52	41266
134.42	288.65	67421	2706	-0.92759	-0.34168	0.18132	79157	20221	52	59529
145.01	297.46	67.62	2707	0.93296	0.25543	-0.30438	106.23	15312	52	72027
136.78	301.15	74091	2708	-0.8061	0.4945	-0.39009	110.42	-31527	52	92507
128.51	307.57	72006	2709	0.92389	-0.3717	0.10906	83587	-21916	52	82696
133.1	292.67	73847	2710	0.94607	-0.32317	0.027291	88426	-18.86	52	62023
150.15	310.15	77347	2711	0.99876	0.0287	0.048918	87164	1646	-1	16435
120.44	324.19	69294	2713	0.65204	-0.74573	-0.16421	99044	-48835	-1	12497
118.67	344.1	73189	2714	0.98797	0.15466	-0.0020635	90118	88973	-1	12.52
132.74	337.43	65647	2716	0.99937	0.023992	-0.031341	91782	13752	-1	16962
142.02	348.74	74225	2717	-0.98755	-0.12211	0.11896	82989	70487	9	94944
192.44	202.19	73017	2718	-0.96378	-0.22137	0.17847	79334	12936	43	66677
187	192.5	70.93	2719	-0.11626	-0.94588	-0.36358	109.14	82993	43	69621
168.06	198.64	75.61	2720	0.89853	0.43805	-0.033068	91.88	25.99	43	56607
183.27	193.35	76744	2721	-0.9719	0.21621	-0.11169	96229	-12542	43	69621
176.82	196.72	78683	2722	0.9786	0.029605	-0.24435	103.21	17328	43	57625
194.82	213.89	57832	2723	-0.98189	-0.18746	0.032922	88099	10809	43	7974
206.57	195.31	61635	2724	0.94192	0.25046	-0.26846	104.43	14891	-1	6335
202.78	206.88	64523	2725	-0.94307	-0.25746	-0.25265	103.63	15.27	43	55704
195.7	194.47	67652	2726	-0.60485	-0.77451	0.22224	76583	52012	43	6273
198.19	209.97	63908	2727	-0.95588	0.067425	0.34308	68711	-40348	43	55704
212.46	213.05	67.67	2728	0.85119	0.52467	-0.017082	90975	31649	-1	11014
219.17	199.93	62.55	2729	0.85941	0.51093	0.023	88675	30732	43	90842
198.94	202.94	71741	2730	0.94893	-0.31122	0.062135	86387	-18158	43	66677
234.82	219.71	62.15	2731	0.93664	0.31847	-0.17502	99615	18779	-1	10222
229.59	211.16	64122	2732	-0.97841	-0.19958	0.064461	86249	11529	43	6571
226.01	205.85	65617	2733	0.83587	-0.54499	-0.078762	94428	-33105	43	6571
234.29	199.38	75618	2734	-0.98013	-0.18942	0.07065	85883	10938	-1	14507
156.28	250.18	65233	2735	-0.45848	0.85655	0.28424	72596	-61841	-1	10588
156.84	243.66	74613	2736	0.66099	-0.75038	0.0055161	89684	-48624	25	55038
154.08	239.82	77422	2737	0.7633	-0.63991	-0.1066	95953	-39975	25	55038
161.25	227.17	58055	2738	-0.59995	-0.75405	-0.32081	107.04	51493	-1	11826
166.42	228.9	68549	2739	0.91776	0.39413	-0.058529	93307	23241	25	94525
192.21	241.32	72418	2740	0.99766	0.038688	0.067696	86058	22207	-1	11516
164.3	225.84	77239	2741	-0.95693	-0.28509	0.065865	86166	16.59	25	73239
164.18	238.27	76401	2742	-0.88113	-0.47006	0.06188	86402	28079	25	92779
198	254.6	62.14	2743	0.92954	-0.36857	0.012656	89273	-21629	-1	45668
210.76	243.43	78278	2744	0.84492	0.5313	0.074241	85.67	32162	42	94827
158.86	265.92	59301	2745	0.99885	0.046916	0.011838	89.32	26892	-1	88972
154.11	288.04	59.44	2746	0.99928	-0.036859	0.010188	89415	-21124	52	61184
150.71	259.69	64526	2747	0.95234	-0.30269	0.045239	87.38	-17632	-1	11046
141.95	281.28	67748	2748	0.47317	0.86597	0.19424	78349	61347	-1	10539
210.3	191.93	65483	2749	-0.93173	-0.28847	0.2647	73864	17203	-1	6335
199.82	186.63	64424	2750	0.96865	0.23574	0.094098	84486	13678	43	94189
196.72	161.81	68631	2751	-0.96492	0.25992	0.044473	87425	-15076	54	88455
204.26	161.71	75532	2752	-0.92943	-0.35893	0.10276	83966	21116	29	7191
241.54	175.59	61361	2753	0.94473	0.32561	-0.045932	92603	19017	-1	11043
246.29	165.47	68539	2754	0.98451	-0.12921	-0.14218	97872	-74769	29	79235
242.63	171.76	71.66	2755	-0.85489	-0.51332	0.090343	84711	30983	29	79235
236.18	163.42	73259	2756	0.87107	0.49024	0.036237	87906	29371	29	73237
228.96	160.16	76917	2757	-0.2061	-0.95959	-0.22993	102.47	77878	29	55791
246.99	161.77	76437	2758	0.99072	-0.077489	-0.13402	97435	-44723	29	68082
257.42	164.99	73853	2759	-0.99772	0.019137	0.077605	85471	-10989	-1	81715
158.98	209.24	69259	2760	-0.939	0.3223	0.14395	81466	-18944	28	76056
155.78	220.11	69358	2761	0.84284	-0.53665	-0.048429	92743	-32486	28	99847
155.33	194.95	71.12	2762	-0.85846	0.50899	-0.075678	94258	-30664	28	90702
148.45	209.27	72965	2764	-0.94135	0.336	0.037217	87849	-19643	28	57276
147.05	214.78	72.26	2765	0.10935	-0.99124	-0.088929	94987	-83705	28	57276
155.91	203.69	73462	2766	0.96788	-0.25093	-0.019159	91093	-14534	28	76056
187.11	216.64	57.25	2767	0.86803	-0.42388	0.31024	70892	-26028	43	62329
191.13	204.47	61317	2768	-0.90911	-0.40374	0.12301	82743	23946	43	66635
178.98	216.67	58374	2769	-0.99421	-0.051102	0.11345	83322	29424	43	63809
172.99	218.13	60034	2770	0.90534	0.41476	-0.10953	96112	24614	43	63809
166.48	210.48	62596	2771	0.96631	-0.24273	-0.10277	95744	-14101	43	89694
183.24	211.21	62375	2772	-0.012873	0.99399	-0.13043	97242	-89258	43	7995
181.24	198.17	65249	2773	0.98595	-0.11488	0.14553	81369	-66457	43	91131
190.48	197.94	67712	2774	0.91421	0.40481	-0.02244	91279	23884	43	6273
175.04	206.26	65801	2775	0.93494	0.34479	-0.1004	95615	20243	43	50266
167.14	202.18	69691	2776	0.8489	-0.4409	-0.34982	108.47	-27447	43	69603
190.66	208.95	66228	2777	-0.91473	-0.29683	-0.32897	107.44	17978	43	66635
174.15	211	67203	2778	-0.82263	-0.489	0.34811	68374	30729	43	50266
174.52	199.91	71155	2779	-0.93913	0.11671	0.38777	65692	-70839	43	71874
172.25	194.84	75714	2780	0.58855	-0.80216	-0.12092	96.73	-53732	43	56607
200.98	105.57	61336	2781	-0.64658	-0.67498	0.42651	63026	46231	53	71472
212.77	122.16	70.27	2782	0.78676	-0.58389	-0.24024	103	-36581	-1	92546
212.15	97249	66966	2783	-0.50007	-0.86285	0.088366	84829	59905	53	90909
221.31	97691	67904	2784	0.96372	-0.26215	0.060138	86505	-15217	53	8288
216.78	103.66	71.45	2786	-0.98189	-0.13681	0.15727	80647	79321	53	8288
211.83	109.96	74073	2787	0.44249	-0.88854	-0.14548	98049	-63527	53	84313
236.69	96555	66137	2788	-0.94275	-0.24132	0.27623	73117	14358	53	72406
263.41	125.95	62237	2789	-0.87653	-0.47772	0.070759	85877	28591	-1	19494
282.87	108.74	71757	2790	0.97819	0.20118	-0.062041	93502	11622	-1	10038
272.08	126.9	79681	2791	-0.56727	-0.80696	-0.19723	100.78	54894	44	73006
192.42	155.9	63649	2794	-0.81729	0.55357	0.19202	78488	-34111	54	75085
185.16	155.08	66819	2795	0.93273	-0.35799	-0.05182	92932	-20997	54	79651
184.58	143.61	74203	2796	-0.37364	-0.8789	0.35582	67856	66969	-1	12074
211.38	156.64	59649	2797	0.92229	0.35159	-0.19265	100.54	20868	-1	11559
195.79	144.78	59483	2798	0.99654	0.011286	0.098861	84201	0.64884	-1	10758
209.39	134.01	64339	2799	-0.88105	-0.46164	0.12373	82699	27653	-1	67954
192.93	150.1	68.39	2800	0.9928	-0.094662	-0.088133	94944	-54466	54	75085
214.79	131.76	67794	2801	-0.93563	-0.32644	-0.16112	98.88	19234	-1	67954
238.12	156.58	75029	2802	0.61773	-0.78581	0.036308	87902	-51829	29	54132
242.17	159.08	72451	2803	0.8149	-0.56324	-0.16411	99039	-34651	29	54132
232.66	156.3	75308	2804	-0.89775	0.43111	-0.10862	96063	-25651	29	53361
223.83	157.26	77877	2805	0.9931	0.037896	-0.13315	97388	21853	29	49644
261.87	158.98	70549	2807	0.86771	0.49504	-0.053782	93042	29705	-1	81715
166.13	191.84	70031	2808	0.046907	0.96581	-0.30596	106.31	87219	43	88743
187.92	184.08	74.61	2809	0.99969	0.010701	0.026882	88.45	0.61329	43	92373
176.87	180.63	76683	2810	0.99265	-0.11996	-0.019594	91117	-68905	-1	84877
169.29	177	77881	2811	0.69312	-0.69552	-0.22717	102.33	-45099	-1	84877
218.93	72031	60446	2812	-0.81947	-0.56776	0.093824	84503	34716	55	73426
219.07	66314	65053	2813	-0.56322	-0.82134	0.10857	83617	55.56	55	73426
217.09	88892	71002	2814	0.61826	0.78583	0.017852	88973	51806	-1	10241
232.97	93431	57801	2815	-0.92605	-0.3685	0.097814	84264	21699	53	96481
224.75	71196	66625	2816	-0.90435	-0.41015	-0.14159	97841	24396	55	76511
230.68	70703	61231	2817	-0.27658	0.94933	0.17912	79294	-73757	55	8033
254.49	68887	72154	2818	0.81622	0.56083	-0.16653	99167	34493	29	82001
229.68	97638	67.6	2819	0.74218	0.57995	-0.40306	111.05	38005	53	72406
237.68	87.47	72.92	2820	-0.93537	-0.33281	0.1436	81487	19586	-1	10522
245.65	65899	74217	2821	-0.82016	-0.55977	-0.14196	97.86	34314	29	95604
256.53	65862	61722	2822	0.75689	0.6456	-0.12195	96785	40463	-1	10215
275.08	67.25	68672	2823	0.97564	0.10584	-0.23062	102.5	61912	-1	84323
292.07	68016	62.14	2824	-0.93512	-0.3257	-0.16739	99212	19203	-1	14185
307.61	63755	65924	2825	0.5879	0.80407	0.10624	83757	53827	-1	10306
299.82	77.3	69548	2826	0.85117	0.52349	0.045868	87343	31593	-1	14185
313.18	64637	74548	2827	0.97824	0.20736	-0.0078817	90451	11968	-1	10306
186.18	108.48	65895	2829	-0.93643	-0.33254	0.13422	82061	19551	-1	12138
199.27	108.53	53098	2831	0.51242	-0.62715	-0.70393	125.57	-50749	53	72421
204.68	99545	60298	2832	0.065419	0.99754	0.030096	88263	86248	53	71472
199.49	120.83	59656	2833	0.94405	-0.20364	-0.3113	106.57	-12172	-1	10.52
208.17	116.95	64161	2834	0.9964	0.072456	-0.052755	92985	41591	-1	92546
255.94	27818	76595	2837	0.90055	0.42888	-0.085487	94798	25466	56	6.73
284.56	15125	61603	2838	-0.99529	-0.028294	0.11128	83453	16284	-1	16188
263.23	20266	64576	2839	-0.99322	0.068832	0.11236	83388	-39644	57	94305
263.47	29502	70176	2842	0.94388	0.30649	-0.14768	98166	17989	56	57071
274.17	87935	76.4	2843	0.97781	0.14887	-0.17686	99712	86565	48	88022
269.18	18827	73848	2844	-0.99472	-0.049699	0.10771	83668	28603	-1	10753
278.95	25457	77404	2845	0.9399	-0.30106	-0.19333	100.57	-17761	-1	12327
298.41	31929	67995	2846	-0.99558	-0.081406	0.056226	86735	46746	-1	20825
343.56	18658	64214	2848	0.52538	-0.79325	-0.36935	109.42	-56483	-1	29997
253.07	34811	59853	2850	0.90455	-0.15197	-0.47803	114.62	-95366	-1	11171
241.59	50478	64348	2851	-0.58717	-0.79251	0.19777	78128	53465	58	99626
249.55	52771	69878	2852	0.79663	0.60289	-0.052389	92964	37119	58	9.26
230.81	60289	70827	2853	0.72115	0.69188	0.042407	87546	43813	33	97247
255.5	34098	74214	2854	0.96352	0.26364	-0.055384	93131	15303	56	61324
246.82	43411	73494	2855	0.91324	-0.19536	-0.42903	112.29	-12075	-1	10377
255.31	50867	62881	2856	-0.91498	-0.35411	0.23214	75954	21157	58	9.26
273.76	51851	62.95	2857	0.9882	0.063552	-0.16724	99205	36797	59	91547
265.31	45037	61467	2858	0.87816	0.39516	-0.3235	107.17	24227	-1	9926
276.93	36498	64906	2859	0.99285	0.11783	0.022784	88687	67683	-1	14828
258.44	32027	69244	2860	-0.99795	-0.063851	0.0044993	89742	36609	56	57071
262.55	42009	70509	2861	0.98465	-0.16439	-0.070362	93964	-9478	-1	9926
260.5	54811	71052	2862	0.98033	0.17182	-0.11648	96489	9941	29	95291
269.23	62521	72475	2863	-0.98424	-0.14726	0.11744	83081	85093	-1	84323
140.31	352.89	49597	2864	0.96338	-0.25355	-0.10468	95848	-14745	-1	11452
178.85	354.03	46.02	2865	-0.98438	-0.17091	0.050585	87067	98496	60	38881
170.43	354.27	45.95	2866	0.99315	-0.11609	-0.015696	90896	-6667	60	39615
175.88	357.77	46437	2867	0.96926	0.24563	0.016628	89044	14221	60	41136
171.81	358.09	46892	2868	-0.85696	-0.51507	0.021445	88765	31007	60	41136
192.55	353.53	48422	2869	0.98753	-0.15743	0.0019322	89889	-90577	61	50953
189.13	357.24	47727	2870	-0.9828	-0.17165	-0.081823	94597	99072	61	50953
148.82	414.52	49396	2873	-0.49488	-0.85833	-0.1626	98959	60034	62	49174
151.21	410.67	51297	2874	0.99993	-0.0067663	-0.011439	90654	-0.3877	62	49174
130.23	406.5	52849	2875	-0.95752	-0.25733	0.15616	80716	15042	-1	10533
140.51	407.76	50935	2876	-0.8636	0.43717	0.3014	71473	-26849	62	66706
140.8	414.21	52584	2877	0.98835	0.12858	-0.097725	95469	74121	62	66706
163.63	399.08	40.1	2878	0.98217	0.18631	-0.029922	91702	10741	-1	17921
165.97	416.11	49278	2879	0.61034	-0.76841	0.23092	76032	-51.54	62	83847
135.27	436.54	38076	2881	0.91465	0.40405	-0.01479	90844	23834	63	51503
147.64	436.83	38175	2882	0.9959	0.055427	0.08588	84978	31856	63	46947
155.04	440.02	40541	2883	-0.99926	-0.033469	-0.022678	91292	19184	63	77415
159.56	419.93	45456	2884	-0.98373	-0.17415	-0.053066	93002	10039	62	74292
157.75	415.24	50931	2885	0.95657	-0.28792	0.054727	86823	-16751	62	74292
163.85	440.49	41957	2886	-0.89773	-0.43263	-0.099726	95578	25.73	63	48937
166.65	437.06	44034	2887	-0.95119	-0.2799	-0.15599	98608	16397	63	48937
181.86	418.68	49807	2888	0.90157	-0.36749	-0.27396	104.71	-22176	64	47525
185.87	420.01	51994	2889	0.59541	-0.78494	-0.20563	101.21	-52818	64	47525
174.49	418.3	54075	2890	0.82608	0.56355	0.0022001	89874	34302	64	8531
166.74	295.86	55.23	2892	0.48441	-0.87286	-0.070563	93975	-60971	52	45641
165.38	290.24	56355	2893	-0.9862	-0.12987	0.12323	82.73	75021	52	49972
163.03	294.49	57509	2894	0.99867	0.047173	-0.025206	91436	27044	52	45641
210.04	295.7	45035	2895	0.92778	0.3702	0.055991	86749	21753	65	85053
199.23	294.15	45503	2896	-0.99663	-0.030718	0.091212	84659	17654	65	63702
207.73	306.25	47054	2897	0.99339	0.09351	-0.079796	94485	53775	65	80063
193.86	293.23	48806	2898	0.97849	0.16413	-0.14993	98286	95222	65	40984
195.59	298.33	50378	2899	0.99533	0.046911	-0.1012	95659	26984	65	56045
202.99	299.81	47436	2900	0.99243	-0.066005	0.12428	82666	-3805	65	70584
136.61	328.66	49.73	2901	0.75141	0.65874	-0.045618	92585	41.24	66	73373
150.5	324.29	55366	2904	-0.93538	0.35291	-0.027219	91549	-20671	66	92523
141.6	326.73	54756	2905	-0.97646	0.19253	-0.11669	96501	-11154	66	73373
182.72	350	44.43	2906	-0.99898	-0.013419	-0.051713	92926	0.76958	60	56426
177.18	350.58	45328	2907	0.92544	0.29015	-0.29241	105.63	17408	60	38881
161.84	352.4	46092	2908	0.93908	-0.34238	-0.036016	92046	-20032	60	87448
171.94	350.64	46498	2909	-0.99858	0.021765	-0.058325	93295	-12486	60	39615
191.35	326.11	49443	2910	0.97336	-0.20458	-0.12423	96908	-11.87	-1	18296
163.61	323.8	55717	2911	0.90403	-0.41926	-0.10004	95595	-24.88	-1	10475
174.01	323.33	54593	2912	0.88569	-0.46388	0.022958	88677	-27643	-1	10475
199.82	347.45	49218	2913	-0.13141	-0.99061	-0.045226	92563	82443	61	9516
153.87	355.87	45148	2916	0.99833	0.053296	-0.026528	91.51	30559	60	87448
140.5	372.01	46.02	2917	0.9677	-0.20757	-0.17169	99439	-12107	-1	19448
213.44	226.4	47746	2918	-0.95872	-0.27964	0.061803	86406	16261	43	95229
234.1	228.46	43186	2919	0.88755	0.45184	-0.10803	96.03	26.98	43	79319
160.09	277.63	41083	2921	0.97477	0.21308	-0.079716	94481	12331	-1	12459
150.65	285.83	48395	2922	0.97232	0.22019	-0.093825	95256	12.76	-1	10627
152.79	255.78	51523	2923	0.18727	0.98228	-0.0085692	90.49	79206	69	60243
151.51	268.08	54771	2924	0.99914	-0.04127	-0.0061107	90.35	-23653	-1	88972
177.56	283.65	37887	2925	0.88555	-0.44807	-0.1471	98135	-26838	67	3677
169.84	288.02	46875	2926	-0.96465	-0.24994	0.10031	84114	14526	-1	10711
170	269.58	51133	2927	0.99813	-0.057044	-0.026652	91517	-3271	-1	14294
210.47	276.05	43689	2928	0.98755	0.15496	0.032293	88135	89179	-1	12749
197.29	273.74	45982	2929	-0.98765	-0.13751	0.090085	84727	79266	-1	13.58
157.29	310.19	42531	2932	-0.997	-0.010493	0.092002	84612	0.60301	52	65923
154.45	302.73	48419	2933	0.99102	0.0605	-0.14307	97.92	34935	52	87179
150.23	312.41	45158	2934	-0.98295	-0.039155	0.21557	77006	22811	52	78495
141.93	303.17	49135	2935	0.64458	-0.76421	-0.027072	91541	-49854	52	39294
145.81	303.77	49019	2936	0.84735	-0.53061	0.025757	88515	-32055	52	39294
141.13	312.81	50732	2937	0.85145	-0.51676	-0.10727	95989	-31254	52	98037
136.44	303.62	53316	2938	0.94941	-0.30189	-0.10383	95802	-17.64	52	69115
141.25	295.09	54294	2939	0.81804	0.56986	-0.093449	95235	34862	52	84901
172.76	301.39	37454	2940	-0.97784	0.17175	0.14363	81486	-99617	-1	6657
179.08	303.45	37153	2941	0.52145	0.84281	0.15995	80482	58254	-1	6657
161.29	304.96	42707	2942	-0.97622	0.065237	0.24807	74936	-38232	52	63331
163.19	298.94	43.25	2943	0.96313	-0.26325	-0.06665	93758	-15287	52	63331
190.57	295.02	50467	2944	-0.63198	-0.7739	0.049239	87145	50764	65	40984
178.04	292.01	54035	2945	0.98477	-0.16294	-0.072742	94096	-93953	65	80466
184.36	296.79	52649	2946	0.99228	0.093231	-0.098108	95.49	53675	65	68171
160.36	298.35	55892	2947	0.96522	0.26143	0.0044811	89743	15155	52	4.96
183.46	196.74	40658	2948	-0.62748	-0.77695	0.061424	86429	51075	68	95802
174.86	207.74	43704	2949	-0.81027	-0.55384	0.22994	76095	34354	68	90553
179.03	200.96	48027	2950	-0.97026	0.050144	0.28417	72601	-29585	68	90553
164	203.56	53099	2951	0.96732	0.030355	-0.30206	106.11	17974	-1	12012
204.79	222.6	48911	2952	0.99096	-0.1247	0.05931	86553	-7172	43	80002
217.51	205.94	52.65	2953	0.98063	0.17927	-0.094607	95299	10.36	43	48732
218.61	210.64	53316	2954	0.8997	0.43332	-0.063265	93.57	25717	43	48732
224.22	214.48	51299	2955	-0.9092	-0.3325	0.30073	71517	20088	43	55646
211.67	214.24	53234	2956	0.99598	-0.087727	0.021894	88739	-50337	43	69218
220.68	202.11	52082	2957	-0.75068	0.56352	0.41382	63904	-36894	43	43742
219.12	217.79	51525	2958	0.82606	0.56047	-0.071079	94004	34156	43	60859
207.02	211.16	58283	2959	0.89318	0.407	0.2295	76122	24497	43	6698
202.22	213.92	53.46	2960	0.589	-0.80545	0.079008	85387	-53823	43	61495
190.5	221.04	54434	2961	-0.97776	-0.20541	0.050875	87049	11865	43	62329
218.15	194.09	55665	2962	0.9774	-0.1487	0.18028	79221	-86505	43	90842
206.32	218.1	55342	2963	-0.9964	-0.075828	0.045422	87369	43519	43	61495
209.3	205	59577	2964	-0.8505	-0.52224	0.07514	85617	31552	43	6698
233.42	221.25	46406	2965	-0.61158	-0.77211	0.20722	77533	51618	43	79319
226.01	222.42	49896	2966	0.87389	-0.44875	-0.22428	102.18	-27181	43	82585
224.35	204.46	51797	2967	0.9774	-0.19537	-0.096892	95423	-11304	43	43742
226.23	209.31	51793	2968	0.98145	-0.17425	-0.095972	95373	-10068	43	52016
229.17	201.15	57669	2969	0.92686	0.37409	-0.037778	92145	21979	43	54983
229.85	206.58	58174	2970	0.76826	0.62255	-0.17887	99817	39019	43	54983
158.4	250.86	42947	2971	-0.51622	-0.85174	0.10767	83671	58781	69	71388
153.86	250.71	48451	2972	-0.88042	-0.44192	0.20631	77591	26654	69	60243
157.49	243.03	48494	2973	0.60184	0.76278	-0.28384	105.2	51726	69	84906
153.9	244.61	56184	2974	-0.8391	-0.52544	-0.16899	99297	32055	69	34421
150.91	246.05	57101	2975	0.68563	0.68861	-0.28328	105.17	45124	69	34421
163.69	246.88	57203	2976	0.99181	-0.061177	-0.13456	97464	-35297	-1	10097
230.86	117.75	42612	2977	0.83129	-0.42939	-0.42356	112.03	-27318	53	76109
242.2	111.01	47941	2978	0.95642	0.2917	-0.016145	90922	16961	70	85442
252.63	120.52	46448	2979	-0.45616	-0.85068	0.31353	70674	61799	70	71224
228.51	110.1	45.36	2980	-0.81224	-0.57017	0.1478	81.23	35068	53	84649
231.98	106.58	53229	2981	-0.75431	-0.62072	0.2566	74387	39451	53	73978
248.79	115.53	50968	2982	-0.65153	-0.75846	0.018336	88945	49337	70	77504
237.33	102.1	55.66	2983	0.8786	0.4153	-0.28295	105.16	25299	53	73978
259.23	126.79	38814	2984	0.87002	0.49088	-0.054959	93108	29432	53	62507
277.74	124.95	49064	2986	0.69266	0.71103	-0.14527	98037	45.75	-1	19494
201.57	155.92	53576	2988	-0.99573	-0.014178	0.10943	83565	0.81578	72	68645
251.78	147.18	40904	2989	-0.91113	-0.38984	0.16044	80452	23164	-1	15662
239.66	143.12	49953	2990	0.91711	0.37665	-0.15666	98644	22328	-1	15662
186.13	172.5	43.44	2991	0.91839	-0.38611	-0.10372	95796	-22803	-1	13869
185.18	183.74	51511	2992	0.98925	0.12314	-0.094674	95302	70958	-1	13869
219.08	172.14	40458	2993	0.91264	0.40431	-0.07213	94062	23894	71	5682
211.39	168.62	42357	2994	-0.97628	-0.18819	0.12842	82415	10911	71	69856
218.18	167.03	42785	2995	-0.93087	-0.35722	0.091973	84614	20994	71	5682
199.15	165.86	47947	2996	-0.92028	-0.36493	0.16931	79903	21.63	72	75247
210.63	162.63	48946	2997	-0.99571	-0.059469	0.085053	85027	3418	71	89377
197.12	161.14	53451	2998	-0.91357	-0.36959	0.20361	77761	22026	72	68645
226.21	170.14	40738	2999	0.96266	0.2668	-0.055124	93117	15491	71	74112
235.96	181.4	51.16	3000	-0.93748	-0.34337	0.068165	86.03	20116	-1	12997
257.47	174.92	38731	3001	0.33935	-0.93732	0.095062	84429	-70097	-1	14865
221.14	82251	50974	3004	0.97111	0.21294	-0.12919	97175	12368	-1	61371
244.94	73.82	37715	3005	-0.91434	0.26182	0.3707	66852	-15979	73	47886
246.71	78194	38536	3006	0.6971	-0.70835	-0.13307	97384	-45459	73	47886
234.69	87.26	39705	3007	-0.97604	-0.18315	0.14095	81.65	10628	55	67751
238.06	74819	46673	3008	-0.83598	-0.48839	0.30025	71549	30294	55	51031
234.27	83279	45.17	3009	-0.96603	-0.21782	0.16688	80054	12706	55	67751
238.24	67098	48812	3010	-0.86441	-0.49025	0.13393	82078	29.56	55	80142
233.05	75506	47327	3011	-0.94142	-0.30742	0.16642	80082	18084	55	51031
229.68	66313	52283	3012	0.96147	0.065789	-0.32031	107.02	39144	55	43109
228.36	70342	51511	3013	-0.18193	0.97785	0.12415	82674	-79.46	55	43109
226.39	84929	52711	3014	0.6699	-0.72427	-0.19592	100.71	-47233	-1	61371
285.62	75.49	44.08	3015	-0.95747	-0.24585	0.18126	79161	14401	74	7318
279.49	74807	48022	3016	-0.97863	-0.15392	0.16365	80253	89381	74	7318
278.9	82711	50271	3017	0.87247	0.48073	-0.10522	95878	28855	74	82389
260.92	65591	52503	3018	-0.93259	-0.29395	0.25135	74725	17495	-1	10215
294.29	91508	43996	3019	-0.24814	-0.96768	-0.054032	93056	75617	-1	18216
203.87	121.02	39938	3022	0.98931	0.12509	-0.090024	95047	72064	53	70449
210.64	119.28	39037	3023	0.58524	0.80424	0.12412	82676	53957	53	67548
215.1	107.88	41.52	3024	-0.75076	-0.61576	-0.287	105.36	39358	53	52097
205.89	113.14	43115	3025	0.94274	0.29083	0.19591	78245	17145	53	80797
217.46	104.94	45115	3026	-0.79613	-0.54229	0.32224	70098	34261	53	52097
198.2	113.8	47136	3028	0.76102	-0.60482	-0.28155	105.09	-38476	53	47869
195.05	117.31	47971	3029	0.90373	0.38432	-0.22632	102.28	23038	53	47869
202.06	125.24	45379	3030	-0.78956	-0.59979	0.15578	80739	37222	53	71176
207.66	99.57	49088	3031	-0.42538	-0.90352	0.062376	86372	64789	53	82226
209.47	109.98	50478	3032	-0.29861	-0.85906	0.49891	57.91	70832	53	56379
193.24	110.91	56332	3033	0.73467	-0.45913	-0.59935	120.39	-32003	53	72421
200.71	99404	53479	3034	-0.60537	-0.78342	0.16875	79938	52306	53	78908
222.31	104.8	57382	3035	0.92716	-0.36794	0.084834	85.04	-21646	-1	10675
207.88	106.97	54967	3036	-0.5163	0.36309	0.93076	19.07	-35117	53	56379
225.08	120.55	38525	3037	-0.9232	-0.37849	0.079969	85.33	22292	53	52415
254	113.99	43947	3038	-0.84438	-0.50691	0.20809	77479	30978	70	71224
248.98	84003	45962	3039	-0.012439	-0.9766	0.25765	74319	89.27	57	77371
252.78	17049	55.75	3040	0.98504	-0.15099	-0.09961	95572	-87149	57	85637
285.67	20385	39624	3042	0.9964	-0.069892	-0.057507	93.25	-40124	-1	10817
261.99	15695	40402	3043	0.1758	0.96013	0.26084	74113	79624	57	61226
263.35	22622	44745	3044	0.98119	-0.14895	-0.14732	98147	-8632	57	7241
264.67	18.15	50285	3045	0.98695	-0.11441	-0.13596	97539	-66123	57	7241
284.4	25421	49113	3046	0.99088	-0.13468	-0.0040918	90234	-77403	-1	10817
261.03	14.88	56504	3047	0.69607	-0.71703	-0.044172	92504	-45.85	57	79144
262.08	24706	56335	3048	0.95623	-0.29114	0.035093	87972	-16934	57	92891
311.79	22843	48271	3049	-0.99047	0.13408	-0.03773	92142	-7709	-1	22557
222.33	55803	43.75	3052	0.50924	-0.74235	-0.5225	116.73	-55551	-1	12889
251.77	37909	47809	3053	0.92011	-0.17557	-0.42014	111.87	-10803	76	82895
239.72	51149	51675	3054	0.69557	0.71789	-0.034212	91944	45905	-1	92992
228.87	54121	54731	3055	0.75254	0.65568	0.073665	85705	41065	-1	11656
248.38	50376	54967	3056	-0.12963	-0.98294	0.15659	80689	82487	-1	92992
258.95	33537	37629	3057	0.99629	-0.05474	0.079718	85345	-31449	75	68071
261.92	57093	40781	3058	-0.67338	-0.7376	0.060028	86511	47606	76	58316
260.32	47768	41064	3059	-0.97925	0.18361	0.10295	83955	-10.62	76	69379
256.4	58945	41.22	3060	0.4276	-0.89488	-0.15344	98473	-64.46	76	58316
257.45	43.62	45827	3061	-0.9471	-0.24931	-0.24253	103.11	14747	76	69379
273.9	43356	51.8	3062	0.92683	0.3718	0.062928	86.34	21858	-1	13046
262.28	50825	51881	3063	0.92323	0.31467	-0.26462	104.24	18821	-1	10579
278.4	55798	52395	3064	-0.42614	-0.89774	-0.13402	97435	64607	59	78325
267.55	58582	59949	3065	0.78345	-0.22702	-0.69421	125.07	-16.16	59	83907
275.77	59687	58663	3066	-0.75896	-0.61881	0.24312	75253	39192	59	78325
290.47	61085	40097	3067	0.86623	0.49894	-0.031841	91.81	29942	-1	87206
173.19	331.32	24042	3069	-0.88484	0.46309	0.061279	86437	-27626	-1	88717
191.75	322.35	28113	3070	0.89769	-0.43588	0.077348	85486	-25899	-1	10574
178.05	336.94	28893	3071	-0.94427	-0.32341	-0.073619	94144	18906	-1	88717
195.03	346.77	22932	3072	0.71889	-0.6895	0.10594	83775	-43805	-1	10385
201.59	320.83	31671	3074	-0.99102	-0.1216	-0.06676	93764	69951	-1	10574
169.75	389.28	26.4	3076	-0.99639	0.064328	-0.06654	93752	-36939	-1	80793
177.74	390.48	26608	3077	0.96185	-0.25685	0.11302	83348	-14951	-1	80793
135.71	430.86	39371	3078	-0.8836	-0.45708	0.12194	82808	27352	63	5847
142.35	433.68	37.31	3079	-0.48784	0.87156	0.058695	86.59	-60763	63	62157
152.96	433.08	37831	3080	0.95402	0.29831	-0.035218	92001	17364	63	65151
130.63	438.73	38493	3081	-0.89355	-0.42759	0.16427	80215	25572	63	51503
146.59	441.36	37498	3082	0.99804	-0.062575	-0.0031494	90.18	-35877	63	46947
190.35	418.41	19347	3083	-0.21875	0.97542	-0.0318	91808	-77.36	77	9839
187.97	427.95	19121	3084	0.97381	0.10032	0.24483	75143	58819	77	72866
186.26	434.75	21124	3085	0.52216	-0.84083	0.17123	79784	-58.16	77	72866
185.11	442.42	23082	3086	0.70623	-0.70645	-0.055908	93161	-45009	77	79996
254.51	55146	41379	3087	0.99622	0.010085	0.10354	83919	0.58002	57	60696
252.79	14939	39229	3088	0.24849	-0.95732	-0.17716	99728	-75449	57	84025
254.6	22.14	45881	3089	0.97579	-0.21604	-0.040863	92318	-12484	57	88341
184.6	236.42	30501	3091	0.9948	-0.084445	-0.068337	93852	-4852	-1	14452
171.48	241.95	33008	3092	-0.87696	-0.47109	0.11398	83.29	28244	78	76722
169.31	254.63	34617	3093	0.82385	0.54015	-0.20612	101.24	33.25	78	74031
168.67	247.73	37201	3094	0.88379	0.46771	-0.01492	90852	27888	78	74031
197.67	254.52	24.03	3095	0.87392	0.48595	0.013074	89249	29076	79	69927
189.03	259.52	25751	3098	-0.95847	-0.19793	-0.24636	103.31	11668	79	44122
181.64	257.04	28.33	3099	0.99809	0.060327	-0.016015	90914	34589	79	8215
175.02	261.96	28277	3100	0.99818	0.040906	-0.053127	93005	23467	79	82517
187.04	264.33	26813	3101	-0.95156	-0.28441	0.14013	81.7	16641	79	5.31
165.9	268.3	31956	3102	0.99515	-0.06308	-0.090643	95081	-3627	-1	11696
170.93	280.94	35918	3103	-0.95099	0.1495	0.32481	69928	-89341	67	40966
174	282.72	37965	3104	0.80997	-0.57945	-0.10859	96061	-35.58	67	3677
200.81	261.78	21688	3105	-0.89343	-0.44396	0.082198	85197	26423	79	58939
206.49	260.95	23.04	3106	-0.76934	-0.63424	0.091726	84628	39502	79	58939
211.39	268.4	23374	3107	-0.91528	-0.40114	-0.04425	92509	23666	79	89235
193.42	259.66	26141	3108	-0.39551	-0.91295	0.12059	82.89	66576	79	44122
222.8	265.99	28219	3109	0.95231	0.27137	0.1674	80021	15905	-1	66075
212.92	280.87	28212	3110	0.869	-0.47702	-0.15779	98704	-28763	-1	94343
219.22	270.92	30789	3111	0.57498	-0.81266	-0.11372	96.34	-54.72	-1	66075
218.78	281.33	35588	3112	0.0018626	0.99837	-0.068491	93.86	89893	-1	94343
193.89	286.5	38423	3113	0.68122	-0.73134	-0.03926	92228	-47032	-1	44091
197.99	287.56	37212	3114	0.99407	0.10872	0.10695	89999	62414	-1	44091
169.74	311.48	36167	3116	0.9965	0.033083	-0.092202	95167	19015	-1	10614
191.12	303.98	35726	3117	-0.96746	-0.25227	0.023465	88648	14615	-1	63706
196.5	301.71	38266	3118	0.84299	0.53268	-0.090045	95049	32288	-1	63706
213.49	162.53	19191	3122	-0.91772	-0.37001	0.17341	79649	21959	-1	10991
208.08	174.1	21778	3123	0.88158	0.47099	-0.037818	92147	28114	90	97119
222.09	176.01	37.28	3124	0.92183	-0.36747	-0.14798	98182	-21734	71	49524
242.36	190.27	24.43	3125	-0.15449	-0.98528	0.087761	84865	81089	-1	10018
241.6	182.71	30957	3126	0.88369	0.46773	0.021389	88768	27892	80	89574
249.3	186.3	33778	3127	-0.9351	-0.33981	0.12072	82882	19971	80	89603
239.54	176	36.52	3128	0.99555	0.077499	-0.064251	93625	44512	80	89574
228.76	176.04	36569	3129	0.87044	0.49228	-0.00049646	90029	29491	71	37254
226.2	178.73	36821	3130	0.92086	0.38458	-0.076992	94.33	22667	71	37254
182.85	222.76	21531	3132	-0.66094	-0.737	0.16966	79881	48114	-1	16433
183.11	213.17	35949	3133	-0.94351	-0.31993	0.10343	83926	18731	-1	12.56
215.57	203.22	23952	3134	0.96329	0.25351	-0.10605	95923	14745	-1	18073
209.18	221.38	26227	3135	0.90448	0.42106	-0.081671	94588	24963	-1	10927
199.61	216.18	27048	3136	-0.96094	-0.27159	0.063794	86289	15782	81	94502
204.42	212.81	34455	3137	0.35586	-0.93224	-0.078709	94425	-69107	81	38835
200.89	211.74	35677	3138	0.82303	-0.56786	-0.014747	90842	-34604	81	38835
217.12	128.53	26266	3144	-0.18978	0.42239	10636	0	-65805	82	38995
209.17	115.33	26676	3145	-0.81699	-0.54634	0.22141	76636	33772	82	49113
208.37	120.1	27529	3146	0.85235	0.51678	-0.096323	95392	31229	82	49113
212.28	102.5	37652	3147	0.32897	-0.94405	0.027881	88392	-70788	53	72064
210.88	111.6	36948	3148	-0.84563	-0.52823	0.092057	84609	31992	53	72514
221.9	124.71	38435	3149	0.95377	-0.2811	0.12755	82467	-16422	53	52415
220.56	111.79	38681	3150	-0.63808	-0.75976	-0.15	98.29	49975	53	72953
217.38	118.85	39081	3151	0.18483	0.95421	-0.28227	105.12	79038	53	67548
231.9	124.35	21159	3152	-0.94424	-0.32915	-0.0097478	90557	19218	82	69535
256.09	121.11	27115	3153	-0.49782	-0.8667	0.037955	87806	60128	53	91144
233.19	119.93	26369	3154	-0.66524	-0.73427	0.16232	80336	47824	82	69535
252.88	127	33287	3155	0.58176	-0.79181	-0.22319	102.12	-53695	53	67423
231.62	127.09	34014	3156	-0.97458	-0.19398	0.13453	82042	11257	53	57367
236.75	113.1	38048	3157	-0.29606	-0.95176	-0.096713	95414	72721	53	61906
226.2	115.87	36383	3158	-0.82336	-0.56166	0.097647	84274	34.3	53	52691
248.43	121.96	33796	3159	0.8936	-0.44508	-0.069816	93934	-26477	53	67423
242.37	115.65	38493	3160	0.99417	0.10325	-0.037128	92108	59291	53	61906
236.76	120.98	36972	3161	-0.86445	-0.48963	0.13674	81907	29527	53	78873
265.03	99482	19332	3162	0.82951	-0.55526	-0.072028	94056	-33798	-1	50976
261.67	96.85	22117	3163	0.97969	0.19139	-0.071786	94043	11054	-1	50976
264.19	125	30569	3164	-0.62278	-0.73452	-0.32341	107.17	49706	53	91494
259.3	120.79	37059	3166	0.87736	0.43655	-0.23899	102.93	26454	53	62507
213.44	140.69	30021	3168	0.92577	0.37806	0.0052007	89702	22214	-1	11312
217.45	132.07	36152	3169	0.98436	0.17426	-0.031262	91778	10039	53	88983
225.03	128.21	22764	3170	0.99422	-0.083781	-0.080541	94526	-48168	82	80415
234.85	131.15	31555	3171	-0.95763	-0.28224	0.068788	85994	16422	53	57367
244.18	129.06	35.18	3172	-0.73304	-0.67674	0.081933	85213	42713	53	83891
256.13	131.68	28363	3173	-0.83111	-0.49991	0.29235	72066	31027	53	75262
285.42	33574	31674	3174	-0.94542	-0.26732	0.22364	76495	15788	-1	10.73
275.29	36358	34279	3175	0.98199	-0.16989	-0.099214	95.55	-98155	75	68403
273.46	50404	33.89	3176	0.893	0.43307	-0.14698	98129	25872	-1	9574
285.2	61801	33192	3177	-0.80668	-0.58052	-0.13288	97374	35.74	-1	87206
267.35	33.49	34517	3178	0.98468	0.014016	-0.20854	101.37	0.81547	75	60932
264.35	37672	37785	3179	0.96439	-0.074857	-0.3044	106.23	-44385	75	60932
262.99	52147	33148	3180	0.91127	0.33575	-0.28613	105.32	20226	76	91589
279.67	40313	37728	3181	-0.92834	0.35533	0.13111	82.25	-20945	75	68403
303.27	36069	23865	3182	0.98612	-0.1389	-0.10909	96088	-80174	83	86884
302.1	43387	28.91	3183	-0.76471	-0.63684	0.11787	83055	39787	83	8965
293.24	45156	36364	3184	-0.99568	0.047874	0.095444	84406	-27527	-1	11705
224.31	65121	18504	3187	-0.93814	-0.13692	0.38166	66108	83036	-1	92503
254.06	78091	22259	3188	0.70978	0.65309	-0.31676	106.84	42618	73	81327
227.51	74728	29864	3189	-0.84406	-0.51074	0.19609	78234	31178	-1	11843
249.08	69005	34051	3190	0.98317	-0.014675	-0.21849	101.88	-0.85515	73	73287
254.79	92239	33029	3191	0.95045	0.28201	-0.15697	98661	16526	-1	9042
246.4	89.46	34931	3192	-0.9249	-0.3667	0.12053	82894	21627	-1	9042
241.49	71787	34178	3193	0.98347	-0.081712	-0.1939	100.6	-47495	73	53405
251.89	77681	33984	3194	-0.59599	-0.74046	-0.37282	109.59	51.17	73	69184
228.66	80062	40375	3195	-0.96275	-0.1499	0.27004	73519	88499	55	80474
277.32	86733	19574	3196	-0.6669	-0.72387	0.21216	77222	47346	73	63126
268.27	87232	18.59	3197	0.9523	0.30341	-0.039141	92222	17672	73	56697
264.78	77993	23.96	3198	0.38441	0.90612	0.2119	77238	67012	73	58365
261.39	83857	20127	3199	-0.40877	-0.88863	-0.24953	103.47	65298	73	77819
271.96	83831	21225	3200	0.10596	-0.95522	-0.33155	107.57	-83.67	73	45471
268.93	82096	24135	3201	0.84995	-0.5096	-0.16049	98847	-30945	73	45471
257.86	74.13	28258	3202	-0.96681	-0.23765	0.11261	83373	13.81	73	81327
258.48	81523	33193	3203	-0.72005	0.67101	0.21219	77.22	-42981	73	76689
242.81	15709	21366	3206	-0.14692	0.96416	0.26513	73836	-81336	-1	65249
241.3	20.58	25438	3207	0.64868	0.7516	0.14356	81.49	49204	-1	65249
249.32	29583	40546	3208	0.92322	-0.098984	-0.44556	113.08	-61196	-1	10572
256.65	19734	21404	3209	-0.95163	-0.23818	0.2329	75906	14052	-1	11588
269.78	5721	22592	3210	0.99993	0.0085453	-0.0094548	90541	0.48963	-1	97359
286.2	98286	23651	3211	0.74213	-0.65702	-0.15906	98772	-41519	-1	16964
271.1	27104	27068	3212	0.95974	0.27246	-0.081999	94606	15848	-1	10505
257.02	23197	32.94	3215	-0.98779	-0.14749	0.060316	86494	84921	-1	11211
269.56	10302	35274	3216	-0.3936	-0.90135	0.21684	76926	66.41	57	59592
266.61	15359	36396	3217	0.83449	0.55102	0.00052343	89.97	33437	57	59592
258.58	89067	38418	3218	-0.96283	-0.2239	0.18132	79157	13091	57	60696
310.27	31166	22313	3219	0.9579	-0.25348	-0.16179	98916	-14822	83	83148
317.58	99819	26439	3220	0.96522	-0.23024	-0.14858	98214	-13416	-1	14419
304.28	28287	27711	3221	0.9861	-0.14523	-0.096885	95423	-83781	83	85638
219.93	59903	27078	3226	-0.75513	-0.62442	0.23964	75475	39587	-1	10951
251.18	38367	19.66	3228	0.98085	0.095003	-0.20401	101.13	55323	84	47266
233.99	55695	26324	3229	0.3036	-0.95056	0.07834	85427	-72287	-1	10312
247.48	34228	30784	3230	0.65241	0.67286	0.41849	63582	45884	-1	10966
262.7	46398	21136	3231	0.98431	0.17058	-0.054123	93061	98316	-1	12689
278.26	46719	26465	3232	0.81063	-0.5581	-0.21268	101.58	-34547	-1	9574
186.46	348.36	17.29	3233	0.99833	0.031415	0.058157	86621	18024	85	58187
186.33	340.9	19086	3234	0.82618	-0.561	0.062467	86367	-34178	85	76744
183.38	364.16	12441	3236	0.15315	-0.9881	-0.017286	90986	-81.19	-1	11099
179.94	351.46	15462	3239	0.34788	-0.93751	0.0084579	89514	-69642	85	56743
184.97	353.91	16399	3241	0.90119	-0.4333	0.012371	89289	-25678	85	56743
177.64	430.98	10583	3246	0.89615	0.44027	-0.06665	93758	26164	77	65591
181.35	431.11	15993	3247	-0.75701	-0.63131	0.20217	77851	39827	77	59277
177.52	435.61	16458	3248	-0.79378	-0.58407	-0.20358	101.11	36346	77	59277
171	438.21	14.36	3250	0.90743	-0.40251	-0.14481	98013	-23921	77	64584
168.02	431.93	17.06	3251	-0.69037	-0.71942	0.091655	84633	46.18	77	4509
165.39	435.58	17.39	3252	-0.72475	-0.68606	0.076449	85539	43429	77	4509
166.82	440.85	18.52	3253	-0.94993	-0.29508	0.12329	82726	17257	77	55815
195.16	427.76	16502	3254	-0.5805	0.80446	0.15118	81022	-54186	77	76461
235.36	194.1	15586	3256	-0.96349	-0.23999	-0.14243	97886	13987	-1	11627
207.83	253.38	14687	3257	-0.85983	-0.50796	0.062087	86.39	30573	86	50433
200.83	247.99	16121	3258	0.66177	0.74962	-0.013561	90774	48562	86	89432
212.57	252.03	15759	3259	0.85543	0.51782	0.012307	89293	31188	86	50433
191.24	269.48	93646	3261	0.95825	0.28387	-0.041228	92339	16501	87	76329
200.26	268.49	80957	3262	-0.9954	-0.094403	0.019468	88879	54177	87	4946
197.19	264.71	8.9	3263	0.99813	-0.060606	0.0094409	89458	-34747	87	4946
200.89	287.15	15791	3264	-0.9887	-0.14553	-0.04319	92449	83733	-1	18399
244.46	154.33	35603	3270	0.76748	-0.641	0.011911	89316	-39869	88	47184
253.87	156.66	60211	3271	0.93193	-0.33268	-0.17321	99.52	-19645	88	53244
248.96	155.01	47967	3272	0.72764	-0.68514	0.040164	87677	-43277	88	47184
233.9	146.47	47344	3273	0.97944	-0.20121	0.017592	88988	-11609	89	94204
236.67	140.31	11295	3274	-0.98497	-0.17212	0.017348	89002	9912	89	8009
229.21	137.52	12068	3275	-0.83038	-0.55479	0.062016	86394	33748	89	8009
247.97	129.91	20068	3276	0.99374	0.11167	-0.0040111	90.23	64115	-1	10.27
241.84	138.03	18669	3277	0.98091	0.19126	-0.042055	92385	11033	89	9.29
259.71	154.64	15191	3278	-0.45194	-0.88511	0.13327	82119	62951	-1	11055
196.92	187.18	98171	3281	0.98759	-0.15356	-0.039391	92236	-88383	-1	11111
218.06	190.26	9237	3282	0.98796	0.14069	0.077244	85492	81047	90	73451
207.46	185.01	12.58	3283	-0.83238	-0.531	0.19043	78588	32535	90	57609
224.68	192.75	11202	3284	0.97475	0.22329	0.00014664	89992	12902	90	73451
213.13	184.1	12106	3285	-0.79023	-0.61169	0.044504	87423	37742	90	57609
222.02	165.21	12807	3286	0.99617	-0.0015286	-0.10488	95859	-0.087917	-1	10991
202.56	180.86	17515	3287	0.34374	0.93096	0.1477	81236	69734	90	76081
195.22	179.75	19194	3288	-0.95309	-0.26085	0.18429	78972	15307	90	76081
242.43	159.41	25157	3289	-0.90821	-0.41525	-0.062666	93537	24571	88	5562
244.62	69586	33376	3290	-0.8248	-0.55393	0.13609	81947	33885	-1	11766
232.88	68939	44674	3291	-0.90775	-0.38852	0.18989	78622	23171	91	44684
229.46	68983	73429	3292	-0.2349	-0.92238	0.36798	67036	75712	91	44684
234.94	65166	83501	3293	0.95116	-0.011214	-0.3702	109.46	-0.67546	91	57929
229.6	82669	10211	3294	-0.82108	-0.56729	0.075963	85568	34641	-1	13984
263.54	83173	3167	3295	-0.89995	-0.435	-0.035212	92	25797	-1	14312
284.14	90185	91908	3296	0.72646	0.6872	0.002698	89845	43409	73	84793
281.16	80006	96995	3297	-0.75553	-0.65482	0.023684	88635	40916	-1	10617
273.46	90844	13748	3298	0.95012	-0.29754	0.11223	83396	-17389	73	49503
278.11	92116	14841	3299	-0.79556	0.58654	0.18223	79.1	-36.4	73	49503
269.58	78728	15351	3300	0.38175	-0.91679	0.14072	81664	-67393	73	81355
290.83	94433	12317	3302	0.98475	-0.17372	-0.010677	90.61	-10005	73	8521
216.32	124.71	26076	3305	-0.96874	0.16406	0.22331	76516	-9612	82	38995
247.14	97316	23078	3306	-0.82993	-0.55773	-0.014921	90852	33902	-1	21666
285.03	116.53	40551	3307	0.397	-0.91745	-0.031444	91788	-66601	-1	24.29
247.05	27246	13.65	3315	0.97508	0.17257	-0.16733	99209	10036	84	52168
254.46	29626	13502	3316	0.98602	0.13155	-0.12273	96827	75995	84	66159
241.22	29415	15203	3318	-0.86951	0.47602	0.15811	80596	-28699	84	64115
251.88	9653	18253	3319	-0.65571	0.73304	0.217	76916	-48187	-1	11343
275.18	18896	45718	3321	0.51578	-0.85323	-0.092668	95192	-58847	-1	12051
255.64	11857	60685	3322	0.99998	-0.00024616	-0.0073359	90.42	-0.014104	-1	55458
258.96	26999	69337	3323	0.99352	0.10728	0.044985	87395	61626	84	80397
260.79	12621	79989	3324	-0.91917	0.3524	0.21106	77291	-20976	-1	55458
264.85	22308	9752	3325	-0.9809	0.18185	0.082745	85165	-10503	84	80397
271.67	10685	14433	3326	0.54331	-0.8157	-0.23832	102.9	-56334	-1	97359
316.08	22771	19951	3327	0.54801	-0.82858	-0.13756	97625	-56.52	83	66592
310.66	24975	16776	3328	0.85006	0.50745	0.16928	79905	30836	83	66592
248.42	32167	12586	3329	0.99941	-0.026014	-0.0268	91526	-14911	84	52168
230.53	58439	17006	3330	-0.81353	-0.53216	0.28137	72783	33.19	-1	92503
250.6	43047	19349	3331	-0.94867	-0.26699	0.20344	77772	15718	84	47266
261.02	36385	62554	3332	0.99771	-0.046964	-0.058479	93304	-2695	84	96336

## Sheet: data11PAX3FOX
x	y	z	cell id	x ellipsoid2	y ellipsoid3	z ellipsoid4	theta	phi	cluster id	NN distance
240.56	140.64	2187.1	0	-0.6443	-0.42286	-0.63723	129.59	33278	3	33218
248.72	158.99	2191	1	-0.25066	-0.66056	0.70769	44952	69.22	1	24622
240.88	125.7	2191.3	2	-0.84017	-0.25345	-0.47946	118.65	16787	-1	67759
243.83	158.76	2192.6	3	0.46729	0.13381	0.87392	29083	15979	1	24622
243.68	141.68	2198.9	4	0.47392	-0.86746	0.15136	81294	-61351	-1	5522
231.79	227.07	2188.2	5	0.35222	-0.4948	0.79443	37399	-54555	-1	90477
221.74	235.68	2195.7	6	0.85919	-0.34225	0.38035	67645	-21719	-1	90477
237.37	264.01	2196.6	7	-0.047728	-0.78833	0.6134	52164	86535	-1	6241
236.28	297.19	2198	8	0.65896	0.68322	-0.31462	108.34	46036	-1	69923
244.84	266.52	2190.5	9	-0.83328	-0.013014	-0.55269	123.55	0.89478	-1	67768
239.78	280.11	2195.8	10	0.004445	0.20973	0.97775	12109	88786	-1	6241
209.06	348.82	2200.1	11	0.9816	-0.17007	0.086879	85016	-98291	2	32198
273.14	5125	2204.8	12	0.93617	0.34778	-0.051304	92941	20379	-1	94468
271.53	-14928	2210.3	13	-0.88485	-0.21318	0.41425	65528	13546	-1	94468
242.49	-0.99778	2213.1	14	0.41796	0.37901	0.82563	34348	42202	-1	57908
262.79	49856	2202.9	15	0.31978	-0.71408	0.62276	51482	-65876	-1	65404
252.85	49635	2208.2	16	-0.29182	0.31329	0.90371	25.35	-47033	-1	65404
242.81	21109	2210.1	17	-0.94495	-0.17501	-0.27649	106.05	10493	-1	89414
254.68	90651	2201.1	18	0.42129	-0.031204	0.90639	24989	-42361	-1	56047
253.51	106.09	2203.1	19	0.93406	-0.091735	0.34514	69.81	-56091	-1	55054
245.19	85106	2204.9	20	-0.70096	-0.29614	-0.64881	130.45	22903	-1	56047
253.35	113.41	2207.9	21	0.99933	0.035313	-0.0098669	90565	20238	-1	55054
244.23	129.21	2201.7	22	-0.96369	-0.23117	-0.13368	97682	13489	-1	5522
230.29	208.02	2212.6	23	-0.08293	0.19755	0.97678	12372	-67227	-1	16553
186.45	310.92	2207.4	24	0.93069	-0.25339	-0.26384	105.3	-15.23	-1	13446
236.9	282.15	2203.6	25	-0.13936	-0.047745	-0.98909	171.53	18912	-1	79739
195.92	276.83	2207.4	26	-0.29358	-0.047364	0.95476	17.3	91646	-1	13446
231.19	273.21	2215.2	27	-0.37845	-0.8016	0.46283	62.43	64727	-1	12261
211.64	344.38	2202.7	28	-0.99197	0.017656	0.12525	82805	-10197	2	32198
216.93	342.64	2208.6	29	0.92989	-0.24808	0.27157	74242	-14938	2	30928
210.12	338.5	2209.3	30	-0.15227	0.51309	0.84472	32358	-73471	2	30928
224.8	352.7	2214.3	31	0.8645	0.49964	0.054795	86859	30026	-1	44198
253.27	-79954	2216.2	32	-0.67165	-0.26119	-0.6933	133.89	21.25	-1	57908
236.43	166.08	2216.5	33	0.95049	-0.22207	0.2174	77444	-13.15	-1	16553
221.42	355.82	2218.4	34	0.60357	-0.40525	-0.68664	133.37	-33878	-1	44198
219.3	131.57	2181	35	0.45469	-0.043146	0.88961	27176	-54207	3	30901
201.72	126.29	2179.5	36	-0.86476	-0.44426	0.23416	76458	27191	-1	5248
221.39	124.35	2182.2	37	-0.86326	-0.50214	0.051396	87054	30186	3	30901
232.51	128.1	2182.1	38	-0.57801	-0.71267	-0.39749	113.42	50956	3	43625
205.59	138.17	2181.7	39	0.79628	0.49868	0.34243	69975	32057	-1	5248
209.64	156.83	2182.2	40	-0.77427	-0.46624	0.42794	64663	31055	-1	69144
190.02	159.98	2182	41	-0.16523	-0.18606	0.96855	14408	48394	-1	75524
257.51	151.68	2169.8	42	-0.22164	0.33079	0.91731	23464	-56176	-1	70316
243.15	161.82	2172.6	43	-0.20773	0.14167	0.96787	14562	-34294	4	25982
247.66	161.25	2174.5	44	-0.48492	-0.74178	0.46327	62402	56826	4	25982
258.06	143.23	2178.2	45	-0.56305	-0.099522	-0.82041	145.13	10024	-1	87248
244.39	157.69	2184.2	46	0.85487	-0.49488	-0.15588	98968	-30066	1	7092
241.1	194.92	2173.1	47	-0.73166	0.099616	-0.67435	132.4	-77531	-1	78242
236.79	222.19	2172.1	48	0.25041	0.24326	0.93708	20433	44.17	-1	76281
229.4	246.89	2173.7	49	0.8574	0.35493	0.37268	68119	22488	-1	83497
189.69	215.96	2182.9	50	-0.28537	-0.19384	0.93861	20.18	34186	-1	17364
237.63	299.42	2169	51	-0.044619	0.8566	0.51404	59067	-87018	18	50852
234.43	284.25	2169.6	52	0.20633	0.97117	0.11938	83143	78006	-1	59296
199.64	275.21	2177.1	53	0.97809	-0.19765	0.065323	86255	-11425	-1	11965
223.34	266.81	2184.3	54	0.81907	-0.1545	0.5525	56462	-10682	-1	98551
228.56	305.43	2183.7	55	0.87357	-0.48624	-0.021343	91223	-29101	-1	49018
243.01	264.05	2173.1	56	0.60577	0.062857	0.79315	37519	5924	5	62477
244.36	271.26	2178.8	57	0.23237	-0.88224	-0.40947	114.17	-75244	5	63459
186.73	348.76	2169.8	58	0.93385	-0.29834	0.19729	78622	-17718	6	68151
188.24	344.65	2176.4	59	0.58539	-0.11559	0.80247	36633	-11.17	6	67647
186.73	351.03	2182.7	60	-0.92666	-0.11844	0.35675	69099	72836	6	22642
225.94	340.94	2169.9	61	0.98016	-0.18079	-0.081293	94663	-10451	6	36303
229.26	335.69	2172.6	62	0.81285	-0.48942	0.31582	71.59	-31053	6	36303
229.06	314.68	2176.4	63	0.73975	-0.60855	-0.28712	106.69	-39442	7	44686
229.37	320.07	2180.4	64	-0.22862	-0.64865	-0.72594	136.55	70585	7	36553
236.26	314.11	2181.5	65	0.14369	0.52435	0.83929	32935	74675	7	36553
190.83	347.05	2183.4	66	-0.072914	0.36071	0.92982	21593	-78572	6	22642
278.79	-23055	2184.6	67	-0.15239	-0.12586	0.98027	11399	39555	-1	94521
279.07	18066	2184.6	68	-0.18408	0.1879	0.96478	15251	-45587	8	37233
278.85	17058	2185.5	69	0.65244	-0.00077283	0.75784	40726	-0.067869	8	60998
285.66	84816	2191.4	70	-0.27286	-0.18947	0.94321	19402	34775	8	21879
280.12	72435	2191.8	71	0.67873	-0.49212	0.54511	56968	-35945	8	21879
279.89	-12436	2196.4	72	-0.11592	-0.035297	0.99263	6.96	16935	-1	49728
294.61	11629	2186.6	73	0.88719	0.36373	-0.28388	106.49	22293	8	60998
288.42	-7.3	2193.1	74	0.23311	-0.70646	0.66826	48067	-71739	-1	49728
285.56	19129	2187.4	75	-0.093696	0.011394	0.99554	54158	-69336	8	37233
276.99	34.74	2187.8	76	0.18551	-0.44386	0.87669	28755	-67317	9	59466
275.81	29161	2193.7	77	-0.63604	-0.63351	0.4406	63858	44886	9	62946
237.37	83136	2193.5	78	0.43969	-0.32168	0.83857	33011	-36.19	10	32619
235.07	86442	2196.4	79	0.9604	0.23336	0.15225	81243	13657	10	27522
233.19	91842	2198.1	80	-0.34855	0.043392	0.93629	20563	-70964	10	27522
262.63	98916	2185.5	81	0.014607	0.097117	0.99517	56359	81447	-1	35866
255.04	83142	2188.3	82	0.7059	0.19034	0.68226	46.98	15091	-1	62149
262.38	72737	2192.2	83	-0.29062	-0.1398	0.94657	18814	25689	-1	62149
252.37	101.24	2193.9	84	0.36285	-0.069071	0.92928	21677	-10778	-1	83633
237.22	133.82	2185.4	85	0.5509	0.48468	0.67941	47203	41341	3	33218
225.31	140.17	2184.4	86	-0.53108	0.15917	0.83224	33671	-16684	3	52149
210.86	127.94	2187.3	87	0.88442	0.46522	0.037086	87875	27745	-1	6585
215.71	153.06	2188.5	88	0.78157	0.41955	0.46165	62506	28227	-1	69144
190.4	151.59	2191.4	89	-0.40015	-0.13333	0.9067	24947	18428	-1	98884
236.53	335.27	2159.3	90	-0.21744	-0.83078	0.51236	59179	75333	6	27529
226.24	339.87	2159.8	91	-0.45116	0.094277	0.88745	27446	-11803	6	37585
197.58	354.67	2160.8	92	0.94849	-0.19721	0.24795	75644	-11746	6	40487
216.19	346.83	2163.8	93	0.88276	0.044264	0.46773	62113	28706	6	61382
232.24	331.03	2166.4	94	-0.14578	-0.38651	-0.91069	155.6	69335	6	24984
236.77	335.52	2165.8	95	-0.35909	-0.9142	0.18788	79171	68555	6	24984
252.6	316.33	2155.9	96	-0.35969	-0.52305	-0.77268	140.6	55484	11	23444
247.76	316.39	2157.3	97	0.10247	-0.93362	-0.34331	110.08	-83737	11	23444
238.83	341.8	2158.5	98	0.46483	-0.19078	0.8646	30163	-22315	6	27529
216.65	-26772	2180.4	99	-0.53084	0.021769	0.84719	32092	-23483	-1	20379
286.81	15123	2169.9	100	-0.19159	0.27272	0.94282	19469	-54912	8	30531
262.25	-99619	2171.8	101	0.80576	-0.16795	0.56793	55394	-11774	-1	76567
278.36	0.83271	2173.8	102	0.85307	-0.29772	0.42852	64627	-19239	8	39992
285.94	7687	2174.8	103	0.57367	0.043522	0.81793	35122	43384	8	22916
279.18	13991	2177.1	104	-0.4583	0.87336	0.16493	80507	-62311	8	42193
284.04	-0.2046	2178.9	105	-0.83061	-0.21152	-0.51511	121	14287	8	22783
285.89	11275	2180.8	106	-0.78315	-0.5488	0.2924	72998	35021	8	36174
292.94	-72308	2170.1	107	-0.23896	0.041893	0.97013	14.04	-99438	8	30592
294.57	13.91	2170.5	108	-0.0041212	0.99997	0.0061683	89647	-89764	8	30531
300.7	-77485	2172.2	109	-0.18584	-0.64809	0.73854	42393	74	8	36087
297.77	39249	2172.5	110	-0.14477	-0.089791	0.98538	9808	31.81	8	44533
292.67	-15191	2174.6	111	-0.43376	0.18359	0.88212	28.1	-22941	8	47362
290.55	10807	2175.7	112	-0.21023	-0.41295	0.88616	27606	63019	8	22916
296.52	-4348	2176.4	113	0.75336	-0.21826	-0.62033	128.34	-16157	8	45641
288.76	26888	2179.7	114	0.033802	-0.22568	0.97361	13191	-81482	8	22783
296.27	25682	2180.1	115	-0.56363	-0.48847	-0.66612	131.77	40914	8	28828
219.45	22416	2172.4	116	0.38638	0.045689	0.92121	22897	67439	-1	76189
217.1	44.58	2174.4	117	0.60984	-0.10835	0.78509	38271	-10075	-1	56884
224.11	40327	2179.1	118	-0.73163	-0.3989	-0.55281	123.56	28.6	-1	56884
251.9	29554	2168.9	119	0.88719	0.17033	0.42881	64608	10868	12	40998
280.84	37955	2169	120	0.6157	0.36572	0.69796	45736	30.71	9	47813
265.85	51722	2169.1	121	0.65166	0.75776	-0.033625	91927	49305	20	52464
287.6	23137	2169.6	122	0.79034	-0.28204	0.5439	57051	-19639	8	30673
253.66	33343	2172.7	123	0.89903	0.21267	0.38277	67495	13309	12	40998
241.76	34228	2173.5	124	0.21198	0.69407	-0.68799	133.47	73017	22	46077
256.7	52044	2173.5	125	-0.25808	-0.86522	-0.42988	115.46	73391	-1	55698
279.36	45893	2173.9	126	0.71909	-0.21431	-0.66105	131.38	-16595	9	57479
285.42	21248	2174.8	127	0.83275	-0.2594	0.48913	60717	-17302	8	43341
282.91	26902	2179.2	128	0.22899	-0.070195	0.97089	13858	-17043	8	34867
273.99	45225	2179.2	129	-0.44704	0.13725	0.88392	27881	-17068	9	37742
238.53	46913	2180.8	130	0.59502	0.065798	0.80101	36773	63102	-1	62604
277.61	40721	2182.3	131	-0.10876	-0.30635	0.94569	18.97	70454	9	37742
288.51	21.89	2181.2	132	0.45126	-0.14222	0.88099	28238	-17493	8	34867
268.52	69265	2170.9	133	-0.24846	-0.01998	0.96844	14434	45975	20	61417
265.57	72263	2182.6	134	0.39182	0.13534	0.91003	24.49	19056	-1	81262
258.62	98.06	2182.3	135	-0.43235	-0.15186	0.88883	27274	19353	-1	35866
213.92	131.5	2175.4	136	-0.89991	0.12639	-0.41735	114.67	-79944	3	31863
225.97	133.4	2177.8	137	0.0076226	-0.77175	-0.63588	129.49	-89434	3	41559
235.9	156.85	2177.8	138	0.30697	0.22669	0.92433	22433	36445	-1	57997
212.55	123.41	2176	139	-0.25052	0.054941	0.96655	14861	-12.37	3	31863
278.95	129.16	2165	140	-0.99142	-0.09456	0.090286	84.82	54483	13	35474
275.35	135.1	2167.4	141	0.16797	-0.46577	0.86882	29678	-70169	13	35474
188.06	212.3	2161.2	142	-0.88181	-0.43758	-0.17587	100.13	26392	-1	58556
202.05	212.51	2163.6	143	0.56799	0.2112	0.79547	37.3	20397	-1	58556
228.49	212.37	2165.8	144	0.80932	-0.17087	0.56197	55808	-11922	-1	41718
236.95	205.69	2166.6	145	-0.388	-0.87809	0.28004	73737	66161	-1	41718
253.64	171.42	2153.2	146	0.25044	-0.43967	0.86254	30397	-60333	14	32047
245.74	214.13	2154.4	147	-0.14041	0.12927	0.98162	11002	-42635	-1	57586
241.81	199.52	2154.8	148	0.15978	0.071167	0.98458	10074	24009	15	47833
257.27	175.93	2159.2	149	-0.72388	-0.56172	0.40059	66385	37811	14	53495
243.2	192.88	2158.8	150	0.28417	-0.9524	0.11037	83664	-73387	15	47833
186.28	229.65	2158.5	151	0.40609	0.83563	-0.36988	111.71	64082	-1	71586
219.19	244.42	2152.6	152	-0.96898	-0.15506	-0.19245	101.1	90915	16	44168
206.84	240.7	2155.9	153	0.97151	-0.0010877	0.23698	76292	-0.064149	16	26914
211.9	245.64	2156	154	-0.65383	-0.35567	0.66783	48.1	28545	16	26914
208.41	236.78	2159.1	155	0.96107	-0.022521	0.27538	74015	-13424	16	36435
224.6	233.99	2161.1	156	-0.915	-0.3889	-0.10736	96163	23027	17	27975
220.26	231.09	2163.1	157	0.60878	-0.17908	0.77286	39388	-16392	17	27975
232.54	255.4	2163.8	158	-0.19878	-0.94973	-0.24185	104	78179	-1	65088
226.73	234.42	2164.8	159	-0.89318	-0.40671	-0.19188	101.06	24482	17	32473
198.15	242.64	2165.7	160	0.92587	0.13487	0.35296	69332	8288	-1	47138
192.8	231.75	2166.7	161	0.88255	-0.23316	0.40834	65.9	-14799	-1	47138
243.22	221.35	2161.4	162	0.48724	-0.86481	0.12126	83035	-60602	-1	36852
244.29	220.07	2165	163	0.42428	-0.90133	-0.087155	95	-64793	-1	36852
233.79	296.5	2154.1	164	0.45777	-0.41303	0.78731	38065	-42059	18	19326
229	294.89	2154.3	165	0.31076	-0.28888	0.90552	25106	-42.91	18	19326
234.35	285.88	2155.1	166	0.7637	0.12484	0.63338	50.7	92841	-1	40655
235.54	299.36	2161.3	167	0.42325	-0.90585	0.016905	89031	-64956	18	3094
230.3	307.11	2165.9	168	0.91415	-0.206	-0.34913	110.43	-12699	-1	50852
245.27	290.03	2154.7	169	0.15484	-0.96987	-0.18807	100.84	-80929	18	42407
243.14	266.33	2156.9	170	-0.43056	-0.56407	0.70459	45203	52645	18	35797
255.85	278.71	2155.6	171	0.60177	-0.52228	-0.60423	127.17	-40955	19	22197
258.64	283.68	2155.2	172	-0.088728	0.85203	0.51592	58941	-84055	19	22197
257.92	299.71	2157.3	173	0.32321	0.65146	0.68639	46655	63613	11	3306
240.71	299.93	2155.6	174	0.015757	-0.15364	0.988	88848	-84145	18	33161
252.56	307.88	2157.2	175	0.70519	-0.45369	0.54486	56985	-32756	11	34676
244.51	275.02	2158.1	176	0.075252	0.5891	0.80455	36433	82.72	18	35797
264.31	280.59	2157.7	177	0.14279	0.15723	0.97719	12262	47755	19	3526
258.71	293.9	2159.7	178	0.66521	-0.34298	-0.66322	131.55	-27275	11	3306
239.86	305.28	2160	179	-0.51922	0.8492	0.096241	84477	-58557	18	3094
242.57	266.59	2166.9	180	0.063033	0.10357	0.99262	69638	58675	5	62477
180.25	348.22	2154.2	181	0.65397	-0.22582	-0.72203	136.22	-19.05	6	39968
181.53	351.54	2158	182	0.57078	0.81726	0.079322	85.45	55.07	6	41091
188.26	349.7	2161.3	183	0.76007	0.64759	0.053986	86905	40431	6	40487
198.21	350	2152.3	184	0.4644	-0.63261	-0.61979	128.3	-53718	6	42262
216.75	354.76	2152.5	185	0.77685	-0.39562	0.48988	60667	-26988	6	47764
234.1	334.4	2154.5	186	-0.34079	-0.52619	0.77909	38822	57.07	6	38737
194.32	338.49	2154	187	0.93463	-0.19462	0.29763	72685	-11763	-1	49205
224.17	345.56	2156.8	188	0.025432	0.37871	0.92517	22307	86158	6	36549
234.21	344.55	2154.9	189	-0.22144	0.24273	0.94448	19182	-47627	6	34618
206.29	345.93	2154.8	190	0.81839	-0.33859	0.46433	62333	-22476	6	33817
205.79	357.14	2154.7	191	0.38291	0.55622	-0.73756	137.52	55455	6	42638
192.89	351.45	2156	192	0.78465	0.21396	0.58185	54419	15253	6	42262
214.57	345.35	2157	193	-0.5031	-0.20957	-0.83843	146.98	22614	6	36549
205.36	348.73	2158	194	-0.69844	0.35917	-0.61901	128.24	-27214	6	33817
308.69	-20387	2165.2	195	-0.8488	0.52595	0.053986	86905	-31784	8	72389
291.44	31952	2164.9	196	-0.98613	-0.01863	0.16495	80506	10823	8	28474
297.14	74379	2165.8	197	0.14132	-0.98992	-0.009096	90521	-81875	8	28474
305.42	15506	2164.9	198	0.47243	-0.87634	-0.094005	95394	-61671	8	42822
298.58	-58495	2168	199	-0.84606	0.24185	0.47507	61636	-15953	8	30592
307.71	-25539	2167.8	200	0.22171	-0.1046	0.96948	14191	-25257	8	36953
235.84	32189	2160.1	201	0.78073	0.30522	0.54526	56957	21353	12	28551
226.57	23857	2165.3	202	-0.85006	-0.35336	-0.39056	112.99	22572	-1	48592
234.2	33962	2165.9	203	0.97487	0.2219	-0.019761	91132	12823	12	38618
226.63	40647	2165.5	204	0.94892	0.0091219	0.31538	71616	0.55076	-1	38618
255.43	44664	2153.5	205	0.95365	-0.044761	0.29757	72688	-26873	20	32187
265.26	47112	2153.5	206	0.88718	-0.46112	-0.016568	90949	-27464	20	34346
252.99	36785	2154.2	207	0.77422	-0.25033	0.58131	54457	-17918	20	32187
276.26	42763	2155.9	208	0.9891	0.086699	0.119	83166	50094	20	50854
258.95	48779	2156.5	209	-0.22054	0.17443	0.95965	16331	-38341	20	32444
264.36	59696	2158.1	210	-0.39739	-0.056243	0.91592	23663	80556	20	34192
266.13	49277	2158.2	211	-0.6339	0.17438	0.7535	41105	-15381	20	28956
247.62	54509	2159.1	212	-0.50717	-0.28866	0.81207	35702	29646	21	24466
247.32	60757	2158.6	213	0.65923	0.73762	0.14606	81601	48212	21	24466
288.16	23.6	2159.9	214	0.92599	-0.27666	0.2569	75114	-16635	8	45573
250.89	26912	2159.6	215	0.91553	-0.13666	0.37833	67769	-84897	12	35231
243.33	32217	2159.9	216	-0.72217	-0.67461	-0.15289	98795	43.05	12	28551
240.66	42154	2159.9	217	0.9793	0.1936	-0.059145	93391	11183	22	39101
271.08	54133	2159.4	218	0.60306	0.19659	0.77309	39368	18055	20	28956
268.97	41602	2160.7	219	-0.52299	0.75584	-0.39394	113.2	-55319	20	39396
281.21	43993	2161	220	0.97238	-0.1741	0.15544	81058	-10151	20	32093
278.62	51338	2159.7	221	-0.47833	0.43932	0.7604	40501	-42566	20	3068
267.43	65836	2160.3	222	-0.016208	-0.1299	0.99139	75219	82888	20	34192
281.76	22054	2163.7	223	0.34068	0.017311	0.94002	19945	29088	8	27167
279.79	28335	2162.6	224	0.2451	0.035574	0.96884	14.34	82583	8	27167
256.46	31823	2163.3	225	0.51251	0.041402	0.85768	30942	46185	12	46616
271.47	46967	2164.2	226	0.0097906	0.59825	0.80125	36751	89062	20	3082
277.63	51974	2164.9	227	-0.41416	-0.91012	0.012184	89302	65532	20	3082
248.66	53808	2164.7	228	-0.98974	0.00066299	-0.14288	98214	-0.03838	21	56002
266.47	64881	2165.1	229	-0.94572	-0.11244	0.3049	72248	67801	20	48278
269.9	40078	2166.8	230	0.91997	0.38068	-0.09348	95364	22.48	20	37028
243.18	39604	2167.5	231	0.98801	0.15419	0.0075069	89.57	88701	22	43147
297.56	30066	2152.5	232	-0.39822	0.71849	0.57025	55232	-61003	8	42477
300.06	22684	2156.7	233	-0.32996	0.58914	0.73759	42474	-60748	8	37512
308.59	17944	2158.7	234	-0.11635	-0.6685	0.73456	42.73	80127	8	25082
299.29	36722	2158.8	235	0.51652	-0.73716	0.43567	64172	-54981	8	57438
302.86	18797	2159.9	236	0.96145	0.26391	0.077281	85568	15349	8	25082
231.27	116.81	2159.3	237	-0.89991	-0.33069	-0.28426	106.51	20177	-1	81629
266.43	68581	2153.7	238	0.40959	-0.49354	0.76724	39894	-50311	20	55467
259.79	108.43	2153.1	239	-0.68805	0.4884	0.53671	57.54	-35369	-1	5213
268.48	75091	2159.6	240	-0.064625	0.13425	0.98884	85687	-64294	20	36099
264.78	91777	2159.1	241	-0.77732	-0.59356	0.20847	77967	37365	-1	65116
260.17	81593	2168.4	242	0.81802	0.57516	-0.0065602	90376	35111	-1	61929
230.57	135.55	2163.3	243	-0.5868	-0.02358	0.80939	35964	23011	-1	6122
211.27	127.93	2164.5	244	-0.89961	-0.43637	0.016694	89044	25876	3	43969
218.44	133.95	2167.3	245	-0.81103	-0.49101	0.31802	71457	31191	3	44946
236.86	159.63	2166.6	246	-0.57609	-0.27546	0.76957	39685	25555	4	64557
205.19	128	2168.3	247	-0.89482	-0.41666	0.1603	80775	24969	3	43969
246.82	152.9	2153.1	248	-0.61941	0.35396	0.70074	45513	-29745	-1	55531
284.18	146.78	2154.8	249	-0.46194	0.27519	0.84314	32527	-30784	16	47816
256	163.82	2154.3	250	-0.18472	0.19424	0.96341	15548	-46439	14	32047
272.36	141.48	2155.7	251	-0.54231	0.052597	0.83853	33015	-55396	16	31702
265.07	160.27	2157.3	252	0.8353	0.41088	-0.36531	111.43	26192	-1	47979
275.48	145.72	2158.2	253	0.76566	-0.64316	0.010468	89.4	-40031	16	31702
251.93	162.92	2159.5	254	-0.54768	0.037974	0.83583	33298	-39663	14	53495
279.54	129.41	2161.4	255	0.99947	-0.031953	0.0067134	89615	-18311	13	36383
286.08	149.8	2162.8	256	0.70031	0.013788	0.7137	44463	11279	16	62946
221.62	310.21	2139	257	0.74081	-0.12712	0.65958	48732	-9737	-1	41465
238.08	284.84	2139.7	258	-0.14806	0.82554	0.54458	57004	-79832	18	45623
229.45	296.13	2139.2	259	0.38748	0.22223	0.89469	26531	29835	23	29788
227.6	264.95	2141	260	-0.46809	-0.26621	-0.84263	147.42	29628	16	35908
226.55	283.35	2141.7	261	-0.18237	0.49356	-0.85038	148.25	-69721	18	39486
232.7	269.89	2143.4	262	-0.076847	-0.79304	0.6043	52821	84465	16	35908
234.86	283.37	2144.1	263	0.48897	0.30063	0.81886	35.03	31584	18	39486
239.18	300.52	2150.5	264	-0.50856	0.81554	0.27615	73969	-58053	18	34694
241.06	309.88	2144	265	-0.38422	-0.88245	0.27139	74253	66472	24	2349
245.05	312.44	2145.5	266	0.096782	-0.95492	0.28064	73702	-84213	24	2349
242.95	285.18	2148	267	0.95382	-0.024556	-0.29939	107.42	-14748	18	36418
241.94	276.05	2150.6	268	-0.46764	-0.86009	-0.20386	101.76	61467	18	43576
241.51	291.7	2150.6	269	0.22475	-0.61571	0.75524	40954	-69947	18	34694
239.06	312.16	2151.1	270	-0.39736	-0.18437	0.89895	25.98	24891	24	44675
174.68	343.83	2139.9	271	0.18694	0.23034	0.95499	17256	50938	6	28945
176.55	350.29	2141.2	272	-0.74763	-0.55073	-0.37114	111.79	36377	6	28945
184.26	358.02	2142.4	273	-0.52476	0.078445	0.84763	32046	-85021	6	43105
173.11	351.47	2143.8	274	0.063399	0.34214	0.93751	20363	79502	6	29543
183.01	356.97	2148	275	0.98913	0.10913	-0.098571	95657	6296	6	37498
173.64	351.67	2151.3	276	-0.14541	0.93843	-0.31339	108.26	-81192	6	39968
205.88	352.3	2137.1	277	0.77762	-0.62859	0.013357	89235	-38.95	6	44154
234.52	349.72	2136.6	278	0.29399	-0.2018	0.93426	20891	-34466	6	28317
224.63	346.9	2140.2	279	-0.85225	-0.0050773	-0.52311	121.54	0.34134	6	42022
217.92	338.56	2141.3	280	-0.29166	-0.7002	0.65166	49333	67387	-1	42022
220.82	352.98	2145.6	281	-0.77054	-0.59238	0.23528	76392	37552	6	18124
223.22	349.03	2145.2	282	0.20046	0.13336	0.97058	13932	33635	6	18124
209.57	352.34	2145.7	283	0.81687	-0.26327	0.51323	59121	-17863	6	3
192.2	353.74	2147.4	284	-0.95775	0.10415	0.26807	74451	-62065	6	37498
205.01	357.3	2147.3	285	0.97548	-0.14898	0.162	80677	-86832	6	3
230.08	347.33	2152	286	0.56099	-0.48001	-0.67445	132.41	-40552	6	34618
240.4	316.78	2140.2	287	0.22568	-0.854	-0.46878	117.96	-75197	24	46223
246.4	349.4	2140.8	288	0.28729	0.10204	0.95239	17751	19554	25	26947
249.11	340.56	2140.9	289	-0.81286	-0.3274	-0.48173	118.8	21938	25	35181
243.83	354.17	2142.5	290	0.00097058	-0.14371	0.98962	82629	-89613	25	26947
249.29	338.62	2144.7	291	0.45219	0.40428	0.79504	37341	41798	25	30424
241.77	348.17	2145.6	292	0.66902	-0.011404	0.74316	41999	-0.97655	25	38964
246.52	331.98	2146.1	293	0.40578	0.84702	0.34336	69918	64402	25	30424
246.03	322.67	2149.4	294	-0.101	0.1085	0.98895	85247	-47.05	25	48418
270.18	75881	2155.9	295	0.8902	-0.28348	0.35663	69106	-17664	8	55153
281.67	16723	2156.1	296	0.091369	0.85935	0.50317	59.79	83931	8	42336
288.23	0.83285	2157.2	297	-0.20601	0.97618	-0.068069	93903	-78084	8	33449
287.62	92187	2158.2	298	-0.3022	-0.33098	0.89394	26628	47603	8	33449
277.17	13595	2160.2	299	0.91861	0.35508	-0.17343	99987	21133	8	46155
284.72	17992	2161.2	300	0.87113	-0.48379	-0.084101	94824	-29046	8	29761
253.64	9542	2164	301	0.35678	0.1039	0.92839	21814	16236	-1	18521
283.55	23931	2165.5	302	0.84363	-0.49866	-0.19907	101.48	-30587	8	30657
250.35	13042	2164.3	303	0.25762	0.15508	0.95372	17.5	31047	-1	18521
295.94	-59879	2157.2	304	-0.35229	0.15758	0.92253	22701	-24098	-1	39123
303.46	91761	2155.1	305	0.75658	-0.32217	-0.56903	124.68	-23065	8	53264
305.49	-13852	2158.5	306	0.35168	-0.88629	0.30135	72461	-68357	8	36106
309.15	-59951	2160	307	0.16346	-0.98532	0.049208	87179	-80581	8	36106
309.59	45047	2159.9	308	-0.039574	-0.46131	-0.88635	152.42	85097	8	39942
292.32	36568	2161.3	309	-0.99343	0.10886	-0.035359	92026	-62535	8	29761
309.51	5006	2164.9	310	-0.2539	-0.96557	0.056694	86.75	75268	8	41323
271.86	137.45	2145.5	311	-0.58219	-0.40692	-0.70389	134.74	34952	16	39455
282.91	145.9	2145	312	-0.018065	0.11925	0.9927	69273	-81386	16	37108
280.44	139.36	2147.6	313	-0.74473	-0.30041	-0.59592	126.58	21968	16	37108
267.71	117.85	2149.1	314	0.10781	-0.65969	0.74377	41947	-80719	-1	6.18
276.09	132.77	2150.5	315	0.38172	-0.48225	0.7885	37955	-51637	16	41734
270.77	156.6	2152	316	-0.31083	-0.25049	0.91686	23528	38865	-1	59638
300.56	159.19	2141.5	317	0.59219	-0.63684	-0.49371	119.59	-47081	-1	83669
176.01	206.37	2148.2	318	0.50633	0.1581	0.84773	32035	17341	-1	6998
208.75	201.56	2137.1	319	-0.7997	-0.49244	-0.34348	110.09	31624	-1	10174
234.38	204.26	2140.3	320	-0.51832	0.32251	0.79204	37623	-31.89	-1	54792
214.29	211.94	2147.7	321	-0.83146	-0.42461	-0.35829	111	27053	-1	75041
283.32	169.67	2138.1	322	0.99813	-0.0026454	-0.060985	93496	-0.15185	-1	72857
251.93	183.54	2139.3	323	-0.053904	0.91019	0.41066	65754	-86611	26	39376
247.64	167.57	2141.4	324	0.56102	0.29338	0.77407	39.28	27607	14	45978
264.91	170.8	2141.5	325	0.51909	0.2209	0.82568	34342	23052	26	3802
250.39	187.81	2142.8	326	-0.077996	-0.77842	0.62288	51473	84278	26	32113
262.51	183.24	2144.3	327	0.64419	-0.57088	-0.50903	120.6	-41547	26	2785
258.21	189.41	2143.9	328	0.6259	-0.77267	-0.10601	96086	-50991	26	28927
277.14	167.14	2145	329	-0.16414	0.67145	0.72264	43727	-76263	-1	52645
262.85	175.97	2144.7	330	-0.27301	0.78981	0.54925	56684	-70932	26	2785
240.05	206.98	2145.2	331	0.3534	0.90566	0.23428	76451	68684	-1	53758
263.31	166.54	2145.1	332	-0.45433	-0.24003	-0.85788	149.08	27848	26	36107
263.74	207.38	2146.1	333	0.108	0.99406	-0.013499	90773	83799	-1	52048
249.41	172.39	2147.7	334	0.54957	0.38482	0.74155	42137	35001	14	5733
239.32	195.8	2148.5	335	0.98208	0.10063	0.15936	80.83	58505	15	53758
256.17	196.04	2145.6	336	0.053152	-0.16206	0.98535	98201	-71842	26	31121
253.04	207.73	2149.5	337	0.028289	0.58585	0.80993	35911	87236	-1	52577
270.45	205.02	2152.8	338	0.38122	-0.2383	0.89324	26716	-32009	-1	72154
173.29	251.01	2138.4	339	0.24876	-0.44287	0.86139	30527	-60677	16	44046
183.04	215.12	2142.6	340	0.67928	0.61018	-0.40775	114.06	41933	-1	6879
181.03	251.01	2141.7	341	0.22059	0.58877	0.77762	38957	69461	16	44046
176.18	231.21	2144.4	342	0.78487	0.2833	0.55111	56557	19847	-1	55088
189.33	237.21	2144	343	0.91532	-0.40072	0.040161	87698	-23643	16	33693
174.93	246.22	2150.9	344	0.24906	-0.94855	-0.19553	101.28	-75288	16	34187
182.2	251.1	2151.7	345	0.93029	0.037813	0.36486	68601	23276	16	34187
182.77	241.29	2151.7	346	0.19107	0.10471	0.97597	12585	28723	16	36057
223.9	250.51	2137.4	347	0.34171	0.43222	0.83452	33435	51.67	16	28925
209.07	239.12	2138.3	348	-0.99741	-0.018726	-0.069383	93979	10756	16	24485
203.71	244.91	2137	349	0.06503	-0.66198	-0.7467	138.31	-84.39	16	31183
218.82	252.87	2139.3	350	0.7334	-0.042907	0.67844	47278	-33482	16	28925
228.46	246.81	2140.8	351	-0.25283	0.58508	0.77056	39596	-66.63	16	41359
198.02	256.58	2142	352	0.92089	-0.21979	0.32194	71.22	-13423	-1	68034
222.17	225.75	2143.2	353	0.87645	0.076439	0.47539	61615	49844	-1	58986
237.67	229.47	2142.3	354	0.3872	-0.83368	0.39377	66811	-65088	27	27648
195.59	238.86	2146.3	355	-0.68361	0.38115	-0.62242	128.49	-29142	16	33693
211.25	246.91	2146.8	356	0.74794	-0.24211	0.61804	51827	-17937	16	45237
227.07	235.63	2147.4	357	0.2255	-0.40154	0.88765	27421	-60682	-1	58986
233.58	263.71	2147	358	0.63075	0.76722	-0.11635	96682	50576	16	43692
238.11	224.63	2150.4	359	0.71475	-0.64277	0.27563	74001	-41965	27	55849
200.12	245.19	2151.1	360	0.51629	0.020197	0.85618	31.11	22403	16	36213
198.09	231.8	2151.1	361	0.96898	0.18316	0.1659	80.45	10704	16	31648
191.46	236.59	2151.7	362	0.96563	0.009765	0.25974	74945	0.57939	16	31648
208.62	241.05	2150.6	363	0.39063	-0.1971	0.8992	25947	-26774	16	36213
239.86	215.38	2136.1	364	0.33223	0.68793	0.64527	49814	64222	27	36556
246.79	231.1	2140.8	365	0.3642	0.1084	0.92499	22333	16575	27	26078
245.11	218.39	2142.6	366	-0.0029931	-0.85032	0.52626	58247	89798	27	29059
243.54	225.5	2141.7	367	-0.45595	-0.3489	-0.81877	144.96	37424	27	26078
250.05	226.36	2147.2	368	-0.52844	-0.088163	0.84438	32395	94717	27	33077
256.13	220.85	2148.3	369	-0.79756	-0.17491	0.57732	54738	12.37	27	33077
225.68	300.99	2137.4	370	0.015975	-0.18528	0.98256	10717	-85072	23	29788
238.5	302.35	2138.5	371	-0.082644	-0.96807	-0.23668	103.69	85121	24	42452
300.81	-11452	2142.9	372	0.34915	0.50887	0.78686	38107	55545	28	4851
300.28	10504	2146.4	373	-0.1562	-0.076415	0.98476	10014	26069	8	31773
293.3	-70551	2146.4	374	-0.49605	-0.020219	0.86806	29767	23341	28	28872
289.95	-0.44192	2147.1	375	-0.064587	-0.069364	0.9955	54388	47043	28	28872
305.62	16506	2145.5	376	-0.030164	-0.2051	0.97828	11964	81633	8	31773
297.05	14173	2150.4	377	0.046125	-0.0084554	0.9989	26877	-10388	8	25983
291	16169	2151.3	378	-0.2878	0.35569	0.88919	27228	-51023	8	25983
304.58	-92886	2152	379	0.59623	-0.10326	0.79615	37236	-98254	8	62911
225.83	30511	2139	380	0.81031	0.095223	0.57821	54675	67023	29	35677
231.43	51944	2140.3	381	-0.8511	-0.47432	-0.22504	103.01	29131	-1	4685
222.83	37702	2141	382	-0.77782	-0.42204	-0.4657	117.76	28484	29	35677
220.75	51.73	2142.7	383	0.41162	0.033237	0.91075	24391	46164	-1	4685
229.19	28068	2144.9	384	0.63814	0.015389	0.76976	39667	13815	29	35203
220.25	33044	2146.4	385	-0.79791	-0.28823	-0.52939	121.96	19861	29	41651
235	33264	2146.8	386	-0.84744	-0.20958	-0.48778	119.19	13891	29	35203
225.08	50676	2149.1	387	0.78682	0.23218	0.57184	55121	16.44	-1	66405
218.08	32228	2151.4	388	0.67692	0.034039	0.73527	42.67	28787	29	50572
245.16	57507	2138.5	389	0.96236	0.23749	0.13217	82405	13862	30	5927
277.62	48895	2141.5	390	-0.59197	0.46408	0.65894	48781	-38095	-1	35293
256.55	48571	2142.6	391	-0.93037	-0.13703	0.34005	70.12	83787	20	50428
273.85	50591	2144.7	392	-0.74784	-0.29024	-0.59708	126.66	21212	-1	35293
246.18	51801	2145.6	393	0.94567	0.30836	0.10301	84087	18.06	30	28578
254.37	41766	2147.7	394	-0.97459	0.16688	-0.14941	98593	-97166	20	4259
242.88	46373	2147.1	395	0.92889	-0.15049	0.33841	70.22	-92028	30	28578
278.77	25268	2150.6	396	-0.075716	-0.21028	0.9747	12915	70198	-1	41323
260	47349	2150.7	397	-0.78095	-0.55264	-0.29104	106.92	35285	20	34346
250.24	33623	2150.8	398	0.2198	-0.048877	0.97432	13013	-12537	20	38178
273.01	34.09	2151.6	399	0.98296	0.17672	0.050524	87104	10192	-1	41323
299.9	24296	2138.9	400	0.16806	-0.98187	-0.087637	95028	-80287	8	3458
290.82	18874	2139.9	401	-0.24603	0.24875	0.9368	20479	-45315	8	32898
302.77	27912	2141.9	402	0.33924	-0.02884	0.94026	19905	-48592	8	3458
294.95	32078	2143.6	403	0.32333	0.096464	0.94136	19719	16612	8	37403
290.74	26648	2146.5	404	-0.16077	-0.21906	0.96237	15767	53726	8	39101
302.04	28977	2148.7	405	-0.44005	0.83295	0.33547	70399	-62152	8	42477
289.02	37.01	2151.2	406	0.20829	-0.17052	0.96309	15616	-39307	-1	43918
228.97	94221	2138.4	407	-0.98695	-0.14771	-0.064101	93675	85119	-1	51405
266.55	87856	2137.6	408	0.94333	-0.015016	-0.33153	109.36	-0.91196	31	56522
239.87	86207	2138.4	409	-0.0052238	0.50622	0.86238	30415	-89409	-1	51405
268.03	102.58	2138.2	410	-0.44302	-0.82237	-0.35699	110.92	61688	16	54137
265.41	116.52	2137.7	411	-0.4307	-0.43675	0.78978	37835	45.4	16	43005
266.44	80223	2143.3	412	0.83793	0.53145	-0.12425	97138	32385	31	34187
268.2	88935	2143.8	413	0.18055	-0.096556	0.97882	11815	-28138	31	34187
254.7	82442	2147.1	414	0.9948	-0.058489	-0.083392	94784	-33648	31	48687
255.69	104.22	2148.4	415	0.74845	0.14235	0.64774	49629	10769	-1	50806
263.55	93587	2149.2	416	-0.1567	-0.42092	0.89346	26688	69581	31	43673
261.42	83637	2151.2	417	-0.15478	0.28716	-0.94529	160.96	-61675	31	43673
214.01	139.62	2136.9	418	0.71035	0.39349	0.58358	54297	28984	-1	34024
233.42	148.68	2136.5	419	0.11297	0.14072	0.98358	10396	51241	16	28554
205.55	139.4	2138.1	420	0.83603	0.40742	0.3675	68438	25981	-1	34024
232.98	164.36	2138.2	421	0.39184	0.69187	0.60645	52667	60475	16	27976
235.66	152.44	2141.6	422	-0.30255	-0.69017	-0.65736	131.1	66329	16	35971
283.59	131.12	2137.8	423	0.7294	-0.58403	-0.35621	110.87	-38684	16	56451
261.32	125.77	2139.6	424	0.57749	0.2716	0.76989	39656	25188	16	43005
279.05	148.43	2139.3	425	0.44765	-0.80639	0.38645	67266	-60965	16	49817
270.27	139.02	2140.3	426	-0.12652	0.020209	0.99176	73613	-90752	16	4262
248.83	151.4	2140	427	0.080058	-0.63011	-0.77237	140.57	-82759	16	42311
262.67	147.18	2140.7	428	0.12466	0.34754	0.92934	21668	70268	-1	4262
252.6	157.56	2143.2	429	0.85087	0.51503	0.10379	84043	31186	16	42311
241.26	156.65	2144	430	-0.76248	-0.58592	-0.27444	105.93	37.54	16	35971
224.84	265.4	2128.1	431	-0.38996	-0.18164	-0.90274	154.52	24976	16	23326
217.23	270.12	2128.7	432	-0.81309	-0.45424	-0.36408	111.35	29191	16	3114
226.22	272.6	2129	433	0.36283	0.5896	0.72161	43812	58393	16	29413
229.98	285.09	2131.6	434	-0.61086	-0.02022	-0.79148	142.32	18959	23	34488
231.55	293.9	2131	435	-0.51342	-0.84133	0.16899	80271	58607	23	34488
216.12	299.16	2131.1	436	0.78096	-0.063119	-0.62138	128.42	-46207	23	24529
220.93	296.42	2132.3	437	0.48709	-0.84175	0.23281	76537	-59944	23	24529
234.84	304.89	2133.4	438	-0.16389	0.98345	-0.077271	94432	-80538	24	29055
226.42	267.94	2134.2	439	0.50219	-0.6245	0.59817	53261	-51196	16	27622
240.07	309.14	2134.8	440	-0.00065611	0.87424	0.48548	60956	-89957	24	29055
167.68	339.92	2127.7	441	0.1721	-0.91531	-0.36414	111.35	-79351	6	4361
169.3	349.52	2130.3	442	-0.17456	0.95375	0.24474	75833	-79628	6	33253
171.73	342.03	2131.7	443	0.32914	0.94384	-0.028856	91654	70775	6	33253
189.34	354.78	2132.3	444	-0.88905	-0.28471	0.35851	68991	17757	-1	57526
171.97	356.59	2133.7	445	0.20089	0.9713	0.12736	82683	78315	6	44876
227.48	313.91	2121.5	446	0.010725	-0.76665	0.64198	50061	-89199	6	22392
222.04	314.77	2122.3	447	0.50363	-0.64548	0.57421	54956	-52037	6	22392
213.47	338.15	2122.4	448	0.10135	0.20344	0.97383	13137	63518	6	43727
217.38	349.2	2123.6	449	0.046699	-0.70638	-0.7063	134.93	-86218	6	23161
219.82	321.08	2125.7	450	-0.43227	-0.73645	-0.52037	121.36	59588	6	42301
213.85	350.64	2125.4	451	0.13898	0.12012	0.98298	10585	40837	6	23161
215.97	343.26	2126.2	452	0.55923	0.14288	0.81661	35253	14332	6	30152
223.76	344.71	2128.1	453	-0.35807	-0.23351	0.90403	25308	33.11	6	19511
215.19	331.23	2127.1	454	-0.92617	-0.15291	0.34472	69835	9375	6	44544
229.6	356.64	2128.8	455	0.49747	-0.15585	0.85337	31.42	-17394	6	40058
228.55	346.17	2128.5	456	0.072206	-0.62896	0.77407	39279	-83451	6	19511
217.81	349.05	2128.9	457	0.17159	0.98115	0.088873	84901	80.08	6	29026
211.04	355.36	2132.4	458	-0.59221	0.7433	0.3111	71874	-51454	6	4832
197.8	343.79	2134.6	459	-0.96968	0.20174	0.13793	82072	-11752	-1	43856
213.78	345.42	2135.2	460	-0.12388	-0.48289	0.86687	29903	75611	6	31706
208.14	339.39	2135.6	461	0.91048	-0.37692	-0.17019	99799	-22489	6	31706
233.06	334.95	2136.4	462	0.30008	-0.36147	0.88277	28021	-50302	-1	56416
228.29	352.89	2135.6	463	-0.22888	0.015099	0.97334	13.26	-37742	6	28317
247.42	98953	2139.6	464	-0.81626	-0.079641	0.57216	55099	55726	-1	94369
266.27	68435	2146.1	465	-0.96878	-0.065245	0.23917	76162	38529	8	32929
261.33	13132	2147.3	466	0.98636	0.1549	0.055727	86805	89252	8	32929
286.27	16615	2145.3	467	0.205	-0.45479	0.86668	29924	-65736	8	43292
253.74	69683	2148.7	468	-0.97738	-0.092311	0.19029	79.03	53954	8	39594
271.32	10.04	2149.2	469	0.83065	0.48474	-0.27395	105.9	30267	8	35123
279.66	13922	2149.5	470	0.56652	0.17565	0.80511	36379	17226	8	35123
297.32	69507	2139.2	471	-0.29342	0.37264	0.88037	28313	-51783	8	35222
308.58	1294	2142.4	472	0.69508	0.34471	-0.6309	129.12	26378	8	33774
305.92	97247	2142.1	473	-0.16564	0.279	0.9459	18933	-59303	8	33774
295.28	13.21	2141.7	474	0.025147	-0.20031	0.97941	11647	-82844	8	32898
244.41	206.87	2125	475	0.59215	-0.78658	0.17506	79918	-53027	16	31567
257.44	177.2	2126.6	476	0.9403	-0.11348	0.32088	71284	-68817	-1	4774
244.3	213.85	2126.7	477	-0.37163	0.73477	0.56745	55427	-63171	16	31567
248.18	169.52	2127.9	478	0.88128	0.18813	0.43353	64308	12.05	-1	45321
247.83	199.94	2130.1	479	-0.015885	0.49358	0.86955	29593	-88157	16	31984
250.47	196.6	2132.9	480	-0.46667	0.068158	0.8818	28.14	-83094	16	31984
251.42	177.74	2135.7	481	-0.10754	-0.24926	0.96245	15752	66663	26	42085
248.09	210.68	2136.7	482	0.41557	0.83351	-0.36408	111.35	63.5	27	36556
187.97	236.1	2124.5	483	0.56856	0.32362	0.75631	40.86	29648	16	23274
181.93	255.53	2124.1	484	-0.64324	-0.2957	0.70626	45069	24689	16	46032
188.16	241.59	2125.5	485	-0.4736	-0.37825	0.79538	37309	38613	16	23274
185.35	247	2127.1	486	-0.34945	-0.62673	-0.69649	134.15	60857	16	2.79
174.63	249.99	2127.1	487	-0.90205	0.08512	0.42315	64966	-53907	16	42312
170.23	260.24	2130.8	488	-0.4987	-0.3682	0.78468	38309	36439	16	25601
168.42	241.35	2128.6	489	-0.223	0.13468	0.96547	15.1	-31.13	16	41571
169.08	248.49	2131.8	490	-0.26182	0.21263	0.9414	19712	-39082	16	24905
172.31	254.15	2131.5	491	0.81059	0.58557	-0.0065158	90373	35844	16	24905
168.63	233.04	2132.8	492	0.16754	-0.015565	0.98574	96866	-53079	16	52153
187.07	255.58	2135.4	493	0.38984	-0.14284	0.90974	24531	-20124	16	35421
186.15	234.37	2135.5	494	0.97417	0.20003	0.10483	83982	11603	16	35767
189.12	246.5	2135.5	495	-0.75975	-0.22741	0.60915	52472	16663	16	35421
231.72	228	2121.8	496	0.29356	-0.72692	0.62082	51624	-68009	16	29484
231.76	236.49	2122.7	497	-0.28483	0.84324	0.45588	62879	-71336	16	33664
209.92	236.22	2123.4	498	0.98455	-0.16544	0.057329	86713	-95384	16	46243
203.42	259.48	2123.8	499	0.68572	-0.24755	0.68447	46806	-19.85	16	44275
198.31	243.06	2123.9	500	0.97853	0.088904	0.18597	79283	51914	16	37171
221.78	247.48	2124.2	501	0.56955	0.25774	0.7805	38694	24348	16	30688
195.32	234.18	2124.9	502	-0.9153	-0.34654	-0.20527	101.85	20737	16	29232
215.77	251.54	2125.5	503	-0.31725	0.44107	0.83953	32.91	-54273	16	30688
237.96	225.84	2126.2	504	-0.34571	0.80796	0.47716	61.5	-66835	16	49657
202.33	234.85	2127.6	505	0.9945	0.095124	0.043773	87491	54637	16	36877
219.5	262.37	2128.1	506	0.55693	0.50731	0.65762	48881	42.33	16	23326
196.61	262.38	2128.2	507	-0.29622	-0.037503	0.95438	17373	72155	16	5222
207.98	240.1	2129.9	508	-0.67144	-0.35222	-0.652	130.69	27681	16	36877
226.05	240.77	2129.5	509	-0.93042	0.13958	0.33887	70192	-85319	16	34761
220.57	251.61	2129.6	510	-0.62338	-0.73022	0.27961	73763	49513	16	34165
231.46	224.76	2130.5	511	0.29696	-0.11972	0.94735	18674	-21957	16	49657
219.74	259.24	2131.6	512	-0.1656	0.31704	0.93384	20958	-62421	16	3198
223.12	246.1	2132.1	513	-0.78685	0.11408	-0.60651	127.34	-82494	16	34165
210.93	254.23	2129	514	0.017287	0.046425	0.99877	28397	69577	16	38512
194.75	236.78	2134.4	515	-0.076539	-0.15725	0.98459	10072	64047	16	21934
220.58	263.63	2134.3	516	0.68951	-0.57546	0.43979	63909	-39848	16	27622
223.66	233.65	2134.9	517	0.92147	-0.23645	0.30819	72.05	-14391	16	30101
217.6	238.68	2135.3	518	-0.94251	0.3299	0.053343	86942	-19291	16	30101
214.12	248.86	2134.8	519	0.19095	0.26534	0.94506	19081	54259	16	41245
195.26	227.61	2136.7	520	0.99528	0.095279	0.018365	88948	54683	16	42182
209.85	234.57	2136.6	521	-0.85226	-0.10863	-0.51171	120.78	72638	16	24485
198.38	239.86	2135.6	522	0.56968	-0.26169	0.7791	38822	-24672	16	21934
245.15	222.76	2134.6	523	0.63942	-0.48402	0.59739	53317	-37125	27	37817
170.64	267.64	2124.5	524	-0.56951	0.0048035	0.82197	34718	-0.48324	16	63086
183.57	296.4	2130.6	525	-0.46189	0.1935	0.86557	30052	-22.73	-1	7937
184.33	278.11	2134.4	526	-0.64573	0.59513	0.47839	61.42	-42665	-1	7937
193.47	282.81	2121.2	527	-0.039595	0.053523	0.99778	38177	-53507	-1	88341
215.82	289.15	2120.9	528	0.70378	-0.66339	0.25418	75275	-43308	16	4693
215.37	275.64	2122.5	529	0.90238	-0.35101	-0.24999	104.48	-21255	16	27839
222.43	302.05	2122.4	530	0.24166	-0.20427	0.94862	18447	-40207	6	48364
202.63	312.76	2122.3	531	0.081575	0.28604	0.95474	17304	74083	-1	68334
219.73	267.84	2124.4	532	0.91789	0.33189	-0.21756	102.57	19879	16	38806
218.72	280.57	2124.1	533	-0.33864	-0.15512	0.92804	21869	24611	16	27839
212.99	297.69	2126.8	534	0.44363	-0.5749	0.68751	46567	-52344	23	44582
223.32	309.26	2126.6	535	0.6525	-0.44284	0.61493	52053	-34164	6	4753
211.51	128.96	2125.3	536	-0.0067808	-0.036304	0.99932	21162	79.42	16	55317
233.57	148.17	2124.2	537	0.84738	-0.18221	0.49875	60083	-12135	16	38352
194.2	136.95	2126.6	538	-0.12121	0.99017	0.069788	85998	-83021	33	60238
238.7	151.54	2127.6	539	0.70875	-0.5312	0.46422	62341	-36851	16	31703
235.35	162.78	2127.4	540	-0.9222	-0.32424	-0.21075	102.17	19371	16	18026
237.43	142.85	2128.3	541	0.95574	0.056627	0.28873	73218	33908	16	2479
205.37	146.89	2128.6	542	-0.91548	-0.37699	-0.1406	98082	22382	16	41479
234.8	147.25	2129.9	543	0.86977	-0.45954	0.17977	79643	-27849	16	2479
212.81	148.07	2131.6	544	-0.89423	-0.18169	0.40907	65854	11485	16	41479
230.23	164.77	2134.1	545	0.30076	0.88874	0.34596	69759	71303	16	39116
238.32	157.83	2135.8	546	-0.63844	-0.51447	-0.57246	124.92	38863	16	31096
238.47	165.83	2136.4	547	0.72267	0.56752	0.39456	66761	38143	16	27976
272.6	123.05	2120.8	548	0.64304	-0.33279	0.68975	46.39	-27363	16	27092
262.21	140.63	2122.3	549	-0.21263	-0.063541	0.97506	12822	16638	16	36152
247.51	148.7	2121.7	550	0.95942	-0.21965	0.17681	79816	-12895	16	21867
266.69	160.45	2122	551	0.53056	0.069169	0.84482	32347	74278	-1	43547
272.5	133.39	2121.9	552	0.85811	-0.25244	0.44713	63.44	-16393	16	32052
263.83	134.71	2125.1	553	0.53573	0.32997	0.77724	38991	31.63	16	36152
244.87	157.86	2123.5	554	0.85035	0.52492	-0.036995	92.12	31687	16	26078
285.29	128.21	2124.4	555	-0.55875	-0.49425	0.66597	48243	41495	16	27529
246.63	137.67	2124.3	556	0.35366	-0.41488	0.83833	33036	-49554	16	27481
271.56	140.43	2124.6	557	0.4515	0.84307	0.29221	73.01	61829	16	36758
280.57	131.68	2126	558	-0.70079	-0.38748	0.59896	53205	28939	16	27529
240.91	137.13	2126.2	559	0.94922	-0.066219	0.30757	72087	-39906	16	29195
250.33	141.81	2126.1	560	0.59931	-0.72672	-0.33572	109.62	-50489	16	27481
262.14	143.82	2127.1	561	-0.39746	-0.91027	0.11594	83342	66412	16	29143
263.24	119.66	2129.2	562	-0.34875	-0.10937	0.93081	21438	17412	16	23613
266.57	124.15	2128.2	563	-0.26038	0.049641	0.96423	15371	-10794	16	23613
248.79	120.16	2129.8	564	0.63649	0.39982	0.65956	48734	32136	-1	55258
283.89	140.27	2129	565	0.30645	-0.93008	-0.20259	101.69	-71764	16	37712
273.9	118.36	2130.5	566	-0.55129	0.16624	0.81758	35156	-16781	16	29432
272.57	125.92	2130.1	567	-0.095397	-0.42928	0.89812	26088	77471	16	29432
248.16	136.87	2130.5	568	0.86816	-0.025537	0.49563	60289	-16849	16	43746
266.31	141.78	2129.4	569	0.57755	-0.23808	-0.78087	141.34	-22403	16	29143
251.18	159.01	2129.8	570	-0.67982	-0.35921	-0.63938	129.75	27852	16	36606
281.8	128	2131.2	571	0.53218	0.63141	-0.56401	124.33	49874	16	37796
256.32	147.01	2131.5	572	-0.438	0.091687	0.89429	26583	-11823	16	30724
275.45	159.68	2130.7	573	0.32061	0.29377	0.9005	25776	42498	-1	41688
278.43	141.87	2132.1	574	-0.03364	-0.77063	-0.63639	129.52	87501	16	37712
271.73	149.82	2131.9	575	0.095334	0.0075014	0.99542	54876	44991	-1	39584
253.53	153.9	2132.7	576	-0.61898	-0.62879	0.47062	61925	45.45	16	30724
244.69	161.53	2133.7	577	0.083416	-0.81913	0.56752	55423	-84185	16	34639
268.16	127.01	2134.1	578	-0.21619	0.89944	0.37982	67678	-76485	16	44106
243.64	143.71	2133.6	579	-0.1559	-0.034788	0.98716	91915	12579	16	32484
240.73	149.11	2135.9	580	0.4743	0.34252	0.811	35806	35835	16	28554
254.17	118.33	2135.3	581	-0.26691	-0.69415	0.66852	48047	68967	-1	49575
273.14	139.5	2135.3	582	-0.044961	-0.98962	0.13653	82153	87399	16	38862
293.07	137.05	2123.4	583	-0.9843	-0.17357	0.031927	88.17	10	-1	45833
288.42	125.46	2127.6	584	-0.21927	0.82553	0.52003	58666	-75125	16	36159
236.55	169.26	2121.5	585	0.81211	0.58267	0.031241	88.21	35659	16	40508
219.24	182.07	2123.9	586	-0.18303	-0.86331	-0.47032	118.05	78.03	-1	56689
235.72	167.45	2127.7	587	-0.96373	-0.22248	-0.14737	98475	12999	16	18026
238.93	207.7	2128.8	588	0.48006	-0.52942	0.69947	45616	-47.8	16	21081
238.44	202.19	2129	589	0.57083	-0.11291	0.81327	35584	-11188	16	21081
231.41	197.27	2132	590	0.43584	0.47321	0.76558	40041	47354	16	44124
255.39	205.66	2122	591	0.37883	-0.92449	-0.04264	92444	-67718	16	2918
250.35	200.34	2122.9	592	0.52596	-0.68024	0.51053	59301	-52289	16	2918
242.98	196.44	2125	593	0.93844	-0.278	-0.20505	101.83	-16501	16	37738
245.83	182.21	2125.8	594	-0.53999	-0.48032	-0.69116	133.72	41653	-1	46519
252.84	191.7	2124.5	595	0.33865	-0.66821	0.66243	48514	-63124	16	37715
223.5	-17582	2120.3	596	0.21249	-0.9691	0.12524	82806	-77633	16	19106
227.44	-14528	2120.5	597	-0.22076	0.22164	0.94981	18.23	-45113	16	19106
223.69	-49126	2121.2	598	-0.43499	0.00523	0.90042	25787	-0.68885	16	2994
222.62	65465	2123.5	599	-0.25923	-0.91324	0.31431	71681	74153	16	25056
218.88	11619	2124.3	600	-0.31887	-0.8349	0.44863	63344	69097	16	25056
225.86	-12715	2126.3	601	-0.67966	0.43725	0.58895	53917	-32755	16	2853
225.97	11035	2125.6	602	0.45125	-0.8536	0.26027	74914	-62137	16	30045
227.35	-19.01	2127.7	603	-0.74049	0.53373	0.40842	65894	-35783	16	2853
228.86	-41814	2127.7	604	0.51035	-0.6428	-0.57127	124.84	-51552	16	34046
224.04	21075	2129.2	605	-0.75291	-0.65569	0.056492	86762	41052	16	34046
255.03	45239	2129.1	606	-0.67665	0.17482	0.71525	44336	-14486	-1	10585
299.88	-21424	2121.5	607	-0.57281	-0.55373	0.60438	52816	44.03	16	34522
302.17	82415	2126.5	608	0.10458	0.19016	0.97617	12534	61191	8	6347
302.71	-88436	2126.8	609	-0.76811	-0.52419	0.36775	68423	34311	32	29709
310.98	-22.11	2126.4	610	0.45633	-0.28804	0.8419	32658	-32.26	-1	49019
307.37	-11567	2128.9	611	0.27881	-0.16744	0.94564	18979	-30987	32	29709
302.16	-13417	2132.2	612	-0.39762	-0.87854	0.26471	74651	65649	32	34752
305.12	-66975	2134.3	613	-0.53958	0.33088	0.77419	39268	-31517	32	34752
302.54	13193	2132.5	614	0.02926	-0.24429	0.96926	14243	-83.17	8	39029
294.56	75239	2133.7	615	-0.61036	0.77909	0.1431	81773	-51924	8	39029
296.44	-20168	2134.6	616	0.5584	0.41389	0.71895	44032	36546	32	41127
309.78	-14765	2136.2	617	-0.098341	0.24343	0.96492	15221	-68002	32	40515
301.53	15985	2136.3	618	0.10304	-0.47177	0.87568	28875	-77679	8	39062
228.64	21426	2124.2	619	0.066416	-0.88412	0.46252	62.45	-85704	16	40535
213.34	33988	2136	620	0.15552	-0.4439	0.88248	28057	-70692	-1	57408
288.25	19714	2130.3	621	-0.14451	-0.11938	0.98228	10803	39.56	8	43887
249.6	45388	2130.8	622	-0.9523	-0.18919	-0.23946	103.85	11236	-1	51141
273.8	63575	2129.2	623	-0.070018	0.012601	0.99747	40797	-10202	16	43577
243.28	37278	2134.1	624	0.92978	0.31192	0.1955	78726	18546	-1	51141
298.48	26655	2131	625	0.26712	-0.27744	0.92286	22652	-46086	8	29275
295.81	22957	2133.3	626	-0.34459	0.25983	0.90208	25567	-37018	8	29275
216.67	71311	2124.1	627	-0.75823	0.31507	0.57081	55194	-22564	-1	65897
224.59	72052	2135.9	628	0.7078	0.33822	0.62018	51671	25541	-1	24614
219.27	75702	2136.2	629	-0.33459	0.18364	0.9243	22437	-28.76	-1	24614
255.08	115.47	2121.2	630	-0.87083	-0.27461	0.40773	65938	17502	16	27584
272.06	116.55	2121.9	631	0.18784	0.36999	0.90985	24515	63083	16	27092
273.43	110.35	2123.2	632	0.38024	-0.008881	0.92485	22355	-1338	16	27454
263.03	104.67	2124.2	633	0.66294	-0.23273	0.71158	44636	-19344	16	4382
266.63	115.61	2124	634	0.64942	-0.74207	0.16609	80439	-48809	16	29323
251.32	112.24	2124.1	635	0.60221	-0.11097	0.79058	37.76	-10441	16	34742
253.79	98.44	2125.9	636	-0.11969	0.13658	0.98337	10463	-48773	16	37707
245.55	89042	2128	637	0.94421	0.32762	0.033658	88071	19136	-1	51778
261.07	95126	2128.1	638	-0.13548	0.03062	0.99031	7984	-12736	16	37707
268.49	101.45	2129.1	639	0.34431	0.42016	0.83959	32903	50666	16	37413
268.24	110.71	2130.4	640	0.50723	-0.64169	-0.57528	125.12	-51675	16	36172
263.78	96983	2132.9	641	-0.085447	-0.11963	0.98914	84537	54463	16	45554
273.95	69588	2132.9	642	0.26954	0.24339	0.93172	21295	42081	16	43577
290.58	101.97	2121.7	643	0.15544	0.5666	0.80919	35983	74659	-1	60663
290.21	102.59	2127.7	644	0.22546	-0.32777	0.91746	23442	-55478	-1	60663
230.8	142.35	2121.3	645	0.69348	-0.14879	0.70495	45175	-12109	16	25534
215.86	156.97	2121.8	646	-0.55979	-0.23787	0.79376	37462	23022	16	45274
195.9	158.75	2121.4	647	-0.70858	-0.18116	0.68198	47001	14341	33	26239
233.64	159.04	2121.7	648	0.64186	0.49596	0.58484	54208	37693	16	25038
190.16	161.95	2122.5	649	-0.54077	-0.25892	0.80033	36838	25585	33	27511
208.36	153.64	2125.1	650	0.49999	0.39085	-0.77281	140.61	38015	16	4516
238.07	157.02	2123.4	651	-0.94375	-0.26445	-0.19848	101.45	15654	16	25038
214.35	311.03	2117.2	652	-0.23234	-0.95789	-0.16869	99712	76366	6	37575
221.47	273.94	2120.1	653	-0.17473	0.8976	0.40471	66127	-78984	16	33915
165.45	341.12	2105.1	654	-0.471	0.5128	0.71777	44129	-47432	34	52085
165.25	326.28	2107.4	655	0.31201	0.16548	0.93556	20682	27.94	35	30388
166.67	318.42	2107.6	656	-0.057189	0.090949	0.99421	61676	-57838	35	30388
159.77	341.35	2109.9	657	-0.24968	0.87043	0.42428	64895	-73994	34	50412
155.15	355.81	2113.2	658	-0.10071	0.44548	0.88961	27176	-77262	-1	66461
175.82	332.29	2113.5	659	-0.57721	-0.2441	0.77926	38807	22923	34	34967
172.68	324.44	2114.9	660	-0.39025	-0.35914	0.84778	32029	42623	34	34967
163.22	334.78	2114.1	661	0.12394	-0.80574	-0.57916	125.39	-81255	34	49134
186.96	320.21	2114.2	662	0.57819	-0.33475	-0.74407	138.08	-30069	6	5.56
178.29	327.15	2117.8	663	-0.81812	-0.18432	0.54471	56995	12697	34	22573
170.9	331.22	2118.5	664	0.16348	-0.92778	0.33542	70402	-80007	34	15679
174.6	330.25	2119.1	665	-0.64966	-0.18609	0.7371	42515	15984	34	15679
221.08	321.85	2105.9	666	-0.11435	0.089188	0.98943	83383	-37953	-1	40249
199.35	340.88	2106.9	667	-0.12555	-0.75897	0.63891	50.29	80607	6	28683
198.95	316.96	2107.2	668	0.048327	0.2239	0.97341	13242	77.82	6	19991
203.99	321.78	2107.6	669	-0.21045	0.19815	0.95731	16801	-43276	6	26715
205.96	336.6	2107.6	670	-0.6903	-0.21934	-0.68948	133.59	17628	6	29139
195.63	353.08	2107.3	671	0.99609	-0.030461	-0.082892	94755	-17516	-1	4863
196.84	329.01	2108.9	672	0.90882	-0.054539	-0.41361	114.43	-34343	6	23503
230.9	334.66	2108.1	673	0.20537	0.96892	0.13788	82075	78033	6	52963
204.66	343.54	2108.7	674	-0.38787	-0.84518	-0.36774	111.58	65349	6	28683
202.63	313.74	2108	675	-0.70908	-0.52237	-0.47364	118.27	36378	6	19991
193.31	323.94	2108.8	676	0.99247	-0.12235	-0.0055055	90315	-7028	6	23503
205.22	351.67	2110.8	677	0.43906	0.11223	0.89142	26948	14338	6	24575
213.11	328.2	2111.2	678	0.93748	0.22421	-0.26619	105.44	13.45	6	31931
214.82	336.21	2111.9	679	-0.1113	0.482	0.86907	29649	-76998	6	31931
221.85	345.35	2111.7	680	-0.62189	0.0085515	0.78306	38459	-0.78782	6	34659
211.03	354.19	2111.3	681	0.89458	-0.29703	0.33391	70494	-18368	6	24575
211.63	317.37	2113.6	682	0.5171	0.81082	-0.27418	105.91	57472	6	35211
222.67	336.93	2113.1	683	-0.42252	-0.8713	0.24963	75544	64.13	6	32129
212.95	344.63	2112.4	684	0.20922	0.53571	0.81807	35108	68667	6	33163
221.08	315.25	2114.9	685	-0.13076	0.56629	0.81377	35534	-76998	6	31495
202.25	329.21	2115.1	686	0.95952	-0.28154	-0.0071741	90411	-16353	6	29358
208.02	332.95	2113.8	687	-0.8052	-0.14131	-0.57592	125.16	99537	6	29358
217.98	339.62	2116	688	0.022796	-0.7701	-0.63752	129.61	-88305	6	35779
207.83	341.68	2117.3	689	-0.13352	-0.61027	0.78086	38.66	77659	6	41485
231.54	332.43	2118.2	690	0.16767	0.52184	0.8364	33238	72188	-1	49137
226.93	355.16	2117.5	691	-0.035033	0.39777	0.91681	23535	-84967	6	42777
223.81	323.24	2120	692	-0.60526	0.095368	0.7903	37787	-89542	6	40255
216.58	355.27	2119.2	693	0.46068	-0.74016	0.48984	60.67	-58101	6	42777
226.93	351.16	2122.4	694	-0.82159	0.27308	0.50042	59973	-18386	6	39055
250.34	203.98	2115.8	695	-0.18316	0.52147	-0.83338	146.45	-70646	16	23573
253.38	194.09	2117.2	696	-0.34424	0.72718	0.5939	53566	-64668	16	27534
249.22	210.83	2117.3	697	0.17208	-0.25473	0.95158	17903	-55959	16	30041
272.48	166.47	2119	698	-0.36954	-0.22926	0.90049	25778	31815	-1	43547
244.26	199.74	2119.2	699	0.80019	-0.31784	0.50859	59.43	-21663	16	33911
180.67	234.4	2104.5	700	-0.20712	-0.61064	0.76434	40152	71263	16	3119
176.32	236.42	2107.1	701	-0.2521	-0.24128	0.93714	20424	43744	16	3119
186.54	246.76	2106.8	702	-0.60451	-0.18507	0.7748	39213	17022	16	30216
184.62	252.38	2108.8	703	-0.16887	0.84468	-0.50793	120.53	-78694	16	30216
188.58	237.85	2109.9	704	-0.93034	-0.35263	0.10057	84228	20758	16	42392
170.39	247.79	2113	705	-0.16086	0.046742	0.98587	96432	-16203	16	24191
180.02	252.23	2113.6	706	0.33542	0.24232	0.91037	24443	35846	16	27916
181.64	234.27	2114	707	-0.67585	-0.6862	0.26899	74396	45435	16	39325
172.81	252.95	2114.1	708	-0.33575	-0.004705	0.94194	19.62	0.80286	16	24191
187.38	252.52	2116.1	709	-0.43784	-0.17324	0.88221	28.09	21587	16	33803
172.26	230.35	2117.8	710	0.74593	-0.1938	-0.63721	129.58	-14564	-1	27345
188.21	234.93	2117	711	-0.8399	-0.51115	0.18246	79487	31324	16	24174
188.78	240.95	2117.8	712	-0.2466	0.4439	0.86147	30517	-60947	16	24174
171.15	237.1	2118.6	713	-0.28675	0.33703	0.89676	26264	-49608	-1	27345
231.09	215.61	2106.1	714	-0.28062	0.60283	0.74689	41678	-65038	16	34745
237.41	222.93	2106.2	715	0.69376	-0.67965	0.23829	76215	-44411	16	31765
233.04	230.04	2106.4	716	-0.66236	0.71997	-0.20719	101.96	-47387	16	31765
197.14	243.07	2106	717	0.8539	0.51912	0.03707	87876	31297	16	43343
205.12	264.3	2106	718	0.11254	-0.70254	0.70269	45357	-80899	16	26668
220.69	238.23	2107.3	719	0.96743	-0.054708	0.24717	75.69	-32367	16	36531
210.74	262.02	2107.4	720	-0.066071	-0.4421	0.89453	26552	81.5	16	26668
211.73	240.44	2108.3	721	0.93538	-0.32524	-0.13887	97983	-19173	16	36531
211.65	252.11	2108.4	722	0.71107	-0.6773	0.18879	79118	-43607	16	39126
197.11	255.75	2109	723	0.70348	0.68044	0.20523	78157	44047	16	32196
231.84	222.8	2110.5	724	0.45798	-0.63476	0.62237	51511	-54.19	16	47468
194.03	247.29	2110.8	725	-0.96697	-0.24287	0.077368	85563	14099	16	38462
231.81	236.67	2111.7	726	-0.56197	0.016284	-0.827	145.79	-16598	16	53967
193.94	260.72	2111.4	727	0.92356	-0.071028	-0.37682	112.14	-43978	16	32196
197.97	244.95	2114.3	728	0.85351	0.38467	-0.3515	110.58	24261	16	29525
203.33	249.24	2115.7	729	0.76584	-0.078708	-0.6382	129.66	-58679	16	19652
203	257.11	2115.8	730	-0.92892	0.24891	0.27413	74.09	-15	16	29923
205.12	244.83	2116.5	731	0.97542	0.081477	0.20475	78185	47748	16	19652
226.89	239.97	2117.6	732	-0.43823	-0.53759	0.72038	43914	50814	16	56671
194.65	239.74	2119.7	733	0.52153	-0.081172	0.84936	31858	-88467	16	29064
210.5	243.17	2119.6	734	0.10013	0.24637	0.96399	15423	67883	16	32848
196.02	253.87	2116.8	735	-0.0075542	0.39971	0.91661	23565	-88917	16	30795
208	257.78	2119.8	736	0.61131	0.63804	0.4682	62083	46226	16	4417
232.01	221.61	2120.1	737	0.62394	-0.53691	0.56782	55401	-40713	16	29484
201.93	242.09	2119.7	738	-0.19825	-0.954	-0.2249	103	78.26	16	29064
221.03	263.11	2119.9	739	0.30909	0.22208	0.92474	22371	35698	16	41262
242.81	216.44	2110.6	740	-0.6048	0.19141	0.77303	39373	-17562	16	3075
241.59	222.33	2113.5	741	-0.31591	0.80752	0.4981	60126	-68634	16	36545
173.02	269.95	2107.9	742	0.055674	0.023592	-0.99817	176.53	22965	16	80486
190.25	306.86	2106.9	743	-0.24366	-0.18438	0.95217	17792	37115	6	41827
165.76	310.77	2110.2	744	0.1456	0.59751	0.78853	37952	76305	35	39744
171.96	293.1	2119.1	745	-0.12484	0.1101	0.98605	95818	-41.41	-1	93248
201.21	306.24	2106.1	746	-0.7607	0.016092	-0.64891	130.46	-12119	6	30805
207.67	311.32	2105.1	747	0.32064	0.4951	0.8075	36147	57072	6	25536
199.07	301.77	2108.5	748	-0.046308	-0.52347	-0.85079	148.3	84945	6	30805
215.62	271.26	2110.8	749	0.94433	-0.32515	-0.050068	92.87	-19	16	34121
217.47	278.91	2114.8	750	0.20222	0.58583	0.7848	38298	70956	16	3858
211.33	300.01	2112.2	751	0.62161	-0.53259	0.57441	54942	-40.59	6	31221
216.11	305.58	2113.6	752	-0.15162	0.97689	0.15068	81334	-81177	6	19564
212.38	308.4	2112.8	753	0.44905	-0.8897	-0.082386	94726	-63219	6	19564
196.21	310.46	2111.2	754	-0.2992	0.019902	0.95398	17449	-38056	6	4251
217.21	268.94	2114	755	-0.74253	-0.093168	-0.6633	131.55	71517	16	34121
221.42	307.21	2114.2	756	0.40197	0.36258	-0.84081	147.23	42.05	6	21861
250.48	129.89	2107	757	-0.93915	-0.15856	-0.30472	107.74	95832	16	27357
265.54	141.43	2107.4	758	-0.20335	0.59895	0.77454	39237	-71247	16	2706
264.66	127.14	2108.7	759	-0.75037	-0.48229	-0.45204	116.87	32.73	16	2727
245.74	137.17	2107.9	760	-0.8802	-0.37337	0.29299	72963	22986	16	23187
258.65	142.28	2108	761	0.13638	0.89602	0.42256	65004	81346	16	2706
240.83	153.1	2108.3	762	0.87667	-0.15623	-0.45503	117.07	-10104	16	33967
246.08	131.82	2109.1	763	-0.87391	-0.25592	-0.41326	114.41	16322	16	23187
265.43	133.91	2109.6	764	0.61463	-0.66968	-0.41684	114.64	-47455	16	2727
261.2	148.53	2109.6	765	-0.21263	-0.29748	-0.93075	158.55	54444	16	30363
242.34	140.83	2110.8	766	-0.98302	-0.13758	0.12139	83028	79671	16	30473
248.43	154.73	2110	767	-0.39525	0.22285	0.89113	26984	-29415	16	33967
251.26	164.1	2110.1	768	0.57274	-0.223	0.78882	37925	-21273	16	3.05
257.01	159.06	2112.1	769	0.60849	0.59716	0.52262	58492	44461	16	35554
263.66	118.09	2112.4	770	-0.78319	-0.61676	0.078885	85476	38.22	16	27481
262.01	125.13	2112.4	771	-0.53215	-0.77446	-0.3421	110	55506	16	27481
281.95	129.48	2112.9	772	0.72177	0.69164	0.026053	88507	43779	16	26977
253.91	132.42	2113.9	773	0.77452	-0.22283	-0.592	126.3	-16051	16	3038
242.14	144.54	2113.4	774	-0.44551	-0.4539	0.77168	39495	45535	16	30473
239.62	152.46	2113.8	775	-0.87278	0.28046	0.39948	66454	-17814	16	31771
246.83	159.59	2113.3	776	-0.39789	0.30393	0.86563	30046	-37374	16	38571
283.51	123.56	2114.3	777	0.45999	0.35956	0.81186	35721	38013	16	26977
252.42	142.89	2114.1	778	0.74493	0.50865	0.4317	64425	34326	16	25227
284.02	134.85	2116.2	779	0.96041	0.028043	0.27719	73907	16725	16	31393
239.15	138.37	2117	780	-0.86642	0.23333	0.44144	63804	-15072	16	3265
247.49	138.79	2116.1	781	0.36325	-0.3987	0.84208	32.64	-47664	16	2898
268.08	130.99	2117.3	782	0.77294	-0.51295	-0.37342	111.93	-33.57	16	26658
272.89	138.07	2118.1	783	-0.433	0.054683	0.89973	25877	-71977	16	33382
255.05	138.62	2115.8	784	-0.098479	0.15037	0.98371	10355	-56778	16	25227
283.55	142.1	2117.7	785	-0.96822	-0.10339	-0.22774	103.16	60952	16	31393
260.02	153.01	2117.7	786	0.8663	-0.49858	-0.030706	91.76	-29922	16	24761
253.51	153.2	2117.7	787	0.021184	-0.18856	0.98183	10938	-83.59	16	24313
264.53	125.68	2118.4	788	0.34032	0.16883	0.92503	22327	26386	16	26658
239.23	129.39	2118.4	789	0.016118	-0.21441	0.97661	12416	-85701	16	36793
257.29	148.99	2119.8	790	-0.66737	0.36949	0.6466	49714	-28971	16	28189
247.51	150.96	2117.7	791	-0.78623	-0.16259	-0.59616	126.6	11684	16	24313
248.98	119.08	2119.4	792	-0.60615	-0.024343	0.79498	37347	22998	16	32356
277.81	129.94	2119.7	793	0.41951	0.62739	0.65605	49001	56231	16	32052
257.37	121.9	2120.2	794	0.60343	-0.024693	0.79704	37152	-23433	16	27584
255.69	132.72	2120.6	795	0.99606	-0.087964	-0.011064	90634	-50468	16	41722
245.93	145.11	2120.1	796	-0.49683	-0.35162	0.79343	37493	35288	16	21867
239.17	152.7	2121.1	797	-0.72958	-0.20807	0.65148	49347	15917	16	28733
183.76	166.26	2107.9	798	0.13224	-0.44661	-0.8849	152.24	-73506	-1	28897
235.52	201.79	2106.2	799	-0.71691	-0.28143	0.63784	50369	21433	16	2297
236.15	195.84	2106.5	800	0.44631	0.41509	0.79278	37554	42925	16	2297
233.08	208.43	2108.1	801	0.1676	0.11447	0.97919	11.71	34333	16	30371
203.88	182.9	2109.3	802	-0.80031	-0.2027	0.56428	55648	14213	-1	96474
226.64	211.63	2112.7	803	0.7748	-0.0033171	0.6322	50787	-0.2453	16	51707
231.15	192.83	2113	804	0.059852	-0.70068	-0.71096	135.31	-85118	16	56245
235.8	206.15	2116.1	805	-0.056907	-0.51664	0.85431	31316	83714	16	36525
203.68	169.91	2119.8	806	-0.60439	-0.66903	-0.43257	115.63	47906	33	40089
212.64	175.42	2119.5	807	0.76653	-0.40278	-0.5002	120.01	-27.72	-1	40089
236.73	195.62	2120.1	808	0.56782	-0.80469	0.17337	80016	-54792	16	33911
245.08	187.05	2107.4	809	-0.11514	-0.52447	-0.8436	147.52	77618	16	29046
247.06	195.87	2107.7	810	0.57551	-0.63283	-0.518	121.2	-47716	16	34426
240.55	211.14	2108.4	811	-0.09337	-0.95196	0.29163	73044	84398	16	30371
247.13	181.99	2109.5	812	0.050316	0.45242	0.89038	27079	83654	16	29046
249.24	203.06	2110.6	813	-0.50857	0.59274	0.62451	51354	-49.37	16	40915
244.33	167.55	2110.9	814	-0.39305	-0.86197	0.32019	71326	65488	16	29157
244.82	205.21	2114.9	815	0.247	0.1624	-0.95531	162.81	33326	16	23573
240.88	184.49	2115.8	816	-0.076702	-0.57648	0.8135	35561	82421	16	39916
250.19	189.31	2115.6	817	0.052223	-0.23517	0.97055	13.94	-77.48	16	27534
254.96	78278	2105	818	0.49516	0.74486	0.44722	63435	56385	16	35794
256.96	94192	2105	819	0.36876	-0.88579	-0.28175	106.36	-67398	16	31596
267.28	71917	2108.6	820	0.28203	-0.64801	0.70749	44969	-66.48	16	34719
260.9	100.56	2106.4	821	0.15899	0.49458	-0.85447	148.7	72179	16	31596
244.36	102.97	2106.3	822	-0.32518	0.81071	0.48684	60867	-68144	-1	54088
264.28	81336	2106.6	823	0.27633	0.32615	0.90403	25307	49727	16	38202
268.93	103.53	2107.8	824	0.31362	-0.94648	-0.076269	94374	-71667	16	35574
268.07	114.18	2106.3	825	0.25009	-0.94432	0.21384	77653	-75167	16	42932
259.12	67984	2108.2	826	0.41273	0.1638	0.896	26362	21647	16	22477
259.61	107.47	2108.2	827	0.43662	-0.25183	-0.86368	149.73	-29975	16	32658
262.28	92734	2110.6	828	0.30337	0.49818	0.81227	35682	58661	16	2642
251.51	116.85	2111.1	829	0.40239	0.04918	0.91415	23915	69681	16	48201
265.44	108.87	2111.5	830	-0.96154	-0.12642	0.24384	75887	74902	16	36897
264.34	86284	2111.2	831	0.13086	0.02111	0.99118	76171	91637	16	2642
248.03	94077	2114.2	832	-0.93875	-0.17803	-0.29506	107.16	10739	-1	43165
251.42	104.72	2114.9	833	0.99369	0.024965	0.10936	83722	14392	16	32723
258.6	104.22	2116.8	834	0.67494	-0.19714	0.71105	44.68	-16282	16	32723
279.77	115.05	2114.4	835	0.17995	-0.2737	0.94483	19.12	-56677	16	35362
268.42	115.91	2114.6	836	0.041067	0.33948	0.93972	19996	83103	16	29359
265.8	70134	2117.3	837	-0.93784	0.066107	0.34071	70.08	-4032	16	3349
240.03	109.05	2119	838	-0.97578	-0.16795	0.14018	81942	97659	-1	51202
262	94575	2119.9	839	0.46144	0.26061	0.84803	32002	29456	16	50158
187.29	162.86	2105.7	840	-0.38981	0.69713	0.60171	53008	-60788	-1	28897
229.31	147.82	2106.9	841	-0.69613	-0.32182	0.64175	50078	24811	16	33776
210.62	139.4	2106.7	842	-0.28334	-0.2648	0.92174	22818	43063	16	41934
231.61	139.51	2106	843	0.89989	-0.32426	-0.29164	106.96	-19816	16	27564
221.5	143.51	2106.1	844	-0.96453	0.24123	0.10721	83845	-14042	16	34816
236.79	136.49	2107.6	845	0.71229	0.23592	0.66105	48.62	18326	16	27564
233.63	163.13	2106.8	846	0.46651	0.85472	-0.22764	103.16	61374	16	33075
194.47	135.75	2108.4	847	0.30149	0.46007	0.83513	33371	56763	33	30491
215.45	148.02	2108.6	848	-0.60934	-0.04707	0.79151	37673	44172	16	37921
232.7	143.64	2110.1	849	-0.23727	0.0077418	0.97141	13733	-18688	16	37471
194.05	142.76	2109.9	850	0.95938	-0.21061	0.18772	79.18	-12382	33	30491
192.02	130.57	2111	851	0.19081	-0.50344	0.8427	32574	-69243	33	33312
238.96	162.27	2110.4	852	0.38841	0.88766	0.24739	75677	66367	16	29157
210.37	140.16	2112.7	853	0.74545	-0.46078	-0.48164	118.79	-31721	16	25657
196.44	138.9	2112.8	854	-0.86008	-0.46478	0.21035	77857	28386	33	33118
229.41	149.85	2112.7	855	0.83911	0.23116	0.49241	60501	15402	16	37471
216.54	142.46	2113.3	856	-0.086263	-0.041889	0.99539	55031	25901	16	23233
196.09	152.87	2114.5	857	-0.071733	-0.069483	0.995	57314	44087	33	31359
200.32	145.85	2114.1	858	-0.351	-0.085342	0.93248	21176	13666	33	31359
214.3	147.35	2114.4	859	-0.35991	0.1026	0.92733	21978	-15911	16	23233
235.53	161.52	2114.5	860	0.94706	0.25562	-0.19423	101.2	15105	16	38535
198.16	118.57	2116.3	861	-0.16831	-0.24718	0.95424	17.4	55748	-1	65149
201.97	161.6	2115.4	862	-0.29765	-0.57311	0.76351	40225	62554	33	34643
222.6	128	2116.9	863	0.89822	0.4394	-0.011276	90646	26067	16	36905
228.9	135.28	2117.4	864	-0.72364	0.27967	0.63098	50878	-21131	16	36905
193.31	161.57	2116.5	865	0.84396	-0.41761	0.33665	70327	-26327	33	34643
234.96	145.07	2118.2	866	0.17729	-0.036874	0.98347	10433	-11749	16	3265
224.29	153.75	2118.6	867	-0.66636	-0.11684	0.73642	42572	99454	16	46888
200.7	134.21	2118.8	868	-0.036993	-0.97744	-0.20796	102	87833	33	25854
199.83	152.65	2119.3	869	-0.39109	-0.44723	0.80438	36449	48832	33	28799
214.63	136.37	2120.7	870	-0.70515	-0.3214	0.63203	50.8	24503	16	55317
195.23	137.78	2119.5	871	-0.63742	-0.60003	0.48338	61093	43269	33	25854
234.56	137.24	2120.4	872	0.9342	-0.24984	0.25466	75246	-14973	16	25534
192.63	154.93	2119.6	873	-0.2978	-0.50188	0.81205	35703	59317	33	26239
269.46	125.26	2105.4	874	0.16011	0.90441	0.39549	66703	79961	16	20966
254.14	151.58	2106.6	875	-0.64114	-0.75396	-0.14316	98231	49623	16	36723
249.49	143.19	2106.2	876	-0.73111	0.54505	0.41036	65772	-36705	16	32258
241.86	-16094	2105.4	877	-0.22718	-0.44539	0.86604	29999	62975	16	24536
272.18	-11722	2105.3	878	0.78582	0.0040683	0.61844	51798	0.29663	16	22174
250.45	-26204	2106.6	879	-0.34797	0.085051	0.93364	20.99	-13735	16	27999
241.74	-21981	2109.6	880	-0.37348	0.44668	0.81301	35608	-50.1	16	38852
281.18	-21431	2108.8	881	0.99337	0.10215	0.052764	86975	5871	16	29873
272.43	-24231	2110	882	0.60754	0.28496	0.74141	42148	25128	16	37084
280.16	-12076	2109.4	883	0.17471	0.089087	0.98058	11.31	27017	16	36328
241.46	-23576	2115.6	884	-0.66475	0.19686	0.72066	43891	-16496	16	36853
277.56	-21692	2114.4	885	0.94522	0.035301	0.32453	71063	21389	16	39035
254.29	74665	2115.5	886	-0.53741	-0.24598	0.80665	36.23	24594	-1	78981
284.81	-21205	2117.1	887	0.57619	-0.68078	-0.45226	116.89	-49756	16	39035
287.65	-23879	2107.3	888	0.82301	-0.075364	0.56301	55736	-52321	16	29873
292.8	-20706	2109.9	889	0.41274	0.031804	0.9103	24454	44063	16	34784
302.79	13788	2111.7	890	0.0013492	0.71425	0.69989	45582	89892	36	28638
294.04	-1551	2112	891	-0.078106	-0.76141	-0.64354	130.06	84143	36	46663
302.48	69895	2113	892	0.49301	0.86738	-0.067734	93884	60387	36	28638
290.27	16592	2112.5	893	-0.39906	-0.89121	-0.21565	102.45	65878	36	25608
295.46	-18415	2118.7	894	-0.17227	0.33656	0.92577	22215	-62895	16	33576
296.45	32907	2118.7	895	0.042677	-0.96541	0.25721	75096	-87469	36	63475
291.83	-25.08	2120.4	896	0.12119	0.59196	0.7968	37174	78.43	16	33576
288.73	17.72	2120.4	897	-0.17487	0.062463	0.98261	10701	-19656	36	31751
225.4	45657	2104.1	898	-0.094786	0.34557	0.93359	20998	-74662	16	34348
231.01	47.77	2106.7	899	0.085599	-0.88235	0.46275	62435	-84459	16	34348
221.25	23.84	2107.4	900	-0.058677	-0.22323	0.973	13345	75272	16	47258
219.85	48141	2107.6	901	0.14366	-0.7205	0.67842	47.28	-78724	16	36307
224.9	39524	2110	902	0.043077	-0.67775	0.73403	42775	-86363	16	20902
219.53	40373	2109.7	903	0.24783	-0.89874	0.36172	68794	-74583	16	20902
230.42	37952	2110.9	904	0.36857	-0.45604	0.81005	35899	-51055	16	23542
222.96	21493	2113.3	905	0.59245	0.68488	0.4242	64.9	49139	16	32405
228.57	32641	2115.1	906	-0.058128	-0.25189	0.96601	14982	77005	16	18609
223.89	33255	2115.6	907	0.10551	-0.33848	0.93504	20765	-72687	16	18609
222.49	19861	2120.9	908	-0.023242	-0.31137	0.95001	18194	85731	16	40535
277.57	46416	2107	909	0.091387	-0.020688	0.9956	53762	-12756	-1	46864
265.23	59334	2107.2	910	0.69633	-0.40756	0.59078	53787	-30.34	16	22111
281.19	34432	2108.4	911	0.69757	-0.45366	0.55461	56316	-33038	36	37788
261.56	62614	2108.3	912	-0.75113	0.3113	0.58214	54399	-22511	16	22111
272.42	56354	2108.9	913	0.63858	0.016317	0.76938	39701	14637	16	2925
286.69	28.41	2110.5	914	-0.57096	0.22289	0.79014	37801	-21325	36	36017
271.61	62797	2110.5	915	0.43491	0.18256	0.88177	28143	22.77	16	2925
287.64	22426	2113.3	916	0.36586	0.53085	0.76443	40144	55425	36	25608
274.24	62712	2116.2	917	-0.39743	0.43312	0.80899	36003	-47461	16	3197
245.74	26009	2117	918	-0.48051	-0.10793	0.87032	29504	12659	-1	72364
269.86	58003	2118.3	919	-0.78894	0.36368	0.49529	60311	-24749	16	25197
272.92	67459	2119	920	0.2718	-0.57493	0.77174	39.49	-64698	16	29781
273.81	60.21	2120.1	921	0.57243	-0.47138	0.67092	47862	-39471	16	25197
296.2	20204	2115.2	922	-0.11117	0.36072	0.92602	22177	-72871	36	37673
290.39	32331	2121	923	0.32408	-0.36803	0.87151	29366	-48634	36	25177
289.08	26066	2120.4	924	-0.18577	0.5117	-0.83884	147.02	-70047	36	25177
217.2	98358	2104.8	925	-0.75965	0.18558	0.62329	51443	-13728	16	19936
208.91	106.14	2105.2	926	0.093054	0.19752	-0.97587	167.39	64774	16	27938
198.7	116.46	2105.4	927	0.21036	-0.45597	-0.86478	149.86	-65234	16	55186
214.66	94624	2106.5	928	-0.86264	0.15769	0.4806	61275	-10359	16	24426
204.97	102.48	2107.2	929	-0.49709	-0.56088	0.66205	48544	48.45	16	28661
236.9	91763	2108.1	930	0.97456	0.21776	0.053127	86955	12595	-1	54088
219.19	76015	2117.8	931	0.88426	0.46552	0.037221	87867	27765	-1	65897
197.49	309.31	2098.8	932	0.20148	0.14906	0.96808	14514	36495	6	29227
213.09	275.3	2098.9	933	-0.17402	0.3335	0.92655	22097	-62445	16	46337
203.39	283.6	2099.6	934	0.74664	-0.5934	-0.30066	107.5	-38476	6	26308
203.39	268.21	2099.7	935	-0.070398	0.23572	0.96927	14242	-73372	16	25706
202.74	289.06	2101.1	936	0.60821	-0.11511	0.78539	38243	-10717	6	26308
225.44	268.66	2103.5	937	-0.67038	0.082309	0.73744	42486	-69997	16	36346
216.03	270.28	2103.3	938	0.44164	0.8888	0.12245	82966	63578	16	31468
207.77	270.7	2103.5	939	-0.22944	0.96867	0.095006	84548	-76674	16	31468
194.05	291.9	2102.9	940	-0.71955	-0.69333	0.039099	87759	43937	6	36283
204.71	282.43	2105.5	941	-0.54567	0.73524	-0.40207	113.71	-53418	6	50272
204.99	298.16	2103.5	942	0.18428	-0.78542	0.5909	53779	-76796	6	22437
199.84	297.95	2104.6	943	-0.2154	-0.32222	0.92184	22804	56238	6	22437
213.85	308.83	2104.8	944	-0.41551	-0.86084	0.29378	72916	64234	6	25536
172.1	321.54	2092.9	945	-0.32616	0.93557	-0.13538	97781	-70.78	6	31983
187.11	324.05	2092.3	946	0.99421	-0.10726	-0.006814	90.39	-61574	6	37988
176.74	328.47	2092.5	947	0.68062	-0.73122	-0.045624	92615	-47053	6	31983
154.24	340.69	2093.4	948	0.38593	0.1793	0.90494	25185	24919	-1	76282
188.21	338.8	2096.4	949	0.86959	-0.21587	-0.44409	116.36	-13942	6	28705
186.65	318.62	2098	950	0.52228	0.3374	0.78319	38447	32863	6	34838
170.04	336.39	2100.1	951	-0.3791	-0.57578	0.7244	43581	56638	34	56362
156.35	347.99	2100.5	952	0.678	-0.68055	0.2778	73871	-45108	-1	30929
152.67	354.42	2101.7	953	0.28242	-0.79651	0.53461	57683	-70477	-1	30929
182.23	321.37	2102.5	954	0.85526	-0.47385	-0.20974	102.11	-28988	6	26999
188.5	324.46	2103.1	955	0.98326	0.17483	-0.051426	92948	10082	6	20828
179.23	327.01	2103.7	956	-0.95605	0.29318	-0.0026763	90153	-17049	6	26999
188.35	320.08	2105.3	957	0.85024	-0.08848	0.5189	58741	-5941	6	27526
190.09	328.42	2104.4	958	-0.81643	-0.40953	0.4071	65977	26639	6	20828
185.69	336.16	2105.6	959	-0.22663	-0.59124	0.774	39286	69027	6	35973
192.49	313.74	2093.4	960	0.94773	0.31537	0.04843	87224	18406	6	28971
191.94	319.63	2095.2	961	0.29096	-0.10574	0.95087	18034	-19971	6	28971
194.34	340.73	2097.9	962	-0.33999	-0.72346	-0.60085	126.93	64829	6	28705
202.61	341.52	2097.2	963	0.80638	-0.51869	-0.28411	106.51	-32751	6	32389
219	349.24	2097.6	964	0.9935	-0.096829	-0.059816	93429	-55666	-1	68963
199.35	319.79	2102	965	-0.0064487	0.4148	0.90989	24.51	-89109	6	30679
216.29	320.87	2102.3	966	-0.52168	-0.7718	-0.36356	111.32	55944	-1	40249
204.85	325.67	2102.3	967	0.9888	-0.12427	-0.082707	94744	-71632	6	30679
226.73	334.15	2103.1	968	0.44187	0.86458	0.23925	76158	62929	6	52963
212.13	357.88	2104.9	969	0.58216	-0.60268	0.54577	56923	-45992	6	65942
231.6	-12467	2110.8	970	0.7172	0.10937	0.68823	46.51	86704	16	25526
237.45	-18447	2112.9	971	-0.12186	-0.30927	0.94313	19415	68495	16	36853
232.59	-76033	2112.5	972	-0.14692	0.43819	0.88679	27527	-71464	16	24746
222.25	-44454	2112.1	973	0.1256	-0.98673	0.10294	84092	-82746	16	30571
227.79	-67464	2114.1	974	0.12947	0.41792	0.89921	25945	72788	16	24746
223.78	-16511	2114.1	975	0.24092	-0.9623	0.12622	82749	-75945	16	34893
232.02	-15418	2115.9	976	-0.25925	0.44488	0.85724	30992	-59769	16	36055
220.95	53554	2115.5	977	0.17782	0.68509	0.70642	45056	75449	16	39318
222.89	15513	2115.6	978	-0.19945	-0.083345	0.97636	12484	22678	16	32405
222.51	-10152	2116.6	979	-0.18164	-0.049741	0.98211	10855	15315	16	34285
229.87	-97564	2121	980	-0.12924	0.43802	0.88963	27173	-73.56	16	20926
179.51	238.52	2090.6	981	0.073255	-0.96908	0.23562	76372	-85677	16	21792
184.38	245.03	2089.6	982	-0.33159	0.37586	0.86532	30081	-48581	16	32526
184.88	237.67	2091.3	983	-0.085369	0.31981	0.94363	19.33	-75054	16	21792
184.63	253.31	2092.4	984	-0.31097	-0.64137	0.70139	45462	64134	16	25339
178.08	254.18	2092.7	985	-0.53209	0.187	0.82578	34333	-19363	16	25339
179.28	247.81	2094.7	986	-0.4573	0.11196	0.88224	28087	-13757	16	32052
181.73	232.16	2096.6	987	0.39785	-0.77945	0.48392	61059	-62959	16	41578
179.22	221.72	2097.4	988	0.24747	-0.88448	0.39554	66.7	-74369	-1	41578
187.53	246.81	2098.2	989	-0.034139	-0.5148	-0.85663	148.94	86206	16	42358
178.78	250.08	2100.5	990	-0.95161	-0.04041	0.30465	72263	24316	16	32047
176.64	258.86	2100.2	991	0.67376	-0.73369	0.088071	84947	-47438	16	34447
178.01	236.04	2100.2	992	-0.3102	0.81984	0.48129	61.23	-69275	16	41839
185.84	242.7	2102.6	993	-0.76891	-0.60999	0.19154	78957	38426	16	38252
189.48	251.94	2103.2	994	0.86452	-0.2556	-0.43275	115.64	-16471	16	26878
183	254.47	2102.7	995	-0.4795	0.73843	0.47413	61697	-57003	16	26878
194.33	232.6	2089.2	996	0.95431	0.28391	-0.093166	95346	16568	16	29464
195.05	250.07	2090.4	997	0.39061	0.54856	0.73926	42332	54547	16	23475
190.87	254.1	2089.6	998	-0.42753	-0.57317	-0.69907	134.35	53281	16	23475
211.02	218.04	2091.1	999	-0.085997	-0.97579	-0.20109	101.6	84964	16	54065
189.48	234.1	2092	1000	-0.04318	0.97835	0.20238	78324	-87473	16	23134
215.77	236.74	2094.9	1001	0.62972	-0.23127	0.74159	42133	-20166	16	50277
192.01	257.53	2094.3	1002	0.32284	-0.94621	0.021548	88765	-71161	16	37616
208.76	247.77	2095.6	1003	-0.68838	-0.64471	-0.33238	109.41	43124	16	50277
215.35	220.4	2096.2	1004	0.75457	-0.31826	0.57388	54979	-22869	16	33173
230.12	220.24	2099	1005	-0.89581	0.36444	0.25439	75262	-22138	16	45705
203.35	261.72	2098.9	1006	0.97088	0.10701	0.21435	77623	62898	16	25706
200.22	257	2100.8	1007	0.51218	0.25591	0.81986	34929	26548	16	24132
192.4	260.51	2099.1	1008	0.13906	-0.52947	0.83685	33191	-75284	16	34714
205.42	253.46	2100.5	1009	0.91206	0.23975	-0.33266	109.43	14728	16	24132
212.55	240.96	2100.5	1010	-0.0085278	0.26246	0.9649	15225	-88139	16	54661
228.31	225.4	2103.1	1011	0.87279	-0.43209	0.22702	76878	-26339	16	28663
220.46	220.96	2103.2	1012	0.042579	-0.77676	-0.62836	128.93	-86862	16	34295
224.37	231.83	2103	1013	0.66367	-0.2144	0.71664	44223	-17903	16	28663
236.87	215.72	2102.5	1014	-0.33518	0.44306	0.83148	33749	-52892	16	41906
180.72	296.95	2089.6	1015	0.7553	-0.59886	-0.26624	105.44	-38.41	6	30862
179.29	265.04	2090.4	1016	-0.20917	0.22899	0.95069	18068	-47.59	16	36964
189.72	286.63	2090.5	1017	0.15048	0.15634	0.97617	12533	46094	6	37469
171.35	285.48	2091.1	1018	0.15922	0.89483	0.41705	65352	79911	6	39891
184.48	304.96	2093.1	1019	0.22818	-0.46843	-0.85353	148.6	-64028	6	3024
188.63	276.28	2095.2	1020	-0.39622	0.081567	0.91453	23861	-11633	6	49257
173.74	311.96	2095.1	1021	-0.41836	0.13407	0.89833	26.06	-17769	6	2839
178.09	296.32	2096.6	1022	0.58241	-0.71715	-0.38275	112.5	-50919	6	37131
174.8	305.52	2096.5	1023	0.030677	-0.80865	-0.58749	125.98	-87828	6	2839
171.88	267.42	2098.5	1024	0.17754	0.59335	-0.78512	141.73	73342	16	41057
169.73	311.09	2098.7	1025	-0.31439	0.45332	0.83406	33482	-55257	6	3597
185.17	296.07	2101.6	1026	0.076721	0.96295	-0.25853	104.98	85445	6	39447
165.31	302.74	2104	1027	-0.017205	0.78843	0.61488	52057	-88.75	-1	64358
207.83	269.72	2089.9	1028	0.97354	-0.044208	0.22422	77043	-2.6	16	34335
199.24	285.57	2092.8	1029	-0.55093	-0.79549	0.25236	75383	55295	6	4316
198.83	296.27	2096.8	1030	0.6711	0.50722	0.54069	57269	37082	6	15733
201.27	293.04	2097.1	1031	-0.75919	-0.28201	-0.58661	125.92	20378	6	15733
191	294.91	2096.6	1032	0.18044	0.98354	-0.0092708	90531	79604	6	3026
195.73	265.93	2096.6	1033	0.15154	-0.62233	-0.76794	140.17	-76315	16	34714
196.68	280.99	2098.6	1034	0.76171	-0.19096	-0.61914	128.25	-14074	6	28925
195.92	300.07	2098.5	1035	-0.57987	-0.081786	0.81059	35846	80282	6	24951
190.9	305.79	2098.1	1036	0.83349	0.049229	-0.55033	123.39	33801	6	29202
213.58	155.88	2099.8	1037	0.95457	-0.22174	-0.19906	101.48	-13077	16	23248
238.25	161.47	2099.5	1038	-0.47288	-0.17123	0.86433	30194	19906	16	35532
194.38	120.2	2100.1	1039	0.72701	-0.68521	-0.044047	92525	-43305	16	27417
225.9	146.57	2101	1040	0.25033	-0.57864	0.77622	39085	-66605	16	30189
214.4	162.28	2097.6	1041	-0.42547	0.31448	0.84857	31943	-36.47	16	30506
190.11	137.28	2101.4	1042	0.4519	-0.66544	-0.59412	126.45	-55819	33	50177
230.78	152.57	2101.7	1043	-0.732	-0.64971	0.20508	78166	41592	16	28431
230.22	159.82	2102.4	1044	-0.52708	-0.55455	0.64394	49914	46455	16	28431
234.54	145.83	2103.1	1045	0.79175	0.59457	0.14007	81948	36905	16	27764
198.11	158.03	2106	1046	-0.29638	0.34449	0.89078	27029	-49293	16	45183
217.79	158.32	2103.5	1047	-0.01956	0.053337	0.99839	32567	-69861	16	41542
258.26	120.85	2090.9	1048	0.47428	-0.66535	-0.57651	125.21	-54517	16	32987
248.8	119.68	2091.7	1049	-0.47444	-0.80808	-0.34916	110.44	59582	16	37024
258.65	128.34	2092.6	1050	0.99674	-0.074665	-0.030517	91749	-4284	16	32987
246.21	129.59	2092.6	1051	0.25502	-0.52153	-0.81423	144.51	-63942	16	40122
268.26	123.61	2095.9	1052	-0.47896	-0.81823	-0.31795	108.54	59657	16	39929
259.08	134.1	2095.3	1053	-0.97224	0.22853	-0.050202	92878	-13228	16	35505
250.73	130.87	2097.5	1054	-0.34802	0.23515	0.90751	24836	-34046	16	24018
239.33	140.6	2095.7	1055	0.25596	-0.86925	0.42296	64978	-73592	16	3445
243.77	149.81	2097.7	1056	0.84052	0.49666	0.21645	77499	30579	16	21426
266.64	130.85	2098.7	1057	-0.042723	-0.68478	-0.7275	136.68	86.43	16	31265
251.44	136.65	2098.5	1058	0.05864	-0.75915	0.64827	49589	-85583	16	24018
266.16	124.31	2100.6	1059	0.73308	0.28673	0.61675	51921	21362	16	31265
257.62	129.5	2100.6	1060	0.16971	0.79764	0.57877	54636	77989	16	37972
238.86	141.93	2101.4	1061	-0.15798	-0.60997	0.77652	39057	75479	16	27764
262.35	139.68	2101.1	1062	0.5876	0.20448	0.78289	38475	19187	16	4.29
240.36	156.88	2102.5	1063	0.28385	0.47235	0.83446	33441	58997	16	34129
254.16	118.99	2102.3	1064	-0.5644	-0.82506	0.027055	88.45	55625	16	27577
273.99	124.54	2104.3	1065	0.33858	-0.75135	0.56643	55498	-65742	16	20966
245.68	151.26	2104.6	1066	-0.75777	0.041757	0.65118	49369	-31541	16	31835
249.65	158.64	2104.6	1067	-0.64603	-0.69605	-0.31331	108.26	47135	16	31835
239.15	164.41	2104.3	1068	0.53781	0.26139	0.80152	36724	25921	16	33075
181.06	171.82	2093.4	1069	-0.0074399	-0.28091	0.9597	16321	88483	-1	60016
187.4	206.77	2095.1	1070	-0.61437	0.0037906	0.78901	37907	-0.3535	-1	6.87
184.19	186.51	2095.3	1071	-0.80461	0.13974	0.57713	54751	-98523	-1	60016
212.64	171.86	2089.6	1072	0.97119	0.20396	0.12323	82921	11.86	16	36837
198.89	191.17	2087.7	1073	-0.75329	-0.28207	0.59413	53549	20529	16	30212
225.14	188.79	2091.1	1074	-0.36466	-0.067387	0.9287	21767	10.47	16	29361
231.64	206.51	2090.1	1075	-0.69082	-0.10252	-0.71572	135.7	84415	-1	69696
222.68	168.17	2092.7	1076	-0.84763	-0.1518	0.50842	59442	10154	16	28122
197.19	195.58	2090.1	1077	-0.73889	-0.025095	0.67336	47673	19452	16	30212
215.35	198.4	2091	1078	0.34323	-0.92222	0.17807	79742	-69586	-1	5212
218.24	182.45	2091.5	1079	0.40163	-0.89634	0.18782	79174	-65864	16	24324
223.41	182.98	2092.9	1080	0.33378	-0.8931	-0.3016	107.55	-69508	16	24324
223.82	173.38	2094.6	1081	0.82806	-0.44723	0.33807	70241	-28373	16	28122
221.32	214.21	2095.6	1082	0.88619	0.40167	-0.23094	103.35	24383	16	33173
213.08	182.54	2095.5	1083	-0.4016	-0.14474	0.9043	25.27	19819	16	44995
219.23	168.69	2097.6	1084	0.20338	-0.60232	0.77191	39474	-71342	16	30506
238.96	205.74	2097.9	1085	0.30653	-0.95183	0.0072536	89584	-72149	16	44873
237.65	171.75	2098.9	1086	0.76658	0.52206	0.3739	68044	34256	16	39633
233.02	189.33	2096.9	1087	0.095599	0.4363	0.89471	26529	77641	16	54863
228.53	167.08	2100	1088	-0.39979	0.42086	0.81427	35485	-46471	16	36859
229.93	204.05	2100.7	1089	-0.31694	-0.77799	-0.54247	122.85	67835	16	44873
220.57	168.72	2104.4	1090	0.33591	-0.5146	0.7889	37918	-56865	16	41936
239.19	185.86	2101.7	1091	-0.36705	-0.8324	-0.41519	114.53	66205	16	54863
203.46	108.85	2098.4	1092	-0.42438	0.29735	0.85527	31211	-35018	16	25096
221.65	88049	2099.2	1093	-0.73	-0.43911	0.52372	58418	31028	16	47926
198.68	104.64	2099	1094	-0.28648	0.86246	0.41724	65339	-71625	16	25096
202.03	86227	2100.2	1095	-0.20042	-0.868	0.45431	62979	76998	16	28432
218.35	105.6	2100.6	1096	-0.86573	-0.076432	0.49464	60354	50454	16	39663
208.91	88819	2100.7	1097	-0.42611	-0.078196	0.90129	25672	10399	16	28432
209.3	72.04	2103.5	1098	0.33168	-0.93615	0.11667	83.3	-70491	16	29034
226.57	96797	2102.5	1099	-0.98271	0.10782	0.15052	81343	-62613	16	42511
211.09	97533	2103.6	1100	-0.52595	0.13658	0.83947	32915	-14557	16	24103
214.66	102.6	2104.1	1101	-0.88395	0.076164	0.46134	62527	-49246	16	19936
254.29	67369	2089.8	1102	-0.77902	-0.2855	-0.55823	123.93	20127	16	30156
240.99	67701	2089.6	1103	0.98493	0.032088	-0.16994	99785	1866	16	29106
247.38	78467	2090.5	1104	0.40939	-0.025643	0.912	24217	-35841	16	24321
243.47	73672	2091.1	1105	-0.78824	-0.23051	-0.57057	124.79	16301	16	24321
253.58	109.22	2090.5	1106	0.15286	-0.25451	0.95491	17.27	-59.01	16	45155
252.99	77855	2094.2	1107	-0.073603	-0.89342	0.44315	63695	85.29	16	33258
241.63	98251	2092.9	1108	-0.97317	0.086986	0.21303	77.7	-51078	16	40975
248.49	102.39	2095.7	1109	-0.65024	-0.15134	0.7445	41884	13102	16	40448
257.06	74171	2096.8	1110	0.097536	0.073958	0.99248	7031	37172	16	27668
264.07	108.59	2097.9	1111	0.39275	-0.30138	0.86886	29674	-37501	16	41305
251.94	97975	2099.1	1112	0.13428	-0.020314	0.99073	78054	-86026	16	40448
263.46	71522	2101.1	1113	-0.61116	0.76012	0.22066	77252	-51.2	16	42951
255.04	85088	2100.9	1114	-0.02393	0.97053	0.23981	76125	-88588	16	31398
256.5	112.29	2101.7	1115	-0.50933	-0.79266	0.33507	70423	57277	16	24156
267.52	113.37	2101.4	1116	-0.63873	0.58234	-0.5029	120.19	-42356	16	23384
260.42	84471	2103.2	1117	0.065142	-0.9743	0.21565	77546	-86175	16	31398
271.73	106.28	2102.4	1118	-0.62759	-0.57999	-0.51937	121.29	42743	16	29308
262.07	114.89	2102.3	1119	0.15516	0.91732	0.36668	68489	80.4	16	23384
264.46	106.7	2103.4	1120	0.91659	0.29009	0.27517	74028	17562	16	29308
221.48	121.7	2089.2	1121	0.26775	-0.96071	-0.073077	94191	-74427	16	34584
200.76	119.75	2091.4	1122	0.40357	0.17819	0.89743	26178	23823	16	29581
212.91	117.66	2091	1123	-0.65689	-0.74296	0.12848	82619	48518	16	37008
199.19	162.02	2092.9	1124	-0.99139	-0.0075881	0.13075	82487	0.43853	-1	50712
227.44	129.8	2093.7	1125	0.55674	-0.44599	-0.70081	134.49	-38698	16	44353
221.06	139.73	2094.4	1126	0.24082	-0.72345	-0.64701	130.32	-71589	16	24642
227.27	141.31	2094.8	1127	-0.86339	0.47833	0.16049	80765	-28987	16	20522
208.36	153.04	2094.3	1128	0.67184	-0.098142	-0.73417	137.24	-83109	16	48181
236.21	122.8	2094.9	1129	0.75072	-0.054805	-0.65834	131.17	-41754	-1	44353
230.55	145.42	2094.4	1130	0.62007	-0.62898	-0.46892	117.96	-45409	16	20522
233.6	161.72	2096.2	1131	0.45519	-0.64071	0.6183	51808	-54608	16	37721
232.62	136.61	2097.4	1132	0.85387	-0.096261	-0.51151	120.76	-64321	16	3445
201.35	127	2099.4	1133	0.34618	0.46191	0.81658	35257	53.15	16	22236
199.28	136.66	2097.4	1134	-0.56018	-0.18916	0.80648	36246	18658	16	19858
238.14	149.83	2097.9	1135	0.025226	0.19214	0.98104	11174	82.52	16	21426
214.86	151.09	2098.4	1136	-0.63383	-0.27991	-0.72105	136.14	23827	16	23248
224.28	152.15	2097.1	1137	-0.73694	-0.63722	-0.22554	103.03	40.85	16	38356
201.07	152.72	2098.3	1138	0.34803	-0.87706	0.33113	70663	-68356	16	17292
206.93	116.64	2097.8	1139	-0.39507	-0.10705	0.91239	24162	15161	16	30825
190.6	125.03	2098.7	1140	-0.097159	0.72273	0.68427	46822	-82343	16	27417
208.36	124.65	2098.6	1141	0.22426	0.9552	0.19315	78863	76787	16	28955
204.01	136.56	2098.2	1142	0.6623	-0.46032	-0.59116	126.24	-34.8	16	19858
210.16	141.41	2098.2	1143	0.59676	0.57762	0.55699	56152	44066	16	29779
196.3	146.63	2098.8	1144	0.96625	0.046629	-0.25336	104.68	27628	16	20383
196.71	151.6	2098	1145	0.66583	-0.66708	-0.33417	109.52	-45054	16	17292
202.06	121.21	2099.6	1146	-0.65914	-0.53027	0.53325	57775	38816	16	22236
297.87	-18772	2102.3	1147	0.8334	-0.4796	0.27462	74061	-29919	16	64748
298.76	0.28824	2102.7	1148	0.82763	-0.51629	0.22015	77282	-31957	-1	58491
225.08	18172	2092.8	1149	0.076589	-0.17343	0.98186	10929	-66173	37	30296
235.13	35998	2092.6	1150	0.62573	-0.64658	-0.43633	115.87	-45939	16	33941
230.95	43749	2093.1	1151	0.28335	0.95826	-0.038025	92179	73527	16	33941
222.15	20374	2095.4	1152	-0.34697	-0.018406	0.93769	20332	30365	37	30296
226.01	34751	2096.4	1153	0.91749	0.22411	0.32862	70815	13727	16	2823
221.71	64687	2096	1154	-0.076638	-0.4683	0.88024	28329	80706	16	26496
219.24	36491	2097.4	1155	-0.28826	-0.61439	0.73446	42738	64865	16	2823
227.48	67964	2093.6	1156	-0.26193	-0.19096	0.946	18914	36094	16	34199
230.87	29154	2097.9	1157	-0.34805	0.23928	0.90643	24984	-34508	16	31625
232.22	51184	2099.3	1158	-0.78636	-0.31416	0.53192	57865	21777	16	25725
232.8	44653	2099.9	1159	-0.43306	-0.12713	0.89236	26829	16361	16	25725
225.03	52.17	2100.9	1160	0.17672	0.5376	0.82447	34465	71804	16	31996
226.41	60933	2098.4	1161	0.19215	-0.98127	-0.013498	90773	-78.92	16	33813
238.63	54974	2100.9	1162	0.65253	0.015482	0.75761	40746	13591	16	31158
218.33	64.82	2102.6	1163	0.14058	-0.60918	0.78047	38696	-77005	16	38665
223.64	31301	2103.7	1164	-0.61704	-0.3767	0.69091	46298	31404	16	27387
228.26	36809	2103.5	1165	-0.11118	-0.38083	0.91794	23374	73725	16	27387
219.85	56197	2104.6	1166	-0.76371	-0.39551	0.51021	59322	27378	16	38665
207.6	65073	2104.5	1167	-0.129	-0.81953	0.55833	56.06	81055	16	29034
262.2	24364	2091.4	1168	0.47637	-0.8498	0.22564	76.96	-60727	38	45626
242.52	58856	2091.9	1169	0.96348	-0.20745	-0.16933	99749	-12151	16	34744
256.64	50009	2093.2	1170	-0.85335	-0.41214	-0.31925	108.62	25779	16	3.1
256.01	41902	2093.4	1171	-0.88137	0.38484	0.27402	74096	-23588	16	3.1
242.09	49911	2092.6	1172	-0.37207	0.34966	-0.85983	149.3	-43221	16	34744
252.34	62138	2093.9	1173	0.24343	0.49423	0.83455	33431	63778	16	2348
269.04	23357	2095.1	1174	-0.11309	-0.89786	-0.42552	115.18	82821	38	29863
271.68	30753	2095.3	1175	-0.43806	0.69019	0.57597	54833	-57597	38	29863
257.04	58851	2094.8	1176	0.6469	-0.43078	0.62925	51005	-33.66	16	2348
256.98	67025	2096.2	1177	-0.14486	-0.2695	0.95204	17816	61742	16	27668
245.66	34972	2096.2	1178	0.67029	-0.087034	-0.73698	137.47	-73983	-1	53823
262.74	64.23	2097.6	1179	0.55007	0.76868	0.32642	70948	54412	16	27971
255.38	62441	2099.1	1180	0.79662	-0.45419	0.39889	66491	-29.69	16	32404
246.57	57042	2100.8	1181	0.83536	0.045245	0.54784	56781	31003	16	31158
261.96	58914	2101	1182	0.089852	-0.61695	-0.78186	141.43	-81714	16	17953
266.27	60596	2101.4	1183	0.26185	-0.24467	0.93358	21	-43058	16	17953
221.02	86894	2088.6	1184	-0.72367	0.070793	0.68651	46646	-55872	16	29204
212.05	94793	2087.9	1185	-0.074348	-0.23117	0.97007	14054	72171	16	32014
225.91	107.28	2090	1186	-0.92895	-0.11142	0.35304	69327	68395	16	40426
204.31	113.3	2090.5	1187	-0.63729	0.43105	0.6388	50298	-34074	16	29581
221.98	81781	2090.7	1188	-0.5018	-0.28256	0.81753	35162	29383	16	23229
216.36	84184	2090.8	1189	0.02661	0.44119	0.89702	26231	86548	16	23229
218.1	101.22	2091.4	1190	-0.83741	-0.54116	-0.076754	94402	32872	16	40426
203.64	101.61	2091.1	1191	0.73466	-0.67585	-0.059144	93391	-42613	16	44947
196.76	110.93	2092.5	1192	-0.4474	0.84892	0.28135	73659	-62.21	16	36453
229.52	78125	2093.2	1193	-0.80207	-0.19638	0.56402	55666	13758	16	39629
208.39	92814	2094.3	1194	-0.58346	0.26369	0.76814	39813	-24321	16	26772
228.97	100.67	2096	1195	-0.11421	0.092193	0.98917	8.44	-38912	16	27918
219.14	111.47	2093.3	1196	0.96126	-0.098876	-0.25732	104.91	-58729	16	2779
219.96	71.15	2095.2	1197	-0.065601	-0.24144	-0.9682	165.51	74799	16	26496
223.89	107.37	2094.8	1198	0.98224	0.061471	-0.17725	100.21	3581	16	2779
215.17	81669	2095.9	1199	-0.33689	0.89286	0.29883	72612	-69328	16	37298
207.68	99111	2095.5	1200	0.73627	0.090143	-0.67065	132.12	69801	16	26772
235.4	103.44	2096.8	1201	-0.48909	0.29129	0.82216	34699	-30777	16	27918
209.93	73.92	2097	1202	0.13424	-0.52905	0.8379	33081	-75762	16	37298
162.11	278.5	2079.6	1203	0.13748	0.045439	0.98946	83253	18.29	-1	36763
155.61	302.58	2081.2	1204	-0.9753	0.22012	-0.018254	91046	-12718	41	83487
172.68	265.33	2084	1205	0.94439	-0.28922	0.15643	81	-17027	16	36286
185.89	283.35	2087.2	1206	-0.47569	0.67552	0.56337	55.71	-54847	6	35124
179.53	304.39	2090.8	1207	-0.036989	-0.5238	0.85104	31675	85961	6	3024
178.38	277.87	2088.8	1208	0.32659	0.24346	0.91327	24038	36703	6	38359
179.02	288.38	2088.6	1209	0.44629	-0.88577	-0.1274	97319	-63259	6	34648
188.5	299.23	2088.9	1210	0.56999	0.81717	-0.085671	94915	55103	6	31684
192.91	267.29	2088.3	1211	-0.43857	0.23585	0.8672	29866	-28.27	16	33411
200.34	271.98	2088.2	1212	-0.1083	0.012724	0.99404	62602	-67012	16	33411
253.29	79531	2089.1	1213	0.81154	0.58425	0.0077227	89558	35751	-1	45473
253.63	-29497	2090.9	1214	-0.95556	0.18732	-0.22763	103.16	-11091	16	27744
254.57	-83093	2092.8	1215	-0.94248	-0.23313	0.23956	76139	13893	16	27744
280.01	17782	2095.1	1216	0.8198	-0.50227	0.27507	74034	-31495	39	61794
251.8	14.84	2095.9	1217	-0.61079	0.23483	0.75617	40873	-21.03	-1	56354
263.92	-68896	2096.3	1218	-0.7381	0.013647	0.67456	47.58	-10593	16	33701
265.48	-25386	2097.3	1219	-0.28057	-0.30044	0.9116	24273	46958	16	23675
269.06	-13.83	2097.1	1220	0.65306	0.62479	-0.42795	115.34	43733	16	33701
249.31	27623	2099	1221	-0.1043	0.29128	0.95094	18023	-70.3	-1	56354
278.6	18328	2097.8	1222	-0.53196	-0.50088	-0.68274	133.06	43276	39	32469
261.57	-20903	2098	1223	0.8549	0.50153	0.13273	82372	30398	16	23675
258.32	-14768	2097.9	1224	-0.82697	-0.22363	0.51586	58945	15132	16	2639
274.11	12205	2099.3	1225	0.76879	-0.39027	0.50661	59562	-26914	39	32469
254.67	-18037	2103.4	1226	0.12278	-0.056847	0.9908	77763	-24844	16	2156
281.3	-14816	2102.5	1227	0.3407	0.039062	0.93936	20055	65406	16	29526
276.65	-86067	2102.3	1228	-0.76239	-0.60567	-0.22784	103.17	38465	16	29526
284.29	55185	2102.9	1229	0.5467	0.42998	0.7185	44.07	38185	39	22138
269.27	82054	2102.1	1230	-0.50829	0.26704	0.81874	35041	-27717	39	36368
264.8	-22.88	2103.6	1231	0.87132	-0.26426	0.41348	65576	-16872	16	33076
286.53	10562	2103.6	1232	0.83359	-0.51964	-0.18738	100.8	-31938	39	22138
251.49	-22096	2104.3	1233	-0.34773	-0.019343	0.93739	20382	31839	16	2156
247.01	-17788	2104.1	1234	0.0019933	-0.1859	0.98257	10714	-89386	16	23722
270.04	-17113	2105.1	1235	-0.87154	0.27941	-0.40292	113.76	-17776	16	22174
275.92	10.67	2104.5	1236	0.69158	-0.1346	0.70965	44793	-11013	39	36368
240.57	108.21	2082.7	1237	0.40478	-0.65819	-0.63478	129.4	-58409	16	40688
246.84	93129	2084.6	1238	0.10088	-0.6402	0.76156	40398	-81045	-1	46557
260.77	104.82	2084.4	1239	0.82898	-0.25701	0.49672	60216	-17225	16	25482
255.39	101.71	2085.3	1240	-0.48171	-0.5195	0.70574	45.11	47162	16	25482
250.38	72958	2088.3	1241	-0.95192	-0.28275	0.11791	83228	16543	16	30156
243.86	105.46	2088.1	1242	0.25061	-0.71135	-0.65664	131.04	-70593	16	39298
185.7	117.5	2073.7	1243	-0.39771	0.67506	0.62138	51583	-59495	-1	93833
186.95	118.45	2083.6	1244	0.0040376	-0.50099	0.86544	30067	-89538	-1	46985
198.14	116.22	2081.8	1245	-0.074346	-0.38284	-0.92082	157.05	79.01	16	46985
230	118.79	2085.8	1246	0.62934	0.060284	-0.77479	140.79	54717	16	43768
226.98	128.25	2088	1247	0.95331	0.16764	0.2512	75452	99737	16	34584
176.38	211.02	2074.5	1248	0.0099052	-0.99973	-0.021154	91212	-89432	-1	57732
160.8	170.57	2079.7	1249	0.22083	-0.78188	-0.58301	125.66	-74229	-1	11035
176.45	195	2079.2	1250	0.055083	-0.76391	0.64297	49986	-85876	-1	60913
188.09	187.83	2085.4	1251	-0.53187	-0.11025	0.83962	32.9	11711	-1	40324
179.18	206.9	2083.2	1252	0.1086	-0.84031	-0.53112	122.08	-82636	-1	60913
200.78	192.09	2080.8	1253	-0.65661	-0.75115	0.068042	86099	48842	16	31861
202.03	200.24	2080.2	1254	0.74783	-0.58604	0.31194	71824	-38084	16	31861
203.16	209.16	2083.4	1255	0.42385	-0.90504	0.035502	87966	-64905	16	44338
210.94	167.08	2084.6	1256	-0.98577	0.15327	0.068982	86045	-88375	16	52848
206.54	184.32	2085.6	1257	0.65969	-0.66981	-0.34082	109.93	-45436	16	32469
213.42	187.6	2087.1	1258	-0.048258	-0.71838	0.69397	46054	86157	16	2514
193.71	196.82	2085.5	1259	-0.53577	0.024759	0.844	32435	-26459	16	36394
215.1	178.96	2087.2	1260	0.46224	0.86529	-0.19393	101.18	61889	16	33496
219.79	187.93	2087.8	1261	0.2931	-0.68753	0.66438	48365	-66911	16	2514
173.62	225.79	2073.6	1262	0.44214	-0.89427	0.069196	86032	-63692	40	52881
167	239.41	2074.1	1263	-0.41549	0.8583	0.30116	72473	-64169	40	44115
171.13	234.12	2077.8	1264	-0.27535	0.2	0.94031	19896	-35993	40	44115
165.95	242.29	2080.7	1265	-0.10345	-0.98007	0.16957	80237	83974	40	47068
175.43	255.67	2085.3	1266	-0.76398	0.62882	0.14466	81682	-39457	16	29012
176.47	261.69	2087.1	1267	-0.31178	0.50878	0.80246	36634	-58.5	16	29012
187.93	260.44	2086.6	1268	0.218	-0.24517	-0.94465	160.85	-48356	16	34869
195.26	225.02	2081.9	1269	-0.59051	-0.39535	-0.70356	134.71	33803	16	27325
193.05	230.1	2083.6	1270	-0.99099	-0.0015738	-0.13392	97696	0.090994	16	27325
201.59	229.91	2084.3	1271	-0.97857	0.082886	-0.18847	100.86	-48415	16	28528
198.07	223.85	2085.3	1272	0.71412	0.68641	-0.13737	97896	43867	16	28528
196.8	216.25	2086	1273	-0.52238	0.31067	0.79411	37429	-30.74	16	29985
196.01	258.32	2088.1	1274	0.34684	-0.76321	0.54518	56963	-65.56	16	29494
191.15	224.82	2087	1275	0.21741	-0.43771	-0.87243	150.74	-63587	16	31498
198.7	238.76	2088.5	1276	-0.43767	-0.84588	-0.30485	107.75	62642	16	2383
191.27	239.81	2088.8	1277	0.79536	-0.56558	0.21801	77408	-35417	16	28619
199.05	244.84	2089.1	1278	0.54016	-0.75035	-0.38106	112.4	-54251	16	2383
155.95	291.33	2073.7	1279	-0.61487	0.73369	0.28918	73191	-50035	41	24574
154.58	297.47	2073.1	1280	0.10878	0.36068	0.92632	22131	73217	41	24574
158.79	274.34	2076.6	1281	0.67123	-0.077177	0.73722	42505	-65589	-1	36763
117.93	342.01	2070.4	1282	0.69921	-0.70859	-0.094867	95444	-45382	-1	13743
207.65	63046	2080.3	1283	-0.57023	0.30026	-0.76464	139.88	-27769	-1	38333
202.29	63621	2083.6	1284	0.056383	-0.037158	0.99772	38723	-33386	-1	38333
231.01	22991	2088.8	1285	-0.26575	-0.85202	-0.45105	116.81	72677	37	35087
222.67	25959	2087.8	1286	-0.40148	0.86108	0.31201	71.82	-65002	37	35087
234.85	60.89	2089.5	1287	-0.63734	0.40758	0.65397	49159	-32599	16	34841
259.02	34431	2088.5	1288	0.41838	-0.8971	-0.14199	98163	-64997	16	4974
247.48	55812	2088.3	1289	-0.90667	-0.22871	0.35445	69.24	14157	16	42841
230.37	99891	2078.5	1290	0.73101	-0.67871	-0.070551	94046	-42876	16	26969
224.55	96.53	2079.4	1291	-0.91409	0.21107	0.34625	69742	-13002	16	26969
207.8	99.7	2080.4	1292	0.88209	-0.18359	0.43383	64289	-11757	16	21506
217.49	85778	2080.7	1293	-0.29974	0.89311	-0.33543	109.6	-71447	16	22091
223.27	86388	2080.8	1294	-0.12298	-0.45143	0.88379	27897	74761	16	22091
205.2	104.6	2079.9	1295	0.32997	0.17981	0.92671	22073	28587	16	21506
218.48	96634	2082.6	1296	0.39695	0.41691	0.81769	35146	46405	16	39851
224.19	106.57	2083	1297	0.84919	-0.083426	-0.52146	121.43	-56108	16	43693
211.23	109.76	2082.1	1298	-0.69878	0.68977	0.18953	79075	-44628	16	37271
231.81	86.02	2083.7	1299	0.92859	-0.06061	-0.36612	111.48	-37344	16	29272
227.16	91948	2084.3	1300	-0.37659	-0.2486	0.8924	26824	33.43	16	29272
207.56	96244	2084.3	1301	0.22521	-0.83481	0.50238	59843	-74903	16	32288
235.19	104.87	2086	1302	-0.41633	-0.36328	0.83348	33542	41107	16	39298
200.75	109.68	2086.5	1303	-0.55105	0.67039	0.4969	60205	-50.58	16	42263
219.45	114.14	2086.4	1304	-0.51338	0.29995	0.80403	36483	-30297	16	4057
239.26	83258	2085.4	1305	-0.49562	0.12384	0.85966	30721	-14029	16	34592
208.48	101.7	2086.7	1306	0.41468	-0.75124	0.5135	59103	-61101	16	25673
211.5	106.28	2088.2	1307	0.52432	-0.78945	-0.31916	108.61	-56.41	16	25673
160.82	247.41	2066.7	1308	-0.13264	0.020098	0.99096	77099	-86161	-1	63488
156.05	259.31	2070.7	1309	-0.11189	-0.27765	0.95414	17418	68051	-1	42887
127.41	308.34	2066.9	1310	0.94011	-0.1371	0.31208	71815	-82973	-1	9.58
151.62	266.66	2067.9	1311	-0.15183	0.7602	0.6317	50824	-78705	-1	42887
148.49	299.61	2071	1312	-0.69466	-0.41603	-0.58683	125.93	30917	41	32355
149.04	276.73	2072.1	1313	0.78787	-0.15505	0.596	53416	-11134	-1	57309

## Sheet: data12PAX3FOX
x	y	z	cell id	x ellipsoid2	y ellipsoid3	z ellipsoid4	theta	phi	cluster id	NN distance
171.28	100.65	111.08	968	-0.82442	-0.39872	0.40169	66316	25.81	-1	70881
158.39	97988	116.11	969	-0.65243	-0.75069	0.10393	84035	49006	-1	70881
195.56	118.59	117.15	970	0.11466	0.99287	0.032482	88139	83413	-1	92846
218.84	98757	112.09	971	-0.7461	-0.23532	0.62287	51474	17505	-1	45867
224.47	119.7	111.49	972	0.82849	0.0411	0.55849	56049	2.84	-1	59819
214.89	103.99	115.94	973	-0.35814	-0.59314	-0.72105	136.14	58876	-1	45867
214.06	191.24	111.85	974	-0.66931	-0.46125	0.58248	54375	34572	-1	44739
216.23	188.43	116.12	975	0.24614	0.96918	0.010411	89404	75.75	-1	44739
162.59	219.29	111.87	976	-0.14467	-0.97524	-0.16727	99629	81562	-1	61166
171.89	231.6	113.61	977	0.14491	0.12454	0.98158	11016	40677	-1	61166
289.25	236.63	116.08	978	0.63421	-0.54882	0.54459	57003	-40872	-1	11729
156.49	294.24	113.14	979	0.35938	-0.92381	0.13202	82414	-68743	1	31207
164.39	263.65	116.01	980	0.48016	-0.87542	-0.055601	93187	-61255	-1	12343
225.86	272.53	115.22	981	-0.11032	0.15367	0.98194	10904	-54326	-1	14239
24502	296	116.66	982	0.56291	0.71985	0.40614	66037	51976	-1	13.22
160.81	299.61	111.45	983	-0.061733	-0.097179	0.99335	66108	57574	1	31207
43.57	372.77	114.88	984	-0.46777	-0.40797	0.78406	38366	41094	2	29994
39886	365.81	115.12	985	-0.27763	0.053099	0.95922	16419	-10828	2	29994
168.75	255.87	99567	986	0.10806	-0.22203	0.96903	14296	-64048	3	41993
161.01	260.3	102.05	987	0.50788	-0.52123	0.68584	46698	-45743	3	21994
192.59	255.33	102.52	988	-0.47986	0.042348	0.87632	28798	-50433	4	42149
155.88	258.14	102.66	989	0.43802	-0.49972	0.74728	41645	-48764	3	21994
183.84	265.14	103.28	990	-0.067847	0.97353	-0.21825	102.61	-86013	-1	39967
177.73	273.34	104.21	991	0.74816	-0.19001	0.63573	50526	-14.25	-1	39967
192.15	247.16	105.36	992	0.25254	0.085747	0.96378	15468	18755	4	39503
233.49	286.27	100.61	993	-0.24813	0.10129	0.96342	15546	-22206	-1	13967
293.21	273.65	99029	994	-0.40985	0.77531	-0.48054	118.72	-62138	-1	64059
285.4	262.02	102.59	995	0.20101	0.060862	0.9777	12124	16845	-1	30687
286.67	264.65	105.45	996	-0.81871	0.21743	-0.53145	122.1	-14873	-1	30687
36.15	302.71	104.46	997	0.28208	-0.22935	0.95939	16384	-0.0046586	-1	13.22
96797	310.43	99599	998	0.25441	-0.92311	0.28836	73.24	-74592	-1	6977
129.06	307.08	102.52	999	0.92044	-0.39054	0.016384	89061	-22992	-1	43382
128.35	318.47	102.66	1000	-0.51895	-0.6908	0.50348	59.77	53085	-1	43382
103.72	324.37	103.3	1001	-0.042191	-0.88124	0.47078	61915	87259	-1	45024
111.84	331.07	105.37	1002	0.69209	0.68025	-0.24138	103.97	44506	5	43425
130.83	319.38	108.25	1003	-0.48428	0.43628	0.75837	40679	-42015	-1	56766
113.06	339.96	108.06	1004	0.93107	-0.016008	-0.3645	111.38	-0.98501	5	43425
139.7	308.99	110.89	1005	-0.95614	0.017794	-0.29236	107	-10662	-1	49806
114.28	324.3	110.8	1006	0.72657	0.67024	-0.15125	98699	42691	5	60753
158.28	298.24	102.96	1007	-0.5691	-0.82156	-0.034101	91954	55289	1	52233
162.19	305.69	107.1	1008	0.61114	-0.18715	0.76908	39729	-17027	1	49556
149.23	302.94	108.36	1009	0.4369	-0.1172	0.89184	26894	-15017	-1	49806
208.79	301.76	109.11	1010	0.27644	-0.58303	0.76397	40184	-64633	-1	13967
30665	385.01	97382	1011	0.0018354	0.093098	0.99566	53431	88871	-1	7802
49044	391.3	99908	1012	0.26094	0.17389	0.94956	18275	33679	-1	7802
43.9	368.37	110.73	1013	-0.1745	0.36855	0.91308	24065	-64664	2	44783
56376	359.34	97832	1014	-0.089443	-0.94635	0.31051	71.91	84601	-1	34511
51098	362.21	100.42	1015	-0.13874	0.66323	0.73544	42655	-78185	-1	34511
54236	347.08	105.84	1016	-0.61079	-0.24657	-0.75242	138.8	21984	-1	64805
65838	358.01	108.15	1017	0.49854	-0.048998	0.86548	30062	-56132	-1	64805
212.35	33736	111.76	1018	-0.23151	-0.19998	0.95206	17814	40821	6	43964
216.79	89824	111.75	1019	-0.63075	0.35346	-0.69081	133.69	-29265	7	28699
224.2	21197	112.05	1020	-0.25374	0.045371	0.96621	14938	-10138	7	34073
218.46	15.13	113.29	1021	0.86018	0.37622	-0.34432	110.14	23623	7	28699
227.96	71384	116.92	1022	0.9892	0.14614	0.01084	89379	84039	-1	41544
217.28	84111	116.18	1023	0.87336	0.48378	0.056479	86762	28983	7	38805
211.83	20313	117.46	1024	0.71369	0.70046	0.00049355	89972	44464	7	51341
188.08	83522	109.99	1025	-0.88478	-0.38299	0.2655	74604	23406	-1	77511
197.41	14019	100.8	1026	0.90998	0.32898	0.2524	75.38	19876	-1	36678
245.07	19805	102.28	1027	-0.4892	0.00065518	0.87217	29288	-0.076736	-1	63814
200.9	4029	104.07	1028	0.78808	-0.22877	0.57149	55146	-16187	-1	36678
212.5	15235	103.55	1029	-0.014818	-0.84351	-0.53691	122.47	88994	7	44042
223.72	11938	105.14	1030	0.97364	0.0044275	0.22804	76818	0.26054	-1	47184
211.08	27564	106.62	1031	0.61092	0.14567	0.77818	38906	13411	6	39764
212.69	17745	107.85	1032	-0.63541	0.029259	0.77162	39.5	-26365	7	39764
212.99	43424	109.37	1033	-0.0096248	0.18411	0.98286	10624	-87007	6	43964
247.01	72334	108.29	1034	0.59797	-0.70659	0.37837	67767	-49.76	-1	63814
197.57	71704	97789	1035	0.61031	0.39148	0.68867	46475	32678	-1	5381
208.91	86469	98474	1036	0.26266	-0.86629	0.42491	64855	-73133	-1	64059
206.44	61584	99459	1037	0.44978	-0.68541	0.57264	55065	-56726	20	5381
200.94	76631	102.71	1038	0.48293	0.17564	0.85786	30923	19987	-1	54149
193.25	130.95	102.96	1039	0.10181	0.51904	0.84866	31933	78903	8	29304
190.23	137.84	102.32	1040	0.51838	-0.19702	0.83215	33.68	-20.81	8	29304
193.4	142.67	107.9	1041	0.42209	0.16071	0.89219	26.85	20844	8	59952
216.25	101.38	100.45	1042	0.6484	-0.73691	0.19115	78.98	-48656	-1	57535
208.35	124.87	100.92	1043	-0.2695	-0.31149	0.91123	24324	49134	-1	5932
211.51	110.01	104.82	1044	-0.96764	0.0078658	0.25222	75391	-0.46574	-1	31757
202.55	127.86	106.31	1045	0.99472	0.10103	0.01825	88954	57993	-1	5008
214.75	114.18	107.28	1046	-0.81353	0.57047	0.11287	83519	-35039	-1	31757
280.69	132.39	96818	1047	-0.2754	-0.042385	0.96039	16179	87494	-1	77856
264.63	137.61	101.23	1048	-0.68645	-0.23774	-0.68722	133.41	19103	-1	77856
148.28	175.37	96.14	1049	-0.79143	-0.38615	-0.47385	118.28	26008	-1	74144
190.92	162.61	96268	1050	0.30252	-0.93547	-0.1827	100.53	-72.08	9	42633
186.7	174.11	98146	1051	-0.0021702	-0.66147	-0.74997	138.59	89812	-1	50187
178.94	179.84	102.97	1052	-0.11734	0.65225	0.74887	41508	-79801	-1	6062
176.86	185.84	111.36	1053	0.61247	-0.66086	0.43376	64294	-47177	-1	87264
152.44	194.43	111	1054	0.89539	-0.044313	0.44306	63.7	-28333	-1	22027
205.26	173.17	100.93	1055	0.52676	0.10206	0.84386	32.45	10965	-1	75918
226.97	170.75	103.88	1056	-0.38218	-0.40556	0.83034	33867	46.7	-1	88057
150.65	207.55	100.97	1057	-0.90246	-0.31275	-0.29624	107.23	19114	-1	10762
173.11	232.06	103.59	1058	-0.10537	0.50033	0.8594	30751	-78107	-1	6378
185.15	243.56	102.78	1059	0.57732	0.055668	0.81462	35451	55077	4	39503
157.09	197.82	110.78	1060	-0.76736	-0.29426	-0.56972	124.73	20.98	-1	22027
287.6	235.45	97904	1061	0.6877	-0.68272	0.2469	75706	-44792	-1	59153
266.63	217.68	98.64	1062	0.17412	0.17249	0.9695	14187	44.73	-1	66065
273.03	211.02	104.24	1063	-0.32607	-0.26922	0.9062	25014	39545	10	60399
267.2	221.91	108.04	1064	0.40203	-0.1467	0.9038	25338	-20047	10	35247
271.1	216.47	110.48	1065	0.97259	-0.13771	0.18739	79.2	-80588	10	35247
170.84	287.32	97098	1066	0.069562	0.17361	0.98235	10.78	68165	-1	42172
278.16	234.39	93218	1067	-0.164	-0.56284	-0.81013	144.11	73755	-1	59153
158.41	257.61	79618	1068	-0.56514	-0.78617	-0.2501	104.48	54.29	11	31655
147.45	259.76	80437	1069	0.82841	-0.52659	0.19088	78996	-32442	-1	43222
160.57	269.05	81171	1070	-0.069055	0.96639	-0.24762	104.34	-85913	-1	46888
156.19	259.86	86.86	1071	0.29643	0.3987	0.86785	29.79	53369	11	57742
166.26	280.98	88078	1072	0.82528	-0.56199	-0.055568	93186	-34253	-1	85405
154.6	247.19	89.99	1073	0.29446	-0.42248	0.85721	30995	-55124	-1	57742
183.66	270.38	93445	1074	-0.5931	-0.31789	-0.73972	137.71	28191	-1	88584
275.83	281.19	83262	1075	-0.26108	0.086115	0.96147	15957	-18255	-1	79845
276.63	249.51	86931	1076	0.6653	-0.29145	0.68733	46581	-23657	-1	85352
289.89	261.32	92911	1077	-0.067143	0.11008	0.99165	74081	-58618	-1	78095
94533	314.94	81746	1078	-0.15975	-0.98265	0.094205	84595	80766	12	41158
96.28	320.06	89.96	1079	0.98052	0.13001	-0.14727	98468	75532	12	20055
119.05	306.67	81708	1080	0.49605	-0.70626	0.50511	59662	-54917	13	15357
133.68	316.73	80248	1081	-0.56294	0.63492	0.52913	58054	-48439	14	3587
116.33	303.73	81936	1082	0.54357	0.21144	0.81229	35679	21255	13	15357
136.82	307.7	83051	1083	-0.0050797	-0.50025	0.86587	30018	89418	14	43277
99261	327.52	81671	1084	0.11916	0.067322	0.99059	78664	29466	12	44042
123.63	304.36	82.34	1085	0.92471	-0.18065	-0.33508	109.58	-11054	13	20499
128.61	313.74	84983	1086	0.84594	-0.53307	0.015127	89133	-32217	14	43277
101	319.95	84941	1087	0.37884	-0.1279	0.91658	23569	-18655	12	44042
101.34	321.44	90199	1088	0.20762	0.9378	0.27826	73844	77517	12	20055
127.97	315.09	90688	1089	0.96421	-0.24404	0.10367	84049	-14203	14	24662
146.95	311.44	91988	1090	-0.1609	0.29796	0.94092	19794	-61631	14	29521
131.62	313.62	92648	1091	0.49035	-0.27663	0.82646	34263	-29429	14	21638
143.7	315.89	94067	1092	-0.79862	-0.57065	0.19121	78976	35547	14	29521
135.77	313.18	94124	1093	0.94565	-0.32116	-0.05104	92926	-18759	14	21638
164.82	327.14	81.92	1094	0.44251	-0.15062	0.88402	27869	-18797	-1	63548
151.18	315.95	83781	1095	-0.57971	0.20277	0.78919	37.89	-19279	14	3406
157.66	312.92	85832	1096	0.1788	0.070034	0.98139	11071	21.39	14	3406
172.74	305.64	89649	1097	-0.79467	-0.33939	-0.5033	120.22	23127	-1	56605
164.99	312.37	93752	1098	0.70367	-0.019844	0.71025	44745	-16153	-1	56605
170.97	296.74	94.87	1099	-0.11688	-0.97811	-0.17216	99914	83186	-1	42172
269.31	300.85	81898	1100	0.11142	0.19681	0.97409	13071	60483	-1	79845
265.22	324.42	90066	1101	0.03568	0.26476	0.96365	15495	82325	-1	43757
270.68	327.4	93747	1102	-0.40771	0.056608	0.91135	24307	-79046	-1	43757
64207	364.46	87918	1103	0.57337	0.3502	0.74068	42.21	31416	-1	80148
72054	370.18	95033	1104	0.045889	-0.99861	-0.025879	91483	-87369	-1	77644
226.85	387.3	95122	1105	-0.059954	-0.59541	0.80118	36757	84.25	-1	23269
44486	38348	101.46	1106	0.96772	-0.15149	-0.20143	101.62	-88968	-1	64018
14386	26203	103.79	1107	0.27074	0.075503	0.95969	16324	15582	-1	64018
152.51	28677	95445	1108	0.50638	0.34099	-0.79203	142.38	33956	-1	8172
193.35	27559	108.32	1109	-0.43401	-0.86135	0.26404	74.69	63258	-1	69473
169.6	111.39	84033	1110	-0.066665	0.16172	0.98458	10074	-67597	21	56255
167.78	130.55	83878	1111	0.32855	0.28726	0.89974	25875	41164	15	25877
175.41	131.46	85.44	1112	0.88096	0.47118	-0.043599	92499	28.14	15	25299
169.63	129.08	86306	1113	0.47064	0.43309	0.76872	39761	42621	15	25299
187.04	118.08	89291	1114	0.31159	0.9254	0.21574	77541	71391	-1	40761
173.82	118.06	90748	1115	0.87355	-0.34499	0.34335	69919	-21551	-1	52313
184.04	133.63	89917	1116	-0.45823	-0.5429	-0.70377	134.73	49834	15	49604
190.48	124.26	92354	1117	0.86864	0.49431	-0.033442	91917	29642	-1	40761
224.14	100.32	86658	1118	0.92978	-0.34419	-0.13053	97.5	-20314	-1	7227
201.3	115.03	89.91	1119	0.12293	0.43036	0.89425	26588	74058	-1	55728
217.53	117.58	88365	1120	0.53984	-0.72622	0.42565	64808	-53374	-1	6187
214.07	135.85	93352	1121	-0.31172	0.012935	-0.95009	161.82	-23762	-1	52052
198.74	144.35	94217	1122	-0.031525	-0.70511	0.7084	44895	87.44	-1	38411
221.39	115.6	94328	1123	-0.15161	0.10798	0.98252	10727	-35461	-1	6187
201.1	134.72	94.97	1124	0.55858	-0.78853	-0.25729	104.91	-54687	-1	38411
100.47	192.17	81715	1125	0.19492	0.20949	0.95819	16628	47063	-1	7733
128.01	189.1	85.03	1126	0.95478	0.27856	0.10394	84034	16265	23	61214
185.06	162.79	81332	1127	-0.49467	0.012882	0.86899	29659	-14917	16	30412
181.7	177.01	85474	1128	0.69063	0.40165	-0.60142	126.97	30181	-1	69293
187.74	149.71	88106	1129	-0.13641	0.99064	0.0052949	89697	-82.16	9	57903
167.37	169.33	90241	1130	-0.70084	-0.44793	-0.55514	123.72	32584	-1	4552
190.19	163.93	91115	1131	0.45856	0.30587	-0.83436	146.55	33704	9	35595
176.29	190.48	91164	1132	0.37286	0.66682	0.64523	49817	60788	17	25264
154.83	189.57	91704	1133	-0.79169	-0.29993	-0.53223	122.16	20749	-1	62072
170.54	193.8	91131	1134	0.73668	-0.67368	0.058849	86626	-42443	17	25264
193.39	156.39	92845	1135	-0.64803	0.71168	0.27122	74263	-47.68	9	35595
173.85	172.85	93829	1136	-0.10657	-0.98254	-0.15249	98771	83809	-1	4552
141.32	216.71	79331	1137	0.22443	-0.064718	0.97234	13508	-16086	18	4167
116.53	216.43	82021	1138	0.21662	-0.61847	0.75537	40943	-70697	-1	84354
113.05	238.26	82798	1139	-0.62761	0.4604	0.6278	51112	-36262	-1	80159
141.99	197.1	85228	1140	-0.94831	-0.075968	-0.30813	107.95	45801	18	34718
134.58	206.49	85218	1141	0.11781	-0.8007	-0.58737	125.97	-81.63	-1	45456
149.66	223.74	79739	1142	0.20209	0.14281	0.9689	14327	35247	24	41427
153.74	209.98	80541	1143	-0.65445	-0.10333	-0.74901	138.5	89721	18	36205
155.6	197.43	83425	1144	0.94974	-0.12157	0.28846	73234	-72941	18	29594
149.23	201.65	84007	1145	0.99733	0.063766	0.035724	87953	36583	18	29594
153.29	214.55	85916	1146	0.82835	-0.33945	-0.44565	116.47	-22283	18	41238
159.51	210.58	88939	1147	-0.24143	0.76255	0.60019	53117	-72432	18	41238
156.93	228.39	89.18	1148	0.50666	0.56358	0.65243	49275	48044	-1	63432
178.44	196.68	89169	1149	0.085322	0.82287	0.56178	55821	84.08	17	31929
242.08	232.3	87835	1150	-0.15453	0.056573	0.98637	94721	-20107	-1	52011
258.92	213.01	83674	1151	-0.27021	-0.070326	0.96023	16213	14589	-1	54951
249.35	223.17	85116	1152	-0.073651	0.74011	0.66844	48053	-84317	-1	52011
91729	391.24	66172	1153	0.66715	-0.53405	0.51932	58713	-38677	-1	64669
86631	345.86	68317	1154	0.24691	-0.25158	0.93581	20641	-45537	12	37307
74.53	350.53	68492	1155	0.89997	-0.25123	-0.35628	110.87	-15597	-1	49317
61.94	389.86	69.23	1156	0.70159	-0.67264	0.23522	76395	-43793	-1	87094
92138	370.99	72917	1157	-0.86464	-0.50166	-0.027053	91.55	30122	-1	46873
83724	380	73087	1158	-0.56663	-0.71807	0.4041	66166	51723	-1	46873
89343	355.83	75602	1159	0.37516	0.60016	0.70644	45054	57.99	-1	55508
49293	390.09	76493	1160	0.24357	-0.038695	0.96911	14278	-9027	-1	22473
127.43	344.09	64703	1161	-0.51569	0.83679	0.18397	79399	-58356	12	36702
138	349.86	65886	1162	-0.77072	-0.48108	-0.4178	114.7	31973	19	42163
131.38	355.27	68572	1163	-0.39176	-0.82888	0.39936	66462	64703	19	35697
98374	377.92	69301	1164	0.43565	-0.094355	-0.89516	153.53	-12221	-1	5062
104.26	353.07	72431	1165	-0.75606	-0.38696	-0.52786	121.86	27104	-1	6207
131.82	358.15	71966	1166	0.9333	-0.055795	0.35474	69222	-34212	19	27436
139.77	344.26	73185	1167	-0.69122	-0.42932	0.58129	54459	31844	19	25218
130.24	351.5	72856	1168	-0.43989	0.64838	-0.62137	128.42	-55845	19	27436
142.22	353.41	72087	1169	-0.20406	0.50389	0.83932	32932	-67954	19	21442
145.44	356.82	73281	1170	0.48937	-0.84892	0.19963	78485	-60038	19	21442
137.48	348.94	74746	1171	0.6193	-0.72569	-0.29974	107.44	-49523	19	25218
100.02	363.89	77829	1172	0.26777	0.90317	-0.33552	109.6	73486	-1	55508
181.07	374.82	73055	1173	-0.26956	0.92378	-0.27196	105.78	-73733	-1	67214
170.11	387.22	75433	1174	0.095888	0.2398	0.96608	14967	68205	-1	67214
220.16	377.2	67.41	1175	0.034844	0.13168	0.99068	78286	75179	-1	61199
261.13	361.5	78521	1176	-0.01084	-0.058975	0.9982	34373	79585	-1	18281
170.22	37318	85849	1177	0.4742	0.35495	0.8057	36322	36815	-1	25949
164.25	40601	86013	1178	-0.86366	0.22357	0.45178	63142	-14513	-1	25949
167.39	16543	92648	1179	-0.48406	-0.36393	-0.79577	142.73	36937	-1	8172
218.6	36362	81309	1180	-0.064808	0.69558	0.71552	44314	-84677	-1	11487
223.22	18989	92553	1181	-0.39308	0.30824	0.8663	29969	-38102	-1	7672
203.27	15921	92473	1182	-0.75155	0.5791	-0.31592	108.42	-37616	-1	7672
210.67	48596	93294	1183	0.57739	0.80205	-0.15276	98787	54.25	20	34777
183.76	52454	88222	1184	-0.023435	0.37146	0.92815	21851	-86.39	-1	80739
190.03	84307	89271	1185	-0.013957	-0.52802	0.84912	31884	88486	-1	57958
210.9	70305	79021	1186	-0.54934	-0.15738	-0.82064	145.15	15986	26	34184
206.71	84512	87418	1187	-0.45671	-0.67451	0.58004	54546	55898	-1	44552
202	93736	89508	1188	0.31075	0.44971	0.83737	33136	55356	-1	44552
211.71	57533	93.93	1189	0.70342	-0.68336	0.19549	78727	-44171	20	34777
145.72	102.7	87512	1190	0.82881	0.42342	0.36576	68545	27061	-1	10264
187.72	103.66	79919	1191	-0.96124	-0.024933	-0.27457	105.94	14858	21	49606
195.09	114.24	80706	1192	-0.15316	0.56579	0.8102	35885	-74853	-1	46108
182.03	129.04	81.96	1193	0.24013	0.24243	0.93998	19952	45273	15	43892
83153	323.02	71964	1194	0.53414	-0.75301	-0.38427	112.6	-54.65	25	56574
85786	341.59	73484	1195	0.70396	-0.2949	-0.64612	130.25	-22.73	12	54256
96064	325.9	77096	1196	0.32251	-0.8357	0.44452	63607	-68897	12	4773
92406	308.32	78592	1197	-0.34739	0.92479	0.15517	81073	-69412	12	41158
134.17	294.94	63909	1198	0.62717	-0.11767	0.76994	39652	-10626	14	27886
129.51	332	63861	1199	0.8845	-0.45021	0.12234	82973	-26976	12	40168
120.84	337.1	65095	1200	0.77928	-0.24429	0.5771	54753	-17406	12	36702
126.41	319.62	66919	1201	-0.21794	0.12453	0.96798	14537	-29743	14	42458
112.35	322.4	65.39	1202	0.82299	0.076459	-0.56289	124.26	53078	12	3472
106.61	330.12	65045	1203	-0.86313	0.032966	0.5039	59742	-21873	12	24116
110.66	332.32	63387	1204	-0.63059	0.16452	0.75848	40.67	-14622	12	24116
140.57	327.32	65545	1205	0.74087	-0.53151	0.41062	65756	-35656	14	4477
146.89	336.88	66579	1206	0.78283	-0.5693	-0.25113	104.54	-36026	19	4477
102.1	333.49	66185	1207	-0.80844	-0.12636	0.57485	54911	88837	12	24216
138.97	317.09	67751	1208	0.14412	0.95347	-0.26481	105.36	81404	14	34527
117.94	326.67	67606	1209	0.89671	-0.43207	-0.096042	95511	-25727	12	25946
117.34	332.59	68878	1210	0.92969	0.33951	0.14286	81787	20061	12	25946
137.36	299.83	70698	1211	0.052641	0.61712	0.78511	38.27	85124	14	43369
134.35	323.11	70485	1212	-0.28091	-0.93203	0.22895	76765	73227	14	28487
99279	325.65	69593	1213	-0.54783	0.23	0.80435	36453	-22775	12	46512
141.71	321.72	70532	1214	0.29028	0.70735	0.64451	49871	67688	14	28487
103.82	337.16	71038	1215	0.49037	-0.14323	-0.85966	149.28	-16283	12	47617
141.15	338.96	70781	1216	0.55918	-0.79909	-0.22085	102.76	-55017	19	31783
147.4	314.45	72044	1217	0.64037	-0.75137	0.15928	80835	-49.56	14	2959
140.59	310.69	72138	1218	0.59501	-0.38782	0.70396	45255	-33096	14	2959
132.67	327.6	74093	1219	-0.26632	-0.36483	0.89218	26852	53871	14	40415
139.47	305.3	74418	1220	-0.68694	-0.098908	-0.71995	136.05	81934	14	30923
143.16	320.75	76244	1221	-0.43097	-0.21384	-0.87666	151.24	26.39	14	38562
141.02	310.93	77088	1222	0.17456	0.90254	0.39363	66819	79054	14	27977
134.35	337.98	76705	1223	-0.18816	0.6268	0.75612	40877	-73291	19	47237
135.7	301.89	78544	1224	0.42767	0.05803	0.90207	25568	77272	14	42422
112.7	314.63	79138	1225	-0.34263	0.1053	0.93355	21005	-17084	-1	4646
139.8	323.76	79.7	1226	-0.20565	-0.51694	0.83095	33804	68307	14	3587
190.49	314.76	64.94	1227	-0.05946	0.078801	0.99512	5665	-52963	-1	11211
155.24	322.36	65114	1228	0.74942	-0.65188	0.11582	83349	-41018	14	33093
149.61	318.07	67042	1229	0.60303	-0.59182	-0.53488	122.34	-44462	14	33093
152.51	313.29	69602	1230	0.32061	-0.28637	0.90288	25.46	-41771	14	3149
179.74	338.87	69.94	1231	0.069235	-0.026323	0.99725	42478	-20816	-1	11211
147.13	307.34	76335	1232	-0.3749	-0.29199	0.87988	28372	37913	14	20851
152.76	319.36	78658	1233	0.4902	-0.29588	0.81985	34.93	-31115	14	41114
151.6	309.19	77322	1234	0.19557	-0.85018	0.48883	60736	-77046	14	20851
247.48	296.51	73.65	1235	-0.3341	-0.85213	0.40281	66246	68591	-1	10042
43543	389.95	75971	1236	0.46586	-0.83536	-0.2918	106.97	-60853	-1	22473
178.93	164.63	67868	1237	0.86488	-0.43256	0.25471	75244	-26572	16	4418
179.59	153.47	72195	1238	0.052853	0.42673	0.90283	25467	82.94	16	32284
179.72	161.69	73008	1239	-0.80304	0.13314	-0.58086	125.51	-94137	16	32284
181.7	148.13	74732	1240	-0.55782	-0.5416	-0.62889	128.97	44155	16	33455
187.1	176.62	77724	1241	-0.25244	-0.95699	0.14298	81.78	75223	-1	45757
182.39	165.84	78.71	1242	0.58918	-0.80678	-0.044387	92544	-53.86	16	30412
163.83	189.45	79.52	1243	0.36489	-0.13972	0.9205	23	-20953	-1	58523
276.05	168.05	67941	1244	0.49646	-0.031395	0.86749	29832	-36184	-1	20226
133.84	210.59	64757	1245	0.84405	0.5351	0.035337	87975	32374	22	30101
133.28	218.47	64964	1246	0.98956	-0.083225	0.11763	83244	-48074	22	30101
140.02	206.18	66855	1247	0.86119	-0.038463	0.50682	59548	-25573	22	0.97737
125.5	200.62	67281	1248	-0.86607	-0.3234	-0.38123	112.41	20476	23	55441
141.52	204.11	66751	1249	0.66588	0.038722	0.74506	41836	33281	22	0.97737
126.22	215.17	66723	1250	0.65736	0.3698	0.6566	48959	29.36	22	34435
138.43	219.91	68841	1251	-0.59118	-0.75502	-0.28363	106.48	51939	22	39993
121.51	243.29	69917	1252	0.05857	0.36615	0.92871	21765	80912	-1	91364
133.21	221.51	72.26	1253	0.76712	-0.11038	0.63194	50807	-81878	22	39993
130.25	204.81	73122	1254	-0.96678	-0.14039	-0.21361	102.33	82624	23	45209
146.29	214.57	74162	1255	0.82074	-0.47139	-0.32276	108.83	-29871	18	32566
100.28	200.66	74687	1256	0.048028	0.57041	0.81995	34.92	85187	-1	71534
134.6	196.82	76034	1257	0.94389	-0.11737	0.30869	72019	-70881	23	26609
157.7	202.34	67817	1258	-0.058293	-0.1767	0.98254	10723	71742	-1	62743
149.56	237.06	69.32	1259	-0.067947	0.96026	0.27072	74293	-85953	-1	42468
151.38	226.14	69.92	1260	-0.85003	-0.057383	-0.5236	121.57	3862	24	42468
153.59	211	73131	1261	0.91597	0.39485	0.071382	85907	23319	18	32566
154.4	228.74	76526	1262	-0.29027	-0.38181	-0.87748	151.34	52756	24	41427
158.07	204.76	77999	1263	-0.4028	-0.065696	0.91293	24087	92633	18	36205
261.33	215.44	75253	1264	-0.20665	0.3781	0.90241	25524	-61342	-1	85202
112.22	279.83	63375	1265	0.99089	0.081167	0.10743	83833	46828	14	4919
124.42	290.02	64027	1266	-0.96888	-0.20071	-0.14489	98331	11704	14	3348
99072	251.37	68759	1267	-0.1715	0.33959	0.92481	22361	-63206	-1	91364
139.66	259.86	75277	1268	-0.54243	0.72086	-0.43142	115.56	-53039	-1	59484
110.95	256.4	78786	1269	-0.54765	0.22229	0.80664	36231	-22092	-1	80159
148.73	269.6	63399	1270	-0.41762	-0.62571	0.65885	48788	56.28	30	2828
153.35	276.7	70093	1271	0.33616	-0.78686	0.51754	58833	-66867	30	72561
195.46	248.32	76155	1272	-0.3064	-0.8718	-0.38222	112.47	70635	-1	14798
157.47	249.35	79377	1273	0.77332	-0.27999	0.56885	55.33	-19903	11	31655
261.18	274.2	72275	1274	-0.55733	-0.77883	-0.28775	106.72	54413	-1	10042
72575	320.32	65394	1275	0.064158	-0.58353	-0.80956	144.05	-83726	25	24392
89.43	337.69	65018	1276	0.98693	-0.060595	-0.14934	98588	-35134	12	39276
77.5	322.45	66734	1277	-0.19146	-0.78975	-0.58279	125.65	76373	25	24392
82341	304.92	67104	1278	-0.40717	0.78926	0.45965	62636	-62711	25	54076
95299	341.36	67935	1279	-0.024377	-0.85909	0.51124	59254	88375	12	37307
68137	334.46	68972	1280	-0.43308	-0.82398	-0.36538	111.43	62274	-1	62045
196.5	65599	75995	1281	-0.35165	0.012025	0.93605	20601	-19586	26	48389
229	95509	76957	1282	-0.30672	0.53429	0.78769	38.03	-60142	-1	90403
204.77	63907	79617	1283	0.46407	0.31438	0.82813	34092	34115	26	34184
139.74	108.03	63869	1284	-0.34941	0.15782	0.92358	22544	-24308	27	30831
134.97	114.56	64098	1285	-0.12989	-0.16144	0.9783	11958	51181	27	30831
126.77	108.81	64713	1286	-0.054311	-0.10745	0.99273	69149	63186	27	38556
140.45	123.55	64836	1287	-0.12905	-0.79677	0.59035	53818	80.8	27	40689
125.29	119.25	64738	1288	-0.048725	0.076629	0.99587	52103	-57.55	-1	40089
134.84	120.43	70.44	1289	0.95117	-0.082922	-0.29734	107.3	-49824	27	56153
156.11	105.52	63315	1290	-0.15918	-0.60564	0.77965	38771	75274	31	55803
177.04	117.77	63829	1291	0.93851	-0.24143	-0.24681	104.29	-14426	21	36426
184.22	125.44	63364	1292	0.38279	-0.82144	-0.42273	115.01	-65015	21	38178
172.95	126.31	64374	1293	0.92454	0.38048	0.021372	88775	22369	21	36426
191.5	109.71	64474	1294	-0.94158	0.25423	-0.2209	102.76	-15.11	21	29006
179.54	103.12	66389	1295	-0.75455	0.17113	0.63353	50689	-12778	21	38498
194.62	105.22	66499	1296	-0.33846	0.15333	0.9284	21812	-24372	21	29006
186.36	114.16	66924	1297	0.11461	-0.99323	0.018964	88913	-83418	21	31041
192.54	119.48	66711	1298	0.97177	-0.066094	0.22647	76911	-38909	21	29319
174.19	109.82	68.44	1299	-0.8177	0.53394	0.21513	77577	-33144	21	30202
162.77	117.68	67.49	1300	-0.88634	-0.45433	0.089394	84871	27139	28	47484
149.38	138.26	68788	1301	0.88947	-0.43835	-0.12919	97423	-26235	-1	72452
184.43	110.48	70191	1302	0.96355	-0.021395	0.26669	74533	-1272	21	36303
154.24	120.58	70782	1303	0.74092	0.58637	0.32742	70888	38358	28	30323
170.23	107.56	70913	1304	0.74379	-0.081642	0.66341	48.44	-6264	21	30202
177.65	117.92	70.35	1305	-0.88844	-0.41877	0.18789	79.17	25237	21	3.81
148.32	117.7	72493	1306	-0.78914	-0.45344	-0.41431	114.48	29882	28	30323
182.62	123.92	72747	1307	0.58101	0.74202	0.33441	70464	51939	21	3.81
185.91	103.93	73772	1308	0.98337	-0.12656	0.13022	82518	-73337	21	27241
172.59	113.58	73727	1309	0.94767	-0.068809	0.31174	71836	-41529	21	37369
180.76	103.41	75653	1310	0.94261	0.021644	0.3332	70537	13154	21	27241
160.26	101.66	77243	1311	0.34817	-0.065279	0.93516	20746	-10619	-1	50309
174.29	111.96	78702	1312	0.73176	-0.68154	-0.0057577	90.33	-42965	21	50545
196.29	115.36	68737	1313	0.79343	-0.36031	-0.49055	119.38	-24424	21	29319
210.28	133.74	69.01	1314	0.63985	-0.35566	0.68125	47059	-29068	29	28922
203.7	127.85	70534	1315	0.50944	0.2196	0.83201	33694	23318	29	3398
212.4	129.1	71156	1316	0.2522	-0.90173	-0.3511	110.55	-74375	29	28922
205.39	110.06	78859	1317	-0.53929	0.36911	0.75692	40807	-34389	-1	46108
103.06	196	67839	1318	-0.30308	0.5018	0.81015	35.89	-58868	-1	71534
132.36	192.7	78009	1319	-0.40014	-0.019925	0.91624	23618	28507	23	26609
178.99	170.56	64068	1320	0.32125	-0.78212	-0.53394	122.27	-67.67	16	35483
176.86	149.48	65446	1321	0.049069	-0.9246	0.37776	67805	-86962	16	62951
169.94	170.37	65611	1322	0.00878	0.63986	-0.76844	140.21	89214	16	37691
182.65	175.98	66601	1323	-0.070351	-0.13456	0.9884	87336	62398	16	35483
140.56	318.96	60551	1324	0.54046	-0.65727	0.52526	58314	-50.57	14	2979
140.35	299.42	62.78	1325	-0.38178	-0.61193	-0.69267	133.84	58.04	14	30362
136.77	306.34	62107	1326	-0.15288	0.19391	0.96903	14296	-51748	14	30362
105.06	338.18	62388	1327	0.49516	-0.099271	0.86311	30332	-11337	12	31074
98.71	343.25	62746	1328	0.16854	-0.69257	-0.70139	134.54	-76323	12	31074
150.84	296.49	49835	1329	0.2557	0.43858	0.86155	30509	59757	14	5696
147.26	307.51	57573	1330	-0.52821	0.14075	0.83737	33137	-14921	14	44469
154.9	298.67	57283	1331	0.27021	0.81361	-0.51481	120.98	71628	14	44469
147.63	300.73	61.62	1332	-0.37739	0.6719	0.63729	50.41	-60678	14	30412
97233	369.5	60185	1333	-0.012334	-0.99725	-0.073148	94195	89291	-1	78267
80773	380.51	62335	1334	0.74178	-0.39513	-0.54188	122.81	-28043	-1	69782
121.14	347.14	61428	1335	-0.70922	-0.56796	-0.41764	114.69	38688	12	42179
182.49	354.64	54.47	1336	0.23938	-0.24474	0.93958	20.02	-45634	-1	10326
147.7	368.71	59118	1337	0.66216	0.07642	0.74545	41802	65834	-1	86797
164.82	356.12	62296	1338	0.99971	-0.014166	0.01954	88.88	-0.81185	-1	86797
217.52	380.73	61524	1339	0.97616	-0.19027	0.10447	84003	-11.03	-1	39872
207.61	383.83	60948	1340	0.95373	-0.30035	-0.013897	90796	-17.48	-1	39872
65912	56764	78274	1341	0.46375	-0.30729	0.83097	33801	-33529	-1	28107
162.13	35722	74184	1342	0.85274	-0.37664	-0.3619	111.22	-23.83	-1	71875
175.71	42399	78499	1343	0.067915	0.2345	0.96974	14131	73848	-1	7161
212.2	38318	64651	1344	0.22476	0.13683	0.96476	15256	31333	21	37288
218.51	30848	64967	1345	0.22815	-0.13949	0.96358	15.51	-31442	21	37288
215.76	25895	68662	1346	0.96652	-0.18777	0.17488	79928	-10994	21	42743
208.21	37961	69082	1347	-0.36096	-0.67621	-0.64222	129.96	61907	21	39467
237.34	29871	69.59	1348	-0.038627	-0.99901	-0.021822	91.25	87786	-1	94891
218.29	36422	69823	1349	0.79265	-0.55514	0.25204	75402	-35006	21	39467
242.28	9906	78512	1350	-0.88502	0.40414	0.23111	76637	-24544	-1	94891
193.58	71198	65405	1351	-0.93339	-0.31827	-0.16581	99545	18829	-1	66563
179.8	94919	68769	1352	-0.19455	-0.8917	0.40868	65878	77692	21	39228
164.46	71998	70.62	1353	-0.43506	0.34784	0.8305	33.85	-38643	-1	84213
196.16	82211	71224	1354	0.88439	0.46659	0.01229	89296	27815	-1	36631
193.24	79041	74501	1355	-0.80307	-0.26599	-0.53322	122.22	18326	-1	36631
152.29	92648	75.14	1356	0.83412	0.16797	0.52539	58306	11385	-1	50309
179.75	71688	76715	1357	0.19728	0.27956	0.93964	20008	54.79	-1	62438
189	55.69	78008	1358	-0.88813	-0.45621	-0.05563	93189	27189	-1	51328
223.82	92341	63791	1359	0.8066	-0.56724	0.16626	80.43	-35117	21	41578
209.92	84432	66.36	1360	-0.71226	-0.35214	-0.60719	127.39	26308	21	44492
221.52	83288	65957	1361	-0.46638	-0.12499	-0.87571	151.13	15003	21	41578
217.67	98.26	69077	1362	0.85556	0.51674	-0.031448	91802	31131	-1	56066
204.95	62044	70495	1363	-0.18529	-0.52997	-0.82753	145.85	70729	26	65103
213.71	84.93	70.95	1364	0.46096	0.23565	0.85556	31178	27077	21	48139
233.13	70859	70553	1365	-0.20208	-0.68638	-0.69861	134.32	73595	-1	79291
112.74	284.39	51208	1366	0.8504	-0.092117	0.51802	58801	-61823	14	23967
122.17	253.08	52188	1367	-0.49131	-0.85886	0.14479	81675	60228	14	35929
103.52	286.01	52526	1368	-0.98609	0.16552	-0.015323	90878	-95285	14	26611
132.06	258.76	53469	1369	0.11918	0.62656	0.7702	39628	79.23	14	38942
146.57	283.81	52703	1370	-0.0016547	-0.012201	0.99992	0.70638	82277	-1	58381
125.04	266.22	53476	1371	0.45818	-0.41934	0.78373	38397	-42466	14	22947
128.96	269.37	54747	1372	0.60115	-0.40051	0.69153	46249	-33674	14	20948
113.08	279.85	54.54	1373	0.96867	-0.066047	0.23941	76148	-39006	14	29681
114.51	287.52	54597	1374	-0.78404	-0.49079	0.38001	67666	32045	14	29681
134.87	273.58	56724	1375	-0.20431	0.9725	0.11181	83.58	-78135	14	23898
129.44	282.82	56239	1376	-0.32022	0.78227	0.53433	57701	-67739	14	32818
129.28	274.31	55664	1377	0.79751	-0.49785	-0.34077	109.92	-31975	14	20948
116.47	266.56	56416	1378	-0.21426	-0.13445	0.96748	14652	32109	14	4388
118.5	284.26	58.2	1379	0.97451	-0.13874	0.17628	79847	-81028	14	2079
121.01	289.12	58178	1380	-0.93172	-0.18395	0.31316	71.75	11168	14	2079
130.03	293.07	61719	1381	0.42727	0.40006	-0.8108	144.17	43117	14	27886
121.46	271.17	62354	1382	0.78372	-0.18447	-0.59309	126.38	-13245	14	4919
146.72	276.76	63289	1383	0.96209	-0.20258	-0.18262	100.52	-11.89	30	2828
96.26	307.91	49829	1384	0.10398	0.1031	0.98922	84197	44757	-1	58843
75626	310.92	51012	1385	0.31076	-0.81554	0.48818	60779	-69141	-1	74343
88843	299.04	55.05	1386	0.52626	-0.54028	-0.65661	131.04	-45753	-1	44967
84109	298.02	59153	1387	-0.66447	0.71779	0.20799	77995	-47209	-1	44967
78186	313	62943	1388	0.015696	0.56231	0.82678	34231	88401	25	42771
96784	332.51	61525	1389	0.65075	0.70268	0.28767	73282	47197	12	39098
[truncated: 458 more rows]

## Sheet: data13PAX3FOX
x	y	z	cell id	x ellipsoid2	y ellipsoid3	z ellipsoid4	theta	phi	cluster id	NN distance
[truncated: 683 more rows]

[truncated: 14 more sheets: data2PAX3FOX, data3PAX3FOX, dataN11CTRL, dataN12CTRL, dataN1CTRL, dataN2CTRL, dataN4CTRL, dataN5CTRL, dataP1CTRL, dataP11CTRL, dataP12CTRL, dataP2CTRL, dataP4CTRL, dataP5CTRL]
